# Supplementary material for: Integrated Network Analysis to Identify Key Modules and Potential Hub Genes Involved in Bovine Respiratory Disease: A Systems Biology Approach
Source: Front Genet. 2021 Oct 18;12:753839. doi: 10.3389/fgene.2021.753839 (PMC8559434; doi:10.3389/fgene.2021.753839)
Supplement: Supplementary file 1 [file Table2.xlsx]

## Sheet: Healthy
Supplementary Table 2: List of filtered genes along with their normalized values in healthy samples
Gene_id	Symbol	NB_01	NB_02	NB_03	NB_04	NB_05	NB_06	NB_07	NB_08	NB_09	NB_10	NB_11	NB_12	NB_13	NB_14	NB_15	NB_16	NB_17	NB_18
ENSBTAG00000000005	GRK3	-0.0360133	-1.90443	-0.0855389	0.10826	0.0290357	-1.0033	0.68598	-0.615226	-0.375209	0.203321	0.17057	-0.0446452	0.303625	0.332223	0.0246282	-0.585359	-0.608985	-0.0255273
ENSBTAG00000000010	UBL7	-0.395392	-0.179103	-0.718783	-0.795535	-0.895072	-0.5509	-1.42592	-0.886348	-1.07132	-0.429204	-1.07416	-0.839604	-1.25582	-0.954896	-1.06936	-0.226191	-0.0971031	-1.06037
ENSBTAG00000000012	TTC33	-0.398792	-0.29461	-0.532762	0.191075	-0.711915	-0.371446	0.420923	-0.854352	-0.0614843	-0.531833	-0.50763	-0.892874	-0.330034	0.596594	-0.246599	0.385189	-0.133556	0.152395
ENSBTAG00000000013	PRKAA1	-1.00784	-0.716918	-0.27717	-0.338011	-0.778965	-0.675532	-0.716709	-1.00799	-0.254982	-0.408764	-0.587013	-0.976354	-0.448407	-0.44499	-0.572531	-0.633705	-0.531313	-0.425104
ENSBTAG00000000015	FOXRED2	1.61051	-1.45051	0.845906	0.639512	0.564535	1.19934	0.70107	1.24183	1.00566	0.568111	1.42674	1.19529	1.11687	0.856933	0.111124	1.69176	0.830063	1.22676
ENSBTAG00000000016	LTA	0.316064	0.925544	0.0392523	0.753356	0.500138	1.10133	-0.539605	1.01639	1.01102	0.41276	0.538773	0.776472	0.448512	1.00665	0.414563	1.63062	1.22119	0.274637
ENSBTAG00000000021	WASHC3	-0.447364	0.214775	-1.60622	-1.19072	-0.812793	-0.60785	-0.274709	-1.59137	-0.851199	-0.108989	0.289089	-1.07031	-0.161001	-0.869207	-0.81633	-0.295906	-1.38075	-0.87678
ENSBTAG00000000022	NUP37	1.4587	2.51214	0.793566	1.38991	0.735474	0.239374	-0.568917	0.2276	0.34125	0.379856	1.31568	0.104572	0.567504	-0.0202509	0.378578	0.220841	-0.103183	-0.130341
ENSBTAG00000000023	RNF2	0.86314	-0.154356	1.32669	0.904085	0.400007	0.232897	1.29965	0.736906	1.58553	0.618948	1.73842	0.29655	1.22942	0.947099	1.03865	0.68176	0.461369	1.00285
ENSBTAG00000000025	RAB6A	-0.530411	-0.391824	-0.359029	-0.241388	-0.451776	-0.714622	0.27009	-1.08087	0.457271	-0.411962	0.71417	-1.38241	-0.10817	-0.60491	-0.187787	-1.11671	-1.32421	-0.537854
ENSBTAG00000000030	RDM1	0.197444	0.458203	-0.396509	-0.105025	-0.345598	-0.564922	1.5397	1.04151	-1.02559	-0.46038	1.59453	-0.29996	-0.766833	1.20626	-0.188083	-0.236199	0.73251	-0.668302
ENSBTAG00000000032	ABI3	1.55318	1.46542	-0.159447	1.26194	0.53617	-0.593807	0.656854	-0.0402732	-0.453294	0.574953	0.833848	1.24248	0.290713	1.01723	-0.169449	1.80952	0.616166	1.70863
ENSBTAG00000000033	PHOSPHO1	-0.350348	-0.528131	-0.720132	-0.288762	-0.700703	-1.73864	-0.738553	-1.07426	-1.54284	-0.0677215	-0.281272	0.416704	-0.866806	-1.0009	-0.832425	-0.378655	-0.641426	-0.0134149
ENSBTAG00000000037	CWC27	1.02891	0.953636	0.869672	-0.48733	0.527022	0.298865	0.773245	0.782354	0.302025	0.730148	0.730854	0.0938855	0.505149	0.38517	0.0649268	1.285	-0.694263	0.243685
ENSBTAG00000000039	SIRT7	-0.707959	-0.404297	-0.926749	-0.511443	-0.454988	-0.483856	-1.09077	-0.879264	-0.578173	-0.943909	-1.50579	-0.463544	-0.949735	-0.834293	-0.867676	-0.690219	0.0596658	-0.899224
ENSBTAG00000000040	MAFG	-0.826422	-1.8623	-0.665718	-0.572503	-0.508953	-1.20473	-0.92389	-0.727933	-0.31848	-0.672658	-0.886286	-0.605142	-0.424611	-0.264946	-0.096326	-1.00916	-0.506048	-0.520926
ENSBTAG00000000042	PYCR1	0.342501	0.0415612	-0.439301	-0.255804	0.233375	-0.602178	-1.02207	-0.749509	0.114246	-0.538319	0.518847	1.00003	0.422916	-1.17665	-0.154292	-1.70344	-0.668863	-0.904593
ENSBTAG00000000046	SURF2	-0.247519	0.909749	1.36233	0.225674	0.515941	-1.44618	0.383023	0.0444499	-1.18503	0.876846	-0.490555	0.202152	-0.298297	-0.160533	-1.30381	0.450668	0.532124	-0.117025
ENSBTAG00000000049	CCDC77	-1.66325	-0.132991	-0.151756	1.04611	1.04794	-0.288343	-0.564718	0.78048	-0.484874	0.74901	-1.71524	0.802453	-1.15612	0.408204	-0.0406626	0.393341	3.04352	1.00727
ENSBTAG00000000050	PSMG3	0.310181	1.60231	-0.0396688	0.0266261	0.323415	0.953886	-0.000259303	0.527265	-0.232104	-0.155352	-0.550508	-0.0710369	-0.186775	-0.0158642	-0.0435051	1.08888	0.161052	0.0883995
ENSBTAG00000000053	FILIP1	-0.769918	-0.819439	-0.843244	-0.131864	-0.869618	-1.37527	-1.18613	-1.06533	-1.39293	-0.693517	-1.31439	-1.0199	-0.543969	-0.193857	-1.36551	-1.01296	-0.70739	-0.851916
ENSBTAG00000000054	SNAPC4	-0.0842708	-0.255031	-0.557129	0.605046	0.252288	-0.146148	-0.79364	0.462935	-0.312253	0.201085	-1.6605	0.409047	-0.798288	0.0951218	-0.323455	0.644465	1.60126	0.525208
ENSBTAG00000000057	THBS3	-0.543609	-0.686085	-0.754576	0.46729	1.0221	1.08225	-1.11059	0.727255	-0.31776	-0.0390265	-1.23416	0.367298	-1.89233	0.515136	0.261547	-0.224675	1.04572	0.172353
ENSBTAG00000000064	FEN1	1.13995	1.2725	1.30842	1.0596	1.10468	0.585137	0.42401	0.0830832	0.8201	0.407357	1.57049	0.942023	0.963931	-0.0554074	0.965003	0.299025	-1.8311	0.356201
ENSBTAG00000000065	CRLS1	-0.190117	0.827271	0.942432	0.219095	0.480132	0.887513	-0.157997	0.832098	0.240146	0.25027	-0.130523	0.0911852	0.256898	1.17227	0.990497	0.357754	1.0922	0.459104
ENSBTAG00000000067	SDF2L1	0.719641	0.731341	-0.331331	-0.180631	-0.031724	-0.811367	0.0705434	-1.20093	-0.0278251	-0.468216	0.716247	0.568383	0.49467	-2.02194	-0.775623	-1.71851	-2.30262	-1.18147
ENSBTAG00000000072	TFB2M	0.713691	1.93457	1.2938	-0.0856953	0.78201	0.766355	-0.00122	-0.0549776	-0.0583413	0.908323	1.11247	-0.00293848	0.555193	-0.43835	0.798239	0.245233	-0.0159137	0.375427
ENSBTAG00000000073	LRPAP1	-1.00589	-0.31205	-0.842537	-0.608043	-0.755932	-0.960437	-0.379576	-1.2524	-0.88544	-0.818066	-1.28421	-1.304	-1.11387	-0.346125	-1.05838	-0.572224	-1.09962	-0.867969
ENSBTAG00000000074	NFIA	-0.677503	-0.646979	-0.84974	-0.542649	-1.24352	-0.940385	-0.165134	-1.00854	-0.415316	-0.498042	-0.308624	-0.312643	-0.146765	-0.939214	-0.586473	-1.42944	-1.17139	-0.614692
ENSBTAG00000000077	ADSL	0.438302	1.2709	0.321408	0.354128	0.823792	1.02784	-0.181226	0.749879	0.399021	0.341535	0.211768	0.899082	-0.0472762	0.62983	0.510774	0.572101	0.827634	0.333371
ENSBTAG00000000078	GLIPR2	-0.4968	-0.736991	-0.597345	-0.697686	-0.174695	-1.16802	-0.199408	-1.58352	-0.904887	-0.700035	-0.440225	-0.460265	-1.01093	-1.05746	-0.714605	-1.05068	-1.72447	-0.735722
ENSBTAG00000000079	CCSAP	1.09615	0.220018	0.791885	1.28152	1.02031	0.335362	1.11168	1.1775	1.1381	1.33464	0.227489	-0.0951851	-0.359197	-0.166717	1.00371	-0.284762	1.58291	-0.243883
ENSBTAG00000000080	GRWD1	0.09262	0.822513	0.834716	-0.636922	0.197519	0.69158	0.0784598	-0.956606	-1.05494	-0.0498401	0.37439	-0.425747	-0.146935	-0.987096	-0.772621	0.348157	-2.07871	0.0353738
ENSBTAG00000000081	CERT1	-0.469493	-1.5358	0.227889	0.0916053	0.280993	-1.57288	0.753754	-0.260832	-0.346967	0.2296	0.333162	0.0353774	0.489691	0.537696	0.489384	-0.0962083	0.0588886	0.181888
ENSBTAG00000000088	ALCAM	0.0979923	-0.248244	-0.436375	1.14195	1.28628	-0.97952	-0.0631691	0.17194	1.83735	0.291999	1.33736	1.05232	1.07265	-0.513386	0.206504	-0.963176	0.306897	-0.725078
ENSBTAG00000000090	SEC31B	0.248618	-1.08944	0.659795	-0.0432949	0.277328	0.2714	-0.614048	1.01467	0.14765	-0.17296	-0.554047	1.60973	1.25719	1.22473	-0.15644	-0.0886569	2.1309	1.44213
ENSBTAG00000000094	ATPAF1	0.729152	0.900857	0.963676	0.142342	0.99087	0.220767	0.0498962	0.0638316	0.642184	0.584832	0.972156	0.300377	0.44397	0.253323	0.427298	0.731804	-0.365075	0.388615
ENSBTAG00000000095	CD274	-0.888521	-2.15241	-0.342163	0.082381	-0.39539	-0.693301	-0.387687	-0.454613	-0.579173	0.675562	-0.931885	-0.704731	-0.780731	0.887654	-1.01209	0.670602	0.998063	0.193735
ENSBTAG00000000097	EFCAB14	-0.416516	-1.50586	-0.083877	-0.3233	-0.181945	-1.40131	0.247817	-0.84084	-0.6017	0.0542088	0.00612596	-0.448813	-0.195237	-0.376176	-0.364738	-0.125439	-0.645931	-0.173113
ENSBTAG00000000098	SETDB1	0.0870492	-2.79606	-0.380789	0.387845	0.0356057	-0.457033	-0.871185	0.28745	-0.451457	0.103296	-0.368942	0.245725	-0.0930611	0.219397	-0.189185	0.444512	0.767333	0.486784
ENSBTAG00000000099	CERS2	-0.668257	-1.30783	-0.738264	-0.755254	-0.107321	-1.0395	-0.472263	-1.22014	-0.596052	-0.734131	-0.387884	-0.915185	-0.790664	-0.526804	-0.711265	-1.27298	-1.62685	-0.766397
ENSBTAG00000000103	MRPL23	0.554325	1.84833	0.214444	0.348347	0.356667	1.4162	0.198437	-0.263207	-0.025679	-0.0734855	0.224432	-0.0479573	0.0492755	-0.200688	0.0399273	-0.256183	-0.684204	0.0502345
ENSBTAG00000000105	RIT1	-0.290943	0.0183796	-0.246477	-0.24501	-0.487739	-0.217898	0.618837	-0.550202	0.163268	-0.459966	-0.248194	-1.03556	-0.172003	-0.0452938	-0.480095	-0.310828	-0.955011	0.10668
ENSBTAG00000000111	UGP2	-0.674179	-0.503103	-0.569939	-0.723225	-0.7586	-0.789119	-0.675794	-0.987415	-0.811354	-0.701241	-0.50101	-1.01271	-0.83715	-0.767037	-0.907633	-0.833116	-1.15787	-0.887955
ENSBTAG00000000115	VPS54	0.426244	-0.288158	0.141921	1.04104	0.496645	-0.162894	0.2604	0.899595	0.821241	1.14737	0.93328	1.06146	0.68573	1.56983	1.00721	1.15235	2.02957	0.71241
ENSBTAG00000000125	SPATA5	-0.10883	0.242735	0.874131	0.526657	0.246831	-0.385335	0.103945	-0.46251	0.357735	0.724728	1.13388	0.684117	0.587085	0.174894	1.32311	0.686145	0.519476	1.11771
ENSBTAG00000000130	TNFSF13	0.207961	-0.940736	-0.441007	-0.342961	0.231976	-1.87176	0.354239	-1.62372	-0.637791	-0.317663	0.305347	-0.29854	0.0812449	-0.526973	-0.327315	-1.58744	-1.96049	-0.715519
ENSBTAG00000000133	CD68	-1.09163	-1.21741	-0.988813	-0.565997	-1.18125	-0.863309	-0.401954	-1.45062	-0.578111	-0.643314	-1.12834	-1.40289	-0.462349	-0.271243	-1.16515	-1.02768	-1.02628	-0.849515
ENSBTAG00000000137	FRYL	-0.122139	-1.14692	0.083638	0.979477	-0.0899949	-0.589407	1.32529	0.871038	0.466404	0.559151	0.238024	1.00784	0.512261	1.22463	0.420958	0.717689	1.8578	1.19328
ENSBTAG00000000139	KMT5A	-0.424671	-2.39632	-0.669973	-0.367787	0.015265	-0.967755	-0.393677	0.180718	-0.203077	-0.565011	-0.397907	0.278425	-0.675079	0.0975882	0.00562759	-0.76126	0.620041	-0.0830677
ENSBTAG00000000140	EPHX1	-0.517823	-0.596929	0.357541	-0.263736	-0.32871	-0.735507	0.776595	-0.490151	-0.615245	-0.0464587	0.496721	-0.13723	0.248023	-0.668626	0.175895	-1.32755	-0.870095	-0.290583
ENSBTAG00000000141	NFU1	-0.241804	2.19705	-0.549042	-0.754159	-1.99999	-0.625544	-0.546083	-2.01395	-0.872812	-0.899964	0.356233	-1.30335	-0.138934	-0.430519	-0.679868	0.0499834	-0.938457	-0.544172
ENSBTAG00000000144	LOC100335205	-0.146879	0.812172	1.31165	0.725208	0.498621	1.49928	-0.08763	0.874301	0.101489	-0.115603	0.56585	-0.0116412	0.631044	0.879235	0.314008	1.08644	0.767517	0.917288
ENSBTAG00000000146	FARP1	-1.64345	-0.741619	-0.542252	-0.0604826	-0.377031	1.28182	-0.561915	0.113502	0.17615	-0.858587	-0.976567	-0.173175	-0.608193	-0.789834	-0.0996117	-1.314	0.733958	-0.162695
ENSBTAG00000000147	RIC8B	0.182915	0.270235	0.0574355	1.28583	1.01864	0.102683	0.187031	1.68003	-0.183377	1.23	0.234726	1.24614	0.262662	1.03697	0.352204	0.6939	2.66547	1.46714
ENSBTAG00000000153	LRFN3	1.16079	0.689102	0.442228	1.01456	0.606778	0.151011	1.0973	-1.08743	0.0838838	-0.36928	0.629292	1.09703	1.55254	0.958737	0.613269	0.84222	-0.166762	1.10729
ENSBTAG00000000154	NA	-0.193121	1.24196	0.946383	0.337153	0.619843	2.12256	1.1357	0.447239	0.501883	-0.0741017	-0.0220652	0.0677291	1.27086	-0.450798	0.451706	0.47783	-0.0559571	0.154062
ENSBTAG00000000157	CCDC138	-0.62347	1.06297	0.716437	0.624951	-0.318131	0.767048	0.054307	0.97158	0.361533	0.355351	-1.25742	0.742112	-0.0171597	-0.251807	0.993072	-0.619858	1.64349	0.505432
ENSBTAG00000000160	CBS	-0.636094	0.656422	-0.0655666	1.05345	-0.392907	-0.240115	-0.779404	-0.163401	-0.809338	0.498974	0.705597	-0.454903	0.0459128	-0.156352	-0.554727	-0.108659	0.774878	0.00498233
ENSBTAG00000000161	TMEM40	0.560303	1.60435	-0.736478	1.05765	-0.101438	1.56246	-0.350901	0.067139	1.17538	-0.0103084	0.149502	0.169998	-0.105188	1.46237	0.18004	1.81174	1.98353	-0.0754308
ENSBTAG00000000162	ANAPC16	0.526992	2.05089	0.452079	-0.435346	-0.792261	0.108694	0.564329	-1.11246	-0.20062	-0.729367	0.65269	-1.03098	0.147706	-1.50557	-2.08043	-0.544741	-2.18494	-0.33731
ENSBTAG00000000163	DDIT4	-1.3377	1.4948	0.00151364	0.0780313	-0.0994939	1.78341	1.0062	-0.589702	0.454402	-1.71882	-0.402953	-1.00585	-0.714174	-0.602473	-0.640134	-0.610381	-1.55901	0.827259
ENSBTAG00000000169	ASZ1	-1.533	-0.102476	-0.171644	-0.267897	0.911855	-0.171155	1.03469	0.125155	-0.459278	-1.4545	0.224135	-1.21134	-0.662923	-0.0273182	1.40884	-0.354746	-1.89337	1.45033
ENSBTAG00000000175	N4BP2	-0.216988	-1.03535	0.362953	0.573937	0.485468	-0.136554	0.327841	0.469834	1.00016	0.512704	0.756181	1.19676	1.01733	0.39544	0.924732	-0.11174	1.18759	0.642915
ENSBTAG00000000176	SP3	-0.287695	-1.57762	-0.473405	-0.0761976	-0.517106	-0.91847	-0.40028	-0.712939	0.22015	-0.2405	0.00226164	-0.654659	0.0135849	-0.262645	-0.0356285	-0.462877	-0.439562	-0.549043
ENSBTAG00000000179	RPUSD1	-0.145367	-0.131981	-1.01551	-0.54679	-0.025184	0.0846593	-0.403384	0.183934	-0.741284	0.451595	-0.864681	0.0623777	0.144099	-0.0163015	-0.701607	0.0413252	-1.07091	0.241849
ENSBTAG00000000181	SUSD3	-1.23113	-0.752951	-1.31883	-0.523271	-0.725586	-0.725961	-1.12039	-0.16295	-0.728291	-0.665613	-1.98968	-0.587345	-1.27574	-0.207983	-0.537306	-0.391247	0.879727	-0.354299
ENSBTAG00000000182	SPINT2	0.442838	1.72421	1.69171	0.883964	0.594192	1.15381	0.564385	0.398875	0.738637	1.31191	0.995443	0.505872	0.845408	0.735915	0.880491	0.640863	0.343922	0.377214
ENSBTAG00000000184	EIF2AK3	-0.286181	-1.10365	-0.229257	0.147367	0.261477	-0.802137	0.18563	-0.260291	0.0847613	-0.690976	0.481965	-0.3049	0.231182	-0.624098	0.00334422	-1.95993	-1.11539	-0.555334
ENSBTAG00000000186	FLAD1	1.08782	0.754536	-0.480744	0.370226	0.534622	1.09593	-0.462316	0.358967	0.0502106	0.169481	-0.0870095	0.535839	0.428471	0.345549	0.26228	1.25214	0.347312	0.523038
ENSBTAG00000000191	SLC25A20	-0.541165	-0.634	-0.55662	-0.9126	-1.48314	-0.388745	-0.250031	-1.50447	-1.10865	0.205312	-0.499073	-0.96943	-1.08769	-1.44041	-1.22204	-0.788292	-1.0642	-0.654097
ENSBTAG00000000195	LOC528802	1.66781	-1.85713	-0.452395	0.406813	-0.377488	-0.400858	-0.285275	0.32192	0.314526	0.922382	-0.712488	0.770884	0.737975	-0.643857	0.434731	0.933663	1.13733	-0.0542353
ENSBTAG00000000199	PDP1	-0.861789	-1.00769	0.805353	0.0192711	-0.231322	-0.871279	0.992531	-0.74808	0.0204558	0.155898	-0.087903	-0.563501	0.675538	-0.439895	1.1443	-1.26315	0.133866	0.00315672
ENSBTAG00000000201	LTN1	-0.509147	-1.37409	0.710715	-0.0291985	0.428008	-0.642327	0.38727	0.0760995	0.441021	0.620225	0.601721	0.199583	0.530776	0.10359	0.627303	0.361194	-0.176749	0.527598
ENSBTAG00000000202	SLC25A19	-0.835819	-0.984397	-0.913098	-0.203544	-0.943993	-0.301325	-0.500606	-0.559283	-0.206142	-0.549364	-1.18176	-1.06693	-0.596912	0.0950619	-1.01027	-1.17294	-0.292963	-1.01136
ENSBTAG00000000204	TMEM268	0.925448	0.746406	0.716224	0.718685	0.845871	0.341117	0.805635	0.367944	0.131053	0.453279	0.70298	0.516862	0.402026	1.51883	0.789823	2.00285	2.11197	1.20659
ENSBTAG00000000205	MMD	-0.789623	-0.891134	-0.124476	-0.587911	-0.921826	-0.845716	-1.29096	0.42928	-0.925877	0.17575	-0.0894264	-0.0732932	-1.13203	0.268176	0.0634217	-0.585164	-0.210387	-0.659475
ENSBTAG00000000210	ARHGAP31	0.370338	-1.76714	-0.643597	-0.289346	-0.115015	-1.5203	0.24562	-0.337685	-0.243733	-0.347259	0.514546	0.0650968	0.277108	-0.221816	-0.197173	-1.21053	-0.842716	0.2207
ENSBTAG00000000212	NADK	0.4284	-0.833892	-0.335523	-0.5531	-0.746378	0.55671	0.0487864	-0.978337	0.47685	-0.619925	-0.319096	-1.29319	-0.523074	-0.15407	-0.895191	-0.000383515	-1.04583	-0.713637
ENSBTAG00000000221	RBM34	0.968521	1.55701	0.649515	0.286882	0.521867	1.59525	0.452572	0.585081	-0.871004	0.972536	-0.442926	0.268719	-0.307239	0.363746	-0.285385	1.40241	-0.0400252	0.214314
ENSBTAG00000000222	ARID4B	0.118446	-0.164075	0.51449	0.799304	-0.0773777	-0.484058	0.251444	0.857726	0.941433	0.384338	0.379809	0.080674	0.798696	0.967259	0.913419	0.553958	0.97376	0.811934
ENSBTAG00000000224	TSPAN15	-1.94567	1.07596	0.789334	0.581105	0.738897	2.4062	-0.967561	1.18883	0.704104	0.0908502	-0.498421	-0.169234	-0.159107	1.67432	-0.882985	0.439096	1.79463	-0.187851
ENSBTAG00000000225	POLB	-0.857423	-0.266096	-0.891692	-0.761921	-0.636379	-0.367548	-0.561208	-0.838249	-1.0311	-0.671916	-0.777623	-1.10812	-1.1475	-0.993165	-1.12222	-1.14639	-0.839667	-0.965047
ENSBTAG00000000231	BMPR1A	0.197124	0.187241	1.21706	-0.35313	0.316929	0.783469	0.0356506	-0.230673	0.631498	0.95866	1.27031	0.898361	-1.45004	-0.667746	1.01668	0.0406056	1.50065	0.979893
ENSBTAG00000000236	YWHAZ	0.601235	0.175492	1.13826	0.741296	0.311555	-0.0559237	0.819496	-0.107963	1.13986	0.276337	1.37272	0.234724	0.827775	0.281471	0.939109	0.653869	-0.994463	0.919891
ENSBTAG00000000240	AKAP7	1.30367	-0.284412	0.688632	0.708339	1.03568	-0.938975	0.0132652	-0.167885	0.696221	1.08608	1.03901	0.0422716	0.504649	0.786015	0.489794	1.21077	0.689186	1.04745
ENSBTAG00000000241	STAU1	-1.10875	-1.05825	-0.962254	-0.553966	-0.55675	-0.86795	-0.651855	-0.85937	-0.115759	-0.613857	-1.55601	-0.926925	-0.985189	-0.651899	-0.967493	-1.07935	-0.015891	-0.884599
ENSBTAG00000000242	NA	0.920926	1.74283	0.123552	-0.356429	0.233457	-0.311228	0.180741	-1.02651	-0.372129	-0.79184	0.49446	-0.66492	0.491223	0.129166	-0.505631	0.327659	-0.47846	-0.0499594
ENSBTAG00000000244	NRXN2	0.295104	0.053121	0.509527	0.130664	0.299025	1.34329	-0.495607	0.0118332	-0.603339	0.486827	0.598633	0.480423	-0.490542	1.28031	0.830775	0.937539	1.20023	0.209449
ENSBTAG00000000246	ME3	-0.0481472	0.65324	0.367216	1.75377	0.20268	0.845265	0.61118	1.54666	0.715858	0.644419	1.24003	-1.0177	0.782641	0.461062	0.129661	1.78975	1.44968	-0.965986
ENSBTAG00000000250	HDHD3	-1.0253	-0.0456532	-0.660448	-0.748344	-1.12613	-0.362271	-0.830332	-0.448967	-0.255005	-0.268309	-0.598272	-1.50668	-0.790132	-0.782724	-1.38357	-0.454827	-1.29577	-0.964701
ENSBTAG00000000251	ALAD	-0.854961	0.927391	0.9636	0.176796	0.824578	1.09631	-0.523036	1.16998	0.872039	0.430716	0.276738	0.741954	-0.0527529	0.730225	0.708773	0.245406	0.711367	0.230481
ENSBTAG00000000252	POLE3	0.196065	0.51365	1.34215	0.375178	0.883256	0.494606	0.271647	0.476637	0.879696	0.80524	1.31606	0.792861	1.36576	-0.217437	0.580036	0.251878	-0.802644	0.673253
ENSBTAG00000000253	PTPRF	1.18371	0.780238	0.282555	0.911913	0.741401	0.304371	1.05655	0.925234	0.683024	0.48655	0.295508	0.694007	0.833491	0.969164	0.452873	0.894527	1.54917	1.48266
ENSBTAG00000000256	NA	-2.04978	1.17962	1.97657	0.437397	-0.729514	0.0891472	0.252196	0.984388	1.45174	0.322073	-0.18584	-0.554414	0.203501	-1.23083	-0.414588	-0.341848	0.143192	0.787638
ENSBTAG00000000269	CBWD1	0.140326	-1.12819	-1.06952	0.4047	-1.40665	-0.334449	-1.62081	-0.418171	-1.0329	-0.941763	-0.388736	0.422794	-0.807038	-0.0647421	-0.166229	0.644477	-1.00367	0.115411
ENSBTAG00000000273	IL5RA	0.647272	0.188919	0.717835	0.937782	0.764359	2.15341	1.16518	0.0302859	2.47918	0.0539433	0.188802	0.275656	0.41438	0.0699188	-2.28883	1.70151	0.724347	1.3973
ENSBTAG00000000277	IL18	-1.25621	-1.26075	-0.673606	-0.0327603	-1.00087	-0.620704	-0.69229	-0.831613	-1.02504	-0.612401	-1.93986	-0.93736	-0.973189	0.0232346	-1.18358	-0.440152	-0.599757	-0.340193
ENSBTAG00000000281	MND1	1.11252	0.771931	1.19165	0.741898	0.714619	1.00642	0.752624	0.438718	0.247399	1.31004	2.18959	0.707673	1.13005	-0.0302707	0.85185	0.445518	-0.114046	-0.160901
ENSBTAG00000000283	CSF1	-1.09863	-0.622047	-0.218672	0.765041	-0.188188	-1.44041	-0.0559786	0.648014	-1.24646	0.801722	-0.185967	-0.182303	-0.0487563	0.360556	-0.931923	0.415888	1.15755	0.00793224
ENSBTAG00000000285	GUF1	-0.329888	-0.152276	0.298275	-0.512784	-0.40143	-0.374587	-1.31767	-0.32153	-0.853996	0.57339	0.263241	-0.0736807	-0.128644	-0.285445	0.268996	-0.473492	2.67708	-0.596613
ENSBTAG00000000286	PFKM	-0.69302	1.31014	-0.259685	1.31866	1.26589	-0.74871	0.0994919	1.10291	1.0122	-1.47652	-0.386426	2.18927	-0.758025	-0.314968	1.09821	-1.6126	1.22916	-0.0564073
ENSBTAG00000000290	ATP11B	-0.158503	-1.48835	0.212127	0.595492	0.641621	-0.600003	0.0597719	0.13295	0.926641	0.0706033	0.927438	0.477782	0.856576	0.401963	0.590124	-0.00511112	-0.0499992	0.481364
ENSBTAG00000000292	TCIRG1	-1.03835	-1.39414	-1.1968	-0.350903	-0.770062	-0.813721	-0.992845	-0.698466	-0.824932	-1.04038	-1.66962	-1.10826	-1.11324	-0.392732	-1.05041	-0.910818	-0.479808	-0.949602
ENSBTAG00000000297	ZNF330	0.142793	0.548388	0.444677	-0.0200136	-0.992542	0.437172	1.30288	-0.859662	-0.278531	0.303685	-0.399822	-1.68163	0.167593	-0.100427	-0.848172	-0.312427	-1.2854	-0.608131
ENSBTAG00000000306	ITK	0.218784	0.764674	0.85573	0.95746	0.460839	0.319537	0.496505	0.985338	0.714498	0.479809	0.5895	0.744668	0.727563	0.957619	0.894633	1.02892	0.892138	1.06058
ENSBTAG00000000308	ITCH	-0.761823	-1.5646	-0.184717	-0.152325	-0.188477	-1.23787	0.11816	-0.640897	-0.12702	-0.0151933	-0.211757	-0.385682	-0.0233031	-0.234843	-0.16464	-0.970035	-0.0167003	-0.19163
ENSBTAG00000000312	GRINA	-0.566386	-0.868486	-1.16624	-1.03028	-0.818667	-0.435999	-1.06232	-1.09489	-0.901003	-0.52064	-0.919575	-0.90929	-1.21347	-0.488542	-0.819875	-0.298153	-0.625018	-0.906147
ENSBTAG00000000317	MAPK8IP1	-0.632352	1.30212	0.402494	0.273686	-0.288097	0.64201	0.103198	0.155559	0.563385	2.00191	0.490425	0.392615	-0.528046	1.55596	0.395723	0.91477	1.26757	1.20739
ENSBTAG00000000320	UBAP1	-0.976125	-1.14566	-0.786031	-0.693831	-0.839321	-0.556244	-0.530401	-1.24295	-0.538782	-0.546113	-1.18243	-1.29096	-1.12057	-0.390823	-1.04732	-0.522209	-1.00082	-0.676719
ENSBTAG00000000322	CD2AP	0.328037	0.265061	1.2916	0.538126	0.722947	0.401163	0.153832	0.608895	1.07418	0.602094	1.40318	1.41573	1.12226	1.11092	1.14443	0.919263	0.921034	0.8788
ENSBTAG00000000336	LOC112442378	-1.21791	-1.81186	-0.950086	-0.615838	-1.04103	-1.11474	-1.08688	-1.25708	-0.565829	-0.384911	-2.42107	-1.25563	-1.29564	-0.116336	-1.30667	-0.117915	-0.290415	-0.500665
ENSBTAG00000000341	ISOC1	-0.378878	1.9309	0.196973	-0.0538155	-0.523538	-1.93822	1.76106	-0.952275	0.317836	0.102438	1.13878	-0.441477	-0.13031	0.223004	0.813569	-1.10379	-1.14561	-0.493588
ENSBTAG00000000342	PLOD3	-0.625638	-0.846609	-0.425234	-0.764569	-0.484253	-0.795174	-0.102655	-0.977998	-0.378676	-0.965426	-0.579226	-0.650337	-0.520618	-1.16012	-0.576887	-1.46153	-1.20134	-0.904937
ENSBTAG00000000343	ZNHIT1	0.926617	2.17	0.376496	-1.1331	0.133777	1.26949	0.647869	-0.813683	0.309969	-0.803394	0.483815	-0.355882	-0.267813	-0.281754	0.44454	0.968893	-1.08294	0.352479
ENSBTAG00000000345	CLDN15	-1.03718	0.0675119	-1.14362	0.215272	-0.134771	1.2136	-0.87268	1.53702	-0.36035	1.29713	-2.09769	0.347942	-0.62419	0.929416	0.210103	-0.0667975	2.45497	-0.313681
ENSBTAG00000000347	RHOG	-0.651223	-0.480891	-0.794957	-0.739418	-0.773837	-0.63596	-0.439858	-1.03311	-0.552983	-0.708976	-0.592878	-1.30445	-0.650214	-0.573533	-0.740126	-0.717137	-1.42991	-0.958223
ENSBTAG00000000357	PRAG1	1.93077	0.106455	0.660364	0.216173	0.330106	1.04264	0.714797	1.04652	0.573935	0.84612	0.697881	0.554548	0.696217	0.978517	0.292154	1.60761	0.871065	0.883953
ENSBTAG00000000362	SPG11	0.231193	-0.305159	0.715779	0.610545	0.210361	0.633914	0.740295	0.740345	0.747073	0.821011	0.32887	1.0707	0.353545	0.969183	0.587071	1.13725	1.82083	0.794402
ENSBTAG00000000363	BDP1	-0.198984	-1.46984	0.637775	0.69498	0.356437	-0.570406	0.79837	0.541763	0.521851	0.581548	0.77145	0.480338	0.984061	1.22011	1.00234	0.687011	0.822144	1.25822
ENSBTAG00000000371	DIS3L	-0.31719	-0.785451	-0.0129822	0.446232	0.40942	1.08736	0.295579	1.8937	-0.0145841	-0.128467	-0.734514	-0.0591573	0.401474	0.677897	0.816003	0.193209	1.99219	0.684114
ENSBTAG00000000372	TIPIN	0.192462	0.483778	-0.131164	0.738007	-0.307169	0.342064	0.163094	0.575502	-0.876093	1.01116	-1.00988	1.51255	-0.534721	0.696992	-0.28722	1.07082	1.64226	0.725114
ENSBTAG00000000375	SSRP1	0.99778	1.42784	0.908438	0.353156	0.588922	1.03361	0.472598	0.318288	0.182009	0.463129	1.2616	0.829786	0.9147	-0.055009	0.615465	0.392252	-0.659756	0.408478
ENSBTAG00000000376	P2RX3	1.12119	0.439	0.261862	0.188217	-0.350565	0.0386104	-0.595859	-1.04502	1.22933	0.453961	0.455872	0.871416	-0.249757	-0.0171607	1.6154	1.01978	0.744218	-0.574774
ENSBTAG00000000377	BMX	-0.964211	-1.28177	-0.855834	-0.701438	-0.513169	-1.03358	-1.06454	-1.47588	-1.07324	-0.544364	-1.72026	-0.993107	-1.82609	-0.82227	-0.889488	-0.742273	-1.02337	-0.760886
ENSBTAG00000000379	GOLT1B	0.446429	0.0440555	1.28939	0.517903	0.0419151	-0.444451	0.486942	-0.879039	-0.577952	0.0498631	1.53185	0.363385	0.104316	-0.159804	0.718865	-0.185019	-1.41789	0.411607
ENSBTAG00000000381	S1PR4	-0.470334	-0.756568	0.0967124	-0.159817	-0.760857	-0.738608	-0.415257	-0.971484	-0.186987	-0.282733	-0.286483	-0.251646	-0.268162	0.44086	-0.267792	0.52202	-0.358406	0.441804
ENSBTAG00000000385	ZBTB18	0.536525	0.619645	0.419573	0.367216	0.934984	0.355182	0.448058	1.36248	0.938705	0.895967	0.264055	0.988273	0.495059	0.633357	0.811351	1.18641	1.96372	0.658582
ENSBTAG00000000387	NICN1	-0.584964	-1.5021	-0.158742	0.580904	0.956198	0.114235	-1.79742	0.614225	-0.226054	0.239329	-1.50276	0.802058	-1.46096	0.105826	-0.103788	-0.492751	1.82774	0.460524
ENSBTAG00000000390	TPST1	0.193451	1.88369	0.474543	0.438225	0.168932	0.375046	1.10626	0.65865	-0.228738	-0.031902	-0.0952239	-0.134815	1.29715	0.425289	0.537061	0.688161	-1.18993	0.304124
ENSBTAG00000000393	SSPN	1.26766	1.10887	0.80449	0.840062	0.576365	1.41653	1.38591	0.460501	-0.164272	0.71519	0.745726	0.192093	0.702891	0.0890682	0.487596	0.938445	0.761706	0.943208
ENSBTAG00000000396	PIM1	-0.805241	-1.04066	-1.06263	-0.731411	-0.729238	-0.530553	-0.897998	-0.908602	-0.0770873	-0.754013	-1.00703	-0.771418	-1.2157	-0.553251	-1.25955	-0.335327	-0.69785	-0.457061
ENSBTAG00000000400	KRT85	-0.671064	2.03012	-0.622187	-0.19314	2.10407	-0.624817	-0.613757	-0.622178	-0.533237	-0.196852	-0.158068	-0.751442	-0.662466	-0.640507	-0.700028	-0.653975	-0.601138	-0.670648
ENSBTAG00000000404	NAXE	1.06871	2.12278	0.836379	0.585354	0.824772	0.832305	0.941488	0.193547	0.337703	0.548864	0.910648	-0.029246	0.20017	0.251129	1.18451	0.609763	-0.271861	0.254958
ENSBTAG00000000405	VKORC1	1.55117	0.710143	0.225628	0.300566	-0.188476	0.697227	-0.0111644	-0.557971	0.795391	-0.487926	0.156019	-0.0718377	-0.35574	0.437908	-1.03752	1.19002	-1.42646	0.161594
ENSBTAG00000000406	GPATCH4	-0.245539	-0.856824	1.16893	-0.434369	-0.36366	-0.552652	-0.819877	-0.24173	-0.763468	1.2742	0.80668	-0.690897	0.62668	0.191427	-0.827881	0.628144	0.174411	0.741311
ENSBTAG00000000411	HGS	-0.769353	-0.877692	-0.998161	-0.488258	-0.694407	-0.669303	-1.23347	-0.716836	-0.888343	-0.575645	-1.4318	-0.569234	-0.937625	-0.412602	-1.11755	-0.527321	0.0286272	-0.395242
ENSBTAG00000000417	MRPL12	0.889778	1.43685	-0.230198	-0.079558	-0.405542	1.23256	-0.233386	-0.269022	0.553874	-0.623751	0.484904	-0.288337	0.0982992	0.206698	0.0479677	0.25609	-1.59269	-0.39332
ENSBTAG00000000419	PHEX	0.844596	1.62619	0.988725	0.256091	-2.19708	0.00250032	0.349661	0.302895	0.459662	0.888346	0.703869	-0.0455506	-1.87031	1.22084	1.02684	0.379321	-0.51067	-0.252024
ENSBTAG00000000421	EEA1	-0.597942	-1.89829	0.0865745	-0.303965	0.188804	-1.4188	0.17721	-0.291879	-0.475164	0.395604	0.428227	-0.00526224	0.648319	-0.0756699	0.62091	-1.02292	-0.139561	0.193173
ENSBTAG00000000429	DGCR2	-1.70875	-0.260177	-1.01404	-0.160625	-0.625051	-0.066665	-0.905537	-0.130644	-0.794853	-0.557327	-2.36827	-0.481694	-1.78778	-0.000602531	-0.895085	-0.172542	0.889002	-0.629479
ENSBTAG00000000432	NA	0.265821	1.31757	0.67238	0.731153	0.377349	0.319686	0.494393	0.689815	0.670621	0.447142	0.786329	0.608812	0.567341	0.807302	0.80505	0.974003	0.388719	0.742355
ENSBTAG00000000434	CRYAB	-0.729821	-0.665241	-0.623471	-1.59366	-0.651071	-0.695874	-0.822874	-0.762377	-0.647674	-0.788793	-2.46921	-0.785015	-1.88072	-1.17261	-1.0973	-0.51877	-0.515757	-0.555049
ENSBTAG00000000435	TARBP2	0.0856895	1.01538	-0.319641	0.865451	0.353528	0.387893	-0.95786	0.307855	-0.644546	0.904363	-1.28275	0.0209909	-1.0796	-0.256425	-0.464355	0.0966673	0.82028	-0.442276
ENSBTAG00000000436	TNFAIP3	-1.54901	0.0897374	-0.458496	0.46081	-0.448691	-0.138297	1.27894	-0.214679	0.731563	-0.462014	-0.00500703	-1.05902	-0.844505	-0.228	-1.14097	-0.123079	-1.04503	0.950768
ENSBTAG00000000440	HSPB2	-0.686257	-0.669562	-0.373046	-1.11283	-0.737374	-1.02195	-0.233509	-1.25522	-0.50775	-1.72084	-1.48742	-0.736236	-0.615472	-0.600397	-1.23328	-0.686893	-0.885458	-0.685088
ENSBTAG00000000445	PDE6C	-0.518344	-1.00967	-0.532934	-0.96902	-0.283069	-0.156071	-0.340044	-0.604784	-1.71373	0.176835	-2.93431	-0.242161	-1.09524	-0.0815083	-1.9673	0.201371	1.58618	-0.334968
ENSBTAG00000000446	ATP11A	-0.0935272	-1.8876	-0.0164114	0.755103	0.392326	-1.89871	-0.138016	-0.836461	-0.270644	0.362489	0.610408	0.851429	0.48703	0.825745	0.574069	-1.09052	0.296304	0.870187
ENSBTAG00000000447	FRA10AC1	0.629957	1.45259	0.763039	0.250047	0.0174299	0.304731	-0.813643	0.321527	0.0756366	1.24154	0.443512	0.675774	0.439771	-0.081175	0.546839	0.312678	1.80446	0.73295
ENSBTAG00000000448	BDH1	0.699814	1.13929	0.490185	0.790578	1.02487	0.50854	0.908986	0.625131	0.832561	0.448144	1.24508	1.27324	0.971793	-0.260056	0.42212	-1.28092	-1.26427	-0.060597
ENSBTAG00000000451	TMEM126A	1.43591	2.25253	0.324486	-0.0734493	0.144965	0.405032	-0.358743	-0.135689	-0.440076	-0.0903828	0.387065	0.480552	0.663086	-0.77667	0.102478	-0.211039	-1.59925	-0.60454
ENSBTAG00000000454	TMEM106C	-0.0159985	1.13174	0.724243	0.812135	0.775515	0.566899	0.0629704	0.737277	0.500899	0.355436	0.293895	0.954366	0.382539	0.255654	0.73052	0.983852	1.43733	0.986167
ENSBTAG00000000455	CREBZF	0.288508	0.371081	0.17952	0.807291	0.933157	0.18753	-0.984326	0.999458	0.471111	0.534132	-1.38713	1.47545	-0.186198	1.38395	0.558493	0.431586	3.1261	0.636584
ENSBTAG00000000459	POMGNT2	-1.29009	0.355525	1.77641	-0.66806	0.702712	0.14769	2.23233	0.216078	-1.13135	-0.97457	0.540845	-2.58455	-0.534435	0.0997291	-0.219659	-0.868858	0.399827	0.48307
ENSBTAG00000000460	SYTL2	0.479831	0.0471256	0.41586	1.78114	0.410857	0.0329653	0.708139	0.554795	0.195984	0.59125	0.307132	1.22404	0.108208	1.51402	0.526753	1.26861	1.21613	1.85647
ENSBTAG00000000462	CCDC102A	-0.307974	0.57318	-0.0363131	0.179294	-0.784122	0.886292	-0.324609	0.401115	0.481572	-0.0818552	-0.646331	0.160342	0.0617581	0.0315247	0.642165	0.748542	0.480087	-0.232862
ENSBTAG00000000472	ZNF570	0.781999	-0.581054	0.804148	0.0659945	0.121045	-0.223583	0.104884	0.350205	-0.208951	0.28739	1.51648	1.17247	1.37494	0.377602	0.775825	0.502013	-0.0138963	0.603914
ENSBTAG00000000473	ATP10D	0.382037	-1.40586	-0.506167	0.0496802	-0.0909358	-0.551321	0.156876	-0.139398	-0.373017	0.0055883	-0.133532	-0.129393	0.0945721	0.293938	1.17153	-0.964741	-1.21681	-0.467802
ENSBTAG00000000475	IMMP1L	-0.0306026	0.531645	0.520122	-0.188305	0.474427	0.754605	0.532546	0.80842	0.637685	0.661231	-0.0973758	0.692711	0.375288	0.835723	0.806682	0.892	2.07905	1.16338
ENSBTAG00000000477	TLR5	0.735562	0.0267705	0.333972	0.387689	-0.0187183	-1.33611	1.03798	0.379095	-0.0278764	0.61372	0.885008	0.767894	1.4426	0.430688	1.15263	-0.154345	0.51113	0.672519
ENSBTAG00000000480	IFRD2	0.715698	0.638046	1.6331	1.23972	0.435148	0.446568	0.00791636	0.0649593	-0.306129	-0.0911904	0.547564	0.887344	-0.245795	0.680183	0.583927	0.453126	-0.0141052	0.300188
ENSBTAG00000000483	HYAL1	-0.445051	-1.17473	-1.49098	0.18865	-0.402867	-0.524758	-0.44462	-0.297468	-0.688838	-0.912843	-0.972664	-0.525396	-0.754716	0.288894	-0.667415	-0.358855	-0.455716	-0.608793
ENSBTAG00000000484	HYAL2	0.782344	1.14657	-0.401198	0.377424	-0.406542	0.995024	-0.287972	-0.609497	0.0912697	-0.535139	0.573442	-1.08301	-0.201699	0.150207	-0.615485	0.594155	-1.8346	-0.478967
ENSBTAG00000000489	WDR54	0.516098	0.639828	0.0839739	1.61888	0.497471	1.01061	-0.56799	0.601646	-0.0165691	0.715795	-0.391653	0.977449	0.415071	0.162682	-0.554856	0.819374	1.75335	-0.125149
ENSBTAG00000000494	PDE4D	-0.149848	-0.380524	0.130596	0.52905	-0.309225	-0.769862	0.817509	0.00247219	0.521216	0.0387341	0.883614	0.86345	0.456487	0.0291428	0.403411	0.560779	-0.0866675	1.87157
ENSBTAG00000000495	HAVCR2	1.30215	-1.15161	0.114425	1.66948	-0.0148776	0.0822452	0.138988	0.63183	0.353325	0.575862	-1.2146	0.425471	-0.48355	0.313144	0.146791	0.559408	3.35031	-0.557186
ENSBTAG00000000496	SLC12A8	-1.13643	-1.45763	-1.23474	-0.910999	0.0577018	-0.372296	-1.18777	0.26935	0.312089	-1.17178	-0.832386	-0.4509	-0.170019	-1.62351	-1.08118	-1.85709	1.32008	-1.37421
ENSBTAG00000000497	AKR1A1	1.58273	2.37155	1.00617	0.967878	0.671495	1.47974	0.609563	0.0998738	1.02112	0.834023	1.37853	0.83241	1.08422	-0.636641	0.214364	0.0942686	-0.776006	0.285245
ENSBTAG00000000500	PINX1	0.625783	1.10525	0.0346829	-0.13802	0.62334	-0.224089	0.557887	-0.664971	-0.328409	0.517629	0.526487	-0.455468	-0.233878	-0.0142557	-0.479104	1.11829	-1.48319	0.543129
ENSBTAG00000000504	GTF2B	-0.875803	0.0198818	-0.732266	-0.641949	-0.822373	-0.681588	-0.423193	-0.608314	-0.791885	-0.48	-1.08945	-1.33878	-0.953935	-0.360482	-1.15041	-0.178573	-0.615498	-0.652943
ENSBTAG00000000505	KYAT3	-0.117218	1.90149	-0.0157031	0.27881	0.726813	0.791934	0.969925	-1.00585	0.484526	-0.774634	-1.06268	0.464565	-0.202883	1.04484	-0.923621	0.492155	0.77704	0.601471
ENSBTAG00000000507	NR4A1	0.599775	1.25052	0.796829	1.90452	0.965854	-0.996109	0.45427	0.840455	0.747262	0.918081	0.898458	0.298001	2.13156	1.48111	1.19635	0.24812	0.354504	0.290308
ENSBTAG00000000511	CNST	-0.210917	-1.36464	0.763244	0.462598	0.751191	-0.584581	0.492041	1.43357	0.400257	0.74179	0.385816	0.829833	1.05393	0.204373	0.259803	-0.0623104	1.20491	1.26183
ENSBTAG00000000512	SNTA1	-1.03807	-1.03462	-0.0984093	-1.35461	-0.464245	-0.137501	-1.0919	-0.551791	-0.764301	-0.745181	-1.41828	-1.52355	-0.255176	-0.881051	-0.523989	-0.950255	-1.49954	-1.00065
ENSBTAG00000000517	ANKRD29	0.071688	-0.266292	0.52836	-0.211172	0.633072	0.518038	-0.278143	-1.50248	-0.10758	0.439604	-0.35212	0.0610702	-0.469344	-0.127382	-0.303123	-1.78373	-0.374115	-0.646967
ENSBTAG00000000521	PLEKHA8	-0.668702	0.289622	-0.043951	1.06301	0.689071	0.269986	0.0611568	0.980994	0.764122	-0.252383	0.349362	1.76305	1.10568	0.325993	0.771348	0.214238	0.800235	-0.0159179
ENSBTAG00000000524	CSTB	-0.258999	0.845154	-0.605949	-1.45833	-0.299102	-0.254846	-0.409455	-1.44705	-0.909662	-0.166043	-0.548602	-1.99359	-0.758993	-0.548522	-0.173872	-1.43574	-1.49467	-0.866811
ENSBTAG00000000526	TOPBP1	0.659066	0.329911	1.14099	0.553224	1.01933	-0.226831	0.967142	0.295682	0.620669	0.757386	1.76446	0.661643	1.18453	0.197715	1.15675	0.318041	-0.747834	0.215236
ENSBTAG00000000527	ZFAND3	-0.972529	-0.555652	-0.62727	-0.35535	-0.72735	-0.4696	-0.474191	-0.659949	0.0238934	-0.892615	-0.433942	-0.880118	-0.896147	-0.266838	-0.755229	-0.758832	-0.643976	-0.635317
ENSBTAG00000000532	EXO5	0.610105	0.976665	-0.31724	0.222734	-0.400151	-1.42737	0.739682	-0.245703	-0.112888	0.843132	0.723282	-0.937275	0.196006	0.85181	0.565241	-0.538101	-0.0799428	0.843196
ENSBTAG00000000536	ZNF395	0.121917	0.94668	1.03268	0.871092	0.306847	1.29387	0.839413	1.08367	0.956178	0.667606	0.717898	0.650775	0.771793	0.471147	0.892314	0.634051	1.17094	0.736752
ENSBTAG00000000539	LRRC28	-0.535472	-1.02974	-0.599758	-1.31856	-1.04072	-0.8016	-0.889026	-1.12927	-1.13862	-0.749894	0.0979815	-0.518977	-0.930272	-0.093373	-0.840813	-0.846649	-1.54089	-1.54752
ENSBTAG00000000542	CFAP36	0.470959	2.01591	0.511764	0.219542	0.112276	1.522	0.695856	0.85434	0.680324	-0.112527	0.575396	-0.837217	0.250515	0.940603	0.75129	0.568158	-1.20074	-0.319865
ENSBTAG00000000545	PPP4R3B	0.490689	-0.93868	0.851893	0.426927	0.42663	-1.03785	0.376472	0.246765	0.531733	0.185462	0.528879	0.13909	1.25012	0.834599	0.409876	0.611007	0.778663	1.17881
ENSBTAG00000000546	TOB1	0.132351	1.50507	1.56205	0.240107	0.859133	1.41749	0.904313	0.694868	0.886185	0.892538	0.832099	-0.113751	0.850716	0.651088	1.09048	0.711999	-0.0188787	0.765435
ENSBTAG00000000550	ATP5F1D	0.645019	1.78737	0.132432	0.0788058	-0.237057	0.155131	-0.194263	-1.21709	0.342592	-0.924227	0.789614	-0.0109591	0.206463	-0.0232814	0.225926	0.00581628	-2.57403	-0.356058
ENSBTAG00000000555	ACO1	-0.486017	-0.97856	-0.606377	-0.657262	-0.558757	-1.34117	0.292058	-1.3125	-0.656548	-0.698946	0.4427	-0.354425	0.148301	-1.09288	-0.610985	-1.70908	-0.829733	-0.950263
ENSBTAG00000000559	PLTP	-0.236305	-0.00185178	-0.579978	0.481507	0.152418	-0.398033	-0.536278	-0.00217432	0.190161	-0.00776675	-0.391154	-0.833465	-0.713254	0.338078	-0.719109	0.462867	0.619201	0.101811
ENSBTAG00000000560	LOC507271	0.554015	1.9226	0.858395	-0.317266	0.0377491	1.57906	0.45851	0.823288	-0.0879622	-0.398226	0.524209	-0.268304	0.941909	-0.0986582	0.631642	-1.32766	-0.882485	-1.33658
ENSBTAG00000000563	MYD88	-1.01184	-1.21716	-0.878292	-0.639245	-1.04736	-0.666602	-0.708958	-1.03573	-0.531018	-0.602122	-1.25287	-1.41854	-0.980821	-0.621263	-1.07117	-0.574635	-1.0807	-0.750972
ENSBTAG00000000564	NSG2	0.414632	1.90166	0.742726	-0.286333	0.506966	2.08682	0.751582	0.0606589	0.280201	0.265934	0.736985	0.144153	0.575841	-0.300205	1.00308	0.352236	-0.73228	0.220053
ENSBTAG00000000565	RFX7	0.561232	-0.630278	0.612521	0.930887	0.600517	0.302221	0.675152	1.39825	0.710611	0.700339	0.592095	1.30604	0.927367	1.26993	0.937309	1.05434	1.74633	1.75306
ENSBTAG00000000566	CCDC14	-0.462371	0.831817	0.822388	0.777227	-5.28e-05	-0.299088	0.409142	0.231269	0.406062	1.37404	-0.0316363	0.306182	0.243841	0.88342	0.425642	0.86634	1.95339	0.338033
ENSBTAG00000000569	HES1	1.1856	0.613493	-0.323773	0.915673	0.691655	-0.0348053	0.320101	0.45201	1.47917	0.325179	0.837723	0.716005	1.79073	1.58987	0.358012	0.900485	0.250657	0.0274649
ENSBTAG00000000570	RET	-0.28559	-0.466793	-1.19629	0.474395	0.702341	0.20587	-1.8275	0.240346	0.117503	-1.10009	0.730657	0.0153686	0.218856	0.897556	-0.394522	-1.52697	-0.573058	-0.325232
ENSBTAG00000000579	NIPBL	-0.82569	-2.01576	-0.0494309	0.189844	-0.427645	-0.682433	0.596644	0.234234	0.219898	-0.0977787	-0.00354989	0.0733916	0.145095	0.419609	-0.158203	0.0424148	0.22181	0.457987
ENSBTAG00000000581	DOCK10	-0.178187	-1.17491	-0.0342221	0.221946	0.54795	-1.03877	0.268813	0.468169	0.0873256	0.122685	0.560121	0.999383	0.589889	1.43004	0.491176	1.08301	1.45783	1.21617
ENSBTAG00000000582	LY6G6E	1.35182	-0.725428	-0.613806	-0.474211	-0.679936	0.00536448	-1.34087	-0.430273	-0.749578	0.631113	0.610121	0.781642	-0.93642	0.292776	0.244296	1.30489	0.589018	-1.03776
ENSBTAG00000000585	LY6G6C	0.847791	-0.168162	0.0334817	-1.24012	-0.561257	-0.310463	-0.415596	-0.27076	0.872352	-0.0597533	0.258479	1.39125	1.2661	0.493031	-0.212706	0.995852	0.252104	-0.322487
ENSBTAG00000000586	CPLANE1	0.490079	-1.66169	0.0217743	0.281795	-0.116267	-0.0199455	0.178437	0.922283	-0.402091	0.418653	-0.298245	-0.0355861	-0.0288938	1.08457	0.0591	0.446806	1.50812	0.447618
ENSBTAG00000000590	POLE	0.579695	-0.606502	1.14872	0.494489	1.16085	0.131318	0.382248	0.663871	-0.630123	0.590056	0.787812	1.56804	0.256576	0.482614	0.952537	-0.15336	-0.505297	0.354529
ENSBTAG00000000598	CST3	-0.345394	0.95697	0.415251	-0.291103	-0.753762	-0.905374	0.863331	-0.889849	-0.377273	-0.246662	0.321689	-0.942927	0.134401	-0.627553	-0.0805177	-0.865519	-2.07647	-0.530609
ENSBTAG00000000601	COL11A2	0.574824	-0.0438911	0.537969	0.640537	1.79465	1.52163	-1.64627	0.0327718	-0.393441	-0.640717	-1.56202	-0.0529121	-1.52684	0.744267	-0.705796	-0.0982938	1.22872	1.12833
ENSBTAG00000000602	RXRB	1.01979	0.83702	0.317129	0.655595	0.500641	1.78196	0.0888985	0.883276	0.926201	0.00789611	0.227926	0.163622	0.332401	0.928241	0.34424	1.4031	0.550803	0.574367
ENSBTAG00000000603	JAM2	-0.529708	-0.43013	-0.949301	-0.197521	0.224144	1.45632	0.45323	0.176062	-1.31276	-0.519787	-0.608064	-0.866014	0.0131252	-1.31964	0.0827905	-0.0614676	-0.25683	-1.6039
ENSBTAG00000000605	ATP5PF	1.06473	2.62586	0.0177572	-0.0527743	-0.0917179	0.42948	0.96988	-0.784168	-0.112326	-0.132935	0.707352	-0.33132	-0.0406584	-0.932114	0.0471609	-1.062	-3.19462	-1.04111
ENSBTAG00000000619	KRT74	-0.382208	2.12161	-0.167189	-0.720569	1.97828	0.0981526	-0.706209	-0.340543	-0.637583	-0.350891	-0.690678	-0.823554	-0.747723	-0.729007	-0.779735	-0.367643	-0.695454	-0.754695
ENSBTAG00000000621	CATSPERG	-0.180009	-0.731559	-0.78251	0.583988	-0.262685	0.585634	-1.67477	0.823522	-0.524447	0.523952	-1.77942	0.422155	-0.580767	-0.0178124	0.288699	0.0990174	2.68271	0.0654631
ENSBTAG00000000622	RPS17	0.633977	1.98719	0.949867	0.351826	-0.169691	1.3944	0.329004	0.190339	0.199346	0.0500721	1.02986	0.190544	0.603361	0.0382637	0.191728	-0.223564	-1.1686	-0.308545
ENSBTAG00000000629	MMS22L	0.310908	0.37266	0.948953	0.331059	1.39668	-0.328788	0.164216	-0.148965	0.505298	-0.241827	1.39591	1.36801	0.850397	-0.705139	0.759137	-0.265246	-1.06513	-0.108143
ENSBTAG00000000632	RAD54B	0.703319	1.11997	0.799995	0.802971	0.811341	-0.235839	0.602183	0.947746	0.117144	0.685042	0.881396	0.948533	0.140636	0.609632	1.00508	0.0741954	1.13099	0.374119
ENSBTAG00000000638	CDT1	1.04994	1.49127	1.04586	0.507235	0.925016	0.398424	0.173185	0.141115	0.283472	0.805624	1.26274	0.83354	0.999398	0.133194	1.1011	-0.0213513	-1.65398	0.408842
ENSBTAG00000000639	APRT	0.335354	1.44496	0.201031	-0.407061	-0.519916	0.542736	0.313034	-0.524352	-0.881841	-0.798197	0.240934	-0.39056	-0.489332	0.466819	0.181971	-0.00955895	-0.531394	0.20846
ENSBTAG00000000640	SELENOS	0.671873	1.70035	-0.238527	0.0360466	-0.00229754	-0.578948	0.213512	-0.786427	0.00145532	0.298461	1.06257	0.168499	0.520473	-1.6204	-0.371662	-0.388978	-2.48434	-1.91893
ENSBTAG00000000641	SKAP1	0.519448	1.42173	0.848163	0.7518	0.473319	0.601871	0.469511	0.599928	0.630148	0.192751	0.846103	0.417659	0.64766	0.486221	0.803448	-0.0412319	0.309594	0.669577
ENSBTAG00000000642	INTS1	-0.950601	-0.0282827	-0.512243	-1.02706	-0.638468	-0.629235	-0.375793	-0.914974	-1.58572	-0.236851	-1.4645	-0.62475	-0.749796	-0.375865	-1.19936	-0.348066	0.214272	-0.218791
ENSBTAG00000000646	ANAPC4	1.06473	1.45798	0.754358	0.56546	0.542291	0.398837	0.096101	0.232403	-0.212638	0.919694	0.423277	0.624985	0.495197	-0.0993963	0.348595	0.225069	1.07434	-0.0125679
ENSBTAG00000000647	SELENOO	1.32121	1.757	0.497249	0.635327	0.10594	0.890137	0.555299	0.0488844	0.208442	-0.0770435	0.281147	0.477369	0.396305	0.838227	0.125339	1.08591	0.228042	0.733881
ENSBTAG00000000650	TUBGCP6	-0.184559	-0.622305	-0.621785	0.739009	0.265362	0.852955	-0.184159	1.01691	0.396637	0.232629	-1.19175	0.738411	-0.409234	0.525973	0.593784	0.533508	2.04409	0.659437
ENSBTAG00000000653	PPP1R16B	0.432111	0.366686	0.596871	1.42361	0.658936	0.625262	0.474396	1.21005	1.16669	0.309162	0.806424	0.758956	0.878934	1.22534	0.719644	0.996902	0.773086	1.22855
ENSBTAG00000000656	NFATC1	0.441455	0.398724	0.530233	0.7064	0.185583	1.26186	0.914869	1.23592	1.07448	0.734732	0.538602	0.902905	0.627458	1.11526	0.929322	1.09275	0.756647	0.951704
ENSBTAG00000000658	NA	-1.2809	-0.658263	-1.38681	-0.315351	-0.397931	-0.237353	-1.99276	0.0856849	-0.607078	0.0969529	-2.20172	-0.452905	-1.9666	-0.256067	-1.03703	-0.319017	1.06018	-0.705174
ENSBTAG00000000660	FAM83D	1.27215	1.21237	0.45118	0.321607	0.181633	0.0568871	0.992198	-0.407929	-0.498831	-0.261954	1.70167	1.14215	-0.285832	-0.583384	0.929244	-0.0269018	-1.29838	0.00777018
ENSBTAG00000000664	SLC22A15	0.551366	-0.78089	0.96678	0.668068	0.903247	0.818784	0.669188	1.05621	0.641776	-0.0263836	2.20556	-0.669455	1.1352	0.239279	0.443794	-0.614914	-0.451412	0.672296
ENSBTAG00000000666	GHDC	-0.772768	-0.967017	-1.07105	-0.528616	-0.393028	0.286411	-1.26569	-0.936043	-1.28419	-0.291756	-2.0306	-0.880407	-1.32555	-0.424459	-1.02655	-0.728959	0.0697085	-0.67265
ENSBTAG00000000667	APOL3	0.481858	0.473652	0.379075	0.851765	0.491617	0.192409	0.268836	0.345956	0.165603	0.221114	0.879881	0.555239	0.189838	0.970445	0.138605	0.565281	0.18212	-0.0613938
ENSBTAG00000000668	SLC22A5	0.549302	-0.439336	0.41674	0.747961	0.322609	0.313207	-0.0469837	1.52539	0.716627	0.162927	-0.0945297	1.64395	0.462362	0.82326	0.270037	0.401621	1.27545	0.763837
ENSBTAG00000000670	RRP9	0.490058	1.04992	0.917388	0.180082	0.170901	0.910316	-0.957699	0.0429739	-0.980648	0.788653	0.207563	0.529854	-0.451815	-1.03946	-0.361943	0.14567	-0.432299	0.078782
ENSBTAG00000000671	PARP3	-1.47698	-1.79021	-0.884532	-0.280009	-0.485913	-1.76432	-1.05486	-0.997241	-1.32534	-0.465392	-1.25089	-0.563448	-1.10832	-0.327237	-0.981469	-1.04589	-0.357179	-0.583448
ENSBTAG00000000672	OTULINL	1.00512	0.140159	0.415475	0.488433	0.417138	-1.49828	0.504881	0.695962	0.666241	-0.231574	0.326944	-0.137002	0.237245	-0.176609	1.07259	-1.11498	-0.496404	0.103445
ENSBTAG00000000675	PGS1	-1.09028	-1.5242	-1.10671	-0.50726	-0.856457	-0.939548	-1.04052	-0.954533	-0.742236	-0.554385	-1.75875	-0.91556	-1.49133	-0.424519	-1.05474	-0.925908	-0.0889524	-0.798075
ENSBTAG00000000676	DOP1A	0.510191	-1.47475	0.973499	0.297981	0.536856	-0.955578	1.87713	0.756535	0.271783	1.71344	1.05562	0.859207	0.535569	0.929992	0.372994	0.392156	0.932499	1.11069
ENSBTAG00000000679	PGM3	0.27748	-0.303565	-0.823145	-0.0252959	-0.285961	-0.00761018	0.94512	0.088063	0.716732	0.328095	-0.165744	0.988757	-0.657124	-0.259155	-0.518855	-0.711279	1.81375	1.49693
ENSBTAG00000000682	RAPGEF6	-0.371268	-1.39624	0.491071	0.488476	0.30651	-0.717911	0.393666	0.3314	0.798687	0.612166	0.808243	0.887622	0.985345	0.819778	1.13852	0.516489	0.970061	1.10591
ENSBTAG00000000684	ARHGEF10L	1.9048	-0.491784	-0.223927	-0.281479	0.419931	0.394839	0.530213	0.0324876	-0.587612	0.899506	-0.0644026	0.700269	-0.168582	0.324676	-0.695835	1.55364	0.829224	0.68103
ENSBTAG00000000686	NANP	0.298136	1.21866	0.921628	0.958494	0.424672	0.396498	0.299297	0.733748	0.646186	0.63895	0.91123	0.200812	0.711008	0.669705	0.80679	1.18102	0.164432	0.480071
ENSBTAG00000000687	POC1B	0.482997	-0.141181	0.485164	1.05706	0.494189	-0.911286	1.1832	0.0346225	0.7953	0.244605	0.760559	0.254309	1.01481	1.09297	0.249579	0.156517	0.0437185	0.293824
ENSBTAG00000000694	TAF10	0.100583	1.74816	-0.890017	-1.06091	-0.465216	0.400997	-0.113041	-0.863186	-0.357797	-0.419376	-0.350303	-0.698646	-0.664552	-0.597723	-0.589039	-0.0389806	-1.52145	-0.94104
ENSBTAG00000000695	UBAP2	0.627867	-0.5979	0.0734551	-0.532643	1.07276	0.581973	1.44598	1.26482	0.685062	0.739881	1.4843	-0.147035	1.55131	0.687508	0.890133	0.880172	0.185401	0.750042
ENSBTAG00000000696	ILK	-0.0297012	-0.33079	0.0500671	-0.278446	-1.52571	-0.39089	-0.129489	0.0604712	-0.126402	0.0282618	0.929589	0.583061	-0.35273	1.3548	-0.00251112	0.204097	-0.510899	-0.902457
ENSBTAG00000000697	RRP8	-1.11452	-1.10842	0.396424	-0.255421	0.19256	-1.36437	0.0304831	-0.793494	-1.27396	0.718053	0.13143	-0.51267	0.309605	0.410524	-0.0910072	0.379249	-0.702841	-0.129946
ENSBTAG00000000699	AOPEP	0.980004	1.10941	0.124304	0.0141359	0.743903	-0.345731	-0.106463	1.21214	0.185784	1.25757	0.179101	0.270108	0.000354706	0.607359	0.545179	0.367814	0.535265	0.77266
ENSBTAG00000000710	PIP5K1C	-0.600478	-1.34123	-0.855033	0.0672073	-0.66802	0.747021	-1.41842	0.251385	0.366781	-0.27651	-0.955826	-0.0363099	-1.23742	0.39494	-0.790907	-0.167893	1.10768	0.197011
ENSBTAG00000000711	NDRG1	-0.664481	-0.964153	-0.296496	-0.734011	-0.378527	-1.69786	0.189377	-1.39931	-0.770853	-0.421705	-0.20927	-0.964166	-0.180015	-0.879774	-0.499718	-1.93899	-1.97826	-0.772277
ENSBTAG00000000712	FBXW2	-0.341092	-0.714253	-0.0916768	-0.59033	-0.709922	-0.214887	0.111775	-0.611311	-0.587296	0.337155	-0.477874	-0.593509	-0.174813	-0.128009	-0.685208	0.146114	-0.523455	-0.489462
ENSBTAG00000000713	AGFG2	2.25122	1.66971	0.937385	0.536242	0.672871	1.34908	0.408726	1.22872	1.35625	0.580499	0.987148	0.775271	0.876232	0.409502	0.548274	1.25827	1.15538	0.819595
ENSBTAG00000000715	LOC530077	0.224046	1.1374	0.577834	1.00223	0.305042	0.594085	0.272923	0.677623	0.611953	0.445848	0.49678	0.751298	0.295009	0.817236	0.835566	0.763073	0.686796	0.64394
ENSBTAG00000000717	PLPP2	-1.74812	1.0287	0.291147	1.11697	0.790624	1.21207	-0.666019	1.30979	0.253952	0.403005	-0.538995	0.594197	-0.667707	1.79087	0.989831	0.760758	1.82809	-0.000843214
ENSBTAG00000000718	TMPRSS9	-0.169909	-1.86852	0.667796	-1.05022	0.930049	1.4058	-0.888641	0.272898	-0.187856	0.56276	-1.45337	1.47868	-0.627509	1.00683	-0.218267	0.164723	1.14076	1.8375
ENSBTAG00000000725	USP42	0.0206478	-1.1113	0.830211	1.00874	0.411616	0.358886	0.837698	1.14942	0.609341	0.105456	0.121547	1.05496	-0.00712885	1.65473	1.01333	0.707447	1.25281	1.19337
ENSBTAG00000000727	RNF169	-0.720645	-2.25868	0.283628	0.138801	-0.202218	-0.590332	0.750668	-0.344181	0.595617	-0.242168	-0.12994	-0.644189	0.0580085	0.120883	0.297979	0.0322502	-0.388983	0.338623
ENSBTAG00000000735	BCL2A1	1.00086	1.36042	0.300092	1.07536	0.862461	-0.0852844	0.599184	0.606932	0.857373	0.456714	1.07492	0.426118	0.369635	1.95098	0.5661	1.0107	0.0716782	0.626881
ENSBTAG00000000736	LRP8	2.05337	-0.357917	-0.527863	-0.715946	0.981453	-0.31835	-0.154841	1.53208	-0.116763	0.4122	0.405859	-0.920338	-0.774624	0.392087	0.55634	1.3771	2.25056	1.16226
ENSBTAG00000000737	DMXL2	-0.993569	-1.5196	-0.51996	-0.699371	-0.29426	-1.25262	-0.50968	-0.186072	-0.780785	0.163036	-0.509202	-0.759838	0.190828	0.0937247	-0.336038	-1.13177	0.189493	-0.834053
ENSBTAG00000000738	DAPK1	-0.148388	-1.01126	0.854196	0.883085	0.583757	-0.811491	1.8959	-0.336594	0.960552	0.673349	0.814211	-0.4058	0.550557	-0.210153	-0.0843403	-2.08461	-1.41407	0.077897
ENSBTAG00000000746	KAT2B	-0.947016	-1.5634	-0.821952	-0.483151	-0.617509	-1.20658	-0.763953	-0.984418	-0.940309	-0.430244	-1.26982	-0.977268	-0.937821	-0.53519	-0.75303	-1.10857	-0.277619	-0.666851
ENSBTAG00000000750	MSL2	-0.194887	-0.191576	0.930641	0.454157	0.237861	-0.715088	0.728363	0.322933	1.20972	0.424381	0.853209	-0.119038	0.662797	-0.177593	0.684776	0.475241	-0.267681	0.220933
ENSBTAG00000000752	SGO1	0.977348	0.146112	0.763666	0.165194	0.548233	-0.84405	-0.60228	-0.348344	-0.755531	-0.466739	1.08355	0.865496	1.40013	-1.53185	0.643965	-1.50988	-2.65782	0.0735618
ENSBTAG00000000754	PPP2R5A	-0.943492	-0.0274336	-0.668211	-0.289964	-0.744825	-0.1291	-0.0112883	-0.545138	0.364684	-0.473821	-0.574435	-1.22319	-0.413458	-0.385296	-0.504508	-0.864234	-0.990372	-0.587035
ENSBTAG00000000755	ZFR2	0.287057	0.907729	0.82875	0.964856	0.83375	0.817484	-0.0785212	1.15734	0.5992	0.651514	-0.000453045	0.24454	0.248892	0.809606	0.896944	0.864742	1.41347	0.559655
ENSBTAG00000000758	PACC1	-0.732065	0.354728	0.419256	0.339043	0.930813	0.435287	-0.412193	1.01304	0.296225	-0.262395	-1.08839	1.08913	-0.177523	1.24018	0.897673	0.484663	2.22771	0.526171
ENSBTAG00000000759	NENF	0.681261	2.17279	1.04828	-0.20022	0.50243	1.50246	0.825272	0.265512	0.701177	-0.033012	0.643948	0.123822	0.556572	0.683631	0.961519	0.620865	-0.335087	0.57995
ENSBTAG00000000764	GIPC1	0.834873	0.765136	-0.328672	0.611884	0.151114	1.24591	-0.957372	1.15792	0.0293764	-0.421315	0.899612	0.453158	0.276235	1.48599	0.626395	0.48332	0.505775	0.517182
ENSBTAG00000000767	NA	-0.558572	-2.0359	-0.578787	-0.579335	0.0426799	-0.893531	0.141366	-0.370638	-0.359163	0.0915194	0.695459	0.199867	0.161833	0.872792	0.699538	0.0950879	0.279674	0.498629
ENSBTAG00000000770	PGM2L1	0.0144924	-0.183244	0.757406	0.683716	0.829079	1.1101	0.969145	1.40278	0.483731	0.24447	0.972943	1.21055	0.70659	1.41961	1.95459	0.444517	0.911576	1.27637
ENSBTAG00000000778	HSP90AB1	-0.540452	0.154358	-0.246155	-0.337364	-0.352522	0.158632	-0.0272172	-0.0798105	-0.0477314	-0.672359	0.293391	-0.482454	-0.259706	-0.439186	-0.157057	0.34665	-1.36803	0.113764
ENSBTAG00000000781	HIP1	-0.445419	-2.55761	-0.446194	-0.351566	0.255045	-2.20046	-0.24222	-1.12682	-0.768483	-0.0043887	-0.026674	0.0443147	-0.298218	-0.455451	-0.177335	-1.24763	-0.385471	-0.167671
ENSBTAG00000000783	TGFA	-1.3744	-1.47448	-0.979769	-0.567126	-1.45518	-0.736138	-0.33082	-1.17596	-0.371063	-0.313807	-1.32942	-1.50116	-0.857024	-0.772241	-1.47159	-1.05291	-0.698622	-0.808572
ENSBTAG00000000785	PASK	0.748987	-0.993835	-0.0917026	1.34738	0.922029	0.130038	-0.846593	0.43218	0.13643	0.702805	0.547029	0.803415	0.981783	1.22494	1.13717	0.344653	1.47821	0.652829
ENSBTAG00000000786	NQO2	-1.57051	0.956552	0.783676	0.433177	-0.294241	1.6449	-0.986376	1.21482	1.0739	0.167286	-1.10159	0.370195	0.124782	0.755606	0.135707	-0.448453	2.35045	0.807126
ENSBTAG00000000795	NMNAT2	0.333342	-0.857004	-0.0545355	-0.548195	1.20301	-0.203783	0.247737	-0.0913692	-1.72851	0.174308	0.580642	0.488764	0.783106	1.49974	0.391154	1.6167	1.39832	0.206764
ENSBTAG00000000799	ICA1	-0.470357	0.534891	-0.373663	-1.0288	-1.14816	-1.364	0.244147	-0.929966	-0.725057	-0.392616	0.63237	-0.868188	-0.371864	0.855578	-0.0290442	1.84278	-1.09301	0.858297
ENSBTAG00000000801	NA	1.91529	-2.16515	-0.280404	-0.0383766	0.039437	0.113513	-0.709219	-1.7182	-0.172698	0.569425	-0.0530992	-0.674323	2.48946	-0.730585	0.813502	-0.0304989	-2.59218	-0.677819
ENSBTAG00000000803	ZNF667	-0.299724	0.570991	-0.0428001	0.741559	0.196067	0.881834	0.397721	1.07151	0.224975	1.07442	-0.246311	-0.412484	0.480007	0.815111	0.710544	-0.991511	1.10798	-0.245043
ENSBTAG00000000804	MOB3B	0.417745	0.399287	1.67297	0.19709	-0.0512648	1.15782	0.933797	0.478109	0.627939	0.331536	0.477948	-0.541009	0.626763	-0.192787	0.638567	0.492672	0.744958	0.732873
ENSBTAG00000000806	ATAD1	0.00674721	-0.452134	-0.0739709	-0.625236	-0.0457117	-1.53199	-0.416091	-0.978739	-0.265124	0.261768	-0.213309	-0.42338	-0.586578	0.304369	-0.459538	1.07597	0.339185	-0.167778
ENSBTAG00000000807	TMED3	-0.153621	0.311232	-0.52182	-0.774658	-0.604686	-0.295815	-0.269077	-0.805966	-0.449442	-0.421744	-0.00681361	-0.786031	-0.343363	-0.813352	-0.467522	-0.539115	-0.662093	-0.420966
ENSBTAG00000000811	DDX49	0.992473	1.25234	0.242294	-0.277773	-0.0701833	0.558569	-0.103555	-1.06019	-0.635661	0.167965	0.752274	-0.399177	-0.231017	-1.30303	-0.54136	0.140825	-1.91773	-0.256027
ENSBTAG00000000812	CD300A	-0.142533	-1.23654	-0.907464	-0.709727	-0.932624	-1.11575	-0.651124	-1.07545	-0.763092	-0.263661	-0.686638	-1.00198	-0.786697	-0.671192	-1.37062	-0.695349	-0.614105	-0.606362
ENSBTAG00000000813	HOMER3	0.125447	-0.504525	-0.823477	-0.21235	-0.365027	-1.52525	0.469171	-1.43033	-0.983413	0.125948	-0.0929517	-0.0748836	-0.702629	-0.983135	-0.785327	-1.82865	-1.12204	-0.985608
ENSBTAG00000000815	EPHA2	-0.649998	0.201568	-1.67979	0.393176	0.812724	0.665183	0.44374	-1.67973	0.185535	0.601864	-1.24309	-0.473775	0.967018	0.504163	0.378531	-1.17977	-0.266948	-1.50761
ENSBTAG00000000816	PRDM1	0.170798	0.00579126	-0.620206	0.27099	-0.0455421	-0.148433	0.771235	-0.57236	1.01463	-0.866592	0.574889	0.669512	0.194355	-1.4347	-0.889245	-1.66691	-2.01739	0.0341113
ENSBTAG00000000817	SYNJ2	0.707527	-0.542613	1.11255	-0.178002	1.5434	0.418712	-0.388942	0.335147	0.167727	0.748767	1.24214	0.244005	0.831792	0.453656	0.803222	0.728884	0.785088	0.77233
ENSBTAG00000000819	RFX3	-0.0848066	-1.52048	-0.196894	0.136705	0.569488	-0.246812	0.441292	0.172581	1.20749	0.596117	0.500675	1.30663	0.957221	0.660387	0.751922	0.582113	1.80936	1.26163
ENSBTAG00000000820	GNG11	-0.153161	-0.593731	-0.938884	-0.479874	-1.76385	-0.840738	-0.994351	-0.656139	-1.33845	-0.421861	-0.819947	0.721649	-0.792911	-0.570423	-0.703134	0.282829	-0.589504	-1.27377
ENSBTAG00000000825	MRPS26	0.671126	1.46975	0.250713	0.124245	0.118209	0.246922	0.670468	-0.277284	0.146294	0.0332268	0.758204	0.191355	0.290939	0.333949	0.172541	0.62869	-0.84916	0.120821
ENSBTAG00000000827	TAOK1	-0.431063	-2.42508	-0.352195	0.254044	-0.00409973	-1.21043	0.456801	-0.188893	-0.089263	0.0572191	0.0961072	0.395616	0.158824	0.506607	0.327369	-0.00943688	1.06851	0.603058
ENSBTAG00000000829	SHPK	0.344195	0.556847	1.49084	0.323293	0.0112391	-0.184748	0.494808	-0.0918726	0.0691745	0.600763	0.760132	0.693077	0.797229	-0.170513	0.448808	0.557988	0.092427	0.754469
ENSBTAG00000000830	GPR137B	-0.413363	-0.823359	-0.571357	-0.435316	-0.69553	-1.74409	0.385091	-0.982968	-0.116501	0.00282168	0.0284002	-0.677735	-0.22608	-0.284867	-0.120766	-1.13504	-1.17748	-0.337889
ENSBTAG00000000831	CTNS	-0.76406	-1.3362	-1.53867	-0.563826	-1.07086	-1.31439	-1.37715	0.0574417	-1.51951	-0.731757	-1.41149	0.159599	-1.73029	-0.364095	-0.737402	-0.418763	0.0264509	-1.18203
ENSBTAG00000000833	TAX1BP3	-0.726619	-0.362996	-0.32513	-0.668957	-0.80645	-0.629401	-0.0241347	-1.13888	-0.397304	-0.691481	-0.301542	-1.51958	-0.917131	-0.595074	-0.973934	-0.52926	-1.44031	-0.892795
ENSBTAG00000000837	PARP1	1.28356	0.834289	1.03625	0.598992	0.78702	1.28272	0.94854	0.817	0.905518	0.844267	1.45522	0.59785	0.860686	0.483708	0.986742	0.806077	-0.289095	0.8324
ENSBTAG00000000842	UBASH3B	-0.155608	-0.273438	0.666378	0.459691	-0.354528	-0.720844	-0.116316	0.330514	0.445815	0.668431	-0.479865	1.14352	0.235649	0.922262	0.783007	0.426369	2.53719	1.45545
ENSBTAG00000000843	NDRG2	0.393848	0.363515	0.802483	1.28969	0.917585	-0.806122	0.936184	1.00161	0.94222	0.0600425	1.00414	0.49103	0.452377	0.352514	0.769793	0.0363881	0.18061	-0.570176
ENSBTAG00000000851	CYP20A1	-0.570556	-0.452068	-0.408566	-0.44855	-0.40409	-1.33031	-0.552602	-1.06306	-0.303497	-0.725412	-0.302919	-0.945255	-0.238228	-1.94246	-0.891012	-1.82374	-1.14711	-1.40037
ENSBTAG00000000855	NXN	-0.273703	1.89815	1.47681	-0.175656	0.994959	1.20763	0.037227	0.372341	0.325392	-0.155286	0.484623	0.487558	0.756614	0.225136	0.766168	-0.380592	0.263257	0.670016
ENSBTAG00000000856	FBXL6	0.534123	1.12829	0.147263	0.0617023	0.580911	1.13808	-0.494893	0.327879	0.263548	0.702846	-0.140893	0.500929	0.272337	0.326605	0.271166	0.583405	0.964133	-0.0314188
ENSBTAG00000000857	SLC52A2	-0.339216	0.806812	-0.388037	0.694183	0.949185	0.0413854	-0.919609	0.573196	0.314456	-0.264675	-2.206	-0.100428	-0.938732	0.126107	0.031642	-0.722592	1.40551	-0.341116
ENSBTAG00000000859	SLC38A1	-0.403435	-2.33535	0.00702075	0.652233	0.514359	-0.584833	-0.0770753	0.429486	0.332611	0.298433	0.815307	0.800608	0.659665	0.502607	1.07249	-0.160565	0.379086	0.354979
ENSBTAG00000000868	ZFP1	0.0621666	1.06791	1.62216	0.269706	0.290926	0.913077	0.509182	0.443496	-0.082578	1.01524	0.431332	0.65004	1.27142	1.13378	0.904027	0.0874222	0.95868	0.169829
ENSBTAG00000000869	OBI1	1.00419	1.33508	1.30558	0.456623	0.411654	0.594222	1.03905	0.141128	0.771075	0.643574	1.43896	0.423179	0.736759	0.642534	0.925249	1.37701	-0.766934	0.992563
ENSBTAG00000000873	SLC13A3	-0.294878	-1.34116	0.0743675	-2.08056	-0.948748	-1.23447	-0.766742	-1.68912	-0.815442	-0.239787	-1.12323	-0.550878	-1.79636	-0.208099	-0.395554	-1.15784	-1.58318	-0.143213
ENSBTAG00000000874	CAST	-0.813304	-1.18204	0.189766	-0.596274	-0.298395	-1.04442	-0.0168704	-1.04931	-0.340104	-0.262223	-0.0241973	-1.15455	-0.396856	-0.316596	-0.47415	-0.789315	-0.934691	-0.442748
ENSBTAG00000000875	CEP131	-0.938686	0.162896	-0.907449	0.0308878	-0.187444	-0.0208981	-1.51659	0.0602246	-1.61136	-0.649193	-1.45853	0.171378	-0.826447	-1.1187	-1.63779	0.153772	1.29717	-0.54935
ENSBTAG00000000877	ETFBKMT	1.28899	-0.939235	0.440878	0.91398	1.04837	-0.325151	-0.775564	0.761039	-0.134101	0.745954	0.626113	0.537739	0.233811	0.574328	0.44753	1.36855	1.45213	1.32839
ENSBTAG00000000878	RB1CC1	-0.850773	-1.42405	-0.46983	-0.561312	-0.586688	-1.37325	0.0890758	-0.7342	-0.754372	-0.486835	-0.827754	-0.814117	-0.609596	-0.229375	-0.681741	-0.467876	-0.651053	-0.186893
ENSBTAG00000000879	C14H8orf33	0.953949	1.09434	0.604426	0.693924	-0.169989	1.23369	-0.287431	-0.182751	-0.0146281	0.378098	0.497333	0.290148	-0.0743419	0.441947	0.311591	0.984193	-0.336599	0.249519
ENSBTAG00000000880	GINM1	-0.460643	0.42347	0.140097	-0.326799	-0.505171	-0.712255	0.537626	-0.84878	-0.322069	0.368857	-0.0458101	-0.873013	0.0447122	-1.05166	-0.105602	-0.992096	-1.25836	-1.06825
ENSBTAG00000000885	NA	0.487004	1.71477	0.208544	0.674713	1.22922	0.412121	0.432348	0.328132	1.98631	0.294527	1.21531	0.494941	1.51292	0.0419135	0.128548	0.385503	-1.33642	-1.6993
ENSBTAG00000000892	CGAS	0.515017	-1.09099	0.653746	-0.398872	0.737372	-0.788596	0.169675	-0.564096	-0.558513	0.956714	-0.743408	0.168877	-0.494764	0.619772	-0.673543	1.86672	2.0098	0.0999917
ENSBTAG00000000894	PGK1	-0.173828	-1.03145	0.0486083	-0.20117	-0.323093	-1.33575	-0.315861	-1.14249	-0.410959	-0.436763	-0.0137966	-0.641829	-0.513887	-0.520179	-0.430199	-0.900466	-1.48142	-0.734642
ENSBTAG00000000897	IQGAP2	-0.390723	-0.659076	0.333089	-0.243549	0.770424	-1.29053	1.55886	-0.210534	0.0572982	0.600832	1.31456	1.09509	0.513282	0.132942	0.118226	-1.77463	-0.62242	0.241935
ENSBTAG00000000900	LRRC8C	0.298865	-0.541364	0.410039	0.33772	1.01932	0.349366	1.30797	0.686586	0.661392	0.712562	1.11523	1.07166	0.981291	1.1035	1.36669	0.637373	0.151391	1.26832
ENSBTAG00000000902	OGT	-0.492593	-1.892	-0.813111	0.480178	0.941657	-0.489846	-1.69767	1.01916	-0.240323	0.19772	-2.52016	0.849589	-0.928833	0.630504	0.0868573	-0.498698	2.56319	0.771135
ENSBTAG00000000911	UBE2H	-0.778231	-1.34359	-0.58007	-0.290097	-0.725839	-0.883169	-0.445457	-0.648345	-0.449789	-0.396629	-0.654993	-0.419523	-0.692965	-0.352053	-0.450038	-0.753091	-0.447907	-0.388799
ENSBTAG00000000913	UQCR10	1.02695	1.94772	-0.0402183	-0.476957	0.270663	0.38224	0.484614	-0.441196	-0.309948	-0.31491	0.975221	-0.253422	-0.160174	-0.482199	-0.199112	0.582814	-1.93788	-0.580144
ENSBTAG00000000917	BMP1	-1.06037	-0.409559	-0.988931	-0.273159	0.46009	-2.19622	0.315682	-1.35669	-0.9969	-0.298499	0.11723	-0.0394102	-0.196513	0.536477	-0.104526	-1.73601	-0.124303	0.136558
ENSBTAG00000000918	ERMARD	0.307194	0.41612	-0.345951	-0.0824587	-0.325473	0.286461	-0.38802	1.09299	-0.36587	0.659801	-2.13616	-0.0208013	-0.764993	-0.133868	-0.579061	0.0241622	2.74707	-0.248043
ENSBTAG00000000920	DNAH17	-0.00538515	-1.54043	-0.895847	0.19394	-0.551812	-0.639958	-0.854549	0.0990067	-0.921021	0.737201	-1.16682	-0.793782	-2.68197	-0.925005	-2.02394	-0.265231	0.361657	-0.852735
ENSBTAG00000000928	SPECC1	-0.581426	-1.55526	-0.562008	-0.803508	-0.849764	-1.13682	-0.841573	-1.31549	-0.929154	-0.593724	-1.09139	-1.1157	-0.687723	-0.859674	-0.843547	-1.31809	-1.52811	-0.760316
ENSBTAG00000000933	CCDC183	-0.500803	-0.42298	-0.665079	-0.0831496	-0.852118	0.12586	-0.909871	0.427907	-0.635947	-0.432144	-2.09608	-0.484105	-1.87306	0.338005	-0.889959	-0.163001	1.0285	-0.767339
ENSBTAG00000000936	SLC39A2	0.306047	-0.144037	-0.0146081	-0.84842	0.890075	-0.349279	0.636527	0.721473	-0.978974	0.0953957	0.495995	-0.0954778	0.210159	1.19703	0.373174	0.75781	0.261149	-0.0323207
ENSBTAG00000000937	ITPRID2	-0.709538	-1.38755	-0.18295	-0.529712	-0.13713	-1.14466	0.0709052	-0.111888	0.584524	0.0196396	-0.694739	-0.94518	-0.593261	-0.235747	-0.326288	-0.961323	-0.341219	-0.51542
ENSBTAG00000000939	KIF16B	-0.523308	-1.0255	0.0439326	1.27243	-1.23768	-1.43334	2.34631	-0.174828	-1.45815	0.384226	-1.03596	-0.966956	-0.191796	-0.525522	1.30588	-0.490226	-1.09099	0.389214
ENSBTAG00000000940	TBCC	1.20729	1.65955	1.22283	0.572736	0.333058	0.764357	0.408005	0.0430675	0.877311	0.258769	1.19311	0.347113	0.603472	1.27369	0.723399	1.70553	-0.142904	0.967619
ENSBTAG00000000941	PLEKHB2	-0.412814	-0.403269	-0.397266	-0.319944	-0.255967	-1.21881	0.0131996	-0.773135	-0.133291	-0.661371	-0.0472922	-0.678424	-0.566694	-0.0828801	-0.460516	-0.880177	-1.42519	-0.33389
ENSBTAG00000000942	SIPA1L2	0.138505	-0.00868288	0.29024	0.00103037	0.273244	-2.48657	0.509893	-1.46369	-0.439425	0.182948	-0.511189	-0.131546	0.617838	0.578984	0.164869	-1.86144	-1.73098	-1.20752
ENSBTAG00000000943	ZNF286A	-0.148705	0.343949	0.808967	0.726295	0.50293	0.388942	0.408602	0.987147	0.53671	0.680406	0.589846	0.911964	0.710566	0.458772	0.963669	0.441022	1.11241	0.798134
ENSBTAG00000000944	LPCAT1	0.216322	-0.732371	-0.636981	-0.810162	-0.147089	-0.302512	0.0644503	-0.0806729	1.13781	0.269819	-0.328602	0.554058	-1.06908	0.801422	-0.168527	-0.223162	0.332424	0.454789
ENSBTAG00000000945	ATP2C2	-1.16261	-1.00786	-0.906605	0.131288	-0.181248	-0.450241	-0.97409	0.207455	-0.498912	-1.04362	-3.00779	-0.142365	-0.497597	-0.588097	-1.27501	-0.593891	1.5446	0.148993
ENSBTAG00000000946	MEAK7	-0.932447	-2.45435	0.915311	0.175692	0.267007	-0.52361	-0.42584	-1.13512	-0.185736	-1.81536	-0.264748	0.587577	0.130014	0.0122507	-1.11947	0.409704	1.48392	0.938455
ENSBTAG00000000951	JAKMIP3	-1.32579	0.360792	0.979136	0.925082	0.897693	-0.101745	-0.151356	0.947919	-0.580021	0.60496	0.417335	0.442588	0.186655	1.5161	1.20513	0.0831851	2.13795	0.714192
ENSBTAG00000000955	RBM41	-0.746749	-0.852012	0.189044	-0.264325	0.388166	-0.825248	0.58872	0.460833	0.188838	1.06592	0.32238	0.409579	0.37856	0.786751	0.790956	0.00987702	2.19318	1.46696
ENSBTAG00000000957	CDKN2AIP	-0.630815	-0.508702	-0.0660399	-0.857251	-0.709782	-0.705342	-0.241999	-0.957561	-0.579799	0.193939	-0.83213	-1.02224	-0.833643	0.336561	-0.940942	1.08423	0.225628	-0.261294
ENSBTAG00000000961	NEURL2	-0.297147	0.0511754	0.654204	0.851658	0.379021	-0.965251	-1.07883	0.726555	2.08629	-0.0132105	0.114592	-0.7844	-0.378698	1.14087	-0.753578	0.944366	1.94327	0.650772
ENSBTAG00000000962	STAP1	1.17746	-0.59512	-0.845647	-0.159404	-0.970463	1.0761	0.693119	0.200779	0.80921	0.274272	0.182475	1.17489	1.19381	0.296812	0.34751	0.461616	0.966561	1.32025
ENSBTAG00000000964	FCRL5	1.38921	-0.685704	0.0222501	0.303639	0.292177	1.89301	0.904505	0.845636	0.34826	0.239287	0.860634	0.46134	0.801097	0.936047	0.491279	1.85222	0.282251	1.17327
ENSBTAG00000000966	LOC618565	0.256246	-0.466683	0.112542	0.812427	0.734255	1.13039	0.202135	1.12452	-0.222483	-0.167425	0.308704	0.357306	0.49546	1.00868	-0.534852	0.266734	1.67094	1.12691
ENSBTAG00000000974	IARS1	1.06864	0.218481	0.957305	0.132515	0.312381	0.237426	0.875621	0.276223	-0.734946	0.788572	1.67317	0.10049	0.866667	0.253082	1.06699	0.889153	0.0307991	0.428318
ENSBTAG00000000977	CADM1	-0.831112	-1.39257	-0.796485	-0.104237	-0.827243	-1.47547	-0.269427	-0.984284	-0.34183	-0.215573	-0.530492	-0.94677	-1.27866	-0.265595	-0.732059	-1.27218	-1.08788	-0.564263
ENSBTAG00000000981	KLHDC8B	-1.2644	-0.845062	-1.12887	-0.347659	-0.246398	-0.108055	-1.22582	0.207098	-1.04278	-0.319192	-1.77104	-0.371366	-0.981005	-0.659992	-1.38205	-1.02216	0.405661	-0.738838
ENSBTAG00000000985	RAB10	0.401556	0.168531	0.789171	0.204369	-0.217876	-0.488511	0.57171	-0.213011	0.457689	0.0450321	1.11039	-0.17187	0.529435	0.0300839	0.507733	0.158031	-1.38422	0.408226
ENSBTAG00000000988	BRCA2	0.896367	-0.818183	0.697607	0.811401	0.682949	0.298554	-0.0736995	-0.0257999	-0.0425661	0.762992	1.04622	1.11204	1.09143	0.0149579	0.165147	-0.364069	1.11365	0.23747
ENSBTAG00000000993	N4BP2L1	-1.49439	-0.993675	-0.374595	-0.800908	-0.640706	-1.65905	-0.583343	-0.662345	-0.552817	-0.501771	-1.49974	-0.805612	-0.964437	0.191658	-0.900712	-1.1663	0.327102	-0.505902
ENSBTAG00000000995	TENT5A	-0.898536	-0.979911	-0.520783	-0.72469	0.0545835	-1.84819	0.378051	-1.15537	-0.837788	0.346113	-0.826292	-1.07878	-0.956666	-0.498992	-1.0237	-0.271142	0.0711624	-0.41337
ENSBTAG00000000998	SLC39A6	0.961488	-0.155458	1.23836	0.513308	1.35347	-0.239832	1.40216	0.74129	0.892387	0.768461	0.942078	0.596171	1.431	0.535198	0.895015	0.651052	0.613481	1.68812
ENSBTAG00000001001	ANKRD55	1.06566	1.28504	0.238671	0.749204	0.532003	0.887564	-0.343825	0.469766	1.49127	0.575446	1.39245	1.99762	0.549085	1.00912	0.468311	1.26491	0.899508	-0.00850683
ENSBTAG00000001002	TCF7	-0.343514	0.666229	0.966444	0.390871	0.361735	0.50892	0.36365	0.810354	0.951876	0.541032	0.967868	1.04169	0.922622	0.785207	1.18769	0.609495	0.721019	1.02428
ENSBTAG00000001005	ZNF280B	1.04136	-0.824681	0.577489	0.495394	0.325218	0.237969	0.241997	0.93871	1.18366	0.806267	0.753877	0.0541316	0.823238	0.374691	0.696077	0.0156013	0.170934	0.513117
ENSBTAG00000001007	SLC25A43	0.489627	-1.07489	-0.303625	0.0684376	-0.434982	0.338382	0.535568	-0.492709	0.484722	-0.430404	0.665536	-0.583314	0.468203	0.885477	-0.0560293	-0.218159	-1.4331	-0.784476
ENSBTAG00000001008	PRF1	1.3979	0.810211	0.212969	0.969392	0.341734	0.269766	0.946387	0.624467	0.329651	0.205337	0.468671	0.892087	0.613674	1.15535	0.427384	1.48188	0.867457	1.51391
ENSBTAG00000001009	HCLS1	-0.0974334	-0.348724	-0.390952	-0.664321	-0.685308	-0.854073	-0.475592	-0.896812	-0.533544	-0.337732	-0.196835	-0.986806	-0.602737	-0.417928	-0.712474	-0.109969	-1.27498	-0.369382
ENSBTAG00000001014	MAPK7	-0.123753	-0.582616	-0.199079	0.055828	-0.667641	-0.696258	-0.271002	-1.21262	-1.13111	-0.372965	-0.176586	-0.398517	0.109045	0.191284	-0.260684	-0.690866	-0.700453	-0.532878
ENSBTAG00000001017	SLK	-0.223638	-1.20049	0.315011	0.475337	0.497337	-0.509819	0.584744	-0.0837682	0.781176	0.153117	0.852027	0.394162	0.345356	0.399867	0.610712	0.292745	0.475817	0.588498
ENSBTAG00000001022	AMDHD2	-0.310087	0.420133	-1.05186	-0.675678	-0.732477	-0.918129	0.113843	-1.47447	-0.881856	-0.482927	-0.640028	-0.807757	-0.409466	-0.454325	-1.07487	-0.582532	-1.81627	-0.895211
ENSBTAG00000001027	SERPINH1	-0.684276	0.386197	0.0106307	0.0469018	-0.131135	0.740527	0.167652	0.220292	0.233299	-0.340093	-0.185785	-0.140245	-0.0585895	0.131791	0.419896	0.368005	0.627931	1.18094
ENSBTAG00000001029	RASGRP2	-1.55802	-0.0541257	-0.295901	-0.576638	-0.365829	0.372334	-0.945747	0.308627	-0.679141	-0.109228	-2.40577	-0.300701	-1.98102	-0.33966	-0.452215	-0.142536	1.60155	-0.325248
ENSBTAG00000001030	MTMR3	-1.21452	-1.06002	-0.441365	-0.369077	-0.418398	-1.0789	-0.487538	-0.846689	-0.285979	-0.828129	-1.26658	-1.02235	-1.25227	-0.486485	-0.695848	-0.533999	-0.600054	-0.794943
ENSBTAG00000001032	PYGM	0.4323	1.23307	1.01055	0.266351	1.09034	1.24739	0.703844	0.783969	0.496473	1.31741	1.25616	1.51913	0.813451	0.8512	1.1885	1.36174	1.41574	1.44168
ENSBTAG00000001034	IL18R1	-1.02444	-0.935906	-0.436181	0.0512673	-0.723103	-1.07515	-0.352161	-0.220103	-0.546165	-0.518308	-1.07198	-0.605772	-0.53752	-0.509263	-0.575065	-0.510264	-0.213563	-0.216959
ENSBTAG00000001036	HIBADH	-1.11963	1.04003	-0.238471	-0.189203	-0.0856714	-1.24295	0.59286	-0.218171	-0.145673	0.155504	0.181505	-0.744733	0.393649	-1.02855	0.410716	-0.834569	-1.61964	-0.720574
ENSBTAG00000001037	MAP4K2	-0.895546	-0.650515	-0.0853188	0.0467081	0.349777	1.02142	-1.48273	1.02768	0.0981174	0.180484	-1.01965	1.02502	-0.192342	1.15775	0.869376	0.12577	1.73153	0.381696
ENSBTAG00000001038	SNRPB	1.18834	2.2386	0.475479	-0.214051	0.526052	1.32506	0.597064	0.14174	0.438827	-0.077991	0.968288	0.16082	0.31792	0.530363	0.546886	0.736848	-1.75661	-0.272054
ENSBTAG00000001042	MXD1	-1.21569	-1.65502	-0.776775	-0.474447	-1.13686	-0.856959	-0.757013	-0.857525	-0.207783	-0.150761	-1.38667	-1.38139	-0.826297	-0.325075	-1.26629	-0.553474	-0.24029	-0.546986
ENSBTAG00000001050	LDLRAP1	0.250418	0.761951	0.30263	0.502808	0.487456	0.117909	-0.0706022	0.993205	0.824844	0.06438	-0.0224223	1.09532	1.18966	1.11482	1.56894	0.533906	1.54978	1.51589
ENSBTAG00000001051	NA	-1.66653	-1.40381	-0.903871	-0.207848	-1.14505	-0.708767	-0.99823	-0.97582	-0.90612	-0.822233	-1.50726	-1.22502	-0.611209	-0.829728	-1.12818	-1.47653	-0.905274	-0.874046
ENSBTAG00000001057	ARFGAP3	0.343707	0.184653	0.204669	0.174667	-0.189847	-0.977991	-0.294646	-1.15071	-0.0316254	-0.67985	1.2117	0.0923999	0.419462	-1.7835	-0.432389	-2.83277	-1.62093	-1.05411
ENSBTAG00000001058	SRPK3	-0.912329	-0.358104	-1.33329	-1.22256	-0.993025	-0.655874	-1.45961	-0.740125	-1.17597	-0.367326	-1.09902	-0.853741	-1.20719	-0.904925	-0.59879	-0.436565	-0.572463	-1.23601
ENSBTAG00000001059	IDH3G	0.39703	0.964196	0.496644	0.698873	0.553462	1.27651	-0.144224	0.855298	0.718111	0.570672	0.256418	0.540987	0.0869157	0.69493	0.716381	0.741802	0.747825	0.555286
ENSBTAG00000001060	CXCR4	-2.98179	1.32822	0.910596	0.000409456	-0.414744	1.94369	1.40413	0.0621577	1.05473	-1.17274	0.200134	-0.676856	-0.350511	-1.50047	-0.248867	-1.15163	-1.34018	0.160286
ENSBTAG00000001061	PRKCA	-1.99438	-0.0679731	0.912868	-0.439399	-1.99536	0.00601795	0.942097	-1.38752	-0.185774	-1.572	0.203414	-0.783113	-0.0278794	0.183364	-0.39773	-0.583021	0.325345	-0.77366
ENSBTAG00000001066	PILRA	-0.0951311	-1.87697	-0.392095	0.0253075	0.0632442	-2.41108	-0.0151997	-1.01132	-0.151806	-0.155721	-0.00496993	-0.534756	0.377733	0.145712	0.000383272	-2.2642	-1.24645	-0.300325
ENSBTAG00000001068	ZCWPW1	-0.802471	0.747514	-0.113023	0.641626	1.3111	1.47183	-0.0405329	0.667423	0.0315871	0.988047	-0.144316	1.28485	0.671496	0.681951	0.418689	0.497962	1.74923	0.873037
ENSBTAG00000001069	TP53	1.12245	1.16938	1.08691	0.277185	0.761052	1.31658	0.575862	0.982283	0.977781	0.680914	1.30057	0.480185	-0.591371	0.924729	0.690336	1.04759	0.289921	0.632078
ENSBTAG00000001074	SAYSD1	0.426132	1.69378	1.41462	-0.145418	0.816275	0.496688	0.982202	-0.022549	-0.89416	0.150813	0.214767	-0.498389	0.428501	-0.223228	-0.16602	1.0566	-0.724856	-0.134679
ENSBTAG00000001077	OSBPL5	0.817683	-0.0840399	0.678836	0.360763	0.248723	-1.05617	-0.509118	-1.08121	-0.802045	0.188506	0.51935	0.488635	-0.720271	0.862996	0.2756	0.154811	0.403437	0.588454
ENSBTAG00000001080	SPAG17	0.827352	0.994035	0.486031	0.0323477	-0.640934	1.03856	0.208047	-0.31632	-0.0113451	-0.264799	0.522527	-0.666606	-0.368904	-0.912975	-0.523495	-0.307203	-1.02469	0.0745923
ENSBTAG00000001083	MAP3K20	-0.520301	-1.77654	-0.293671	-0.775345	0.0839148	-1.26411	-0.137902	-1.67976	-1.29248	-0.312282	0.125391	0.0101163	-0.402362	-0.865458	-0.445913	-1.55012	-1.55418	-0.266736
ENSBTAG00000001085	FAM20A	-0.315811	-1.80957	-0.874903	-0.597601	-0.317849	-1.38827	-0.918479	-1.61945	-1.15683	-0.351033	-0.804079	-0.243837	-0.217751	-0.487671	-0.364326	-2.08265	-1.23992	-0.536466
ENSBTAG00000001086	FHL2	0.994445	1.11507	0.926357	0.87539	0.730535	1.47258	0.361126	0.106122	1.27319	-0.076396	0.913679	-0.0940977	0.370626	0.435857	1.28751	0.142472	0.778689	0.860364
ENSBTAG00000001093	KLHL23	-0.0184153	0.277815	-0.0807808	1.7072	1.46117	0.496602	0.658293	0.102254	1.12266	0.264304	-0.387527	1.42489	0.431203	0.875735	1.42028	0.567793	2.03522	0.220575
ENSBTAG00000001096	PRKRA	-1.71881	0.241213	-0.133202	-1.09354	-0.382152	0.342364	-0.0348742	0.0893276	-0.19591	-0.106158	-2.34552	-0.977321	-1.21632	0.388194	-0.537157	-1.3134	0.606517	-0.517055
ENSBTAG00000001099	PIANP	-0.738796	0.604169	0.00892917	0.875266	-0.602385	1.25653	-0.0704744	0.728784	1.45161	-0.189081	0.521006	1.16821	1.02623	1.23534	0.878588	0.998794	1.01843	0.396591
ENSBTAG00000001101	IFNLR1	1.18098	-0.509909	0.61431	0.537199	0.960227	1.04712	1.16818	1.48028	1.0966	0.79143	0.98356	1.37049	0.215811	1.15496	0.87272	1.1538	1.61377	1.42295
ENSBTAG00000001105	ANXA4	-0.547133	-1.10587	-0.041507	-0.601004	-0.10608	-2.2904	-0.580078	-1.1358	-0.769543	-0.486792	0.0227933	-0.669601	-0.055683	-0.435928	-0.243826	-1.32967	-1.888	-0.48322
ENSBTAG00000001107	CACYBP	-0.3667	1.09981	0.0191233	-0.458713	-0.145579	0.0283706	0.396132	-0.444776	-0.29009	-0.228216	0.212543	-0.530223	-0.53088	-0.660431	-0.00998436	-0.556985	-1.59827	0.240063
ENSBTAG00000001110	SLC16A5	0.132985	-1.43367	-0.153894	-0.54393	-0.391436	-2.43904	-0.270494	-1.77122	-0.90748	-0.0616125	-0.163212	-0.714468	-0.167316	-0.222667	-0.839231	-1.16119	-1.37833	-0.470785
ENSBTAG00000001112	SMOX	-0.775997	-1.04363	-1.1586	-1.17585	-0.400339	-1.32396	-1.84278	-0.489713	-1.37124	-0.04167	-0.9546	0.348363	-1.83746	-0.456037	-0.682423	0.0562038	-0.390853	-0.632545
ENSBTAG00000001114	PRKD3	0.85864	-1.19731	0.780629	0.65658	0.544444	0.0940659	1.21602	0.495588	0.813944	0.526628	0.754602	0.759298	1.22072	0.766623	1.03746	0.303225	0.685841	0.903198
ENSBTAG00000001116	P4HA2	0.666949	0.158212	-1.31797	0.357321	-0.957843	-1.30276	-0.837671	-1.39669	-0.406389	-0.000318155	-0.127297	0.176687	-0.667481	-2.12049	-1.24672	-1.30374	0.57318	0.184631
ENSBTAG00000001117	ANKRD50	-0.771656	-2.4593	0.734491	0.277724	0.329051	-1.98356	0.075217	-0.338537	-0.956842	-0.0621805	-0.573574	-0.0831481	0.751489	0.0154067	-0.00349195	-1.35739	0.00297574	0.242804
ENSBTAG00000001120	CORO6	-0.842119	-1.01256	-0.785725	-0.0544531	-0.314696	0.0220363	-1.5255	-0.672271	-0.505396	-0.193753	-2.10987	-0.681075	-1.05582	-0.831416	-0.757194	-1.17257	-0.0854139	-0.191089
ENSBTAG00000001123	SNRNP48	-0.774515	-0.548866	-1.07711	0.419735	0.309377	-0.161241	-1.1764	0.550091	-1.15163	0.219594	-1.87412	0.782611	-1.502	-0.0976602	-0.971979	0.61463	2.53118	0.389352
ENSBTAG00000001124	GALC	-0.32365	-1.02507	-0.263909	-0.3368	-0.300881	-1.98281	0.142611	-0.599227	-1.31802	0.161891	-0.404913	-0.499728	-0.472821	-0.60521	-0.225242	-1.24932	0.0390279	-0.429979
ENSBTAG00000001125	ADAMDEC1	-0.276398	-0.513731	-1.26528	-2.01488	-0.0650829	-0.055899	0.547669	-0.772967	0.224787	-0.223995	-0.541079	-0.0562836	0.401927	-1.17217	-0.714582	-1.46688	-1.20333	-0.893088
ENSBTAG00000001126	BMP2K	-0.144497	-1.29185	-0.562358	-0.400533	-0.542107	-1.48166	0.0651872	-1.16936	-0.789044	-0.428857	0.118471	-0.551915	0.170105	-0.687116	-0.506585	-1.07944	-1.38883	-0.783233
ENSBTAG00000001131	SLC12A9	-1.38478	-0.786368	-0.964807	-0.0498947	-0.115451	-0.133106	-1.24163	-0.191394	-0.884754	-0.383897	-2.65281	-0.34018	-1.49262	0.0257001	-1.0352	-0.123333	0.808966	-0.554521
ENSBTAG00000001132	GTDC1	-0.134533	-0.257925	-0.67341	-0.605462	-0.151609	-0.399739	-0.147905	0.485991	-0.33885	-1.19838	-0.525414	-0.7762	-0.784941	0.633291	-1.01457	-0.384352	-0.140959	-0.00616505
ENSBTAG00000001133	VWA8	1.02849	-0.0776787	1.43068	0.276418	0.109114	-0.192606	1.65537	0.81106	0.905318	1.04626	0.73044	0.516584	1.29102	0.329548	0.789375	0.506843	-0.0491304	0.899035
ENSBTAG00000001136	NA	-0.4448	-0.851525	-0.173205	-0.125853	0.0254609	-0.235049	-0.993035	-1.1321	1.04106	-1.1051	0.0137198	-0.450493	-2.28364	-0.540366	-1.79017	-0.710319	-0.174248	-0.20561
ENSBTAG00000001137	CLTA	-0.0800922	1.16605	0.0292547	-0.528208	-0.586389	-0.691302	-0.0233405	-1.31401	-0.823604	-0.735365	-0.0234664	-1.32608	-0.383494	-0.878207	-0.31707	-0.259231	-2.65941	-0.868048
ENSBTAG00000001139	ACHE	1.58698	0.629428	-0.891787	0.837011	-0.0885362	-1.01438	-0.337672	1.27472	0.175029	-0.555031	0.608536	0.342727	-0.292566	0.0509403	1.24346	-0.0418162	1.58791	0.763577
ENSBTAG00000001141	ADAM17	-0.620061	-1.56321	-0.104029	0.0347305	-0.0615729	-1.54003	-0.462191	-0.916324	-0.784409	-0.283141	-0.218033	-0.188052	-0.347594	-0.315684	-0.292265	-0.852397	-0.707136	0.0754963
ENSBTAG00000001142	GNE	0.520985	0.352596	0.743381	0.602836	0.601568	-0.256286	0.738165	0.953885	0.564307	0.829392	1.62051	0.896961	1.12672	0.825657	0.343998	-1.09042	0.11506	-0.143162
ENSBTAG00000001143	LOC512486	-0.404418	-0.632058	-0.451451	-0.00188982	0.814001	-0.303493	-0.196095	-0.499129	-1.34392	4.65e-05	-0.459514	0.429498	-0.540768	0.340841	-0.875496	0.672546	0.20979	0.92478
ENSBTAG00000001146	HIVEP2	0.0588481	-1.05481	0.762154	1.00456	0.63815	0.10735	1.07	1.06426	1.12689	0.602176	0.998419	1.27982	1.0471	1.12014	1.06343	0.684565	0.917063	1.29223
ENSBTAG00000001151	APLP1	0.834106	0.814064	-0.570499	1.0705	-0.669484	-0.262658	0.673859	0.708143	0.834484	0.430858	0.871032	-1.00508	0.300097	0.965953	1.41261	0.523163	0.477995	0.136132
ENSBTAG00000001152	TLE6	0.539081	0.564282	0.646306	-1.0788	0.87353	0.365124	0.247353	0.672922	-0.0890971	1.41488	-0.400522	0.927234	0.0316785	1.88834	1.26048	-1.83613	1.39729	1.23512
ENSBTAG00000001153	TLE2	-0.0822268	0.737454	0.486232	0.165414	0.913748	0.928165	-0.3255	0.634917	0.120623	1.33927	0.555568	1.57322	0.695173	0.985485	1.17083	0.505092	1.92533	1.36388
ENSBTAG00000001156	ST3GAL1	1.00037	-1.30369	0.557247	0.74004	0.210155	0.170888	0.433189	0.372294	0.614278	0.436935	0.752096	0.819514	1.20958	1.14014	0.777256	1.01013	0.731417	0.93238
ENSBTAG00000001161	SINHCAF	1.46509	0.732553	1.14807	1.09933	0.636858	0.914424	0.349248	1.24238	1.21291	0.835129	0.779132	0.310783	1.018	0.582375	1.22133	1.06651	0.621873	0.490179
ENSBTAG00000001163	MACROH2A2	-0.414748	-0.0974261	0.763886	0.480389	-0.688665	1.74626	0.310141	1.76801	-0.675795	-0.899389	-1.61792	-0.744581	-0.011261	-0.34278	0.573501	0.213197	-0.0183036	-0.684968
ENSBTAG00000001165	AIFM2	0.634793	1.15258	0.52832	0.04748	1.73725	-0.0532193	0.283216	0.471543	0.301096	0.768423	0.267719	0.644792	-0.510434	0.826682	1.64304	1.33322	1.54959	1.44453
ENSBTAG00000001168	BRAP	0.292201	-1.28756	0.629426	0.187916	0.334395	-0.247897	0.433316	0.0142269	0.371663	0.566714	0.837069	0.00853232	0.476559	-0.0468056	0.582825	0.549682	0.412991	0.778721
ENSBTAG00000001173	PLXNA2	-1.7691	-1.32257	-0.887342	-0.50233	-1.34559	-0.779467	-0.842093	-1.15784	-0.911864	0.0655233	-1.76821	-1.29612	-1.06244	-1.2158	-1.04321	-0.478815	-0.820771	-0.464609
ENSBTAG00000001174	MRPL15	0.909125	1.40148	0.462534	-0.220971	-0.137636	0.674009	0.0428236	-0.935998	-0.242198	0.0901402	1.18604	-0.110742	0.431582	-0.64436	-0.244338	0.180265	-2.33292	-0.22178
ENSBTAG00000001178	USPL1	-0.2763	-1.01467	0.125352	-0.308029	-0.138276	-0.748859	-0.284574	-0.319106	0.514456	-0.119097	0.0921204	-0.169558	-0.0642558	0.0521359	0.0286564	0.395023	-0.0665239	1.19359
ENSBTAG00000001179	TEP1	-1.15801	-2.2201	0.120125	-0.117366	-0.280994	-0.312903	-0.712902	-0.720441	-0.851739	0.0865303	-0.712841	-0.456016	-0.840029	-0.938548	-0.505208	-0.472833	0.72256	-0.534388
ENSBTAG00000001182	SEPTIN7	1.09657	1.26612	0.956729	0.681104	0.417936	0.459423	0.714941	0.580559	1.37638	0.504828	1.4029	0.124712	0.972512	0.652544	1.15603	1.00063	-0.117979	0.919099
ENSBTAG00000001183	KLHL33	-0.136343	0.937776	-0.714581	-0.0265003	1.08323	0.0810298	1.15273	0.806432	-2.10742	1.05368	1.04344	-0.462352	0.892794	1.49449	-0.246054	1.46681	0.899021	-0.134766
ENSBTAG00000001185	KMT5B	-1.11406	-1.15212	0.141732	0.0563782	-0.755982	-0.92003	-0.144919	-0.152862	-0.064017	-0.11319	-1.00867	-0.136144	-0.239268	0.0770697	-0.253637	-0.345589	0.651988	0.289942
ENSBTAG00000001188	ROM1	-0.0510558	0.829972	0.945337	-0.101525	-0.185928	0.672862	-0.295987	-0.0442764	-0.278062	-0.311012	0.308132	0.00574469	0.268312	0.0719025	0.00213238	0.331837	-0.401525	0.0667037
ENSBTAG00000001192	STX12	0.837957	0.17965	-0.446151	0.33953	-0.192422	0.685342	-0.0657778	0.889644	0.394382	-0.339605	-0.679011	-0.174879	-0.53072	-0.12284	0.161917	-0.163159	1.64734	-0.521727
ENSBTAG00000001197	SLAMF7	1.31661	0.880761	0.202079	1.09298	0.652819	-0.00647043	0.664749	0.418979	0.524022	0.592121	0.980539	1.11756	1.01222	0.968109	0.507437	0.880294	0.968022	0.899398
ENSBTAG00000001198	GIMAP7	-0.0262327	0.70749	0.947253	0.592609	0.568935	-0.0148186	0.612056	0.500095	0.576758	0.46642	0.869824	0.76118	0.635491	0.992261	0.838235	1.01532	0.512034	1.15631
ENSBTAG00000001204	JCAD	1.1098	-0.605274	-0.435539	0.508184	0.0560415	-0.929986	1.24308	0.506114	-0.306036	-0.0514886	0.845336	1.05486	-1.30598	0.81264	-0.0129127	0.116719	-0.479843	-0.899615
ENSBTAG00000001213	NA	0.9019	-0.275749	-0.474788	0.267071	0.260772	1.30785	-0.913028	0.945126	0.593602	0.925235	0.259259	1.07904	0.43828	0.641594	0.499719	0.909595	1.85459	1.15142
ENSBTAG00000001223	CAAP1	0.781224	1.72603	1.45253	0.128388	0.453416	0.0563601	0.785026	-0.346475	1.10644	0.543935	1.70279	-0.224823	1.17914	0.0920067	0.539818	0.68358	-1.34232	0.98049
ENSBTAG00000001224	ATP9B	1.54482	-0.0734888	0.780044	0.0706814	0.619075	1.28355	0.412633	0.686073	0.0665785	1.02938	-1.38198	0.157117	-0.183983	0.763503	0.0934182	1.20962	2.31615	0.987227
ENSBTAG00000001228	CEND1	0.362073	1.87248	0.67171	1.18023	0.599536	0.63617	0.329229	0.230507	0.539574	0.204313	0.211132	1.02815	0.505278	0.864027	0.490915	1.39225	-0.852407	0.414964
ENSBTAG00000001229	SLC25A22	0.310451	0.152607	-0.484513	0.656944	-0.486417	0.34387	-1.04634	0.657851	-0.424097	0.295802	-1.08437	0.639282	-0.855016	0.49175	0.016057	-0.602884	0.798019	0.0912965
ENSBTAG00000001233	MPZL3	-1.33754	-1.0962	-0.839775	-0.520836	-1.05659	-0.613111	-0.915936	-0.963129	-0.377374	-0.745151	-1.38105	-1.22708	-0.612877	-0.620881	-0.916898	-0.880832	-0.434364	-0.582562
ENSBTAG00000001235	CD200R1L	2.33574	0.25175	0.359982	0.809694	1.15212	0.96055	0.483275	1.00097	1.16832	0.495586	0.77853	0.708598	0.415473	1.16948	0.762616	1.5148	0.140813	1.05207
ENSBTAG00000001243	AP3M2	-0.361222	-0.513968	0.512905	0.793717	-0.534811	0.861776	-0.00746348	1.12989	0.118648	0.701174	1.08283	0.216482	0.467532	0.554105	1.28464	-0.361383	0.318136	0.395352
ENSBTAG00000001252	HIVEP1	-0.0884295	-2.56941	-1.18061	-0.360394	-0.99893	0.291047	0.440593	0.00917198	-0.344348	0.883067	-0.145036	0.912725	-0.357796	0.500178	-0.915898	1.31537	2.39735	0.441294
ENSBTAG00000001257	AGTPBP1	0.285519	1.02388	1.87647	1.05251	0.643751	0.958552	0.72335	0.140893	1.51621	-0.137425	0.79666	0.712552	0.694792	0.636944	1.10428	-0.020975	0.671447	0.357695
ENSBTAG00000001269	TMEM165	-0.468397	0.083641	-0.636755	-0.307724	-0.119515	-0.905764	-0.169508	-1.28057	-0.432848	-0.593272	-0.376808	-0.457801	-0.594979	-0.886909	-0.451982	-1.47974	-1.26137	-0.838451
ENSBTAG00000001273	NLRP3	-0.714345	-1.56967	-0.438741	-0.591444	-0.50696	-1.35562	-0.193481	-0.749063	-0.92695	0.105345	-0.650273	-1.3057	-0.0700588	-0.0865531	-0.640172	-0.862135	-0.459836	-0.712107
ENSBTAG00000001280	CLPB	-0.0892443	-0.937329	-0.168518	0.26941	0.6169	-1.63587	0.687231	-1.03309	-1.02096	0.419847	0.0998389	0.404592	0.729842	-1.23455	0.298909	-0.279329	-0.268114	-0.46259
ENSBTAG00000001282	RALGAPA1	0.328919	-0.420744	0.857513	-0.123174	0.266191	0.337619	1.21646	0.875441	0.872678	1.22377	0.101407	0.643299	1.01754	1.05861	0.497147	0.640871	1.05441	1.11998
ENSBTAG00000001283	RIC1	-0.351113	-2.68318	-0.134757	0.309892	-0.0524575	-0.600817	0.0624087	0.0383346	0.037612	0.177054	-0.172168	0.223952	-0.181652	0.418605	0.294411	-0.129233	0.757404	0.396855
ENSBTAG00000001286	ELMO3	-1.69449	-0.380611	-0.915339	-0.82165	-0.433683	-1.37698	0.325003	-0.417924	-0.583775	-1.02402	-0.950708	-1.27068	-0.974817	-0.437921	-0.999123	-0.517242	-0.41666	-1.35337
ENSBTAG00000001287	LOC525426	-0.501039	-0.8349	-0.50494	-0.275304	-0.536604	-0.672032	-1.24594	-0.743721	-1.15184	0.318393	-1.75706	0.518337	-0.257141	-0.776704	-1.08014	0.668891	2.20321	0.751638
ENSBTAG00000001290	TUBD1	-0.763749	0.374512	0.258292	0.290644	0.00818371	0.0948224	-0.92751	-0.531219	-0.564558	-0.511675	-0.371259	0.440651	0.0957884	0.276293	-0.243536	0.139589	0.516545	1.96058
ENSBTAG00000001292	LTF	0.119978	-0.158602	-0.509551	-0.591266	-0.571601	-0.176011	-0.366617	-0.665014	-0.444127	0.167279	-0.665946	-0.57356	-0.936388	-0.714024	-0.716452	0.155457	0.00353085	-0.23524
ENSBTAG00000001293	CFAP91	-1.06821	0.684317	0.84231	0.331487	0.929595	0.680948	0.34367	0.167956	-2.73706	1.52187	-0.855335	-0.337609	-0.634474	-0.208858	0.368054	0.564792	1.2603	0.919587
ENSBTAG00000001294	PPP1R15A	-1.54746	0.467023	-1.53886	-0.64451	-1.50013	-0.367698	-0.440486	-0.653743	-0.457458	-1.71448	-1.24774	-1.38786	-0.0136973	-0.225511	-0.811189	-0.561983	-0.90215	-0.695995
ENSBTAG00000001295	DEPDC5	0.613196	-1.51269	-0.366964	0.322726	-0.326354	1.15826	0.538701	1.13628	0.225511	-0.436565	-0.716858	0.404639	-0.10452	1.27962	0.386675	0.692661	1.13877	0.246312
ENSBTAG00000001296	TMEM50A	-0.639843	-0.540624	-0.100993	-0.537844	-0.60147	-0.850478	-0.1328	-1.08346	-0.10274	-0.830917	-0.284569	-1.60342	-0.745708	-0.569997	-1.07367	-0.577342	-1.26929	-0.900893
ENSBTAG00000001298	STAMBPL1	1.03221	0.919516	0.477197	0.528621	0.596249	0.834085	0.544007	1.26923	0.698409	0.618839	0.537341	0.648918	0.560335	0.661365	0.974957	1.02674	1.06155	0.533441
ENSBTAG00000001301	LRRC32	-0.166497	0.231304	0.253618	0.590271	0.564362	0.520832	0.212966	-0.645693	-0.194269	0.98939	-1.12931	1.6021	-0.244161	0.555592	-0.073414	0.912627	1.813	0.790146
ENSBTAG00000001302	MRPS28	2.09178	0.923387	1.17366	0.304735	0.961792	-0.0371033	0.0153162	0.236496	0.137912	1.1247	1.21395	-0.624444	0.779835	-0.348688	-0.776538	-0.149864	-1.09054	-0.24014
ENSBTAG00000001303	HSPB8	1.85841	1.28101	0.313422	0.210696	0.566246	1.64323	1.31209	0.882899	0.805591	0.743955	0.834152	0.482438	-0.0807942	0.375071	0.436981	0.895612	0.0295831	0.0399937
ENSBTAG00000001305	ATP2B2	-0.110218	-0.030242	-0.584236	0.642984	0.998898	-0.0690377	0.504305	1.06265	-0.309634	0.392873	0.636149	0.646642	0.913878	1.98495	1.18962	0.481417	0.805503	-1.66969
ENSBTAG00000001306	FXN	1.28152	0.552085	-0.176064	-1.09257	1.19861	0.741028	0.40891	0.253895	0.855751	-0.473269	0.54449	-0.370337	0.803463	-0.516282	-1.32006	0.538103	0.822996	-0.270262
ENSBTAG00000001308	LOC522763	0.0562227	-0.747405	-0.973827	-0.565385	-1.50947	-1.45382	-0.0796663	0.473331	0.91844	-1.12837	-0.833251	1.67753	0.620823	0.0614163	0.187414	-0.431786	-0.476632	1.12504
ENSBTAG00000001314	TRMT6	0.630302	0.243969	1.05993	0.0568572	1.08881	0.275185	0.629316	0.156097	0.515899	1.25207	1.04377	0.622483	0.889957	0.655199	0.0112836	1.31789	-0.486723	-0.158801
ENSBTAG00000001321	IL1B	-1.10846	-0.43073	-0.458183	-0.28342	-1.48281	-0.823058	-0.219067	-0.595282	-0.0595898	0.302087	-1.40714	-2.10932	-0.622476	-0.308937	-1.28506	-0.716067	-0.469557	-1.22459
ENSBTAG00000001325	UPB1	-0.759093	-0.902396	-0.29153	0.486454	0.144963	-2.12741	-1.20597	0.323281	-0.268274	0.769482	-0.173486	0.0830998	0.302717	0.706171	0.261268	-0.350652	0.815895	0.360983
ENSBTAG00000001332	MYO1C	1.74844	-0.87461	0.0758848	0.926503	0.763904	1.25911	-0.0681261	1.41328	0.732271	0.855754	1.22638	0.914349	0.380027	1.08855	0.443173	2.03827	0.843304	0.566168
ENSBTAG00000001333	PPARG	-0.0899484	0.229664	0.560898	0.579325	-0.14925	-0.077973	0.678179	-1.19469	-0.260252	-0.914923	-0.850705	-1.5306	0.57767	-0.628505	0.334581	-1.3165	-1.59418	-0.649824
ENSBTAG00000001338	CCR3	0.114943	-1.17169	-0.459179	-0.221105	0.0876638	0.232403	-0.668546	-0.554527	2.32967	-0.933123	0.0851003	1.25818	-0.594639	-0.0635039	-1.34932	1.49677	0.335269	0.323687
ENSBTAG00000001343	DEPDC1	0.887513	0.242802	1.15442	0.653373	1.22133	-0.7345	0.297125	-0.418414	0.159615	0.163496	0.941488	1.17782	1.04199	0.39958	1.6198	-0.114313	0.520977	0.203696
ENSBTAG00000001346	STRA8	-0.625453	-0.854267	-1.16879	-1.00368	-1.26211	-1.07757	-0.413276	-1.11798	-0.834492	-0.633788	-0.686732	-0.714036	-1.52341	-0.498539	-0.946194	-1.2701	-1.10169	-0.654348
ENSBTAG00000001348	COMMD8	0.929747	-0.786931	1.91853	0.414915	0.84781	-0.36015	0.943909	0.441068	0.296966	0.621235	1.1674	0.866762	0.957688	0.687529	0.961275	0.769364	0.348842	1.1442
ENSBTAG00000001352	ENTR1	-0.00128127	1.30048	-0.497754	0.662046	0.741024	1.10922	0.202994	3.59039	0.76067	0.133919	-1.07646	-0.082508	-0.782758	-0.0216753	0.661934	0.234597	0.638941	-0.200266
ENSBTAG00000001354	INPP5E	0.946124	0.708687	0.60004	1.08372	0.835289	1.03075	0.351339	1.03746	0.73717	0.628108	0.521667	1.11385	0.587059	0.758784	0.925542	0.882891	1.36133	1.25069
ENSBTAG00000001359	B3GNT7	1.73506	1.10729	0.566696	0.949812	0.301708	0.0374036	0.767733	0.736474	0.508743	0.622702	0.191019	0.720459	1.36341	0.736716	0.425551	1.05179	1.09602	1.27037
ENSBTAG00000001360	RPS12	0.717054	1.96877	0.859897	0.319042	-0.275059	1.38142	0.587959	0.409117	0.550595	0.16698	1.18566	0.393678	1.08825	0.289498	0.621653	0.248291	-1.24519	0.439934
ENSBTAG00000001364	DPH6	1.15201	1.93247	1.35366	0.0169141	1.36419	0.469994	1.09162	0.266694	0.779595	0.625433	1.54621	-0.808878	1.52057	0.229203	0.956011	1.22925	-1.09067	0.236113
ENSBTAG00000001368	LGALS3BP	-0.459628	-1.36318	-0.878954	-1.00243	-0.652765	-1.11558	-0.931186	-1.50862	-1.12179	-0.311123	-0.857212	-1.05754	-1.15174	-0.810408	-1.3943	-0.213103	-0.622268	-0.996618
ENSBTAG00000001385	ZSCAN2	-0.364732	1.01015	1.60755	0.753734	-0.0940459	0.983227	0.681129	0.141896	-0.257604	-0.0540275	0.409241	0.940911	0.752771	0.813855	0.595953	0.816283	0.433888	0.0741697
ENSBTAG00000001387	WDR73	-0.282242	-1.18371	-0.365992	-0.477087	-1.26996	0.0208857	-1.16179	-1.6019	-1.52278	-0.450347	-0.750962	-0.597265	-1.00929	-0.52332	-1.29566	1.26617	0.353815	-1.76168
ENSBTAG00000001390	B4GALT4	-0.705178	-0.298266	-1.0216	-0.547222	-1.72455	-0.540582	-0.526903	-0.42708	-0.178522	-0.925598	-1.10987	-1.51274	-0.986607	0.0468543	-0.785229	-1.1337	-0.642094	-0.917211
ENSBTAG00000001391	ANKRD42	-0.146783	-1.10049	1.13383	-0.198136	-0.313395	1.51348	0.74243	0.429837	-1.22291	-0.0831689	0.57011	1.37016	-0.657539	0.631614	1.18846	-0.109244	2.91749	0.464958
ENSBTAG00000001393	MTF2	0.729021	-0.295915	0.625454	0.554875	1.14177	0.0932012	0.660936	0.494582	0.98646	0.589712	0.827335	0.870982	1.04336	0.729016	1.13031	0.144724	0.598569	0.8677
ENSBTAG00000001395	C1H21orf91	-0.347804	-2.33123	0.207481	0.110423	0.174196	-1.26022	0.420299	-0.174951	0.28639	0.455044	0.265933	0.00646864	0.689928	0.438527	0.270844	0.587135	0.894604	0.254887
ENSBTAG00000001396	ADAMTS7	-0.10196	0.605422	-0.723217	-1.045	-0.675918	-0.592724	-0.170673	-1.23418	-0.554912	-0.773735	-0.98884	-0.399268	-0.531925	-0.783425	-0.69778	-1.47115	-0.695087	-0.434045
ENSBTAG00000001403	PRKCI	0.86118	-1.63988	-0.86445	0.965257	1.01024	-0.0707433	-0.688834	-0.526276	-0.832125	0.24831	1.39	-0.446735	1.1383	0.234514	0.0798432	-1.19102	0.223583	-0.376206
ENSBTAG00000001405	GLCE	0.322904	-0.015059	1.09998	0.326277	0.364905	-0.225097	1.03006	0.601298	0.490577	0.788838	1.18612	0.441588	1.60004	1.04966	1.06667	-0.0293523	1.03999	0.113802
ENSBTAG00000001408	CNRIP1	0.503484	0.0460683	-0.377654	-1.63734	0.624451	0.137216	-0.54893	-0.590542	1.93428	0.0902623	-0.458883	-0.649222	0.0268603	-0.0190378	-0.0155814	-1.94975	-0.725374	-0.720711
ENSBTAG00000001410	GRAMD1B	0.135187	-0.658446	-0.368143	0.080114	-0.0808867	-0.556657	0.019695	-0.0797614	-0.811807	-0.716225	-0.770078	-0.0984735	0.151112	0.457601	0.0255468	0.000783115	0.86592	0.388372
ENSBTAG00000001412	N6AMT1	0.991843	0.514788	0.764736	-0.106087	0.17788	0.441234	0.635399	-1.19242	-1.25549	1.01022	0.478314	0.0712035	0.43926	-0.342569	0.651787	1.17478	0.251974	-0.244918
ENSBTAG00000001414	KCTD12	-0.105629	-0.884803	-0.490067	-0.467496	-0.407305	-0.573678	-0.124056	-0.466251	-0.169397	-0.122543	-0.264016	-0.46409	0.159129	0.00329622	-0.0647978	-0.748963	-0.41252	0.279409
ENSBTAG00000001420	ABHD12	-0.218168	-0.885776	-1.28645	-0.900161	-1.06982	-0.730367	-1.44617	-0.686208	-0.985816	-0.117205	-0.895902	-0.27198	-1.9921	-0.757175	-1.14435	-0.166736	-0.166454	-1.091
ENSBTAG00000001424	MSH6	0.459285	1.0172	1.20258	0.467577	0.536779	0.767338	0.734698	1.10997	1.18063	0.58745	0.92458	0.525001	0.725955	0.586336	0.943624	-0.0319451	0.185778	0.476821
ENSBTAG00000001425	FBXO11	-0.989536	-1.27558	-0.355446	-0.44307	-0.866343	-0.37749	-0.50448	-0.337624	0.387847	0.0779812	-0.183345	-0.773399	-0.822101	-0.440105	-0.337645	-1.08805	-0.570298	-0.848216
ENSBTAG00000001444	TNXB	0.558747	-0.117526	0.82885	0.704496	0.709252	0.887836	0.329421	-0.0990927	0.479133	0.464187	0.721922	0.55286	0.597833	-0.388059	0.367891	-0.268995	-0.380847	-0.463577
ENSBTAG00000001446	ABRACL	0.510928	1.11818	0.307621	0.47823	1.37769	0.956081	-0.62628	1.33532	0.693623	-0.242646	0.585772	0.699419	0.442665	0.23766	-0.0670113	1.12575	1.19893	1.6381
ENSBTAG00000001449	SRA1	-0.409083	0.0944232	-0.976049	-0.691493	-0.398694	0.0255894	-0.530056	-0.837264	-1.35218	-0.892951	-1.28039	-0.87991	-1.72172	-0.663934	-0.790587	-0.0946505	-0.58651	-0.555956
ENSBTAG00000001450	APBB3	-0.82885	-0.313105	-0.362173	0.760585	0.349775	0.697053	-1.28723	1.07182	-0.33131	0.696421	-2.45161	0.999989	-0.942645	0.152222	0.0630222	0.367275	2.69221	0.684112
ENSBTAG00000001457	TMEM267	0.566071	0.609549	0.252671	0.680544	-0.316182	0.0551915	0.809557	0.496815	-0.0347722	1.06291	1.27594	0.434789	1.61785	0.196064	0.280654	0.486937	-0.276364	0.0972726
ENSBTAG00000001460	LIN7C	1.01291	0.878987	1.37714	0.825287	0.261023	-0.507696	0.350031	0.273758	0.668756	0.236633	1.93911	0.530581	1.38916	-0.380601	1.03003	-0.0145628	-0.547802	0.156777
ENSBTAG00000001462	FLT4	-0.582586	-0.511379	-0.524893	-1.0512	-0.539865	-1.04437	-1.03131	-1.04125	-0.936271	-1.05558	-1.0098	-1.19383	-0.572437	-1.06289	-0.616774	-1.07879	-0.500047	-1.09847
ENSBTAG00000001463	TNKS	-0.0218064	-2.6967	0.104337	0.800349	-0.221859	-0.893307	1.16166	0.0430269	0.109633	0.523679	0.827376	0.81361	0.699596	0.485509	0.331993	0.211183	0.731531	1.16061
ENSBTAG00000001465	P2RY1	0.360055	-2.27819	-0.752978	-1.40757	0.278656	-2.18657	-0.243027	-0.974478	-0.802461	-0.610326	-0.508137	0.467704	-0.307198	0.0432586	-0.147925	-0.28059	0.0675576	0.089272
ENSBTAG00000001468	SAMD4A	-0.426794	-1.84987	-1.21348	-1.01154	-0.442827	-1.22858	-0.599033	-0.396234	-1.02707	-0.933456	-0.217013	-1.06034	-0.239557	-0.752592	-0.01071	-1.76412	-0.946304	-1.4542
ENSBTAG00000001471	POC1A	1.4486	1.93967	1.20156	0.216313	0.997544	1.04387	0.130692	0.183781	0.801966	0.145509	1.54448	1.1087	0.69527	-0.322342	1.03135	0.0109073	-0.0806308	-0.0551355
ENSBTAG00000001473	ARVCF	-0.487436	-0.354358	-1.02588	-0.181869	-0.164117	-2.18808	-0.60148	-0.878881	-0.739069	-0.697039	-1.12956	-0.724567	-0.852864	-0.0300581	-0.523584	-2.16019	-0.781097	-0.632788
ENSBTAG00000001474	NRGN	-0.323949	0.535084	0.442732	-0.786515	-0.709725	0.152342	-1.52258	1.20037	-0.299977	1.07852	0.616505	0.0904459	-0.535556	-0.168822	0.676561	0.654596	0.96894	-1.46922
ENSBTAG00000001475	MCUR1	0.77512	-0.990314	0.495565	0.119346	1.20807	-0.508799	-0.279158	1.10239	0.991049	1.01352	1.47498	1.02857	-0.320531	0.309629	-0.0608614	-0.446701	0.641841	0.160947
ENSBTAG00000001477	NA	-0.936297	-1.45467	-1.00812	-1.47183	-1.04932	-1.63606	-0.402601	-1.05075	-1.24584	-0.322384	-1.05404	-0.283439	-1.42891	0.431541	-1.17038	0.749335	0.525678	-0.133803
ENSBTAG00000001478	DESI2	-0.148575	-2.43978	0.445072	0.211969	0.0449188	-0.443601	1.15633	0.44516	0.797528	-0.146464	0.702887	0.409217	0.659818	0.0538108	0.818758	-1.28545	-0.366366	0.0934776
ENSBTAG00000001483	SRGAP2	-0.202076	-0.992997	-0.334439	-0.0267954	-0.0137664	-0.858607	0.24273	-0.711725	-0.651178	-0.134177	-0.27568	-0.189906	-0.62967	-0.033118	-0.136392	-1.12593	-0.043412	-0.279505
ENSBTAG00000001484	LZTFL1	0.433722	0.632716	1.19973	-0.0804933	0.0562552	1.13775	-0.0819707	0.124785	-0.882353	0.795802	0.543272	0.420102	0.59402	-0.172605	0.2644	0.551883	0.981329	0.615913
ENSBTAG00000001489	TUBA1A	0.259724	2.03179	0.765098	-0.436823	0.461477	0.440346	0.42202	0.720095	0.338004	-0.00481183	1.3973	0.16687	0.543446	-0.139198	1.16874	-0.300069	-1.6455	-0.512411
ENSBTAG00000001492	FYB1	-1.21394	-1.3206	-0.536274	-0.412015	-0.841854	-1.07803	-0.669793	-0.813496	-0.471029	-0.52637	-0.8637	-0.978765	-0.718249	-0.0768819	-0.628854	-0.26666	-0.583221	-0.295748
ENSBTAG00000001497	MRAS	-0.101437	-1.00718	-0.604617	0.0614965	0.0505344	-2.97538	0.822607	-0.057929	-0.270292	1.04194	0.775729	-0.366933	0.441502	0.284035	-0.222788	-1.05914	-1.10329	-1.68255
ENSBTAG00000001499	TRIM33	0.376116	-1.06264	0.417375	0.662111	0.537575	-0.234158	0.709774	0.44173	0.638476	0.557216	0.789412	0.768804	1.01855	0.430374	0.85837	0.629887	0.572754	1.12412
ENSBTAG00000001500	FIGNL1	0.67477	1.7245	0.842556	0.736687	0.976461	0.445174	0.497373	-0.547899	0.247029	-0.0574429	1.49684	0.742134	0.248501	-0.247354	0.778099	-0.0885001	-0.538512	0.366827
ENSBTAG00000001504	NOP14	0.0726736	0.37382	-0.150249	0.0129008	0.0290489	0.625506	-0.350728	-0.341889	-0.575914	0.474374	-0.41942	0.410528	-0.48446	0.405362	-0.775753	0.726285	0.623355	0.0912599
ENSBTAG00000001505	GRK4	0.113389	-0.0493089	-0.662789	0.903024	-0.979536	1.43707	-0.723045	0.577802	-0.0697335	-0.433153	-0.136765	1.77892	0.479079	1.89236	0.239152	1.64127	1.78434	1.11854
ENSBTAG00000001507	CLCN5	-0.795952	-2.92525	0.23583	-0.523005	0.571885	-2.36689	0.782354	-0.916516	-0.74087	0.00302125	0.253001	0.111532	0.49064	-0.212602	-0.837099	-1.15669	-0.255719	-0.373216
ENSBTAG00000001508	SH3RF1	-0.492521	-0.995537	0.576037	0.874826	0.812232	-1.84355	0.265894	-1.55749	-1.64548	-2.69979	0.260909	0.00478104	1.17521	-0.91844	-0.344065	-1.68415	-1.1466	-0.220383
ENSBTAG00000001509	ELK3	0.700873	-1.70497	0.157236	0.642131	0.375106	-0.551481	-0.689102	0.171566	0.998643	-0.148163	1.4271	0.540925	1.1383	0.264477	0.897451	-0.690132	0.503211	0.411153
ENSBTAG00000001510	CDK17	-0.932566	-0.84618	-0.238828	-0.0269282	-0.301247	-1.0278	-0.522313	-0.169936	-0.134891	0.0845955	-0.662639	-0.41089	-0.483039	-0.129414	-0.141861	-0.439429	0.0769486	-0.124379
ENSBTAG00000001511	BCL6	-1.21591	-1.75921	-1.07924	-0.330404	-0.85511	-0.990599	-1.03604	-1.08009	-0.774917	-0.507722	-1.37769	-1.2062	-1.05147	-0.521139	-0.952933	-1.06863	-0.755158	-0.82284
ENSBTAG00000001512	ZFP64	0.683293	0.148984	0.715609	0.14044	1.47282	0.346925	0.599536	0.611388	0.422596	0.304191	0.805012	0.731942	0.960315	0.448473	0.828625	0.575225	-0.185285	1.5365
ENSBTAG00000001513	PDIK1L	1.08497	-0.362669	0.278298	0.267355	0.947464	-0.752575	0.0240088	-0.0717799	0.281716	0.173377	1.22064	0.117181	1.01054	0.931758	0.934923	0.126024	-0.128237	0.638047
ENSBTAG00000001514	ASB11	-0.945185	0.0719146	-0.718076	0.613269	0.531359	0.873026	-1.64179	0.712419	-0.530962	0.127311	-2.03646	0.332237	-1.26933	0.16702	-0.0250351	-0.0490525	1.62926	0.211368
ENSBTAG00000001523	YES1	-1.55271	0.867331	0.766903	0.0445699	0.366962	-1.45529	0.763834	1.20214	1.5327	0.521321	0.397314	0.376594	0.430112	-0.0679762	1.26013	-0.648269	0.480614	0.570922
ENSBTAG00000001529	NSD3	-0.930851	-1.70464	-0.318773	0.420227	-0.223663	-0.96546	0.00897553	-0.0447695	0.0927659	-0.398152	0.0523263	0.503723	-0.0436091	0.645031	0.0755769	-0.122414	0.635506	0.23017
ENSBTAG00000001537	TSKU	-1.68153	2.03307	-0.887642	-0.608362	1.2351	0.92639	0.416292	-0.989554	-0.0717655	0.706729	0.372424	1.58794	0.428051	0.277897	-0.262472	1.23419	1.22047	1.57112
ENSBTAG00000001538	NA	0.62506	2.29667	0.672242	0.00360352	0.140965	1.85653	0.645533	0.364119	0.513555	-0.305271	0.561402	0.115881	0.758535	-0.611694	0.31892	-0.452689	-1.42607	-0.567435
ENSBTAG00000001539	SAV1	0.91709	-0.30525	0.708807	0.26169	0.146424	-0.462121	0.344122	-0.769845	0.0461585	0.197173	1.2151	-0.403245	0.750938	0.352416	0.121236	-0.111702	-1.06527	0.806871
ENSBTAG00000001543	BRI3BP	0.914438	-0.219651	0.711768	0.276749	0.810796	-0.169808	0.772807	-0.333826	-0.0591205	0.489277	0.792984	1.49245	0.651744	0.398148	0.980343	0.39254	-0.377029	1.09278
ENSBTAG00000001548	NA	0.0354349	-0.261214	-0.233118	0.475642	0.627339	0.829218	0.106618	1.30214	-0.00770883	-0.185522	-0.552395	1.01313	0.18717	1.05418	0.450656	0.469687	1.77655	0.595159
ENSBTAG00000001551	PLEKHG3	-0.74984	-1.00138	-0.971358	-0.213807	-0.913448	-0.495001	-0.624644	-0.544466	-0.189858	-0.565877	-0.958934	-1.27816	-0.592187	-0.827231	-0.818165	-0.868952	-0.600325	-0.820627
ENSBTAG00000001562	NFE2	-1.27075	-1.21158	-1.01191	-0.492302	-0.85932	-0.908588	-1.08758	-1.006	-0.42055	-0.382031	-1.67833	-1.49578	-1.38985	-0.437809	-1.35073	-0.619148	-0.413684	-0.74944
ENSBTAG00000001564	PDE4DIP	0.28046	0.202501	0.308863	1.09754	0.522859	-0.333128	0.907602	0.480699	0.215179	0.632302	1.09706	0.06324	0.794812	0.656643	0.403399	0.63788	0.364605	0.525281
ENSBTAG00000001573	JMJD1C	-0.728574	-1.78388	0.0341281	0.297189	-0.599916	0.0102423	0.408033	0.354342	0.711205	0.239147	-0.534559	-0.330429	0.079939	0.222984	-0.054906	-0.947354	0.201716	-0.273481
ENSBTAG00000001575	CALM2	0.532341	0.762132	0.0705366	-0.601103	-0.543844	0.710837	1.00503	-0.939163	0.464344	-0.101039	0.223151	-1.20904	-0.762566	-0.668416	-0.660818	-0.231647	-2.18235	-0.36156
ENSBTAG00000001576	TMEM140	-0.725634	-1.32744	-0.728454	-0.79368	-1.10502	-0.318924	-0.485092	-1.17735	-0.645482	-0.389878	-1.06827	-0.901123	-1.39612	-0.218678	-1.41766	0.133664	-0.2726	-0.67631
ENSBTAG00000001578	ADPGK	1.11239	-0.0485983	1.21178	0.426758	1.0418	0.0688405	1.34985	-0.138287	0.0252825	0.926685	1.1778	-0.127794	0.188337	0.577566	0.0800247	1.01782	-0.946729	0.806809
ENSBTAG00000001579	AGO2	1.02155	-1.76873	-0.565085	0.335892	0.103316	-1.09107	0.600265	-0.488908	-0.218132	1.07982	0.0639503	0.497534	-0.325013	0.476747	0.156255	0.312703	0.678964	0.73282
ENSBTAG00000001580	CLGN	-0.0683431	0.0720497	-0.128222	-0.0539971	0.126151	1.05077	0.342766	1.22311	0.223255	-0.0934027	0.0353864	0.274374	0.836684	0.130803	1.68507	-0.0664299	0.427299	0.620944
ENSBTAG00000001585	WIPF1	-0.705038	-1.25273	-0.614941	-0.391981	-0.652246	-1.39839	-0.449343	-0.759199	-0.0501455	-0.846362	-0.444677	-0.730596	-0.232726	-0.450608	-0.400969	-0.634126	-0.895976	-0.458754
ENSBTAG00000001586	OTUD7B	-0.476514	-0.683929	-0.851599	0.337462	-0.400903	-0.725491	0.372799	0.115869	-0.153199	0.146158	-0.333921	-0.0388366	0.375243	0.636917	-0.221344	0.988434	0.451025	0.445589
ENSBTAG00000001592	INSIG1	-0.315721	0.920834	0.450736	1.04394	1.09084	-0.461847	-0.2744	0.781471	0.705055	-0.258866	0.704052	0.592924	0.487865	0.975037	1.2298	-0.369342	0.793806	-0.410103
ENSBTAG00000001593	OGFOD2	1.7748	0.747544	1.14522	0.670068	1.23616	0.726978	-0.541216	0.214512	-0.584389	0.297062	-0.39892	0.626014	0.433493	0.454893	-0.11696	0.959021	1.20957	0.538328
ENSBTAG00000001594	ARL6IP4	0.0747809	1.45624	-0.230287	0.206649	0.579572	1.1276	-0.392085	0.390264	-0.288255	-0.261268	-0.0615758	0.17861	-0.489085	0.468833	-0.316952	0.723882	0.435539	0.928136
ENSBTAG00000001597	PITPNM2	1.24297	-0.683278	-0.0684346	1.32745	0.702969	-0.0196567	0.246697	0.674289	0.708628	-0.267086	0.407881	1.11297	1.35985	1.62348	0.506646	1.36389	2.0367	2.02867
ENSBTAG00000001599	SV2A	-0.830863	-0.686851	-0.367872	0.94613	0.248428	0.785662	-0.802677	1.77483	0.986331	0.0252547	-1.74654	1.55311	-0.191267	1.17442	0.817742	0.481885	2.49403	0.916797
ENSBTAG00000001600	DCUN1D4	-0.972139	-0.027793	-0.147217	1.13457	-0.496408	-0.205964	-0.05466	1.07515	1.05874	0.112006	-0.58611	0.812621	0.511534	0.0410457	1.21148	-0.192064	1.47976	-0.356915
ENSBTAG00000001601	PKM	-0.727955	-1.03713	-0.862625	-0.649448	-0.607433	-1.07244	-0.792832	-1.18179	-0.924877	-0.646753	-0.724585	-0.807745	-0.85764	-0.675498	-0.849156	-0.914383	-1.10488	-0.862871
ENSBTAG00000001602	IL4R	-1.19693	-1.04168	-1.06635	-0.684806	-1.06277	-0.827659	-0.742882	-1.11122	-0.761778	-0.97174	-0.850223	-0.988947	-0.871933	-0.666257	-0.800177	-1.04579	-0.663752	-0.824624
ENSBTAG00000001607	TMEM41B	0.508602	0.6141	0.885027	-0.0754063	0.270924	-0.843629	-0.221666	-0.518818	-0.109304	-0.181201	0.33001	-0.0244631	0.965106	0.0674015	0.133011	-0.613004	-0.793571	-0.829219
ENSBTAG00000001609	MAP2K6	0.537878	1.40178	0.770213	0.567254	1.0439	1.28566	0.33139	1.3114	0.986286	-0.276048	0.96118	0.334989	0.458728	0.395497	0.698558	-0.0343031	1.04473	1.09319
ENSBTAG00000001610	SLC4A1	-0.113827	0.826427	1.68253	0.873481	0.93301	1.33069	0.676056	0.73417	-0.0845954	1.08321	0.109518	1.18122	-1.88186	0.426199	0.644202	-0.009747	1.38585	1.07864
ENSBTAG00000001614	ZNF174	-0.22431	1.19351	1.67513	1.25834	0.0474042	-0.211779	0.987732	0.555447	0.606154	0.631559	0.605169	-0.269665	1.2878	0.580349	0.637972	0.719426	-0.825981	0.737836
ENSBTAG00000001615	RUNDC3A	1.19076	1.11964	1.20748	0.673471	0.34669	1.24897	0.427686	1.19128	0.685884	0.560059	0.886507	0.211615	0.498234	0.73716	0.803502	1.79715	0.375725	1.22883
ENSBTAG00000001616	ZNF592	-0.66618	-1.54814	-0.621081	-1.31679	-0.768453	-0.614571	0.0793911	-0.988437	-0.420062	-0.413184	-0.431924	-0.640457	-0.857056	-0.750873	-1.09942	-0.244322	-1.40666	-0.620109
ENSBTAG00000001617	G2E3	0.188085	-0.651159	0.719918	0.307801	1.00637	-0.658751	0.0869152	0.90008	0.536031	0.601032	0.588866	0.931941	1.11329	0.850614	1.07932	0.686808	1.93391	0.829281
ENSBTAG00000001618	ALPK3	-1.12571	-1.54113	-1.73319	-0.846966	-0.85318	-0.878066	-0.525169	0.102981	-1.02652	-0.677442	-1.31934	-0.682501	-1.04621	-0.0137437	-1.54434	-0.910227	0.429134	-0.43858
ENSBTAG00000001619	SERINC5	1.0898	-1.06157	0.775913	0.278632	0.50995	-0.0926686	0.736756	0.758536	0.734553	0.515401	0.635473	0.866374	0.936045	0.771801	0.906386	0.962682	1.58048	1.30677
ENSBTAG00000001626	CTPS1	1.3585	0.998747	0.378744	0.687745	0.68371	1.26068	-0.163402	0.583581	-0.226817	1.13014	1.10835	0.564396	0.714708	0.410321	0.43705	0.406841	0.362384	0.914706
ENSBTAG00000001627	NA	-0.351497	0.811312	0.258591	-1.57208	-0.171196	-0.758247	0.409274	0.731745	0.348823	-0.59831	-0.357718	0.0849401	0.0706651	-0.415782	-0.201361	-0.101922	-2.44313	0.744346
ENSBTAG00000001629	SCMH1	-0.327524	0.336777	1.63056	0.678224	0.735258	0.077561	0.517602	0.554833	1.43978	0.608145	1.02917	1.2152	0.60719	0.2831	0.488922	-0.0157636	0.629291	0.333873
ENSBTAG00000001631	KIFC1	1.62442	1.42265	0.757878	1.10528	1.26747	0.692084	0.0339535	0.573334	0.540178	0.593857	1.15561	1.05915	0.615302	-0.0250638	0.850871	0.255427	-0.0331818	0.490597
ENSBTAG00000001632	NBR1	-0.887724	-1.3333	-0.22363	-0.561767	-0.587931	-0.966051	0.0475611	-1.0324	-0.441423	-0.511895	-0.0820942	-0.888842	-0.0931903	-0.4907	0.0621104	-0.875093	-1.16301	-0.168747
ENSBTAG00000001634	PHF1	-2.07949	-0.763992	-0.668903	0.537527	-0.182677	0.465974	-0.920895	1.31628	0.468241	-0.0793925	-2.75338	0.316136	-0.96841	0.724772	-0.838394	-0.405464	1.99269	-0.785158
ENSBTAG00000001635	CUTA	0.967394	1.90322	0.808505	0.438491	0.0215405	0.392864	-0.315801	0.0426235	0.501849	-0.567893	1.54346	0.255445	0.481238	0.900882	1.00294	1.31931	-0.465894	0.0926167
ENSBTAG00000001637	FUNDC1	0.25464	0.657348	-0.087783	0.471324	0.126044	-0.26681	-0.705287	-0.0276827	0.0119841	-0.419374	-0.0723079	0.0143753	0.0957381	0.340179	0.127097	0.730405	0.124398	0.209397
ENSBTAG00000001640	EPB41L1	1.0027	1.33297	0.617389	-0.0787763	0.594887	0.485059	1.31427	0.617445	0.867095	0.542274	0.725073	0.135654	0.878162	0.614784	1.99554	-0.710067	1.01598	0.0162825
ENSBTAG00000001644	MDN1	-0.172081	-1.72873	-0.492388	0.230339	-0.299779	-0.00711138	1.34399	0.353461	-1.00922	0.910874	-0.797726	0.946093	-1.02751	0.633129	-0.187633	0.450683	1.47723	0.700421
ENSBTAG00000001647	PLEKHJ1	-0.644034	0.963519	-0.342807	-0.0811788	0.310186	0.938503	-0.810704	0.985584	-0.698266	-0.378131	-2.36126	-0.219034	-1.93663	-0.629936	-0.709157	1.45771	1.03205	-0.109176
ENSBTAG00000001648	RPL21	0.598472	2.22879	0.848928	0.447538	0.0839336	1.427	0.827096	0.642408	0.682623	-0.0532852	0.91514	0.24614	0.681928	-0.373308	0.437065	-0.471742	-1.25007	-0.284352
ENSBTAG00000001649	ZFPM2	-0.534172	-0.231546	-0.872158	-0.382942	-0.338596	-0.315329	-0.52886	-0.482501	-0.768814	-0.647354	-0.359396	-0.99521	-0.789319	-1.01704	-0.960062	-1.16353	-0.731229	-1.20211
ENSBTAG00000001651	SYF2	-0.218818	1.38514	-0.277739	-0.879461	-0.586354	-0.309432	0.204226	-0.259416	-0.322769	-0.841748	-0.297353	-1.65118	-0.450164	-0.502994	-0.955183	0.208739	-1.77011	-0.233057
ENSBTAG00000001652	SLCO3A1	1.21198	0.34773	0.27417	1.30047	1.05258	-0.0753656	1.097	0.653399	0.770134	0.46972	0.218013	0.571479	0.565214	1.06323	0.342426	1.41457	1.11796	1.25752
ENSBTAG00000001654	SNTB2	-1.1373	-1.38352	-0.437945	-0.385934	0.17952	-0.958668	-0.272284	-0.43791	-0.0770986	-0.574248	-0.406136	-0.282035	-0.382726	-0.313138	-0.153109	-0.650167	-0.374121	-0.369527
ENSBTAG00000001656	TMEM254	0.368213	1.73388	1.29524	0.622501	0.65352	0.828871	0.50384	0.17766	-0.106728	0.617402	1.2142	-0.043452	1.51767	0.448082	1.27376	-0.646952	-0.779244	0.00695998
ENSBTAG00000001657	PICALM	-0.444574	-1.12552	-0.44673	-0.35441	-0.880091	-0.8935	-0.383818	-1.05091	-0.21345	-0.453638	-0.651275	-1.05548	-0.571402	-0.71578	-0.869879	-0.70116	-0.729447	-0.634579
ENSBTAG00000001660	SPTY2D1	0.200913	-1.20706	0.887913	0.489474	1.05546	-0.361157	0.324198	-0.0902904	0.386968	0.214267	1.26609	0.648974	1.36248	-0.227675	0.882461	-0.0806426	-0.639643	0.151132
ENSBTAG00000001662	EHD3	-0.736543	-1.54079	-0.702467	-0.758664	-0.491374	0.698894	-0.0384642	0.55207	-0.253662	-0.33842	-0.338568	0.156535	0.253741	-0.0110219	0.138652	-0.483472	-0.626868	-0.770211
ENSBTAG00000001663	PDF	1.27453	1.14436	0.146604	0.0837255	-0.318929	1.08692	0.480124	-0.0329504	0.537286	-0.290219	0.494403	0.0286297	0.559108	0.600637	-0.0471903	0.821431	-1.22998	0.0151599
ENSBTAG00000001666	NIP7	0.658777	-0.247664	0.73314	0.493139	0.326018	-0.0642506	0.688986	-0.723416	0.501169	0.520662	1.15787	0.659671	0.577633	-1.11882	0.699014	0.538459	-0.452874	1.29173
ENSBTAG00000001673	C2CD5	0.963715	0.796404	1.50424	0.488746	0.738075	0.918337	1.07254	0.600269	1.00269	0.930475	1.50314	-0.0354581	1.16948	0.246589	1.38395	0.670474	0.337276	1.03844
ENSBTAG00000001692	NDST1	2.31183	-0.244439	-0.17882	0.387978	0.387459	0.49512	0.511455	-0.549028	0.437864	1.23362	1.33027	-0.248344	0.79361	0.804145	0.284632	1.20863	0.24778	-0.0661443
ENSBTAG00000001698	CHTF8	1.00469	1.14181	1.00127	0.509824	0.516529	0.892123	0.893581	0.00971239	0.633676	0.444369	1.53736	-0.224522	0.931023	0.135557	0.66463	1.13977	-1.3914	0.62694
ENSBTAG00000001708	TTLL12	-0.310375	-0.698735	-0.494895	-0.730637	-0.878722	-1.1013	-0.547464	-0.805135	-1.00707	-0.421396	-0.371758	-1.14809	-0.920182	-1.04274	-0.874078	-0.501784	-1.48332	-0.330869
ENSBTAG00000001710	CMTM8	1.37743	0.970225	0.689118	-0.742869	0.657444	1.42574	-0.107401	0.819237	1.00584	0.319519	1.0631	0.594841	0.054714	0.401696	-0.474696	1.79674	0.305783	0.850204
ENSBTAG00000001712	CMTM7	1.96093	0.616148	0.122826	-0.1674	0.49228	1.76557	-0.723818	0.980238	0.380688	0.218426	-0.0865052	0.0392948	-0.683375	0.503918	-0.526388	1.8002	2.14646	0.700356
ENSBTAG00000001714	MFSD9	1.15433	0.212942	1.20277	0.5411	0.854653	0.851008	0.427328	0.898252	0.647419	0.558508	0.407261	0.794508	0.687693	1.42773	0.836529	0.741015	1.61124	0.488053
ENSBTAG00000001717	AURKB	1.86429	1.51526	0.813143	0.78877	0.944976	0.491302	0.139516	-0.092088	0.558998	0.581257	1.53496	1.09335	0.984368	-0.487513	1.06082	-0.0124065	-1.65159	0.166896
ENSBTAG00000001721	GYG1	0.244532	-0.350951	-0.808169	-0.343579	-0.457422	-0.378269	-0.662413	-0.789709	-0.389433	-0.528931	-0.160273	-0.675884	-0.654768	-0.573919	-0.562412	-0.80838	-0.857812	-0.35167
ENSBTAG00000001727	PRXL2B	-0.481747	1.87116	1.10619	-0.282954	0.14158	0.637888	0.0524959	-0.0801558	-0.0450229	0.458881	0.348082	-0.38775	-0.0234304	-0.139392	0.184279	0.141636	-0.090535	-0.0113411
ENSBTAG00000001728	IGSF10	0.238877	-0.512568	-1.74622	-0.304404	-0.742833	0.110706	-1.95417	-0.405252	0.534479	-0.202089	-0.545598	-0.999197	-1.23022	-1.60598	-1.3395	-0.638361	-0.561901	-0.936082
ENSBTAG00000001729	DUSP10	0.245829	0.970815	0.161498	0.371936	0.101105	-1.16909	0.618166	1.44925	0.973323	0.106562	0.856907	0.561797	0.638626	2.38103	0.617855	0.704953	1.04726	1.03324
ENSBTAG00000001735	ADAM11	1.3831	0.104267	-0.405149	0.486582	1.0252	-3.59109	-0.0777065	0.91499	-0.232028	0.259172	-0.15833	1.16281	0.303227	1.03319	0.911011	1.08951	1.48944	0.824918
ENSBTAG00000001737	TUT7	-1.13819	-1.73526	-0.776205	-0.418675	-0.99446	-0.910342	-0.31176	-0.785385	-0.318789	-0.401843	-0.963556	-1.07609	-0.62574	-0.146834	-0.966712	-0.505115	-0.113069	-0.603765
ENSBTAG00000001739	CDH20	-1.30061	-2.13454	-0.665933	-0.508633	-0.938833	-1.49247	-0.142283	-1.59461	-0.500786	0.116999	-0.4355	0.179136	-1.33043	0.231329	-0.197992	0.173285	1.01267	0.458084
ENSBTAG00000001747	PEX3	-0.27919	-1.98921	-0.654351	0.117798	-0.293998	-0.476803	-0.287412	-0.896068	-0.10932	-0.26977	-0.542992	-0.926049	0.162543	-0.405863	-1.74153	0.97474	2.23878	-0.395114
ENSBTAG00000001748	TRIM45	0.5193	-0.711448	-0.662762	0.789774	-0.97981	-0.0622209	0.285276	-0.619847	-0.530209	1.21358	0.749376	0.079989	1.77628	1.88583	-0.0437657	-0.530672	0.532628	-0.0993229
ENSBTAG00000001749	SENP2	-1.13185	-1.01655	-0.92305	-0.532174	-0.5016	-1.01076	-0.693726	-0.679864	-0.792682	-0.182979	-1.40811	-0.958206	-1.12474	-0.702466	-0.877085	-1.15201	-0.35196	-0.813019
ENSBTAG00000001752	FUCA2	0.0993248	-1.00915	-0.289605	-0.353465	-0.285962	-0.807091	0.340094	-0.653418	0.0914233	-0.950022	-0.487988	-1.06104	-0.380127	-0.733384	-1.02905	0.0290439	-1.2846	-0.0463601
ENSBTAG00000001754	AHCYL2	-0.276909	0.566758	1.01059	0.888406	0.752428	0.372089	0.447648	0.775973	0.971735	0.634462	0.925578	0.814372	1.04344	0.369022	1.25399	0.257562	0.700001	0.831459
ENSBTAG00000001762	RFXANK	-1.00218	-0.217267	-1.18952	-0.364097	0.471704	0.685603	-1.51294	0.393214	-1.88452	-0.852405	-1.55637	-1.06175	-1.56248	-0.0400841	-0.611638	0.373497	0.880467	-1.0662
ENSBTAG00000001763	NR2C2AP	1.31194	-0.848104	0.0670285	-0.362341	-0.168249	-0.0366486	0.638	-0.631236	-1.06575	-0.673449	1.00097	0.163199	0.0630896	0.50379	-0.275226	1.31536	-1.30213	0.199163
ENSBTAG00000001767	NA	1.01501	0.791952	0.354007	-0.104932	0.351476	0.788037	-0.533962	-0.662466	-0.723275	0.0943217	1.54708	0.340031	0.755215	-0.387885	0.0786516	0.615336	-1.49534	-0.330107
ENSBTAG00000001768	TXLNG	-0.19847	-1.53299	0.17496	0.071731	0.127753	-1.00879	0.323906	-0.331338	-0.301517	0.408121	0.392448	0.405998	0.391971	-0.0529557	0.437454	-0.246903	0.370206	0.525207
ENSBTAG00000001773	NA	-0.444746	-0.826852	-1.10643	-0.930308	-0.938526	-0.48961	-0.630823	-1.25317	-0.575098	-0.386113	-0.820805	-1.29144	-0.976122	-0.68462	-0.894026	0.0939579	-1.13789	-1.00079
ENSBTAG00000001774	SPRY2	0.982935	1.99155	-0.555109	0.456093	-0.401227	0.479006	1.06268	0.913576	1.01165	-0.477531	-0.806766	0.181243	1.35553	0.394279	0.672641	0.0314401	1.49329	1.91259
ENSBTAG00000001775	RINL	-1.38096	0.449447	0.0837244	-1.51803	-1.62439	-0.330457	-1.25692	0.26578	0.23262	0.414871	-2.37204	-1.3442	-0.283891	0.176373	0.420246	-0.0374141	1.2831	0.146542
ENSBTAG00000001777	RPLP2	1.11554	1.75594	0.554359	0.88293	-0.108291	1.21823	0.134494	1.10893	0.838985	0.23135	1.12488	-0.00807253	0.831939	0.103204	0.238498	0.46751	-0.512287	-0.109162
ENSBTAG00000001782	MRPS12	1.49875	1.21214	0.259362	-0.298331	-0.249804	0.847794	0.571132	-0.218904	-0.0641985	0.157207	0.81178	-0.538508	0.324603	0.631936	0.488794	1.01981	-1.92354	0.328264
ENSBTAG00000001785	TGM3	-1.27548	-0.855328	-0.670607	-0.276016	-1.15176	-0.461428	-0.302497	-1.32926	-0.911663	-0.402228	-1.66956	-1.20903	-1.49571	-0.984934	-1.5303	-1.38935	-0.900082	-0.892686
ENSBTAG00000001790	SAFB2	-1.32921	-0.0737718	-0.515842	-0.0279031	-0.645283	0.00621236	-0.373534	1.08742	-0.127458	-0.282848	-2.68488	-0.19268	-1.59436	0.336744	-1.22692	-0.0433204	1.7264	-0.315401
ENSBTAG00000001792	MICOS13	0.679607	1.9783	0.840111	0.345424	0.597905	1.47129	0.310142	-0.251415	0.512323	0.0596155	0.824081	-0.0334474	0.630835	0.298178	0.439136	0.761273	-1.37071	0.27739
ENSBTAG00000001793	HSD11B1L	-1.0292	-0.665202	0.52583	0.724655	0.525117	1.61698	-1.1497	0.17679	-0.398771	0.432538	0.024242	0.846767	0.805008	0.26677	1.41533	0.872733	0.566551	1.27264
ENSBTAG00000001794	RPL36	0.785564	1.81336	0.762651	0.425982	0.193693	1.21533	0.549775	0.502102	0.645399	0.164861	0.922483	0.154071	0.646245	0.151422	0.704463	0.152359	-0.683139	0.12386
ENSBTAG00000001795	LONP1	0.672731	1.65471	0.680398	0.792274	0.647846	0.741245	0.074863	0.214691	-0.0227925	0.227884	0.517487	0.444088	0.429845	-0.0340701	-0.0234575	0.147562	-0.635782	-0.00141938
ENSBTAG00000001796	CATSPERD	-0.400775	-0.479891	0.0177211	0.542289	0.397745	0.547187	-1.08756	0.901273	0.0152282	0.373342	-1.60489	1.15011	-0.467054	0.625839	0.292096	0.242507	2.26575	0.380614
ENSBTAG00000001801	SYT4	0.0970206	-0.565164	-0.24896	-0.721536	-0.575151	-3.29888	0.563037	-0.601192	-1.76848	0.29045	0.109676	-0.839413	-0.101109	-0.752719	-0.638609	-0.552369	-1.66716	-0.272012
ENSBTAG00000001805	TWSG1	-1.43878	0.786713	1.6038	0.359682	0.760169	0.171522	0.943933	-0.092618	1.41911	-0.0227705	1.6999	1.02777	1.06908	0.811269	1.64278	-0.523435	-0.468338	0.129549
ENSBTAG00000001806	IQCD	-0.0352679	-2.14727	-0.779927	-0.274366	0.525817	-1.85066	-0.557741	-1.33211	-0.923509	-0.061195	0.0361372	0.140969	-0.845048	-1.12306	-1.10855	-0.377148	-0.246257	-0.771793
ENSBTAG00000001810	SCAF11	0.190322	-1.29527	0.448751	0.654591	0.143347	-0.670691	0.542523	0.20694	0.397111	0.327287	0.890377	0.408465	0.79401	0.696413	0.722279	0.571271	0.673968	0.914811
ENSBTAG00000001814	PLXND1	0.372918	-2.01579	0.250873	1.45391	0.351113	-2.61397	-0.217343	-0.794441	0.371167	-1.16111	0.753451	0.449618	0.689126	0.699793	0.190456	-0.256691	0.386804	0.805769
ENSBTAG00000001815	ARHGEF5	-0.572988	-0.0903032	-0.849685	-1.47344	-0.979571	0.535489	-0.387177	-0.00469003	-1.21399	-0.766698	-1.42331	-1.38463	-0.868104	0.104583	-1.44137	-0.6408	-1.20626	-1.76764
ENSBTAG00000001816	SLC25A42	-0.130202	-0.630971	0.425605	0.443284	0.690531	0.939597	-0.567569	0.51723	-0.0830503	0.693768	-0.995964	0.723267	-0.0894328	0.490187	0.323813	0.76894	1.70858	0.602699
ENSBTAG00000001817	TMEM161A	0.0461117	0.388729	0.234986	0.986268	0.298584	0.862943	-0.636986	0.605169	0.242991	0.146889	-0.466597	0.923164	-0.0450076	0.617292	0.245173	0.806539	1.3818	0.660527
ENSBTAG00000001818	MEF2B	-0.23395	0.245052	-0.848161	0.60514	-1.02495	1.06665	-0.620053	0.225779	-0.925182	0.579431	-0.333983	0.0563968	0.891454	1.12644	0.272179	0.591074	0.706102	-1.45969
ENSBTAG00000001821	PRRC2C	-0.261332	-2.48596	0.10071	0.231616	-0.292187	-0.935736	1.08198	0.692865	0.0381642	0.674521	-0.0935805	0.732412	0.404033	0.779574	0.141541	0.667252	1.20503	1.27965
ENSBTAG00000001822	SNX10	-0.195046	-1.03271	0.0755982	-0.262565	-0.44201	-1.99427	-0.00134848	-1.02797	-0.76436	-0.575804	0.234353	-1.33541	0.0159251	0.534021	-0.453583	-1.04278	-1.31741	-0.45273
ENSBTAG00000001824	SLC2A6	-0.114215	-0.565759	-0.658228	0.327075	0.103635	-2.46374	-0.0996477	-1.03015	-0.403928	-0.221005	-0.0783702	-0.258667	0.149421	0.626521	-0.0458757	-1.78158	-1.13605	-0.791884
ENSBTAG00000001826	SASH1	0.162701	-0.203271	-0.688674	-0.394167	0.220459	-1.3103	1.64994	-0.0373249	-1.7362	0.344417	-1.62641	-0.722956	0.300759	-0.944409	-1.06119	-0.547844	-2.6572	0.688045
ENSBTAG00000001828	SCRN2	-1.59947	-0.0163752	-0.0526467	-0.163161	-0.146987	-0.16556	-1.51662	-0.50772	-1.07288	-1.49348	-2.3451	-0.635294	-0.784189	-0.313933	-0.644092	-0.935466	0.116485	0.252644
ENSBTAG00000001829	SLC17A9	0.0672273	-0.68718	-1.18724	-0.32835	0.118098	-0.488874	-0.891685	-0.430398	0.225876	-0.329555	-0.453364	0.562305	-0.0541245	-1.45383	-0.56725	-1.86805	-1.39317	-0.863218
ENSBTAG00000001835	GJA1	0.0671263	2.0523	-0.417415	-0.144367	2.33155	-0.262329	-0.0116801	-0.130953	-0.812824	-0.649963	0.017322	-0.140121	-0.32225	-0.659813	-0.754542	-0.181559	-0.597154	-0.707783
ENSBTAG00000001838	LRRC36	-0.506143	-0.772031	-0.602679	-0.738596	-0.271195	-1.46769	-0.838068	-0.738842	-2.03662	-1.5857	-0.688848	-0.144762	-0.912916	-0.702915	-0.485934	-1.16066	-0.924709	-0.658174
ENSBTAG00000001839	OCIAD2	-0.354167	0.0166094	-0.00303598	-0.802249	-0.318521	-1.89648	0.337511	-1.35903	-1.01584	-0.946545	0.716843	-0.944676	-1.85944	0.459349	-0.764914	-0.705762	-1.3364	-1.02213
ENSBTAG00000001842	GSTM3	0.388706	0.187498	-1.81275	-1.83574	-1.0346	-0.0692437	-1.23406	-1.12092	0.475573	-0.308123	0.622923	-0.970802	-0.509466	0.653893	-0.0564161	1.55234	-0.734631	-1.25332
ENSBTAG00000001844	MOGS	0.684629	0.460497	-0.187139	0.644159	0.225423	-0.126063	-0.297823	-0.548344	0.275324	-0.463738	0.950436	0.797605	0.597076	-1.3585	-0.010413	-1.29825	-2.25513	-1.04704
ENSBTAG00000001847	CNTLN	-0.264676	-1.35012	0.735089	-0.727475	-0.860318	-2.68143	0.737442	-1.98994	-0.624801	0.311741	0.542567	-1.38432	0.422396	0.0479401	-0.198368	-1.32869	-0.598438	-2.07845
ENSBTAG00000001852	BREH1	0.542073	1.1322	1.17344	0.417014	0.675557	0.562298	0.912054	0.976465	-0.232702	0.828282	0.707515	0.507711	0.389348	0.204844	1.28804	0.278551	1.12108	0.744981
ENSBTAG00000001857	DOK4	-0.0693044	1.27124	0.118015	0.630974	0.350717	1.81371	-0.0153029	-0.351609	1.25713	0.731002	-1.73099	-0.471877	-0.606331	-0.463126	0.356848	-0.276069	-0.217487	0.816159
ENSBTAG00000001858	NA	-0.802354	1.98455	1.34993	-1.05326	0.374525	1.32794	1.22736	0.00956211	0.300501	1.06315	0.871198	-1.4254	-0.922101	0.680474	1.11982	0.058304	-1.26692	-0.198318
ENSBTAG00000001861	SESTD1	-0.771617	-0.74342	-1.28357	-0.511521	0.226242	-0.994148	-0.404954	-1.98363	-1.04398	-0.224409	-1.46083	-0.581945	-0.319882	-0.417139	-0.603847	-1.02194	-0.690078	-1.91459
ENSBTAG00000001867	SACS	-0.519471	-1.56356	0.0666212	1.04318	-0.356902	-0.542238	1.69912	0.886251	-0.0620431	0.520202	-0.0589237	1.27033	0.0598748	1.33616	0.763814	0.166722	1.92628	1.4862
ENSBTAG00000001868	PCYT2	1.16446	1.97219	1.01207	0.945216	0.508529	0.711586	0.443286	-0.185759	0.339675	0.0315287	1.49692	-0.354616	0.690177	0.240026	0.429757	0.697797	-1.18068	-0.999751
ENSBTAG00000001872	ORC6	0.900134	1.8064	1.42416	0.306926	0.433396	0.762423	1.75775	0.513128	0.596786	0.746471	1.29029	-0.0395681	0.469519	0.514176	1.27628	0.276104	-0.425545	0.473379
ENSBTAG00000001874	DOCK3	-0.146354	-2.43787	-0.875365	1.97878	0.316081	-0.205633	-0.125062	0.1263	0.413978	-0.00480669	-1.13337	0.437441	-0.387076	1.37993	-0.0827419	1.06381	1.74445	1.21239
ENSBTAG00000001877	HMGN5	0.438082	1.79586	1.35146	0.664847	0.55721	0.498439	0.183312	-0.375492	0.336474	-0.558831	0.707098	0.861682	0.657951	-0.0149974	0.345502	0.504148	-0.496001	0.289892
ENSBTAG00000001881	SLC10A1	-1.54869	-0.969873	-1.64932	0.543504	-1.03693	-0.128116	-0.943059	0.444065	0.229519	-0.845959	-2.51431	-0.338044	-1.24103	0.0941123	-0.812344	-0.233497	0.64127	-0.103126
ENSBTAG00000001882	CD79A	1.31759	1.01467	0.608032	0.141541	0.543517	1.36577	0.679918	0.588554	0.869878	0.650211	0.870588	0.338689	0.685498	0.52694	0.534123	1.17098	0.0267967	0.42137
ENSBTAG00000001886	FAM122B	0.928175	-0.601333	1.09063	0.255644	0.755131	-0.242256	0.369771	0.16172	0.724052	0.735048	1.06608	0.606666	1.08839	0.643246	0.753389	0.576073	0.195625	1.28629
ENSBTAG00000001887	STAM2	-0.720454	-1.46508	-0.601969	-0.668642	-0.648892	-1.00742	-0.613949	-0.995456	-0.734017	-0.491523	-0.579237	-0.698463	-0.67149	-0.625885	-0.634882	-0.440988	-0.646177	-0.698641
ENSBTAG00000001888	MED13L	-0.674172	-2.69747	-0.288413	-0.00534489	-0.221328	-0.900909	0.309217	0.00166377	-0.0422123	0.234935	-0.102404	0.153451	-0.0454344	0.0818828	-0.114679	-0.116625	0.539388	0.219204
ENSBTAG00000001889	C22H3orf14	1.37326	0.846896	1.02436	-0.359429	0.942294	-1.09677	2.06282	-1.26714	-1.35308	2.0366	0.0607702	-1.82713	1.13508	-0.781864	0.039062	0.0842385	-1.13102	-0.827476
ENSBTAG00000001890	RUBCN	0.180558	-2.66206	-0.372413	0.229928	0.844378	-0.575054	-0.0865712	1.68924	0.142116	0.101088	-0.486881	0.982769	0.136938	0.979949	0.741658	0.142844	2.18278	0.78687
ENSBTAG00000001892	YAE1	1.12052	1.55056	1.45883	0.429602	-0.54508	0.575909	-0.418098	-0.106214	-0.347136	-0.239385	1.36346	0.206495	0.702381	-0.0723807	-0.08804	1.14375	-1.09194	0.859275
ENSBTAG00000001894	NEDD1	0.508151	0.505117	0.687418	0.945957	0.996941	-0.335745	0.78564	0.618005	0.449906	0.599397	1.01782	0.787992	0.872676	0.909919	1.61288	0.14686	0.583746	0.536281
ENSBTAG00000001898	CCDC112	-1.71908	1.6241	-0.666406	-1.08498	-1.03212	-0.0698305	-0.512223	0.0545387	-0.087307	1.01657	0.447832	-0.509985	0.466232	-0.52948	-0.0370342	-0.920826	-0.0232042	-0.588594
ENSBTAG00000001900	NA	0.938624	-1.20338	0.00817869	0.541587	-0.299464	1.18378	2.50178	-0.347612	-1.37992	0.988541	1.11306	-0.319198	0.123403	-1.20159	0.123597	1.10676	0.0791571	-0.123707
ENSBTAG00000001902	CEP295	0.396806	-2.47807	0.175155	-0.303406	0.705562	-0.417588	-0.2494	0.421357	-0.510822	0.514906	-0.639046	0.836561	0.351685	1.02377	0.688219	0.209137	1.25413	0.230528
ENSBTAG00000001903	C11H2orf50	0.894251	0.528048	0.297257	0.965061	0.940815	0.487271	-0.729723	0.565367	0.788281	0.218179	1.47977	1.17548	0.884551	0.0824671	0.484241	-0.846206	-0.147763	-0.653349
ENSBTAG00000001904	ZNF276	-1.1385	-0.882324	-0.90576	-0.59711	-0.562002	-0.365262	-1.15045	-0.643225	-0.950084	-0.626655	-2.14046	-0.996283	-1.71984	-0.574128	-1.0578	-0.877544	0.182398	-0.81147
ENSBTAG00000001906	FANCA	-0.524793	-1.1299	-1.3756	-0.220187	-0.0191098	0.237428	-1.1424	0.634137	-0.37264	-0.033931	-2.20603	0.749669	-1.35007	0.250313	-0.548058	-0.889126	1.32584	-0.0880757
ENSBTAG00000001919	ZNF652	0.625398	-0.90515	0.379051	0.816287	0.692317	0.219901	0.481043	0.567619	0.835679	0.901446	1.39946	1.14467	1.06208	0.741903	0.889813	1.01176	0.979496	1.39963
ENSBTAG00000001920	POLQ	0.520299	-0.676643	0.680524	-0.151218	0.923135	-1.24803	0.695227	0.219981	0.129878	0.660627	1.38144	1.14137	0.847789	-0.162167	0.827357	0.0190919	-0.516669	-0.302024
ENSBTAG00000001928	PDIA6	0.869399	0.517903	-0.0770149	-0.0419912	0.259367	-0.322446	0.159546	-0.808306	0.288888	-0.39491	1.01682	0.540089	0.604937	-1.57892	-0.307984	-1.87584	-2.38555	-1.64809
ENSBTAG00000001931	TRABD	0.510839	0.55697	-0.322064	0.916893	0.85071	1.02253	-0.95111	0.862317	0.571604	-0.143488	-1.40489	0.873787	-0.503197	0.816897	0.250802	0.797692	1.82925	0.868685
ENSBTAG00000001932	CRAT	0.138905	-1.49365	-0.828835	0.565483	-0.615992	0.232624	-0.606739	-1.28175	-0.269136	-1.26171	-0.411285	-1.11088	-1.0555	0.356467	-0.36381	-0.255937	-1.28606	-0.605021
ENSBTAG00000001933	PTPA	-0.137831	0.106677	0.137802	-0.57092	-0.764276	-0.371648	-0.42804	-1.51996	-0.402125	-0.788804	-0.278137	-1.15468	-0.585133	-0.723558	-1.09428	-0.207703	-1.69098	-0.720576
ENSBTAG00000001937	ANAPC11	1.21555	1.82094	-0.321171	0.595295	1.05341	1.19326	0.367639	0.367549	0.0303004	0.734715	0.595213	0.0777019	0.12622	0.334644	1.01629	0.677657	0.402252	0.461801
ENSBTAG00000001938	CKS2	1.02987	1.9786	0.156713	0.294985	0.819849	0.05716	0.0589944	-0.601121	0.505386	-0.0383687	1.1695	0.410855	0.128663	-1.10464	0.686235	-0.316277	-2.0971	0.423217
ENSBTAG00000001941	SEMA4D	-1.35452	-1.44251	-0.688203	-0.845093	-0.982268	-1.34457	-0.738651	-1.13361	-0.739259	-0.565022	-1.00032	-1.16259	-0.822154	-0.574996	-1.13104	-0.658379	-0.292742	-0.67685
ENSBTAG00000001942	SNX27	-1.14951	-1.68209	-0.171749	-0.488981	-0.706995	-1.27377	-0.300207	-0.523031	-0.370012	-0.238067	-0.260873	-0.751938	-0.435578	-0.0811405	-0.143777	-0.696759	-0.801962	-0.0343932
ENSBTAG00000001945	ARG2	-0.860373	-1.02116	-0.861971	-0.701581	-0.944109	-0.553426	-0.506049	-1.0015	-0.457454	-0.331569	-1.00301	-1.24552	-1.11764	-0.614283	-1.07376	-1.00689	-0.729747	-1.07137
ENSBTAG00000001948	VTI1B	-1.03198	-0.0639816	-0.4098	-1.0438	-0.708372	-0.456644	-0.183351	-0.8513	-0.774021	-0.506757	-0.486251	-1.15079	-0.695057	-1.08629	-1.04807	-0.70335	-2.00915	-0.824839
ENSBTAG00000001950	RDH11	-0.109449	0.129002	1.56731	0.398514	0.780756	0.240388	1.03803	1.32223	1.1105	-0.11382	0.836167	0.211961	0.824758	0.907328	1.51183	0.507638	0.0927165	0.421164
ENSBTAG00000001961	MAP1B	-0.630953	-1.43353	-0.826113	-0.358773	-0.51643	-1.05412	-1.01913	-1.31203	-1.83195	-0.181164	-0.961465	-0.674801	-0.766557	-0.200746	-1.41822	-0.655654	-1.1053	-0.979457
ENSBTAG00000001962	MRPS27	1.44182	1.64023	0.701594	-0.0643987	0.995601	0.81243	0.566402	-0.0627987	-0.143056	0.938498	1.27389	-0.218616	0.264201	-0.353817	-0.192067	1.06068	-0.715658	0.130288
ENSBTAG00000001977	YIPF6	0.0535439	-1.79648	0.733239	0.322744	0.569209	-0.32939	0.220609	-0.572203	0.38348	0.0762299	0.550279	0.117771	1.04623	-0.111395	0.117114	0.0954455	0.163483	0.274757
ENSBTAG00000001981	SLC6A17	0.742107	-0.213103	0.90502	0.662857	-0.0102842	1.56639	0.564803	0.701018	1.47762	0.965064	1.11262	0.289819	0.344245	-0.059844	0.0802328	0.573584	1.04431	-0.196323
ENSBTAG00000001983	SMAGP	1.76279	1.45088	0.408555	0.731998	0.404584	1.80618	0.636294	0.358615	0.883414	0.940217	0.93443	0.147607	0.440031	0.395824	0.436712	1.80562	-0.106772	0.0283689
ENSBTAG00000001987	SWAP70	0.567607	-0.141294	0.64124	0.275282	0.422945	1.32563	0.882311	0.603254	1.24869	0.385569	0.343327	0.129729	1.04908	0.338529	0.741351	0.234547	-0.365935	-0.0244808
ENSBTAG00000001992	CYP51A1	0.253111	0.243561	1.18918	0.545353	0.819747	-0.345962	0.281279	0.137152	0.0599261	0.605488	1.18907	0.564859	-0.020098	0.362293	1.19817	0.0271489	0.1307	-0.331595
ENSBTAG00000001996	NA	-0.321325	0.977393	-0.209261	0.450588	0.382613	1.00607	-0.866287	0.878106	-0.297842	0.105447	-2.1229	0.661089	-0.758071	0.256551	-0.436778	0.271732	2.05911	0.405547
ENSBTAG00000002000	TIMM8B	-0.236258	-0.0125331	-0.534209	-0.694722	-0.884495	-0.814673	-0.244561	-1.07655	-0.932604	-0.86019	-0.213746	-0.64515	-0.790029	-1.11434	-0.618404	-0.538148	-1.67439	-1.29072
ENSBTAG00000002002	NA	0.994142	0.936363	0.961893	0.540697	1.00346	0.651022	0.764504	1.00199	0.571606	0.987256	0.888935	0.756658	1.00154	0.690447	1.0661	0.899464	0.726825	0.760213
ENSBTAG00000002004	LLPH	0.671778	2.74591	0.134923	-0.423503	-0.136603	0.0144823	0.523043	-0.455875	0.284838	-0.436206	0.682685	-0.71841	-0.278722	0.258737	-0.279314	1.54133	-1.8513	0.497397
ENSBTAG00000002006	THBS1	-0.13372	0.0351876	-0.741228	0.172167	-0.720516	-1.08688	1.03966	-0.825631	-0.530518	0.358172	1.05912	-0.574362	-0.156574	-0.654668	-0.981782	-1.08752	-0.967399	0.0657131
ENSBTAG00000002010	PI4K2A	-0.512253	-0.170775	-0.341685	-0.457236	-1.02435	-0.0418391	-0.184352	-0.732482	-0.503156	-0.102953	-0.344034	-1.63287	-0.262766	-0.193752	-0.39512	-1.40922	-2.07668	-0.811943
ENSBTAG00000002015	RPS6KA6	-0.716808	0.0892461	0.608931	0.553523	0.700685	-0.788245	-0.372296	0.809231	0.280417	0.697855	-0.892587	0.850352	-0.00322164	0.201372	0.976532	0.0518919	2.07324	0.516054
ENSBTAG00000002018	EIF5A	1.74824	1.58889	0.147463	0.253276	0.437457	0.981892	0.517126	-0.20013	0.547913	0.497201	1.55604	0.697588	0.789518	0.0873981	0.497946	0.433875	-1.92501	-0.496267
ENSBTAG00000002020	CREBRF	-1.00273	-2.05085	-0.230232	0.232524	-0.205446	-1.11413	0.0832956	-0.237179	0.356274	-0.0850271	-0.328464	-0.298083	0.189103	0.34566	-0.111721	-0.201317	0.416699	0.109082
ENSBTAG00000002025	AMIGO2	1.08384	0.0578778	1.00583	1.10959	1.01309	0.891278	0.176474	0.658841	1.1083	0.878948	0.69271	0.0561671	0.577561	0.674142	1.01953	0.805416	1.10518	0.00410711
ENSBTAG00000002026	RPL5	0.876704	1.61529	1.26682	0.598461	0.121157	1.436	0.709629	0.783511	0.823819	0.408068	1.26466	0.453225	1.11854	0.0109257	0.707804	-0.0437097	-0.630409	0.0656086
ENSBTAG00000002027	FAM167B	-1.70775	-0.756894	-0.992015	-0.571537	-1.12481	0.696424	0.0698686	-0.394133	0.705384	-1.16594	-0.887695	-1.30762	-0.297835	-0.703836	-0.904996	-0.724738	0.0768488	-0.991388
ENSBTAG00000002028	DIPK1A	0.64639	0.830874	1.11841	0.292262	0.414885	0.031279	1.04106	0.398373	0.893923	0.555777	1.18607	0.663083	0.625455	0.626201	0.387296	0.761109	0.159011	0.903382
ENSBTAG00000002033	UBXN2A	0.779027	-1.31246	-0.022047	-0.446461	-0.281091	-0.818663	-0.011153	-0.55225	-0.0667585	0.0662821	-0.373945	0.744765	-0.885495	-0.886574	-0.459965	-0.873082	0.562882	-0.442787
ENSBTAG00000002034	MFSD2B	-0.447357	-1.68802	-1.06516	-0.924719	-0.253428	-0.324962	-1.20333	0.325553	-0.599481	-0.494902	-1.05339	0.362779	-0.968206	-0.390214	-1.25597	-0.007401	-0.0312733	-0.890613
ENSBTAG00000002036	CACNB1	0.749473	0.625065	0.0125538	0.912305	0.422245	1.49676	-0.0237216	1.01384	0.715238	0.103106	0.163895	1.0482	0.56226	1.03863	0.762439	1.16568	1.40772	0.317066
ENSBTAG00000002037	ATXN7L1	-0.238145	-2.2483	0.947389	0.499706	0.680604	-0.813932	0.558073	1.25235	0.684897	0.525929	0.617159	1.31348	0.716465	0.923548	0.886357	0.693529	1.3059	1.33963
ENSBTAG00000002038	RPL14	0.605471	1.83094	0.991774	0.366421	-0.158506	1.02311	0.43323	0.394209	0.393691	0.14922	0.797465	-0.13321	0.535606	0.390614	0.658147	0.177652	-0.729055	-0.0301298
ENSBTAG00000002048	PTPN11	0.0784799	-1.58375	0.460646	0.712329	0.562674	-0.739982	0.509052	0.353616	0.584947	0.370385	0.64264	0.908909	0.905029	1.08236	0.958706	0.420431	0.0881307	0.935884
ENSBTAG00000002049	HADH	0.0885986	1.78758	1.29858	-0.295986	0.611573	0.988719	1.08672	0.510726	0.86609	0.815341	1.15564	-0.0818881	1.01246	0.179809	0.871409	-0.0419301	-0.186892	0.369788
ENSBTAG00000002050	COA7	0.975801	0.948608	1.51405	0.752997	0.0530023	-0.402909	1.17926	-1.54318	-0.428015	0.579468	1.77646	-0.082975	0.79304	-0.248878	0.453854	0.134084	-2.23409	-0.259634
ENSBTAG00000002051	ARAP1	-1.00956	-1.18975	-0.981858	-0.447218	-0.919392	-0.773056	-0.638786	-0.96415	-0.337159	-0.687639	-1.18847	-1.14254	-0.996422	-0.51935	-1.27693	-0.67227	-0.504213	-0.699581
ENSBTAG00000002052	PLOD1	-0.167945	-1.11268	-0.705734	-0.902612	-0.764556	-1.34458	-0.345417	-1.1683	-0.976409	-0.94766	-0.358678	-1.16569	-0.820575	-0.334211	-0.805042	-0.84275	-1.67173	-0.490626
ENSBTAG00000002055	ZFP28	-0.615453	-1.23771	-0.507424	0.192137	-0.0480795	0.368359	-0.593895	0.643974	-0.607038	0.0201679	-0.69588	2.11109	-0.311648	0.131932	0.0676869	-0.419693	1.55503	0.324933
ENSBTAG00000002056	MARS2	0.746995	1.09447	1.25556	0.263132	0.437582	-0.910921	1.34327	-0.418648	0.768891	0.11059	0.628048	-0.134739	1.07766	0.21591	0.512817	1.39396	-0.898026	0.471111
ENSBTAG00000002060	RPL19	0.630307	2.26106	0.867484	0.240431	-0.392551	1.39345	0.127083	0.0753152	0.70095	-0.204322	0.916061	-0.188285	0.609136	-0.256272	0.364969	-0.385713	-1.37176	-0.701312
ENSBTAG00000002068	TAGLN2	0.107994	1.04215	0.600138	-0.264001	0.219105	0.907348	1.00871	-0.68875	1.06948	0.446391	1.18144	-0.0563854	-0.296078	-0.532437	0.0106718	-1.03367	-1.19028	-0.257843
ENSBTAG00000002069	BOLA	0.923942	1.25635	-0.0425694	-0.260893	0.534396	-2.01938	1.77106	-0.48522	-0.151299	0.29177	1.23441	-0.865874	-0.0293894	0.0499816	0.0468574	0.196022	-0.488435	-0.478906
ENSBTAG00000002072	ERCC2	0.497024	0.155671	0.662235	0.390281	0.436299	0.795499	0.353861	0.415487	-0.509572	0.590204	0.0146605	0.123669	0.0316523	1.03396	0.126905	0.975853	0.265207	0.445817
ENSBTAG00000002075	MME	1.55402	-1.411	0.0343505	0.748644	1.42198	-0.675336	-1.11652	1.20342	0.355203	0.119117	0.0789536	0.165088	0.909569	0.220149	-0.384406	1.48958	0.680146	-0.58359
ENSBTAG00000002076	STAU2	0.247901	0.59186	1.05705	1.31244	0.782542	0.566445	0.319403	1.02331	1.58129	0.0427793	1.2646	0.853106	1.11725	0.963641	0.675067	0.702722	1.16441	1.20643
ENSBTAG00000002078	KDM4A	-1.19346	-1.29874	-0.967152	-0.280319	-0.960244	-1.05881	-0.391876	-0.417895	-1.47686	-0.371563	-1.79766	-0.881882	-0.969625	-0.367955	-1.60746	-0.39297	0.402567	-0.187875
ENSBTAG00000002082	MARCKS	-1.30736	-0.875308	-0.974496	-0.34308	-1.37441	0.00675258	-0.380338	-0.906601	-0.0658695	-0.39825	-1.42493	-1.94308	-1.3383	-0.352421	-1.56984	-0.250917	-0.465225	-0.693742
ENSBTAG00000002083	AUTS2	-0.402746	-1.48403	-0.372458	0.0938213	0.00587754	-1.35399	-0.172219	-1.14651	0.211856	-0.314069	-0.994669	0.192527	0.514881	-0.276127	-0.789999	-1.73044	-0.591418	-0.622558
ENSBTAG00000002090	CPSF4	-0.409832	0.759582	-0.513749	0.236914	0.00804157	0.265243	-1.39352	0.924482	0.23592	0.423899	-2.08046	0.554095	-0.132029	1.13807	0.808903	-0.0504143	2.31144	1.04886
ENSBTAG00000002096	FCGR3A	0.315077	-0.32785	-0.423295	1.09763	0.0694078	-1.44842	0.789729	-0.311136	0.0870817	0.761439	0.66607	-0.341021	0.25843	1.53313	-0.162032	0.336201	-0.19656	0.169196
ENSBTAG00000002098	CDC34	0.302676	1.09184	-0.386502	1.02902	0.863023	1.64013	-0.34237	1.29498	0.174545	0.418862	-1.4492	0.903149	-0.715831	0.903153	0.350966	0.784532	1.78762	0.345407
ENSBTAG00000002100	GZMM	0.152264	0.650678	0.747961	1.41974	0.672151	1.12647	0.071201	0.861227	0.866133	0.722304	1.25118	0.263424	0.798259	1.16499	1.00217	1.44978	0.641329	0.277168
ENSBTAG00000002103	PLCG2	1.29098	-2.56722	-0.491595	0.569251	0.184542	0.490621	0.25195	0.696633	0.471977	0.493147	0.407382	1.42182	0.488202	0.483885	0.21809	0.571086	1.0682	0.497348
ENSBTAG00000002105	TEX261	-0.685573	-0.658955	-1.37276	-1.05719	-0.472164	-0.852671	-1.33267	-1.43935	-0.719757	-0.639933	-1.45616	-0.665081	-1.33367	-0.778879	-1.33981	-0.445912	0.202766	-0.573187
ENSBTAG00000002108	YWHAQ	2.17584	1.56595	0.464961	1.59194	0.876384	0.852293	1.58898	0.36147	0.883472	0.516915	1.20705	0.427978	0.346891	0.638761	0.881692	1.58556	-0.734306	1.1836
ENSBTAG00000002112	INSIG2	-0.742121	0.207657	0.232884	0.032613	-0.861802	-1.22037	0.486473	0.23301	0.0989476	-0.90359	-0.0149634	-0.694272	-0.35164	-0.203782	-0.263789	-0.332805	-0.857311	-0.606019
ENSBTAG00000002113	NA	1.03141	-0.651347	0.907646	0.109885	0.606943	-0.34083	-0.0633977	1.1068	0.574746	1.13091	1.14909	1.08961	1.39372	-0.0435275	1.28135	0.691389	0.274927	0.185241
ENSBTAG00000002116	ZCCHC3	0.661091	1.44399	0.823014	0.765258	0.573977	1.59741	0.68724	0.71534	0.662276	0.23383	0.657444	0.516461	0.4827	0.849015	0.529899	1.49894	-0.127647	0.971741
ENSBTAG00000002117	KIF18A	1.4319	0.986849	1.00318	0.239361	0.46972	0.524717	1.04781	0.134269	0.679773	0.897837	1.14817	0.864844	0.979093	0.786705	0.950553	0.172724	-0.950476	0.0611871
ENSBTAG00000002121	CDK2AP2	0.730771	1.45875	0.285508	0.051769	0.492898	1.19613	0.468202	-0.108697	0.881832	-0.529909	1.35622	-0.13379	0.516854	-0.108971	0.439183	0.10601	-1.60694	0.130053
ENSBTAG00000002125	GNAL	-0.792381	-0.696919	-0.607672	-0.703441	-0.817307	-1.14804	-0.280538	-1.08396	-0.697706	-0.755618	-0.648838	-1.12255	-0.857317	-0.511837	-0.765871	-1.05832	-1.23904	-0.869313
ENSBTAG00000002126	PFKFB2	-0.16885	-0.879709	0.00271696	0.15095	-0.457424	-0.232373	-0.449446	-0.0128506	0.0248193	-0.181758	-0.564902	0.279386	-0.258959	-0.241836	-0.121109	-0.451229	0.777034	-0.301691
ENSBTAG00000002127	TCP11L2	-1.21227	-0.450822	0.59052	-0.424119	-0.3732	0.221814	-0.0872103	-0.121667	1.0324	-0.394343	0.0463841	-0.45032	0.226119	-0.0658859	0.63262	-0.487527	-1.20206	-0.402034
ENSBTAG00000002129	KLF5	0.283478	-0.839685	-0.545669	-1.3271	-0.489581	-0.170749	-0.31002	-0.237692	-0.322332	-0.070769	-0.0318912	-0.651008	-0.375124	0.136026	-0.563053	-0.0353605	-0.724359	-0.635196
ENSBTAG00000002135	CD69	-0.918332	1.87014	0.736111	0.492382	0.512482	1.43149	0.834987	0.713983	1.36854	-0.224967	0.211162	-0.316844	0.104242	0.289245	0.856669	0.100283	0.566218	0.387152
ENSBTAG00000002136	FCHO1	0.416102	0.284286	0.339913	0.521926	0.171829	1.14665	-0.42667	1.21224	0.302703	0.386232	0.437733	0.777964	0.134871	0.842161	0.549253	1.196	1.43134	0.555536
ENSBTAG00000002144	ADRB2	1.27877	0.303201	0.30507	1.1111	0.668276	-0.608678	0.960463	0.0965077	0.638274	0.832542	1.14361	0.786443	0.3024	0.8538	0.395898	0.362683	0.301455	0.692077
ENSBTAG00000002148	RAB3D	-0.877983	-1.3238	-0.815457	-0.539778	-0.602925	-1.11844	-0.941469	-1.38044	-0.913575	-0.741784	-0.942231	-1.00482	-1.00132	-0.842094	-0.858509	-1.00487	-1.16811	-0.790103
ENSBTAG00000002154	GPR141	0.282702	-1.37276	-0.138685	-0.462228	-0.171065	-1.64623	0.123898	-0.836562	-0.796508	0.213454	0.496367	-0.641129	0.402571	-0.196052	-1.01183	-0.279619	-0.779308	-0.697181
ENSBTAG00000002163	PTGER2	-0.525927	-1.70194	0.171834	0.834946	0.619103	-0.0215079	0.768832	-0.663453	0.670595	-0.270984	0.431819	0.053637	0.780394	-0.225464	0.295222	-0.693527	-0.943689	0.588221
ENSBTAG00000002171	FAM135A	-1.28344	-1.35243	-0.779872	-0.656145	-0.604039	-0.863147	-0.0861056	-0.78984	0.0124373	-0.251193	-0.647993	-1.01837	-0.92464	-0.853726	-0.766795	-1.11444	-0.196083	-0.681963
ENSBTAG00000002175	SRPK2	-0.861974	-1.07533	-0.450958	-0.342386	-0.674221	-0.210373	-0.36758	-0.790331	0.455406	-0.162363	-0.790503	-0.928801	-0.818165	-0.419122	-1.09174	-0.0561283	-0.123862	-0.247944
ENSBTAG00000002176	NSMCE1	-0.712495	0.0719004	-0.433983	-0.849747	-0.65831	-0.296524	-1.09336	-0.947858	-0.671047	-1.24487	-0.777965	-0.628115	-1.00375	-1.26864	-0.452989	-1.23996	-0.944119	-1.1293
ENSBTAG00000002177	PIKFYVE	1.63472	-1.31665	0.295524	0.468551	0.526825	0.862205	1.17521	0.533263	0.687215	0.6417	0.919142	0.670375	0.512537	1.11311	0.643172	1.64737	0.885284	1.26627
ENSBTAG00000002179	CDIN1	0.0864065	0.0424755	1.38807	-0.0753179	1.31782	1.31727	0.658894	0.85372	1.07194	0.185802	1.00759	0.24193	0.762839	0.0216405	0.54449	1.0395	-0.633244	0.330364
ENSBTAG00000002182	COX17	1.10177	2.00424	-0.739383	0.0807682	-0.22297	-0.581117	-0.454738	-0.919895	-0.517482	-0.687217	0.396158	-0.459376	-0.250027	-0.608976	-0.81015	0.0569585	-1.6213	-0.865148
ENSBTAG00000002187	SERINC3	-0.887423	-1.45705	-0.166498	-0.435998	-0.306448	-0.941951	0.0825684	-0.952419	-0.343658	-0.469446	-0.518843	-0.352652	0.772975	0.539207	-0.229172	-0.0893778	-0.482891	0.814006
ENSBTAG00000002190	DOCK8	-0.572492	-2.13044	-0.542846	-0.27644	-0.370084	-1.17775	0.714915	-0.261911	-0.381005	-0.15609	-0.375013	-0.0597869	-0.0714773	0.0784283	-0.383002	-0.357106	0.736765	0.0756091
ENSBTAG00000002191	RRP12	-0.228918	-0.118563	0.543893	-1.14273	-0.3069	-0.792195	0.06785	-1.45978	-2.14119	0.670838	-0.911072	-0.0464396	-0.270713	-0.937563	-1.11709	0.140827	-1.14317	-0.198747
ENSBTAG00000002192	VXN	0.454606	-0.183262	0.566394	0.0634498	0.960839	0.710473	0.39745	1.21933	-0.350669	-0.104761	0.558354	-0.645114	0.681307	0.0247821	-0.487528	-0.102768	1.07212	0.403955
ENSBTAG00000002199	CORIN	-0.861718	-1.48586	-0.577571	-0.371158	-0.491919	0.00172127	0.842262	0.589003	0.109075	-0.767285	-1.2404	1.92524	0.277999	-0.447592	-1.37369	0.143011	1.69183	-0.430891
ENSBTAG00000002202	CRAMP1	-0.267139	-3.38067	-0.139698	0.83274	-0.0373094	-0.356682	0.504979	0.760343	0.116891	0.481305	-0.399897	1.0668	0.322075	1.09564	0.661264	0.337423	2.09872	0.798537
ENSBTAG00000002210	LAS1L	0.221822	1.42999	0.546923	0.357761	0.768124	0.858312	0.385635	1.071	-0.00143029	1.08038	-0.26811	0.574361	0.00289993	1.00984	0.640722	0.745663	1.64319	0.734763
ENSBTAG00000002211	MAPK8IP3	-0.136613	0.721652	0.118904	1.13627	0.595295	1.07685	-0.354181	1.16063	0.432177	0.652181	-0.977061	1.19407	0.00941559	0.702143	0.533296	0.32419	2.3228	0.780255
ENSBTAG00000002219	ATAD3A	0.675495	0.6344	-0.00479562	0.560559	0.41632	0.851926	-0.11516	0.294406	-0.499739	0.152418	0.124739	0.796897	0.0290189	0.190268	-0.066746	0.837157	0.374248	0.434781
ENSBTAG00000002220	SPTLC1	-0.0966244	-0.240643	0.0579362	-1.03103	0.244779	-1.34625	0.533202	-2.19732	-0.971242	-0.174615	0.646992	-0.646144	-0.254567	-0.628551	-0.5148	-0.287546	-0.959731	-0.924142
ENSBTAG00000002226	FBXO31	0.00390423	-1.94134	0.21154	0.747811	-0.551981	0.355415	-0.705947	1.39765	0.397282	0.241525	-0.685078	1.26042	0.336567	1.40697	0.153974	0.429429	2.11189	1.0901
ENSBTAG00000002233	CPNE2	-0.838104	-1.10082	-1.04854	-0.690507	-0.685839	-0.3726	-1.06869	-1.0075	-0.446103	-0.572122	-1.23636	-1.15679	-1.49959	-1.17245	-1.13413	-0.697	-0.670038	-0.880794
ENSBTAG00000002238	ARL2	0.834792	2.71265	1.06916	-0.30134	0.142739	0.142842	1.13742	-0.949178	-0.571501	0.822511	1.64606	-1.17358	0.851988	-0.505895	-0.33667	0.0569687	-1.47892	-0.494117
ENSBTAG00000002243	SNX15	-0.596452	-0.000466086	-0.0465929	-1.26502	-0.294772	-1.02079	0.615364	-1.33445	-1.10499	-0.283463	0.325341	-1.57003	-0.304768	-0.19772	-1.17911	-0.792678	-1.59985	-0.411729
ENSBTAG00000002247	LOC100848288	-0.444487	0.201773	-0.31546	-0.00703121	-1.33698	-0.0833804	-0.677532	-1.2264	-0.510779	-0.260365	-0.941092	-1.1506	0.135443	-0.21705	-1.56137	-0.339972	-0.49658	-1.08475
ENSBTAG00000002248	SAC3D1	0.430139	-0.128425	-0.40432	0.559723	-0.142886	-0.78955	-0.0488978	-0.520579	-0.256003	-1.42082	0.279145	0.505958	-0.507836	0.718045	-0.506573	-0.761542	-2.83532	-0.087263
ENSBTAG00000002251	NA	-1.58761	-0.733328	-0.0422617	-0.39737	-0.492645	0.0846392	-1.0778	-0.560764	-0.992753	-0.415614	-1.42937	0.0705845	-0.0433697	-0.790654	-1.05435	-1.42457	-0.111908	-1.15299
ENSBTAG00000002260	NCAPD3	-0.526277	1.11056	1.30199	-0.479592	0.769853	-0.338265	0.465727	0.450138	-0.418375	1.35175	-0.55616	0.884289	-0.356014	-0.129721	0.116338	-0.164681	1.0886	0.527588
ENSBTAG00000002266	NPL	0.860809	-0.537811	-0.0180029	-0.0987166	1.47453	0.152697	-0.774152	-0.373331	0.50879	-0.728112	-0.372582	0.661109	-0.762272	-1.08329	-2.06284	1.33837	-1.26418	0.505425
ENSBTAG00000002271	CDADC1	1.21867	-0.684095	0.970375	0.999077	0.969271	-0.777596	0.65234	0.508167	0.553579	0.154856	0.947767	0.596981	1.11304	1.52477	0.99253	1.0394	1.22484	0.997544
ENSBTAG00000002272	KCTD18	1.44239	0.584178	1.58394	0.201094	1.09386	0.817765	1.20965	-0.384377	-0.0808055	0.50117	1.4724	0.654897	1.19501	1.33847	-0.177502	0.984538	1.23892	1.21766
ENSBTAG00000002277	MLLT1	0.691727	0.861168	0.782091	0.606431	0.770211	0.744813	0.455208	0.154367	0.537318	0.142092	0.889565	0.525316	0.619025	0.579218	0.793583	0.829434	0.329224	0.611054
ENSBTAG00000002278	FBN1	0.0273001	-1.12314	1.0037	-0.226981	1.0016	-0.669064	1.36631	-0.179294	-0.668792	-0.306022	-0.203918	-0.676545	-0.698642	0.91549	-0.396631	-0.752651	1.32038	1.10103
ENSBTAG00000002279	LUC7L3	-0.685597	0.207516	-0.0294563	0.607726	1.12877	0.221026	-1.93828	1.70202	0.246267	0.0233972	-2.02064	0.616445	-0.599126	0.756546	0.549419	-0.0468086	2.97475	0.785136
ENSBTAG00000002280	KIF5B	-0.441511	-1.13325	0.0174351	0.147734	0.0512761	-1.11047	0.290497	-0.303288	-0.165392	0.22265	0.383759	0.0647088	0.207301	0.0972474	0.0421829	-0.158173	0.120359	0.214963
ENSBTAG00000002286	DNAJC18	-0.117978	-0.0821975	0.846862	0.681975	0.863785	1.5836	0.248805	1.50245	1.23726	0.0305173	0.666848	1.17125	1.3858	0.974568	1.62603	0.216836	1.08664	0.547826
ENSBTAG00000002287	CHD9	0.519264	-1.45035	0.195762	0.340325	0.583547	-0.368644	0.916974	0.321671	0.724989	0.996493	1.00699	0.878006	1.05945	0.893881	1.11157	0.407035	0.927223	1.08638
ENSBTAG00000002290	NA	-0.640084	-1.45592	-0.626612	-0.564686	-0.279448	-1.29429	-0.785312	-1.62698	-1.25344	-0.374109	-0.539602	-0.65073	-0.751805	-0.523989	-0.764358	-1.38144	-1.09313	-0.650338
ENSBTAG00000002291	ZBTB41	0.0284898	-1.21264	0.497745	0.509394	0.437879	-0.986329	0.547887	0.250857	0.192067	0.263851	0.11404	0.852863	0.775711	0.525459	0.449578	0.683809	1.08969	0.94306
ENSBTAG00000002292	SMARCA1	-0.274459	1.46166	0.425911	0.688607	0.62931	1.1362	-0.503034	1.59012	1.70038	1.24336	0.348915	1.21365	0.583697	0.434257	1.31017	0.907898	1.39338	0.659265
ENSBTAG00000002293	ARL5A	0.057226	-0.790113	0.900781	0.768347	0.94336	-0.698101	0.596099	0.00506178	1.32933	0.227941	0.944346	1.29793	1.75385	0.611908	1.41834	0.251167	0.401085	1.44237
ENSBTAG00000002295	ATF2	0.404115	-1.01311	0.280379	0.51131	0.571293	-0.219879	0.621307	0.564122	0.766186	0.647036	0.972576	0.225111	0.995726	0.765492	1.12651	0.647176	0.250451	0.965496
ENSBTAG00000002296	STING1	-0.146983	-1.47435	0.0588887	-0.138716	0.90004	-1.97313	-0.84539	-0.265095	-0.682167	0.264356	0.633316	0.680326	0.564548	0.50115	0.402582	-0.58912	1.36211	-0.0293839
ENSBTAG00000002298	CKAP2L	1.03203	0.959575	0.747618	0.22732	0.870669	0.0730023	0.349928	-0.288581	0.371077	0.621737	1.32354	0.633691	0.862223	0.496052	0.483871	1.00735	-1.29644	0.977852
ENSBTAG00000002299	SEL1L3	0.663382	0.0899035	0.784486	0.316982	0.853627	2.86234	1.38234	0.632634	0.175216	1.01277	-0.115595	0.0778167	0.922626	-0.232297	0.348407	1.0935	0.149202	1.14535
ENSBTAG00000002302	CD59	-0.191095	-0.0512168	0.52597	-0.455284	-0.314224	-1.17281	-0.0774652	-1.34935	0.224242	0.0383647	0.607465	-0.914116	0.0375956	-0.0297222	-0.552805	-0.783329	-0.478662	-0.704324
ENSBTAG00000002313	ITPR2	0.0255657	-2.16874	0.0562997	0.286509	-0.936418	-0.224654	1.45897	0.0206517	0.154725	0.275802	0.0513907	0.595206	0.374069	0.788466	-0.198665	0.516674	1.27225	0.724461
ENSBTAG00000002319	HMCN2	-0.390661	-2.07259	-0.811313	-0.825222	-0.83227	-1.37309	0.181606	-1.03266	-0.885714	-0.666019	-0.767278	-1.02486	-0.877861	-1.39901	-0.939918	-2.14403	-0.611199	-1.11274
ENSBTAG00000002321	AMT	-0.713053	-0.286289	-1.07241	0.617321	0.589928	1.03319	-1.81651	0.743525	-0.391652	-0.187797	-2.95769	0.366412	-1.96927	-0.259741	-0.262618	-0.654537	1.5351	-0.118892
ENSBTAG00000002326	LGALS3	-1.46073	0.138305	-0.184695	-1.02413	-0.445672	-0.394994	-0.185983	-1.04413	-0.742343	-0.603554	-0.235821	-0.919	-0.339973	-0.807596	-0.240308	-1.40725	-1.7236	-0.98461
ENSBTAG00000002327	TMEM208	0.152317	1.61448	-0.636123	-0.487713	-0.0408725	0.584234	-0.0851919	-1.73312	-1.20451	-0.136573	0.300417	-0.888744	0.178315	-0.670584	-1.01466	-0.213539	-3.04186	-0.983975
ENSBTAG00000002329	ASAP2	-0.0642935	-0.190959	0.865624	0.471539	0.297811	1.18475	-0.835434	1.52198	0.778345	-0.208165	0.310558	1.19772	0.472838	0.227326	0.597264	-0.839989	-0.327284	-0.562258
ENSBTAG00000002331	DLGAP5	1.11868	0.674623	0.804764	0.336634	0.889889	-0.240372	0.0595308	-0.415053	0.189382	0.600035	1.44277	0.600211	0.87443	0.0270053	0.911899	0.117865	-1.85087	0.0843825
ENSBTAG00000002333	HOPX	1.08839	1.43263	-0.33581	0.625463	0.254353	0.178339	0.555962	0.784829	-0.305446	0.0750535	0.665234	0.33823	0.410775	0.745067	0.103768	1.61753	1.49664	1.08609
ENSBTAG00000002336	RCOR1	-0.748404	-2.19285	-1.08127	-0.256424	-0.397746	-1.18057	-0.056383	-0.269523	0.188606	-0.430446	-1.04844	-0.208726	-0.573302	0.152889	-0.261488	-0.545784	0.879494	-0.0666276
ENSBTAG00000002340	STEAP4	-1.00521	-0.678929	-0.364296	0.093078	-0.988391	0.200523	-0.0395673	-0.71056	-0.0188914	-0.259348	-0.845106	-1.30378	-0.185622	-0.476097	-1.13322	-0.515946	-0.240025	-0.538678
ENSBTAG00000002341	ETS1	0.592553	0.0263125	1.00408	1.03442	0.722777	0.658364	0.794123	0.806248	0.929084	0.655365	1.09593	1.02992	1.15209	0.727574	1.28984	0.824418	0.847942	1.07099
ENSBTAG00000002348	SLC4A4	0.0429085	-0.649537	0.0398827	1.09421	0.563463	0.610083	0.330087	0.933492	-0.218485	0.653133	1.71027	0.955372	-0.555811	1.50175	1.07137	0.77093	1.04606	0.616035
ENSBTAG00000002350	PIK3R2	0.921328	-1.13415	-0.329798	0.85248	0.995936	0.995655	-0.833473	0.981219	0.436824	-0.0473903	-0.309935	1.16006	-0.164608	0.642605	0.498913	0.897485	1.69181	0.629845
ENSBTAG00000002356	RBM47	-0.582998	-1.29501	-0.455204	-0.392176	-0.751104	-1.23612	0.151587	-1.00563	0.0141715	-0.264028	-0.85661	-1.46364	-0.205328	-0.317108	-0.546435	-1.21338	-1.05129	-0.605733
ENSBTAG00000002357	TICAM2	1.33479	0.0788651	0.763204	0.613094	0.745326	-0.150518	1.11978	0.325267	0.0172677	0.800751	1.54222	0.757068	0.738717	0.877084	1.12069	0.242235	-0.445492	0.748068
ENSBTAG00000002361	TMCC2	0.131333	0.101363	1.26694	0.378393	0.579179	0.898087	-0.215537	0.753286	-0.45739	0.592581	0.170647	1.38975	-1.07142	0.779016	-0.382606	0.707979	1.95071	0.527277
ENSBTAG00000002362	APOLD1	-0.409093	-0.777022	0.295302	0.439019	0.186957	-0.188249	0.0892307	-0.640872	0.479975	-0.154127	0.975163	1.03026	0.642339	0.457578	-1.10976	1.53245	0.474856	0.501403
ENSBTAG00000002363	SESN2	-0.818813	-1.22002	-0.878567	-0.581268	-0.567641	-1.25237	-0.58344	-0.727386	-0.634483	-0.514191	-0.938999	-0.974684	-0.986586	-0.535811	-0.870597	-0.210083	-0.385175	-0.712013
ENSBTAG00000002367	HCFC1R1	-0.194839	1.4798	-0.365517	-1.05146	0.770994	0.478555	-0.151299	-0.0214138	-1.57927	-0.251137	-0.489605	-0.671366	-0.476322	-1.11462	-1.10211	-0.344465	-0.441271	-1.22672
ENSBTAG00000002368	TULP2	-1.248	-0.776968	0.135079	0.599756	0.060617	0.934563	-0.794692	1.38358	-0.438915	0.0887315	-1.78258	0.834861	-0.256405	0.459962	0.806289	0.0702527	2.87618	0.819137
ENSBTAG00000002369	TMEM217	-0.756226	-1.49606	-1.11949	0.23714	-1.54341	-0.378255	-1.10296	-0.503573	-0.682164	-0.285112	-0.804374	-1.11022	-0.582606	-0.409035	-0.656291	-0.919015	-0.462298	-0.468162
ENSBTAG00000002370	NA	0.241047	-1.20575	1.32145	0.995983	0.631254	-0.360846	-0.712363	-0.276001	0.360042	0.139229	0.633045	0.0463835	-0.0967356	-0.238172	-0.30781	0.568726	-0.455099	0.222791
ENSBTAG00000002374	ARMC5	0.981142	1.80298	-0.0621884	0.0542837	-0.162943	0.590863	0.596168	-0.303367	-0.620593	1.26239	-0.783737	-0.977603	0.0848335	-0.894862	-1.17596	0.345425	-0.675925	-0.657309
ENSBTAG00000002382	DDX10	1.3019	0.803998	0.350079	-1.13621	0.560101	-0.743401	1.09679	-0.802182	-0.249035	1.0386	0.883563	-0.624338	0.265665	0.252532	0.251172	0.249647	-2.8536	-0.286285
ENSBTAG00000002385	SLC35E4	-0.534108	-0.163714	-0.609685	-0.406215	0.128576	-0.83978	0.158183	-1.14934	0.0136906	0.18165	-0.06295	0.0722697	-0.516442	0.374686	-0.270222	-1.36008	-1.91466	-0.463922
ENSBTAG00000002391	TGFB1I1	-0.682787	0.329609	0.357532	-0.92519	-0.308762	0.737029	-1.22039	1.15694	-0.175779	0.873614	0.882845	1.25234	-0.978449	0.319373	-0.296552	0.476133	1.47904	1.23083
ENSBTAG00000002393	C23H6orf89	-0.420043	-2.85999	-0.124697	-0.1872	-0.289554	-0.625197	-0.0215443	-0.64797	-0.29079	0.128745	-0.182846	-0.162344	-0.600999	-0.130239	-0.427977	-0.0923913	0.224079	-0.306417
ENSBTAG00000002395	HPS3	0.846815	-0.516414	0.698887	0.855331	0.855112	0.769207	0.639134	0.687776	0.725764	0.18989	0.68313	0.352704	1.26156	1.03177	1.24297	1.151	0.900029	1.12096
ENSBTAG00000002398	NA	0.697487	1.10582	1.18406	0.519275	0.740991	1.07197	0.227995	1.07736	1.08037	0.82207	1.24068	0.677094	0.534493	0.493053	0.811836	0.373587	1.00153	0.908517
ENSBTAG00000002402	IGF2R	-1.33438	-1.48676	-0.942987	-0.160141	-1.30717	-1.10991	-0.146638	-0.875214	-1.1673	-0.62639	-1.19894	-0.651426	-0.748834	-0.287873	-1.17857	-0.848259	-0.346099	-0.326036
ENSBTAG00000002408	FHAD1	0.600269	-0.963922	0.206284	0.925252	0.142882	-0.384907	0.323334	-0.300115	1.08956	1.63401	0.697837	1.60757	-1.83246	-0.00902067	1.41603	1.36328	0.860772	1.84901
ENSBTAG00000002411	CTNND1	-0.0550842	-1.09186	-0.503664	-0.039409	0.0983623	-2.71569	0.399218	-1.03636	-1.36783	0.156493	0.268454	-0.262379	0.0702049	-0.264107	-0.15598	-1.47016	-0.957704	-0.197069
ENSBTAG00000002415	TSPAN3	0.515249	1.53144	1.17682	-0.048373	0.130506	0.809265	1.76898	0.354148	0.94297	0.605348	0.92871	0.353184	1.21621	0.428912	0.631819	0.257552	-0.352156	0.538179
ENSBTAG00000002416	LOC783604	0.47767	0.587792	0.367258	0.252411	1.13812	1.37419	0.973759	0.894148	-0.473188	0.421315	0.856448	1.00733	0.569706	0.655329	0.472465	0.319658	0.598285	1.34103
ENSBTAG00000002417	RAB30	1.55544	0.644409	1.30206	-1.00598	0.663937	0.996667	0.0135882	1.60219	1.08326	-0.445746	1.23597	1.2467	1.04219	1.3596	0.93276	1.00438	-0.606019	0.376021
ENSBTAG00000002418	TICRR	0.786216	-0.58638	0.250194	0.075104	1.14883	-0.0183719	0.0501739	0.0200183	0.192648	0.457906	0.999834	1.3287	0.455505	0.195882	1.03643	0.170261	0.257742	0.581155
ENSBTAG00000002422	BCL9	0.111542	-1.45714	0.741681	-0.999543	-0.119451	-0.937538	-0.71692	-0.240757	-0.2233	-0.597708	0.301879	0.876733	0.0571772	-0.0973946	0.40444	0.866346	1.46363	0.22263
ENSBTAG00000002428	PPA2	1.26539	1.32266	0.46715	-0.0641339	0.0079213	1.72891	0.927759	0.237161	0.316195	0.939636	1.13946	0.134117	0.559922	-0.328831	0.519317	0.755706	-0.925786	0.203246
ENSBTAG00000002430	COL17A1	-0.414573	0.866787	0.0689547	-0.898603	1.96004	0.448194	0.0582992	-1.02942	0.569752	0.197885	0.542403	-0.957862	0.426316	-0.716179	-0.238727	0.535747	-1.32812	-0.588825
ENSBTAG00000002431	TRIM24	-1.05635	-1.5683	-0.328325	-0.359233	0.483837	-2.20086	0.357401	-1.28915	0.0359983	-0.168112	0.64733	-0.570991	0.290036	-0.454545	-0.133936	-0.677942	-0.601026	-0.226321
ENSBTAG00000002432	ABHD13	-0.390016	-1.80915	0.640676	0.666788	0.43955	-0.651787	0.250521	0.104212	0.803313	-0.149506	0.630123	0.15437	0.507096	0.487793	0.460353	-0.558999	0.517805	-0.00242566
ENSBTAG00000002435	PTPRE	-1.44785	-1.43766	-1.1984	0.197634	-0.513883	-1.48336	-0.699186	0.240227	0.0132912	-0.637208	-1.75382	-0.369264	-0.653033	0.58852	-0.915188	-0.252836	1.20901	0.402941
ENSBTAG00000002440	KIF7	-1.04748	0.128881	0.439322	0.854261	0.731074	-0.963526	-0.343348	0.253763	0.39191	0.404244	-0.888504	0.734787	-0.541834	0.341581	1.47284	-0.260394	2.67687	0.647405
ENSBTAG00000002444	MKI67	1.1504	-0.207166	0.562296	0.662726	0.85082	-0.0331259	0.803786	0.193087	-0.0122437	0.710021	0.966999	1.48948	0.557045	-0.00509692	0.5307	0.46497	-0.615976	0.909988
ENSBTAG00000002445	NA	0.425915	-0.912674	1.7607	0.729872	0.771333	-0.260033	0.720797	-0.460123	-0.380354	0.300942	-0.384015	0.259114	0.705953	0.83757	0.714941	0.293281	-0.317785	0.510321
ENSBTAG00000002447	C7H19orf44	-0.574899	-1.14408	-0.584681	0.186482	-1.01487	-0.36984	-0.983246	0.468637	-0.824076	-0.791742	-2.59307	0.479863	-0.0050616	1.87423	0.271567	0.209106	2.16481	0.542297
ENSBTAG00000002455	KLHL8	-1.1468	-1.31115	-0.517411	-0.700688	-0.691497	-1.11782	-0.495417	-1.5198	-0.903443	-0.581832	-0.999047	-1.07512	-0.773175	-0.690188	-1.14434	-1.145	-1.12624	-0.529006
ENSBTAG00000002457	SEC61B	0.78709	1.66168	-0.234481	-0.224881	0.214312	-0.0303798	0.400157	-1.19771	0.221974	-0.508669	1.1689	0.0461001	0.582227	-1.7912	-0.410546	-1.54939	-2.8784	-1.38788
ENSBTAG00000002458	NUP155	0.667189	-0.153664	1.35832	0.660423	0.76138	0.383041	0.64967	0.268046	1.07662	0.998939	2.05278	0.268581	1.17339	0.540409	0.693249	-0.270098	0.340666	0.790653
ENSBTAG00000002460	ACTL6A	1.96453	1.51625	1.05716	0.308572	1.08	0.882455	0.784764	0.795604	0.740078	0.740073	1.39566	0.167482	0.822575	0.604169	1.06662	0.908902	-0.482982	0.775299
ENSBTAG00000002462	MRPL47	0.727228	0.612111	0.0339525	-1.12516	-0.00759816	-0.245977	0.0204732	-0.869551	0.0997734	-0.780349	-0.121139	-0.904969	-0.574524	1.63704	-0.333056	2.68004	-0.611536	1.47992
ENSBTAG00000002463	NDUFB5	2.15884	2.11915	0.926749	0.297765	0.432925	1.5127	0.646966	0.148163	0.790704	0.152602	1.16565	-0.336248	0.516082	0.0738041	-0.00952848	0.91821	-1.22597	0.378074
ENSBTAG00000002468	RPS28	0.049512	2.09774	0.221655	-0.04896	-0.103461	1.14861	0.242549	0.287705	0.318315	-0.201439	0.722105	-0.130052	0.592135	-0.139457	0.397621	0.0162735	-1.15141	-0.0988269
ENSBTAG00000002470	CCDC78	0.377161	-1.18167	-1.39198	0.808083	-0.643645	0.431548	-1.77392	0.342647	0.291334	-1.43283	-1.3848	-0.081816	-1.01068	0.754345	0.271878	0.860462	0.625654	0.964162
ENSBTAG00000002472	CASP9	-0.332676	0.611515	-1.47579	0.946744	-0.508304	-0.458417	-0.0753546	1.57637	-0.0628353	-1.32234	-0.45583	-0.686541	-0.904802	1.03479	0.94015	-0.0170881	0.675186	-0.417717
ENSBTAG00000002473	ANGPTL4	-0.575276	-0.161957	0.0213145	0.326633	-0.4284	-0.274999	-0.733398	-0.32648	-0.54441	-1.07372	-0.673502	-0.824608	-0.958368	-0.192393	0.546557	0.869992	-0.807309	0.339053
ENSBTAG00000002477	MRM2	-0.435974	1.12728	-0.430175	0.176049	0.347859	0.724737	-0.0439031	1.20419	-0.239717	0.0443462	-1.31172	0.25013	-0.893559	1.65927	-0.0447639	0.269737	1.38246	1.52509
ENSBTAG00000002478	AGMAT	0.437208	-1.16705	0.209957	1.52043	0.127333	-0.078697	0.380512	0.956787	0.190802	1.1695	1.17107	-1.43317	1.07785	0.791466	0.175968	0.315997	-0.670857	-0.668164
ENSBTAG00000002480	NUDT1	1.47373	1.41143	-0.849352	0.1609	-0.506296	1.43649	-0.59764	-0.374704	-0.760262	0.154412	-0.408731	0.42373	0.399863	-0.527529	0.0935898	0.515788	0.805446	-0.658906
ENSBTAG00000002481	HAGHL	-0.278579	0.132666	-1.01443	0.387409	-0.106644	1.00131	-1.12193	0.29643	0.166876	-0.503908	-1.98046	0.0660202	-2.09045	0.0244209	-0.705159	-0.0637335	1.72377	-0.657642
ENSBTAG00000002484	CIAO3	-0.300147	0.458564	-0.516431	-0.520306	0.709083	0.948724	-0.913942	-0.646539	-0.997493	-0.0323609	-1.01246	-1.06369	-1.50488	-0.969452	-0.266858	-0.0898598	0.569079	-0.0428335
ENSBTAG00000002485	TNS1	-1.5922	0.040096	0.113736	1.08734	-0.843082	0.567931	0.996006	-0.048414	-0.211358	0.685671	-2.16224	-1.08349	0.362559	-0.170615	-1.36588	-1.14467	1.33567	0.195696
ENSBTAG00000002490	CHPT1	-0.780156	-1.59396	-0.72941	0.0531668	0.595074	-0.660012	-0.122079	-0.950065	0.392741	-0.202846	0.272088	-0.94584	-0.136599	-0.200109	-0.185193	-0.899601	0.00896566	-0.888162
ENSBTAG00000002492	SYCP3	-1.41236	1.25591	-0.500461	0.649852	0.168723	0.838768	0.697657	0.284309	0.109402	-0.610928	-0.953083	-1.35181	-1.68243	0.194969	0.380603	-0.554378	1.12061	-1.52101
ENSBTAG00000002493	VPS35	0.747908	-0.000910667	1.21334	-0.0150114	0.595414	-0.700603	1.33097	-0.4137	0.178341	0.687554	1.55386	-0.589852	0.759294	-0.0296116	0.516371	-0.961668	-1.95	-0.530542
ENSBTAG00000002495	BRD4	-1.04801	-2.80966	-0.295369	-0.345946	-0.327565	-1.24507	0.159643	-0.235611	-0.529175	-0.548102	-0.393076	-0.172048	-0.167701	0.20402	-0.3962	0.145363	0.0318247	0.307368
ENSBTAG00000002500	FBXL15	0.521918	1.71888	-1.67295	0.824762	0.224411	-0.0507658	-0.331747	0.263095	0.561697	-0.343842	-1.59613	-0.284565	-0.0315672	1.15286	-0.174125	-0.159161	0.95432	-0.274722
ENSBTAG00000002501	CUEDC2	0.87279	2.48825	0.420752	0.698365	0.7975	1.37817	0.325373	-0.0820526	0.610252	-0.37487	0.788622	0.176924	0.210306	-0.63774	-0.101175	0.443747	-1.3641	-0.34776
ENSBTAG00000002504	IREB2	-0.268349	-1.5866	-0.42035	-0.210325	-0.253467	-1.16273	-0.155254	-0.479001	-0.0606767	-0.206084	0.266116	-0.21572	0.231348	-0.159729	0.242312	-0.362843	-0.25876	-0.0500001
ENSBTAG00000002520	CELF1	0.252427	-1.60363	0.655224	0.656952	0.885619	-0.122702	0.678942	1.15624	0.884836	0.382191	0.52277	1.1562	0.544783	0.729246	0.861582	0.233227	1.40535	1.02986
ENSBTAG00000002524	MRI1	0.434034	1.02846	0.973509	-1.04042	0.427844	1.12969	0.415801	0.408545	0.741237	0.4056	0.519475	-0.394118	0.821367	0.814398	-0.360501	1.07512	0.312109	0.489252
ENSBTAG00000002525	C7H19orf53	0.543754	1.79203	0.654356	-0.0146572	0.0276921	1.26214	0.678039	0.076565	0.484404	-0.135918	1.03693	-0.303214	0.687608	0.366494	0.611937	0.942616	-0.69272	0.394485
ENSBTAG00000002526	BDH2	1.50577	1.44128	1.17017	-0.490297	0.727291	0.641034	1.35742	0.625709	0.853165	0.88144	0.985557	0.445143	1.79027	0.699534	0.458164	1.32287	1.37902	0.511328
ENSBTAG00000002527	ZSWIM4	-0.895316	-1.45785	-0.67164	0.946338	-0.0989568	0.207591	-1.12924	0.272585	0.481816	-0.212119	-1.03893	0.24898	0.385385	1.20986	0.578428	0.617042	1.12594	-0.0714009
ENSBTAG00000002531	ARHGAP10	-1.36051	1.91127	-0.0302747	-0.0543783	-0.0319041	-0.743396	0.91083	-0.306758	2.53099	-0.604465	-0.378734	-1.53974	0.886675	-0.168135	-0.245577	-1.1068	-0.169901	0.297613
ENSBTAG00000002539	TRIOBP	0.0734903	0.31753	0.141737	0.976345	-0.551591	-0.901889	0.680484	-0.232179	-0.278457	-1.0252	0.473553	-0.523666	0.0883292	1.18812	-0.97388	0.445252	0.994731	-0.710006
ENSBTAG00000002542	KRCC1	-0.221131	-0.499066	-0.741745	-0.0607575	-0.647243	-0.619722	-0.578065	-0.95482	-0.642037	-0.746935	-0.196925	-0.783322	-0.120942	-0.450098	-0.294027	-0.390951	-0.865835	-0.752013
ENSBTAG00000002549	PTMA	1.35334	2.30573	1.16529	0.314251	0.610658	0.8758	1.11828	-0.353727	0.80149	0.166222	1.36363	0.765262	0.911883	-0.213041	0.662302	0.325836	-1.85472	0.343024
ENSBTAG00000002550	NA	1.06913	1.33558	1.38742	-0.589552	0.921939	0.784032	-0.446845	0.242958	0.927447	1.23579	1.08922	1.22018	1.04626	-0.589094	0.579299	0.866376	0.0620285	0.218295
ENSBTAG00000002554	TCAF1	-0.376382	0.668387	1.35696	0.684644	0.563029	0.584879	0.284072	1.15862	0.928741	0.868402	0.67938	0.997157	0.857354	0.748965	1.31142	0.5369	1.26174	0.937418
ENSBTAG00000002555	PDZK1IP1	0.809228	0.246561	-0.382884	-0.678671	-0.816305	-0.0589677	-0.114364	0.368522	-1.11669	0.622858	0.107665	1.54789	-0.91221	1.38294	-0.837953	1.44189	-0.102806	-0.423622
ENSBTAG00000002559	MIOX	-0.0790533	0.774732	0.229417	0.108028	0.374147	1.48682	-0.525837	0.742291	0.381368	-0.0860408	-0.360625	-0.395345	-1.16713	-0.0240837	0.664692	-0.272192	0.691352	0.0583215
ENSBTAG00000002561	CCDC120	-0.123225	0.1894	0.612214	0.502507	0.682404	0.963974	-0.0363405	1.21854	0.83673	0.249055	-0.292151	0.493338	0.0125188	1.29367	0.326651	0.336528	1.7298	0.991596
ENSBTAG00000002562	PRAF2	-1.18718	-0.591861	-1.37704	-0.13751	-0.822619	-0.488567	-1.54163	-0.673222	-0.518579	-1.35846	-1.40929	-0.619574	-0.819199	-0.749753	-0.829027	-1.02543	-0.60102	-0.833877
ENSBTAG00000002563	WDR45	-1.08288	-0.743168	-0.57964	-0.432367	-0.655577	-0.623117	-0.845026	-0.760495	-0.396028	-0.953898	-1.2599	-0.855203	-1.11904	-0.826287	-1.21346	-1.14787	-0.56611	-1.18657
ENSBTAG00000002564	DLG4	0.0192948	-0.210325	0.0852776	0.934339	0.789856	1.1117	-0.880442	1.43977	0.971559	0.178845	-0.13126	1.58114	0.188896	1.36613	0.698956	1.09962	2.41869	1.14665
ENSBTAG00000002571	PDCD2L	0.395904	1.63333	0.434507	0.526754	0.45437	1.27636	0.950509	0.553935	0.0671999	0.430693	-0.0592612	0.111274	0.373555	0.596466	-0.509972	-0.0111397	0.61779	-0.057429
ENSBTAG00000002573	UBA2	1.09842	-0.0334229	1.09749	0.564513	0.964603	0.00168922	0.578996	0.350092	0.6839	1.15946	1.20865	0.757546	0.812255	0.76107	1.11351	0.724217	0.251232	0.810835
ENSBTAG00000002578	ZMYND11	0.714164	0.495384	0.955722	0.670764	0.75095	0.449399	1.2123	1.06548	1.23882	0.598652	1.16811	0.603318	0.98237	0.713084	1.14319	0.661358	1.27796	1.07266
ENSBTAG00000002579	FBL	1.07001	1.65204	0.907082	0.351723	0.313016	1.1919	0.412291	-0.135096	0.248055	0.377667	0.880501	0.181004	0.557691	-0.142413	0.310057	0.392942	-1.63492	0.265932
ENSBTAG00000002580	MYH14	1.20156	-0.377731	0.285693	0.249623	1.00795	1.7317	-0.121134	0.0504463	1.82304	-0.160079	0.309625	0.208227	0.305189	0.389423	-1.66265	2.62303	-1.56566	-0.065144
ENSBTAG00000002586	TCF12	0.165858	-1.239	0.574609	0.528237	0.782025	-0.278884	0.651702	0.624316	0.801326	0.452117	1.52527	0.807723	0.623404	1.40291	0.953819	1.32623	0.330739	1.71712
ENSBTAG00000002594	ZNF436	0.704103	-0.681601	0.620275	0.637276	1.12408	0.0076273	-0.545863	0.942416	0.623462	1.03327	0.566482	1.04046	1.13504	0.418515	0.956174	0.464246	1.37871	0.186163
ENSBTAG00000002596	VSTM1	0.117388	-1.5075	-0.665097	-0.47558	-0.265212	-1.36319	-0.28452	-1.67365	0.0886616	-0.164232	-0.232526	-0.954188	-0.608362	-0.478902	-0.774223	-1.17821	-0.591014	-0.721483
ENSBTAG00000002599	MGARP	0.162441	-0.0988563	0.238761	-0.234468	0.338416	1.2644	-0.61052	1.22938	0.291906	0.711866	-2.34331	1.34447	-0.889696	0.507793	-0.0352556	-0.219965	2.0768	-0.170236
ENSBTAG00000002600	EFCAB7	-0.464682	-0.265797	-0.272338	0.464172	0.418673	0.38274	-0.996884	0.646905	-1.70754	0.697216	-1.55622	-0.133251	-0.936353	0.761235	0.168852	0.866282	1.81448	0.0370779
ENSBTAG00000002603	PRPF39	-0.268851	0.215044	-0.941454	0.371041	0.594033	0.676562	-0.801335	1.41984	0.39662	0.0982693	-1.55719	0.775829	-0.900906	0.804322	0.433421	0.050445	2.90535	0.214188
ENSBTAG00000002606	LGR4	1.50293	0.454777	0.237665	1.23025	0.365427	1.50502	1.67914	0.867772	0.625295	-0.0786999	0.475089	0.323688	-0.628423	-0.148511	0.708051	1.277	1.17924	0.865168
ENSBTAG00000002612	FANCM	0.768625	-0.16791	1.15951	0.187953	0.985688	0.23425	1.5874	0.499265	0.837307	0.342923	-0.0837887	0.333575	1.02272	1.10701	1.2973	0.683028	1.81363	1.27815
ENSBTAG00000002613	MIS18BP1	0.808277	-0.185462	1.14658	0.855853	0.715785	-0.232408	-0.0361142	0.288488	1.39541	0.940044	1.62466	0.71366	1.36821	0.206028	1.26936	0.188243	-0.602088	0.543636
ENSBTAG00000002614	RUFY2	0.794562	-1.31292	-0.0391701	1.20809	0.877497	-0.933684	0.153344	-0.142651	0.715147	1.64127	0.180909	1.03556	-0.1791	0.276266	0.973734	-0.183689	1.91026	1.89193
ENSBTAG00000002615	LONRF3	-1.49381	-1.53306	-0.967651	-0.358841	-1.50584	-0.611122	-0.147323	-0.964301	-0.100151	-0.51075	-1.10525	-1.54166	-0.69918	-0.425517	-1.25913	-0.760649	-0.482453	-0.897017
ENSBTAG00000002620	DNA2	1.24504	0.722518	-0.0243383	0.668598	1.20523	-0.321199	0.855793	-0.372774	0.556291	0.586221	1.15255	1.30142	0.252121	-0.447414	1.12784	-0.484561	-0.432418	0.346498
ENSBTAG00000002623	SAMSN1	-1.11972	0.367192	-0.426216	-0.844979	-0.734528	0.284099	-0.456624	-0.573326	-0.114497	-0.696116	-0.828569	-1.70568	-0.704908	-0.31499	-0.844855	-0.944262	-0.87769	-0.890456
ENSBTAG00000002624	PSTPIP2	-0.745869	-0.91404	-0.761573	-0.66592	-0.972116	-1.12502	-0.37994	-0.916505	-0.732057	-0.461191	-1.02784	-1.39407	-0.759001	-0.41259	-1.0135	-0.900506	-0.860507	-0.570643
ENSBTAG00000002625	MAP3K7	0.0322178	-0.729122	0.649637	0.20147	-0.028116	-0.389135	0.525685	-0.309502	0.680687	0.239461	0.778744	-0.0851424	0.742675	-0.0529104	0.491485	0.552695	-0.0292559	0.729409
ENSBTAG00000002626	ARHGAP6	1.75217	-0.482756	0.303896	1.72099	0.746507	-0.876281	0.718106	0.69826	0.552621	0.60309	0.573868	1.54704	0.525153	0.987591	0.316823	1.00994	0.941994	1.05383
ENSBTAG00000002628	SLC44A2	1.88068	0.54618	0.216333	0.672924	0.316472	1.23622	1.01663	1.0449	1.26915	0.716596	0.936492	0.338041	0.836759	1.21957	0.733444	1.93783	0.554107	0.51336
ENSBTAG00000002633	SEPTIN9	0.782069	0.912849	0.840468	0.834546	0.411642	1.44855	0.702025	0.663471	1.25894	0.210604	1.08641	0.687916	1.4005	0.797769	1.26868	0.486924	0.342993	0.745722
ENSBTAG00000002635	PGLYRP1	0.062756	-0.144988	-0.472232	-0.792198	-0.368613	-0.506372	-0.426945	-0.859904	-0.87674	0.165191	-0.951314	-0.588099	-0.858676	-0.267924	-0.529001	-0.160469	-0.0325457	-0.250669
ENSBTAG00000002639	ZDHHC7	-0.654085	-1.02894	-0.68488	-1.06446	-0.990786	-0.435215	-0.680458	-1.42492	-0.24297	-0.407215	-0.927378	-0.963209	-1.13039	-0.597913	-1.09624	-0.155323	-0.915924	-0.716041
ENSBTAG00000002643	VPS52	-0.563863	-0.863406	-1.14355	-0.218438	-0.212203	-0.622416	-1.7613	0.186223	-1.41714	0.311845	-1.75188	0.18444	-0.988444	-0.363984	-0.897864	0.37972	1.6397	-0.0498597
ENSBTAG00000002644	KCNQ4	-0.513864	-0.604605	0.462618	0.311749	0.0967682	0.855968	0.0946603	0.719241	0.429597	1.01604	-0.0701032	-0.347856	0.0459591	0.953337	0.449049	1.12007	1.66196	0.49585
ENSBTAG00000002647	RGS10	-0.357549	-0.301316	-1.01789	-1.50133	-1.17052	-1.63219	-0.594111	-0.482588	-1.40597	-0.836037	-0.560571	-0.717796	-1.71244	-0.196896	-0.779546	-0.327473	-0.526918	-1.50102
ENSBTAG00000002648	RPS18	0.664087	1.86604	0.795309	0.513067	0.142382	1.39853	0.319917	0.604472	0.648005	0.106078	1.18938	0.468329	0.941042	0.120613	0.65218	-0.157122	-1.00758	0.0855168
ENSBTAG00000002651	PKP2	1.9886	1.69639	0.745839	0.0921412	-0.691545	-0.818798	1.09541	-1.06112	-0.0372876	-1.22733	-0.025201	-1.83293	-0.775717	0.495018	0.17013	-0.953081	-0.966916	0.116437
ENSBTAG00000002655	ZWINT	-0.207501	0.314872	1.86687	0.815269	1.0163	1.88036	-0.537522	0.735764	0.421588	2.0491	0.315905	-0.301996	0.972988	0.389163	-0.159457	1.23093	0.0926686	-0.601288
ENSBTAG00000002658	STAM	-0.121662	-1.48828	-0.698897	-0.519321	0.0151737	-0.901983	-0.0528742	-1.28298	-0.191302	0.495406	0.236165	-0.0804552	0.019519	-0.474164	0.0509938	-1.21234	-1.52084	-0.161275
ENSBTAG00000002668	ZNF711	-1.3934	0.0229344	1.17046	-0.0458094	0.480415	0.0621127	0.232861	0.830241	1.19056	0.40048	0.272033	2.14333	0.19529	1.24592	1.3626	0.00287268	1.08606	0.291308
ENSBTAG00000002669	RASSF4	0.433446	-0.388988	0.185622	-0.526862	0.88779	-2.3812	0.421888	-0.679523	-0.365016	0.497222	0.170443	-0.923788	0.417909	1.52901	1.24387	-0.781612	-0.396916	-0.503047
ENSBTAG00000002675	NA	0.378055	-0.622384	-0.561591	1.55996	-0.0883118	0.287197	0.270064	-1.18563	-0.988094	0.187322	0.343393	-0.484553	-0.126507	-0.635313	0.407274	2.41376	-1.10096	-0.308597
ENSBTAG00000002676	SAE1	1.8195	1.61653	0.803722	0.161627	0.646685	0.862052	0.945665	-0.150742	0.109231	0.37794	1.13208	0.225509	0.867976	-0.0109644	0.317631	0.320929	-1.50539	0.294126
ENSBTAG00000002678	MED18	0.642534	1.37593	0.133588	-0.134902	-0.615938	0.836451	-0.21308	-0.47123	-0.285429	-0.937427	0.554616	-0.394229	0.48526	-0.312445	0.238544	0.905685	-2.46231	-0.80659
ENSBTAG00000002685	PITRM1	-1.29467	0.911191	-0.39363	0.0210252	-0.35163	0.461648	0.0826429	0.299354	-1.4442	0.78386	0.0663206	-0.307885	-0.908457	-0.896667	-0.466745	0.462749	1.35167	-0.228968
ENSBTAG00000002688	ATP1B1	0.258153	0.962329	0.83099	0.46783	0.457434	1.30615	1.28822	0.900382	1.30213	0.689535	0.0957122	-0.233718	1.54557	-0.0563859	0.716778	0.361395	-0.114048	0.34364
ENSBTAG00000002699	KIT	0.377755	0.215604	2.3814	0.691481	0.762107	0.329218	0.352677	0.270057	0.896463	0.484036	0.22478	1.42456	1.66797	0.569196	0.994985	0.543158	1.11261	1.06929
ENSBTAG00000002702	TSPAN32	-0.60256	-1.36792	-1.1982	-0.604405	-0.620647	-1.51823	-0.915742	-1.40866	-0.891403	-0.2814	-1.29813	-0.558952	-1.25854	-0.642079	-1.20677	-1.11769	-0.758748	-0.822434
ENSBTAG00000002703	ATP6V1A	-0.0827249	-0.623616	-0.244421	-0.52425	-0.302508	-1.18417	-0.0825248	-1.14945	-0.491884	0.0647548	0.167673	-0.733486	-0.202461	-0.551825	-0.289069	-1.00172	-1.81789	-0.636351
ENSBTAG00000002705	REC8	-0.262746	-1.07631	-0.480116	-0.894901	-0.579581	0.118468	-1.68461	-0.396847	-0.677914	-0.101056	-2.52509	-0.507417	-1.72716	-0.105667	-0.98481	-0.403366	0.700736	-0.888128
ENSBTAG00000002706	GSTZ1	0.101314	0.682163	1.73776	-0.323418	0.442556	2.77157	-0.622245	-0.594993	-0.218367	1.38894	-0.762816	1.35924	1.13699	-0.863704	-0.98788	0.204124	-0.214102	-0.666993
ENSBTAG00000002707	IPO4	-0.367445	-0.715167	-0.240003	-1.02262	-0.489159	0.400698	-0.100215	-0.647429	-0.788033	-0.25405	-0.712265	0.980101	-0.00330198	0.191932	-0.460552	0.668268	-0.170014	-0.652785
ENSBTAG00000002708	MRPL42	0.783247	2.26344	-0.138895	0.0319969	0.0523701	1.18755	0.538682	-0.412485	0.531639	0.379357	0.803807	-0.0733942	-0.174324	0.583708	0.045928	1.38619	-0.165494	0.34001
ENSBTAG00000002710	TSSK4	0.546299	0.483101	-1.57018	0.465068	0.00130838	1.43493	-1.08719	0.117602	0.451728	0.738444	-0.223251	-0.261619	0.330109	1.09913	-1.07633	1.1678	1.7745	0.255154
ENSBTAG00000002712	MDP1	0.293732	1.21604	-0.51735	0.277265	-0.0346646	1.40963	-0.402966	1.1266	-0.746524	-0.100015	-0.841805	0.22126	-0.533209	-0.145772	0.296086	0.775231	2.74124	0.042715
ENSBTAG00000002714	GNAI1	0.411393	-0.0391011	2.23209	1.21034	0.237146	-1.14337	1.40786	1.01165	1.46823	0.44169	1.19079	0.260589	1.17574	-0.155421	1.03578	-0.454053	-0.265415	1.22111
ENSBTAG00000002719	ORC1	0.818058	0.871489	0.754395	0.831506	1.18183	0.0328233	0.42258	0.0202923	0.663112	0.862978	1.49828	1.0232	1.21606	-0.728584	0.767294	-0.676525	-1.42779	-0.423634
ENSBTAG00000002721	TUT4	1.24858	-0.301366	0.643478	0.551318	0.606551	1.33602	0.825007	1.03644	1.03418	1.04602	1.11568	0.884258	1.02759	0.830915	0.774764	0.961998	1.07198	0.929222
ENSBTAG00000002725	RNGTT	-0.821738	-0.521661	-0.515568	-0.712071	-0.808174	-0.745189	-0.434382	-0.827112	-0.535527	-0.418917	-0.516365	-0.818551	-0.470835	-0.695772	-0.472087	-1.07441	-1.23052	-0.81313
ENSBTAG00000002730	ELP3	1.1826	0.524232	1.03599	0.645551	0.318675	0.369345	0.108101	-0.0787455	0.604493	1.24975	1.72196	0.229625	0.979224	0.681324	0.468328	0.683394	-1.01615	0.00948186
ENSBTAG00000002735	METTL26	0.81182	2.22358	0.0464927	0.392482	0.378338	1.42163	0.405123	0.284937	0.0856596	0.27953	-0.00106088	0.385532	-0.178242	-0.0788123	0.0650623	0.560677	-0.0535277	-0.111872
ENSBTAG00000002736	DNMT1	0.698518	-0.143009	1.01807	0.784227	0.728606	0.196652	0.702278	0.600761	0.287153	0.568729	0.614147	1.33538	0.530444	0.935927	0.885209	0.659272	0.438636	1.48972
ENSBTAG00000002738	S1PR2	1.12437	0.358186	1.72742	1.44226	0.729366	0.191047	-0.154382	0.941026	1.66135	0.362208	1.15387	0.170061	1.33271	1.04467	1.13784	-0.232562	0.0887256	0.938809
ENSBTAG00000002742	MSH2	0.653873	1.23321	1.05318	0.566863	0.646828	1.38548	0.387042	1.19098	0.844896	0.571577	0.986279	0.652311	0.924525	0.76988	1.03115	0.757212	0.329965	0.666467
ENSBTAG00000002743	OSGEP	-0.641091	-0.654932	-0.931289	-0.517509	-0.992572	-0.600146	-1.40373	-0.65057	-1.63924	-0.063776	-1.36121	-0.567036	-1.25047	-0.460677	-1.28406	-0.0945973	0.267627	-0.93985
ENSBTAG00000002745	APEX1	1.50215	1.37341	1.4064	0.594008	0.377261	1.67585	0.574828	0.718129	0.909346	0.335545	1.44661	0.437101	0.711744	0.769168	0.846083	1.32844	-1.17415	0.36756
ENSBTAG00000002746	OSTF1	0.195001	0.601763	-0.346988	-0.647092	-0.537017	-0.341802	0.0251941	-1.13684	-0.212499	-0.545705	0.0925278	-1.14203	-0.779989	-0.669899	-0.59402	-0.462006	-1.07917	-0.358723
ENSBTAG00000002747	ABCA5	-0.370024	-1.37704	-0.0463995	-0.0531579	0.4961	-1.44766	-0.332595	-0.826224	0.181062	-0.143315	-0.320187	0.47405	0.158001	-1.05221	0.305456	-2.12844	0.206136	-0.975531
ENSBTAG00000002755	ANKRD12	-0.877776	-2.57603	-0.0654751	0.276296	-0.00426093	-0.841937	0.437712	0.360597	0.05485	-0.00406943	-0.0181606	0.308011	0.198713	0.516845	-0.131647	-0.0848934	1.04792	0.680175
ENSBTAG00000002756	CDCA2	1.4177	0.573913	0.542198	0.0555593	1.21812	-0.31559	0.0824015	-0.245323	0.0828304	0.0852219	1.53843	0.757251	0.655098	-1.06849	0.924388	-0.108709	-2.10898	-0.192324
ENSBTAG00000002764	IGFLR1	-1.48593	-1.58309	-0.055374	0.522949	0.977251	-1.46776	-0.591979	-0.26164	0.358299	-0.983759	-1.80599	0.0151312	-0.586566	-0.858171	-0.733747	-2.01091	0.377506	0.397092
ENSBTAG00000002767	GNB4	0.224099	-1.62194	0.17542	0.354024	0.542668	-2.02462	0.812115	-0.900368	-0.244752	0.765536	1.01484	0.0958563	0.649644	0.00224779	0.399395	-1.12508	-0.435635	-0.00328497
ENSBTAG00000002770	TCN2	0.169998	-0.792599	-1.11485	-0.753088	-0.22461	-1.20745	-0.110166	-1.276	-1.57382	-0.221258	-0.502693	-0.846632	-0.721667	-0.490196	-1.08843	-1.26017	-1.78122	-0.831875
ENSBTAG00000002774	PTPN23	-0.517882	-1.98524	-0.800525	-0.190917	-0.0598792	-0.759532	-1.13825	0.126859	-1.46793	-0.228544	-1.67725	0.19759	-0.753523	0.45046	-0.662643	0.130847	1.13811	0.0514282
ENSBTAG00000002782	ZC3H7B	0.241019	-0.255027	0.441471	0.951589	0.976374	0.92801	0.156701	0.954996	-0.0819198	0.679203	-0.304173	1.24852	0.0712366	0.9985	0.677795	0.779868	1.76473	1.15445
ENSBTAG00000002783	PCYOX1	0.45198	-1.82432	0.508723	0.670861	0.547145	-0.990405	0.424712	0.352854	0.590785	0.167658	0.728678	0.773062	0.887419	0.868785	0.810972	-0.253424	1.33138	0.863673
ENSBTAG00000002788	RAB27B	-0.1582	-1.59683	-1.59023	-0.338149	0.200657	-0.7071	-1.31001	-0.961213	-1.10061	-0.0950721	-0.427927	0.49061	-0.57823	0.83794	-0.781676	0.52116	0.494611	-0.562682
ENSBTAG00000002792	FUT11	0.408668	-1.82793	0.474575	1.0645	0.649184	-1.33226	0.619439	0.141458	0.514427	-0.282755	0.866618	0.265536	0.826228	0.483256	0.978571	0.0485172	0.166012	1.52528
ENSBTAG00000002795	NKTR	-0.926633	-2.69763	-0.306873	-0.409269	0.171393	-0.519991	-0.786662	-0.0614269	-0.503096	-0.122432	-1.31177	-0.309807	-0.743216	0.233994	-0.450884	-0.482657	1.26519	0.612491
ENSBTAG00000002796	KLHL3	0.405072	-2.36591	0.110151	-0.20291	0.791616	-1.16193	0.62831	-0.591186	0.202737	0.483268	0.999318	0.00920036	0.720998	0.22192	0.132693	-0.572175	0.254897	0.444419
ENSBTAG00000002799	SLC39A5	-0.196574	-0.279019	-0.799041	0.49137	0.569894	0.668212	-2.41332	1.03431	-0.294344	0.162235	-0.954893	0.768019	-0.508039	0.241727	-0.137385	-0.453951	1.10829	-0.151651
ENSBTAG00000002809	CAPN10	-1.39069	-0.559898	-1.09311	-0.411634	-0.655123	-0.820791	-1.655	-0.459815	-0.917985	-0.924238	-1.96364	-0.258661	-1.38119	-0.420401	-0.571939	-0.786011	0.266934	-0.607153
ENSBTAG00000002810	ZNF777	0.871866	1.07856	0.986709	0.4935	0.529307	0.653032	0.251655	0.691094	-0.123954	0.703916	0.371708	0.586702	1.14253	0.290386	0.839876	0.768099	0.947232	0.835887
ENSBTAG00000002813	GAB1	-0.276141	-0.64946	0.138189	-0.526784	0.586784	-1.83764	0.406703	-0.919664	-0.472061	0.0773839	0.239105	-0.0688412	0.299539	-0.0288914	-0.435785	-0.830955	-0.112352	-0.427616
ENSBTAG00000002816	SARM1	-0.169178	-0.50827	1.28767	0.784397	1.15795	0.210761	0.937291	0.284643	0.195654	0.528713	0.398276	1.03237	0.787288	2.13651	0.299973	0.857052	1.23716	1.26142
ENSBTAG00000002817	SLC46A1	-0.419108	0.711855	0.589226	1.13003	1.27143	1.48756	0.559579	0.604081	0.0112123	-0.370373	0.708896	-0.050979	0.579731	1.84492	-0.712802	0.930432	0.246223	0.713879
ENSBTAG00000002820	RBBP7	0.760449	1.74674	0.703852	0.45813	0.690838	0.918338	0.714271	0.63804	0.512567	0.689062	1.0547	0.809156	0.703054	0.574165	1.10294	0.48782	0.0866907	0.428512
ENSBTAG00000002823	MPZL1	-0.426521	-1.71045	-1.2736	-0.312447	0.198201	-0.466631	-0.613606	-0.360139	0.078271	0.564327	-0.228807	0.196566	-0.750374	-0.361254	-0.569291	-1.29003	-4.43e-05	0.329168
ENSBTAG00000002824	DPEP3	1.33786	0.337802	0.668213	0.503029	0.477833	1.18033	-0.983763	1.03284	0.761966	0.912381	0.06782	1.00844	-0.140753	0.473946	0.867395	1.11803	1.57586	0.794305
ENSBTAG00000002826	CLSPN	1.00309	0.0857809	0.980647	0.789547	1.24896	-0.720272	0.185626	0.0130258	-0.337456	0.476837	1.29362	1.42147	0.671616	0.216863	0.841979	-0.113956	-1.23559	0.819216
ENSBTAG00000002827	ACAT2	0.999009	1.23292	1.39011	0.748956	1.02422	0.563971	0.226106	0.61984	1.13027	0.378712	1.68239	0.149548	0.511526	0.0895656	0.885023	0.275638	-1.35724	-0.0669862
ENSBTAG00000002828	RNF185	-0.287657	-2.40469	0.567831	0.0232746	-0.941222	-1.47763	-0.621804	-1.07091	-0.373606	-0.706443	0.228113	-0.844549	-0.0928215	-0.743758	-0.188969	-0.116449	-0.0638573	-0.443416
ENSBTAG00000002834	CCDC69	0.341601	-0.993127	-0.220443	-0.405194	0.25827	-0.245552	-0.0137938	-0.646521	-0.80832	-0.24506	0.743598	-0.913523	-0.176306	0.0764011	-0.0860354	-0.728777	-1.72863	-0.74534
ENSBTAG00000002835	SMAD1	-0.172275	-0.444897	-1.0028	-0.436304	-1.0334	-1.53412	-0.342284	-0.596606	-0.382061	-1.74979	-1.46349	-0.784305	-0.27176	-1.76472	-1.55508	-1.44399	-0.855889	-0.42895
ENSBTAG00000002836	TAF3	0.180099	1.07091	1.42578	0.3533	0.560065	-0.518514	0.750517	0.713061	0.167414	0.281725	1.20739	0.683565	1.42998	0.453051	0.817388	1.13986	-0.182615	1.30672
ENSBTAG00000002837	TOR1B	0.786894	0.810163	0.340657	1.24617	0.0685909	-0.0100851	0.91307	-0.036594	0.173736	0.0774472	-0.729466	0.513474	-0.455359	0.325141	-0.321591	2.07895	-0.0700905	1.12285
ENSBTAG00000002842	HEATR4	0.314736	-0.345113	0.153273	0.731158	0.697641	0.47117	-0.750845	0.797374	-1.05915	0.231813	-0.607672	0.147564	-0.28471	0.00933371	0.594376	-0.544182	1.95238	0.650138
ENSBTAG00000002845	CDH10	0.705086	-0.409408	0.426517	0.681175	0.73572	-1.23462	1.11554	-0.304169	-0.219094	0.14821	0.698316	0.147383	0.463859	1.01688	0.821556	0.260781	0.308712	0.183466
ENSBTAG00000002847	D2HGDH	0.863222	1.17053	0.267043	1.20698	0.656536	1.23966	-0.767464	0.107277	0.893455	0.0674182	-0.384386	1.14936	0.398513	0.0520058	-0.155417	0.045578	2.16609	0.69263
ENSBTAG00000002848	C16H1orf74	-0.690795	-0.337178	-0.0207253	0.489373	-0.264836	1.04503	0.164166	-0.197858	0.289937	0.407279	0.907609	0.925684	1.34795	0.291063	-0.189347	0.813716	-0.599893	0.801899
ENSBTAG00000002854	TMEM63A	-0.62836	-2.33067	-0.747631	0.274723	0.0526441	-0.963221	-0.973284	-0.573842	-0.839395	-0.530476	-0.78994	0.17035	-0.609219	0.310892	-0.328991	0.0992323	0.591917	0.0849812
ENSBTAG00000002859	NA	0.650551	0.850476	1.14819	1.01	0.691866	0.897561	0.737372	0.547621	0.537389	1.05432	1.03459	1.35293	0.367388	0.889934	0.873699	1.7029	1.11281	1.44791
ENSBTAG00000002863	ACAA2	0.285528	1.42604	0.217678	-0.275898	-0.672518	0.0950934	0.562645	-3.48944	-0.0575742	-0.0781646	0.840248	-0.846465	-0.235096	-0.484876	-0.603135	-0.231325	-2.14652	-0.233129
ENSBTAG00000002869	ARL4A	-0.577274	1.63913	-0.0710972	-0.35929	-0.112781	0.825332	1.16185	-0.383828	0.940783	-0.852663	0.545796	-1.24959	-0.626363	-0.481003	-0.275554	-0.727088	-2.1194	-0.166839
ENSBTAG00000002880	SORBS1	-1.68599	-1.85051	0.698458	0.93287	0.0538495	-1.52938	1.02548	0.0546173	0.758629	0.917837	0.191295	0.629955	0.583153	1.02332	-0.175677	0.173155	1.14791	0.344098
ENSBTAG00000002882	LMNB1	0.136351	-0.33947	-0.258037	-0.580737	-0.036518	-1.14475	-0.502342	-1.45843	-1.1241	-0.10552	0.114483	-0.658299	-0.707923	-0.674825	-0.342277	-0.554456	-2.22077	-0.692556
ENSBTAG00000002883	RPTOR	0.0423366	-1.14735	0.554868	-0.883828	-0.916047	-0.167068	0.0303196	-0.116163	-0.852562	0.380788	-0.226275	1.35591	0.325684	0.549114	0.668814	0.247459	0.104554	-0.0138259
ENSBTAG00000002885	MSR1	-0.400552	0.298753	-0.439256	0.182255	0.660696	-0.237065	0.480809	0.312987	0.0566928	0.926009	0.74171	-0.183545	1.27215	0.116629	0.803983	0.379902	-0.416026	0.645662
ENSBTAG00000002888	TMTC2	-0.120805	-2.74183	-0.95036	0.303132	-0.661725	-0.781201	-0.214928	0.0420356	1.2116	-0.305867	-1.66978	-0.0162591	-0.430359	0.433423	-0.302278	-1.52	-1.16887	-0.466545
ENSBTAG00000002900	LOC511898	0.203944	0.132029	0.794873	-0.461594	-0.1675	-0.180266	-0.532039	-1.09228	-1.02253	-0.485143	0.0820031	0.322254	0.374619	-0.128956	-0.364149	-2.7785	-2.44337	-0.986434
ENSBTAG00000002902	ANO6	-0.796939	-2.45635	-0.198066	0.134296	0.420808	-1.23011	0.146337	-0.364789	-0.316295	0.180159	0.046401	0.154199	0.359018	0.0584515	0.262101	-0.646684	0.55922	0.581345
ENSBTAG00000002904	ZNF787	-0.411011	0.430947	-0.846639	-0.0175066	0.142742	0.370323	-0.611877	0.110321	-1.38248	-0.00727174	-1.61181	-0.397887	-1.19542	0.349778	-0.647841	0.502462	1.16186	-0.0916992
ENSBTAG00000002908	GNG4	-0.412621	-0.702764	0.0176146	-0.05196	0.0973505	-0.568747	-1.23328	-0.440104	-1.10779	-1.94709	0.553331	0.876544	-0.992185	0.1743	-0.16015	-0.0883787	-0.687803	-0.515641
ENSBTAG00000002917	PRKAG2	-0.46314	-0.962696	-0.322598	-0.983407	-1.02861	-1.89815	-1.0189	-0.825676	-0.226095	0.217807	-0.315457	0.715112	-1.12207	-0.114845	-1.57004	-0.417123	0.637971	-0.635921
ENSBTAG00000002918	RAD51	0.944301	1.5117	1.10014	0.642345	1.25382	-0.339977	0.514432	0.206494	0.457788	0.674888	1.47845	1.20614	0.83746	-0.0819272	0.870538	-0.0603981	-1.07441	0.316227
ENSBTAG00000002920	KAT6B	0.319093	-1.42457	0.889656	0.264224	0.38207	-0.951463	1.31893	0.279027	-0.544338	0.986577	0.795488	0.176232	0.989187	0.485298	0.160955	0.462428	0.963377	0.917112
ENSBTAG00000002922	GAB2	-1.34015	-1.78405	-0.801757	-0.618542	-0.850616	-0.745876	-0.548385	-0.927216	-0.275014	-0.440907	-0.964857	-1.50032	-0.667285	-0.677508	-1.14505	-0.811922	-0.70149	-1.14326
ENSBTAG00000002923	CX3CR1	1.22143	0.19609	0.0902449	1.41713	0.73087	-0.643586	0.822227	0.794131	0.275281	0.585691	0.68411	1.04987	0.869838	1.28241	0.360601	1.32756	1.13201	1.28904
ENSBTAG00000002929	IRF4	0.938856	0.0549822	0.345578	0.711499	0.700978	0.527049	0.201379	0.213981	0.704056	0.382774	1.26013	1.16541	0.953891	-0.537458	0.48278	0.0528181	-0.326664	-0.52635
ENSBTAG00000002931	BEST3	0.794316	-1.1381	-0.0816397	-1.80635	1.02057	-1.09018	0.521492	-0.753835	-1.00463	-0.292252	-0.0935278	0.210554	-1.81258	0.214303	0.382277	-1.1262	-1.08891	-0.000146604
ENSBTAG00000002937	ADGRE3	-0.648314	-0.655948	-0.702848	-1.12693	-1.19382	-0.40355	-0.229458	-0.954314	-0.016763	-0.309307	-1.42178	-0.887498	-0.541186	-0.371722	-1.07997	-0.694223	-0.480486	-1.15781
ENSBTAG00000002939	FURIN	-0.943806	-1.1729	-0.795038	-0.84894	-0.66345	-0.931113	-0.413667	-1.26032	-0.413013	-0.952444	-0.828227	-0.874403	-0.509203	-0.632063	-0.846912	-1.15597	-1.28377	-0.730652
ENSBTAG00000002941	FES	-0.567415	-1.37357	-0.914944	-0.72909	-0.579109	-0.853248	-0.810306	-1.4573	-0.386819	-0.853804	-0.962453	-0.923819	-0.854736	-0.741317	-1.16205	-0.674714	-0.914293	-0.849853
ENSBTAG00000002944	ATP5MC3	1.19071	2.4479	0.0862042	0.14648	0.619224	0.834726	0.720338	-0.468685	0.751237	0.025737	1.32049	0.542248	0.850669	-0.715678	0.477453	0.0360412	-2.7972	-0.0970076
ENSBTAG00000002947	LY9	-0.484321	-2.04696	-0.698737	0.568702	0.612202	-1.95425	-0.00785261	0.227912	-0.659911	-0.364785	-1.34476	-0.00138464	0.0959365	-0.891987	-0.461463	-0.699913	-0.756578	0.355765
ENSBTAG00000002948	SETD2	0.24925	-2.47288	0.633914	0.924845	0.0150471	0.113609	1.42625	1.39379	0.133277	0.575692	0.46622	0.923796	0.409537	1.41939	0.521241	0.770498	0.844096	1.42205
ENSBTAG00000002951	CD244	-0.283011	-0.515963	-0.820792	-0.326762	-0.687392	-0.791507	-0.14208	-0.808756	-0.271098	-0.158576	-0.730859	-0.626739	-0.795753	-0.343598	-1.09079	-0.364461	0.33994	0.00406051
ENSBTAG00000002953	TXN	0.0615761	1.2905	-0.385388	0.0269894	-0.149995	-0.206624	0.160362	-0.996444	0.0269729	-0.297818	0.818558	0.288755	0.0952014	-1.40704	-0.72781	-1.70348	-2.56102	-1.91316
ENSBTAG00000002956	ZNF674	0.322764	0.42179	-1.16697	-0.870281	-1.00764	-1.96706	-1.39273	-1.53527	-1.66717	0.348891	-0.237639	-0.941562	-0.373142	-1.20972	-0.474648	-0.720201	0.0348022	-0.458508
ENSBTAG00000002962	PPM1M	-0.509924	-0.571086	-0.974419	-0.637862	-0.542636	-0.285605	-0.871255	-0.742605	-0.708056	-0.724348	-0.862508	-0.746528	-0.757302	-0.580648	-0.735392	-0.61842	-0.575508	-0.649087
ENSBTAG00000002964	TXLNB	0.0275032	-1.51017	-0.21087	0.146705	-0.857135	-0.16285	-0.164596	2.87405	0.339845	0.229204	-0.482173	0.413129	-0.308794	1.15559	-0.575694	-0.203102	1.49753	-0.294625
ENSBTAG00000002966	DNAJC13	-0.109109	-1.82178	-0.448969	0.107734	0.305078	-1.1743	0.463428	0.156867	-0.795703	0.015332	-0.356312	-0.366895	-0.00927647	0.0905426	-0.185788	-0.547736	-1.32449	-0.879656
ENSBTAG00000002973	RPP30	-0.349375	1.50093	0.587691	-0.0164622	0.139586	-0.360045	-0.207729	-0.763914	-0.0499288	0.760814	-0.434189	0.605652	-0.21556	1.05501	-0.375622	0.258142	0.704771	1.1603
ENSBTAG00000002977	ECE1	-0.679853	-0.862806	-0.257713	-0.622487	-0.866566	-1.24517	-0.134038	-1.17364	-0.329934	-0.394286	-0.435688	-1.38698	-0.630991	-0.173304	-0.652235	-0.886804	-1.56421	-0.845948
ENSBTAG00000002979	PIK3R3	0.462901	0.135027	1.24603	1.04085	1.30333	0.428331	0.632516	0.587619	-0.945802	0.522891	0.260315	0.531017	0.786049	1.43667	0.585788	0.99792	1.43409	0.987664
ENSBTAG00000002980	GPT2	-0.377983	-1.91101	-0.945093	-0.473178	-0.480255	-1.67582	-0.351981	-1.28861	-0.857905	-0.493045	-0.438037	-0.680221	-0.294607	0.286363	-0.318696	-1.32233	-0.231415	-0.00696094
ENSBTAG00000002988	MACO1	0.376376	0.0829303	1.4036	0.500528	0.713395	0.922504	1.22177	1.12454	1.02636	0.268944	1.14329	0.468663	0.755263	0.968501	0.44747	1.11183	0.513842	0.631455
ENSBTAG00000002993	SFT2D1	-0.50064	-0.744052	-0.958786	-1.32964	-0.463071	-0.577378	-1.17995	-0.432482	-0.995073	-1.08685	-1.69699	-1.00597	-0.864748	-0.19693	-1.13286	-0.57824	0.309462	-1.24389
ENSBTAG00000002995	GMPPA	0.720925	0.643916	0.326265	0.559202	1.10578	0.224528	-0.616452	-0.408796	0.535552	0.65743	1.21022	1.00562	0.777279	-1.25299	-0.108727	-0.504015	-0.538215	-0.914948
ENSBTAG00000002996	SHROOM4	-1.07753	-1.63238	-1.17412	-0.447671	-0.206417	-0.92661	-0.74395	-1.37076	-0.961038	-0.370123	-1.68086	-0.841918	-1.87552	-0.825947	-0.869818	-1.0756	-0.687504	-0.560614
ENSBTAG00000002997	ADAMTSL1	-0.0721717	-0.0841654	0.281586	0.564208	0.238393	0.583921	0.156042	0.338718	-0.0793201	0.551565	-0.244693	-0.101449	-2.00902	0.662883	0.978085	0.363487	0.664552	0.25505
ENSBTAG00000002999	ANAPC15	-0.120192	1.90504	-0.893732	-1.46032	-0.54688	-0.142726	-0.0867508	-0.601841	-0.404155	-0.0880907	-0.465749	-0.513168	-0.461125	-0.850725	-0.706799	-0.700635	-2.13842	-1.33535
ENSBTAG00000003001	LAMTOR1	-0.55084	-0.632549	-0.8948	-0.806523	-0.749173	-0.908703	-0.345463	-1.50609	-0.827213	-0.809235	-0.550165	-1.01385	-0.592089	-0.586318	-0.897078	-0.739329	-1.74034	-1.05896
ENSBTAG00000003002	WDR75	1.137	0.352787	1.23069	0.385948	0.805094	0.364425	0.613929	-0.172015	0.556633	0.58633	1.21001	0.059759	0.676535	-0.0485485	0.411689	0.938167	-0.906746	1.1228
ENSBTAG00000003014	TRPV2	0.245146	0.765341	-0.319207	1.17706	0.395303	1.59258	-0.61653	1.36417	1.4141	0.599761	-0.255253	0.745648	-1.59429	0.790102	0.184343	0.0961711	1.34361	0.257218
ENSBTAG00000003015	SESN1	-0.571587	0.881994	0.80234	-0.343599	-0.5144	3.4767	1.5527	0.633488	1.05629	-0.553019	-1.18644	-0.0852496	0.255615	0.393719	-0.19863	-0.41408	0.989	0.344674
ENSBTAG00000003016	PTPN7	0.46116	1.24656	0.470913	1.26135	0.693611	0.511548	-0.239735	0.855055	0.944601	-0.0342166	0.696483	0.744777	0.912014	0.940627	0.904337	0.856413	1.11941	0.759826
ENSBTAG00000003017	TTC38	-0.960812	0.951167	-0.921261	-0.519487	-0.25322	0.839314	0.399615	-1.09752	-0.770651	-0.228136	0.0310886	-0.454002	0.462	1.30868	-1.25933	0.902046	-0.205391	-0.485654
ENSBTAG00000003018	FSTL3	1.54402	0.939863	-0.159956	0.494511	0.253493	1.13572	-0.199603	0.333128	0.398076	0.181257	0.573755	0.341335	0.674825	0.629716	-0.389636	0.545229	-0.216529	-0.124728
ENSBTAG00000003021	SP1	-0.524646	-2.18696	-0.458619	-0.0452047	-0.0397746	-0.826985	0.246911	-0.0769228	0.102323	-0.0145977	0.186826	0.465313	0.385952	0.55828	0.37168	0.524044	0.0800166	0.890652
ENSBTAG00000003033	GADD45G	-1.57258	-0.53275	-1.51833	-0.308268	-0.771095	0.468729	-0.0738514	-0.699992	0.692232	-1.5304	-0.848525	-1.31634	-0.945135	-0.97558	-2.01378	-0.499969	-0.895641	-0.635816
ENSBTAG00000003035	IMPACT	0.56634	0.361451	1.31795	0.548738	1.35171	0.715882	0.0976318	0.704726	1.59333	0.576146	1.01164	0.774026	0.733545	0.658146	0.929595	1.11008	1.33019	1.01247
ENSBTAG00000003036	PPFIA2	-1.94535	0.354817	1.0185	-0.0497847	-0.829201	-0.752879	-1.995	1.17281	0.363482	-0.0779669	-0.474633	1.11703	0.955907	-0.306807	1.00237	-1.20909	1.47928	-0.0999369
ENSBTAG00000003038	TAP2	0.105256	0.565589	0.0644978	0.78836	0.729957	0.395579	0.0394976	0.0271565	0.378379	-0.0382884	0.224009	0.799003	-0.447932	0.408625	-0.663122	1.4061	0.939464	0.401871
ENSBTAG00000003039	PSMB8	0.525237	1.43307	0.327135	0.326147	0.363859	0.649293	0.469237	0.147728	0.463805	0.0957679	0.533577	-0.140949	-0.203604	0.448259	-0.125946	0.760719	0.137711	0.359728
ENSBTAG00000003040	RALGAPB	-0.207509	-2.78394	0.155369	0.123297	0.363191	-1.04644	0.693112	0.439868	0.0795549	0.439006	0.486677	0.669884	0.401587	0.802594	0.620366	0.326201	0.828256	0.964783
ENSBTAG00000003043	GNG2	-0.852421	0.828664	0.279273	-0.667232	-0.776195	-0.311075	0.588523	-0.878203	-0.190243	-0.0214929	0.0316222	-1.18896	-0.485472	-0.651726	-0.214804	-0.775021	-1.21121	-0.182481
ENSBTAG00000003044	SPIN1	0.119258	-0.202707	1.22958	-0.362723	0.447028	0.314091	1.01311	0.198904	1.28252	0.530517	1.2884	-0.541966	0.470484	-0.056001	0.281405	-0.0336127	-0.340241	0.630747
ENSBTAG00000003051	FER	1.13984	0.573776	-0.423402	-0.597217	-0.346516	-2.93791	1.39291	-1.25696	0.610971	-0.317426	-0.316929	0.137657	0.800767	0.689823	0.17868	-0.757008	0.509485	0.938248
ENSBTAG00000003061	NA	-0.0594455	-0.933882	-1.25853	-1.13258	-0.122938	-1.75628	-1.98694	-0.28993	-0.899228	-1.56716	-0.82305	0.144754	-1.65599	0.0643142	-0.653533	-0.947633	-0.780878	-1.68181
ENSBTAG00000003062	FAM160B1	0.109142	-2.32971	-0.288597	-0.0955189	-0.0515531	-1.51305	0.16584	-0.692284	-0.300446	-0.0111933	-0.325465	0.123402	0.0266034	-0.231181	0.0995965	-0.294101	-0.109705	-0.152976
ENSBTAG00000003063	SYNJ1	-1.28687	-1.97489	-0.592034	-0.595885	-0.673148	-1.71595	-0.520964	-0.738692	-1.03936	-0.262655	-0.907003	-0.34558	-0.668968	-0.150579	-0.586237	-1.00259	-0.057388	-0.629086
ENSBTAG00000003064	PAXBP1	-1.02972	-0.878828	-0.751656	0.0497408	0.269491	-0.571691	-1.16671	0.137238	0.00438541	-0.0281897	-2.22177	0.39559	-1.09317	-0.00885828	-0.181761	-0.683284	3.13294	-0.106094
ENSBTAG00000003066	NSA2	0.702779	2.84117	0.891353	0.724612	-0.154779	2.10857	0.828416	0.915716	-0.463781	1.0874	1.12629	0.050792	-0.233842	-0.147632	0.655142	-0.798757	-0.997206	-1.53152
ENSBTAG00000003068	MSMO1	0.36571	1.26049	0.86821	0.845461	0.604046	-0.192438	-0.139235	0.502027	0.987589	0.306893	1.24971	-0.0225708	0.176437	0.0447305	1.11817	-0.61525	-0.639369	-0.570263
ENSBTAG00000003069	MAN1C1	-1.51042	0.130266	0.141351	-0.177443	-0.294266	0.781267	-0.82713	0.742341	-0.557011	-0.0535577	-0.627606	-0.330716	-0.630257	-0.433997	0.24743	0.236526	0.320553	0.536633
ENSBTAG00000003072	ACADVL	-0.305081	-0.603244	-0.850833	-0.472861	-0.529322	-0.453131	-0.910205	-0.834039	-0.811205	-0.988321	-0.468762	-0.67622	-0.92603	-0.625502	-0.693491	-0.432893	-1.126	-0.777084
ENSBTAG00000003073	NAA40	0.865533	0.703656	0.379679	0.60055	1.28444	0.824217	0.378333	0.566002	1.21507	0.281426	1.30484	1.1603	1.06264	1.32149	0.936578	1.10621	0.707366	1.27196
ENSBTAG00000003076	NT5DC1	-0.963776	-0.0758101	-0.493585	-0.681954	0.435559	-1.21682	0.0436742	-0.695185	-0.36286	0.0169345	-0.0879359	-0.330468	0.102283	-0.857091	-0.24087	-1.66102	-0.549615	-0.525208
ENSBTAG00000003084	GPATCH2L	-0.493995	-1.29972	0.378168	-0.209861	0.193438	-0.617375	0.749699	-0.17484	0.154765	-0.245972	-0.0707278	0.363636	0.0555849	0.268104	0.0182312	0.0233725	0.740106	0.363145
ENSBTAG00000003087	DCUN1D5	0.780834	1.54449	0.711496	0.0317164	-0.122799	0.878469	-0.504732	0.521545	0.229488	0.619723	0.670885	0.416548	0.307089	1.08955	0.498715	0.82374	0.483738	0.556219
ENSBTAG00000003089	RHPN2	-1.63993	1.05288	1.17284	0.561679	-0.23076	0.964898	0.156621	0.923851	0.40435	0.222633	0.310628	0.63912	0.757904	1.16151	1.09804	1.00039	1.40753	-0.789799
ENSBTAG00000003092	ANAPC5	0.400528	0.737607	0.165416	0.555347	0.626424	1.00948	-0.158624	1.09091	-0.328653	0.563794	-0.715218	0.816699	-0.45273	0.604085	0.260667	0.818444	2.35825	0.511356
ENSBTAG00000003097	DENND4C	0.505614	-1.04455	0.618078	1.361	1.13614	0.395058	0.543277	1.12792	1.07308	0.440256	0.789055	0.975276	1.11831	1.31258	1.15662	0.807038	1.68306	1.23671
ENSBTAG00000003098	MTDH	-0.506183	-0.9913	-0.690281	-0.457271	-0.350745	-1.10119	-0.486872	-1.19245	-0.331082	-0.776766	-0.154608	-0.532383	-0.445707	-0.863844	-0.461886	-1.26307	-1.5709	-0.856173
ENSBTAG00000003100	SMTN	-0.164726	-0.697772	-0.385163	-0.304584	-0.43104	-0.409432	-1.93007	-0.124952	-0.500674	-0.408352	-1.12228	0.454038	0.0899981	0.567544	0.524647	-0.303032	-0.690615	-1.11235
ENSBTAG00000003102	GCC1	0.90253	-0.514447	1.02659	0.885761	0.431005	-0.721611	0.740962	-1.04081	0.430027	0.195127	0.97804	0.362324	0.915303	0.791519	0.906396	1.54788	-1.72976	1.69106
ENSBTAG00000003109	ITM2B	-0.514813	0.289467	-0.350368	-0.505718	-0.391977	-0.705255	0.579502	-0.982058	0.259811	-0.724859	0.0542063	-0.91271	-0.204496	-0.74403	-0.683119	-0.691832	-1.47824	-0.57121
ENSBTAG00000003111	ATM	-0.0365874	-1.2599	0.427116	0.16819	0.341455	-0.541544	0.637951	0.402516	-0.532868	0.635455	0.79531	0.470256	0.789091	0.575453	0.710013	0.879218	0.831285	1.05955
ENSBTAG00000003114	AVL9	-1.20218	-1.8911	0.309523	0.27082	-0.0913497	-0.238521	0.0309774	0.116891	0.867009	-0.887191	-0.728061	-0.259968	0.279968	-0.423918	-0.0252448	-1.16773	-0.587507	-0.140698
ENSBTAG00000003115	KBTBD2	0.215894	-1.04097	-0.347106	-0.417461	-0.248983	-0.381424	0.112494	0.0796348	0.371661	0.100595	-0.396035	-0.329821	-0.125171	-0.00096324	0.253031	0.00955859	0.172869	-0.167162
ENSBTAG00000003128	SPATA6	-0.900609	-1.06848	-1.03507	-0.50117	-0.822737	-1.24806	-0.249539	-1.11298	-0.318931	-0.569259	-0.839173	-1.06634	-1.24984	-0.437662	-1.3003	-1.33996	-0.915641	-0.656926
ENSBTAG00000003137	PLPPR1	-2.33944	0.444024	-1.29736	-0.477997	-1.56328	0.403589	0.525095	-0.672289	0.618949	1.64816	0.0355954	0.586151	0.247801	0.154675	0.139924	1.077	-0.739062	0.818192
ENSBTAG00000003144	KIAA0825	-0.645496	-0.73643	-0.399549	-0.87963	0.988224	-1.21824	0.686093	-0.776841	-1.73541	-0.54751	-0.354749	0.523007	0.0920136	0.13214	0.450914	1.60201	0.986079	1.28635
ENSBTAG00000003151	DNAJB11	0.41078	0.380756	-0.0449322	-0.390305	0.331348	-0.662583	0.0925271	-1.1798	0.147553	-0.199294	0.626346	0.440641	0.395316	-1.85957	-0.509593	-1.83578	-2.82788	-1.21102
ENSBTAG00000003152	IFI27	1.35405	0.777424	-0.422945	-0.000396508	1.52529	0.518897	0.588717	-0.0275254	0.10871	0.854534	-0.215065	-1.29691	0.434914	0.0729785	-1.07173	1.00444	1.12107	0.0950622
ENSBTAG00000003155	IFI27L2	0.946502	1.83263	-0.396276	0.87004	1.09807	1.56216	0.528403	0.864551	1.08069	0.524327	0.484275	-0.203477	0.791011	0.180718	-0.254553	0.470748	0.60668	-0.376734
ENSBTAG00000003161	YBEY	1.10324	1.37057	0.728897	0.084606	0.417304	0.466553	0.982389	0.381197	0.740969	0.563436	1.02756	0.0174953	-0.79655	-1.08356	0.278175	0.240116	0.686409	0.0676889
ENSBTAG00000003162	CRYZ	-0.688295	-1.38297	-1.18927	-0.0734414	0.668855	-1.57608	0.273323	-1.44843	-0.36072	-0.310398	0.57916	-0.0406043	0.147405	-0.411389	0.00519152	-1.74293	-1.68387	-1.37062
ENSBTAG00000003169	FBXO24	-0.562126	-0.706099	-0.974697	0.778336	0.549325	1.21674	-1.3914	1.38963	0.579443	-0.0257409	-2.20174	1.30839	0.322626	1.57063	0.384765	0.311873	3.08956	1.01397
ENSBTAG00000003174	NDUFAF4	0.678628	1.70864	0.404289	1.00061	0.183567	-0.281191	-0.177951	-0.637053	-0.132256	0.965953	1.6759	-0.419068	0.319342	-0.468064	-0.674944	0.697339	-0.717827	-0.255609
ENSBTAG00000003176	JAM3	0.0389012	-1.15074	-0.886207	-0.697896	-0.848803	-0.33256	-1.80423	-0.823103	-0.632901	0.159601	-0.179266	-0.145999	-0.225013	-1.36147	-0.342705	-1.3238	-2.91378	0.757527
ENSBTAG00000003177	SLC25A33	-0.808922	0.0778846	-0.570042	-0.195826	-1.34789	0.244214	-0.583112	-1.51368	-0.587349	0.200887	-1.11555	-1.72709	-0.406954	-0.592653	-1.33075	-1.06209	-1.08682	-1.60171
ENSBTAG00000003178	ATE1	-0.225698	-1.06183	1.4204	-0.33652	0.535169	-1.0757	0.543062	-0.105143	0.395209	0.3652	1.15232	-0.190507	1.12258	-0.435237	0.14693	-0.350864	-0.115544	0.989071
ENSBTAG00000003180	TMEM201	-0.825181	-1.17189	-0.475004	-0.143508	-0.149887	-0.80012	-0.0456358	-0.146909	-0.38811	1.62856	-1.03144	0.127217	-1.19467	-0.200907	-0.627906	-0.513539	1.00734	0.993546
ENSBTAG00000003184	GATA1	-0.487972	-1.0418	-1.2656	-0.133676	0.0493535	0.901855	-0.875978	-0.681403	2.26098	-0.747544	-0.623328	0.00491235	-1.74171	-0.0717514	-1.07726	0.652604	0.375904	-0.00278005
ENSBTAG00000003185	ASAP1	-0.988349	-1.87178	-0.322299	-0.187452	-0.214683	-1.12643	0.164901	-0.305915	-0.207914	0.165819	-0.638579	-0.178758	-0.381209	0.233383	-0.356786	-0.777529	0.468818	-0.0783505
ENSBTAG00000003186	OTULIN	0.265639	-1.75754	0.688532	1.05674	0.252504	0.54658	1.48454	1.35313	1.12531	-0.506238	-0.0995195	1.23235	0.928741	0.246733	0.791978	0.656171	1.79157	1.67057
ENSBTAG00000003189	CCDC6	0.862981	-0.497195	0.988664	0.651902	0.532512	0.196254	1.12168	0.24213	0.565442	0.638861	1.45278	0.663035	0.965217	0.641321	1.39841	0.832435	0.0724126	0.787786
ENSBTAG00000003191	FSCN1	-0.702334	1.85727	0.406864	0.643328	0.821886	0.410736	0.266284	0.614001	0.145412	0.920558	0.950919	0.735613	1.46344	0.87263	0.889864	0.784369	1.2564	1.36405
ENSBTAG00000003196	PAPSS2	-0.554487	-1.55941	-0.713285	-0.964669	-0.628713	-1.39233	-0.324146	-1.12684	-1.06037	-0.428783	-0.299247	-0.810037	-0.293429	-0.713029	-0.56275	-1.77945	-1.05636	-0.762694
ENSBTAG00000003200	CSPG4B	-0.310246	-2.26221	-1.52163	0.0588579	-0.512133	-1.44249	-0.609291	-0.842408	-0.982817	-0.479879	-1.33108	-0.591912	-0.339634	-0.781136	-1.15827	-0.439725	-0.905775	-1.19188
ENSBTAG00000003205	RPL35	0.619253	2.23101	0.651016	0.154557	0.0453223	1.4522	0.576635	0.571953	0.426491	-0.0803324	0.88502	0.20374	0.601148	-0.237255	0.523787	-0.0343611	-0.88132	-0.159988
ENSBTAG00000003221	ATF7IP	-0.279038	-2.62994	-0.594099	0.347926	-0.340232	-0.79551	0.447845	-0.218254	0.167468	0.16406	0.107335	0.0774475	-0.52834	0.277395	-0.231628	0.461614	0.237339	0.296398
ENSBTAG00000003222	ASNS	-0.500484	0.636332	-0.192866	-0.733658	1.53778	1.31579	-0.11189	-0.696195	-0.340175	-0.765038	0.401083	0.183198	1.58586	-1.19629	-0.287042	-0.897733	-0.633438	-0.813488
ENSBTAG00000003228	RPL3	0.769314	1.70326	1.03	0.46222	0.255682	-0.0293852	0.559469	0.741996	0.583669	0.453351	1.21207	0.444475	-2.34374	0.598539	0.97479	0.629939	-0.776679	0.352208
ENSBTAG00000003229	RPL23	0.711412	2.43733	0.779856	0.361404	0.265674	1.41941	0.817293	0.781711	0.69275	0.253828	1.1504	0.0943629	0.728573	-0.40514	0.466035	-0.249638	-1.22984	-0.314076
ENSBTAG00000003232	RAB29	0.917533	0.878651	1.34436	0.834816	0.499823	0.820964	0.909414	0.937483	0.790939	0.140925	0.776674	-0.00788169	0.734909	0.00283032	0.954943	1.44107	-0.474868	0.639141
ENSBTAG00000003237	IQSEC1	0.0645556	-1.8167	-1.47182	-0.172706	-1.36875	0.389337	-1.01276	-0.309973	0.116872	-0.806814	-1.19714	-0.787409	-0.966081	-0.100146	-1.42061	-0.0251535	0.161376	-0.4229
ENSBTAG00000003239	UTP20	0.74412	-0.235666	0.396709	-0.501491	-0.0332879	-1.07907	0.636384	-0.749468	-0.899395	1.54802	0.353604	-0.274479	0.291332	-0.892524	-1.09469	0.6843	0.329224	-0.0877218
ENSBTAG00000003240	C8H9orf152	-0.933048	0.172632	0.477969	0.311324	0.529774	0.753048	-0.0407326	1.81816	1.08706	-0.118084	-0.391129	0.150831	0.424478	1.38107	1.36631	0.641476	1.02527	0.368154
ENSBTAG00000003242	ACAD9	-0.0321111	0.772808	0.732558	0.817457	0.496994	0.566647	-0.457067	0.446414	0.700039	0.205037	-0.602162	0.802259	-0.311216	0.50454	0.385174	0.0467534	1.59518	0.194743
ENSBTAG00000003245	BCAR3	0.789782	0.734612	0.249959	1.24188	-0.102975	0.763818	0.785382	0.440598	1.72708	0.698276	1.11295	0.154239	0.814168	-0.480838	0.795664	-0.285241	0.73213	-0.208104
ENSBTAG00000003255	CD4	0.0108153	0.965077	0.960286	0.852852	0.801241	-0.0753324	0.633585	0.577537	0.733773	0.0937288	0.500534	0.330881	0.622733	0.324631	1.30032	-0.102495	0.148635	0.560352
ENSBTAG00000003256	TOMM34	-1.22252	-0.689373	-0.679956	-0.478392	-0.241622	0.285331	-2.01633	0.466692	-0.852679	-0.900272	-2.35769	-0.454139	-1.28401	0.0536513	-0.403599	-0.0938987	1.51522	0.290973
ENSBTAG00000003257	STK4	-0.322291	-2.4963	0.0573928	0.189133	0.237353	-0.727351	0.191126	-0.0388291	0.669779	-0.00553536	0.375323	0.143127	0.43455	0.390917	0.701483	0.210831	0.0991076	0.517431
ENSBTAG00000003259	TCERG1	0.549432	-0.75605	0.663696	0.562951	1.02471	-0.184408	0.612851	0.633835	0.266287	0.862655	0.51784	0.891981	0.681437	1.48529	1.01902	1.53869	1.45386	1.29445
ENSBTAG00000003261	AURKC	0.728833	-0.456924	-1.93055	1.3622	-0.682769	-0.521045	-0.826933	0.0676213	0.120016	1.9281	-0.79222	-1.84866	0.0525076	-1.62447	-0.0422733	-0.349991	-0.445831	-2.10864
ENSBTAG00000003263	TBCA	0.759985	1.93771	0.732041	0.779894	0.672027	0.466856	0.485858	-0.294106	0.340839	-0.0803446	0.917065	0.00359246	0.449353	-0.425059	-0.193802	0.478598	-0.864347	-0.173629
ENSBTAG00000003265	ADD3	0.576366	0.545488	1.08272	0.131648	0.652897	0.270936	0.5458	0.980459	1.11944	0.44847	1.10229	0.458499	1.00162	0.763187	1.11095	0.700123	0.793003	1.00238
ENSBTAG00000003276	PRKCH	0.623936	1.16335	0.942458	1.15275	0.755066	0.171711	0.875189	0.835517	0.562766	0.848049	0.963058	0.77266	1.05733	0.935969	1.24599	0.805634	1.23379	1.50437
ENSBTAG00000003289	LOC616364	1.52407	0.369429	-0.808162	0.538551	-0.216444	0.435642	0.908383	0.461477	0.42733	-0.343138	-1.31421	-0.4392	-0.222655	0.471998	-0.0687948	0.973346	0.217706	0.674507
ENSBTAG00000003290	SLC9A7	0.597085	-2.41812	-0.150257	0.832493	0.690193	0.385775	0.602159	0.800867	1.19191	1.00876	0.795018	1.06589	0.956455	0.796677	0.647555	1.32748	1.29387	0.837098
ENSBTAG00000003296	TWNK	1.12713	0.39914	0.848266	0.747359	0.610108	1.1264	-0.376245	0.972437	-0.136365	0.720928	0.189698	0.577308	0.830827	0.644801	0.712286	0.857465	0.0905757	0.561807
ENSBTAG00000003297	OASL	0.828119	0.59502	0.257619	1.04439	0.522977	0.0345953	0.58874	0.444384	0.0758828	0.504918	0.887111	0.280274	0.119045	0.733651	-0.0388085	1.48841	0.80651	1.05327
ENSBTAG00000003298	LZTS2	-1.57232	-0.966842	-0.7401	-0.466423	-0.699789	-0.964579	-1.44399	-0.35025	0.14723	-1.0613	-1.68973	-0.477506	-0.325389	0.211413	-0.695266	-1.04683	0.033171	-0.423504
ENSBTAG00000003300	MFGE8	-1.05453	-0.101415	-0.0097897	-1.46238	-0.548321	-0.791637	-0.105247	-1.49442	-0.909164	-0.500856	-0.379723	-1.34531	-0.401697	-0.837076	-0.0902568	-1.6591	-1.76403	-1.24468
ENSBTAG00000003303	MRPL58	-0.473934	0.879199	-0.728574	-0.105556	-0.47774	-0.0679198	-0.67974	-0.529527	-1.23683	-0.669325	-0.790387	-0.620933	-1.11277	-0.411742	-0.582787	-0.45004	0.0254913	-0.76885
ENSBTAG00000003305	NCF1	-1.04155	-0.94556	-0.936564	-0.785938	-1.21351	-0.558457	-0.986102	-1.46638	-0.637627	-0.324206	-1.41511	-1.5802	-1.19204	-0.514499	-1.6566	-0.652899	-0.666009	-0.896766
ENSBTAG00000003312	CHST15	-0.193271	-1.9005	-0.722163	-0.917701	-0.849983	-0.635433	-0.541879	-0.928101	-0.773257	-0.598003	-0.596459	-0.933327	-0.152057	-0.759412	-1.26785	-0.340077	-0.964693	-1.1971
ENSBTAG00000003314	SKA3	0.540483	0.151869	-0.207689	-0.865687	-0.239145	0.832139	1.18271	-0.597609	0.433412	0.275979	0.683045	-0.497656	-0.246318	-2.04651	0.5166	-1.4692	-1.39489	-1.82457
ENSBTAG00000003315	MRPL57	1.11146	1.48886	0.208065	0.0476818	-0.268151	1.15174	0.264672	-0.2947	0.231341	0.356531	0.283182	0.506682	0.826862	0.599697	0.0582864	1.21702	-0.335074	-0.352979
ENSBTAG00000003322	TTLL7	0.197203	2.14482	-0.827548	-0.883952	-0.155838	0.591296	0.513919	-0.753122	0.290994	-0.52815	0.410594	-0.962552	-0.543645	-1.84116	-0.68319	-0.536823	-2.61545	-1.37718
ENSBTAG00000003323	NOL6	0.393281	-0.476417	0.174573	-1.255	-0.423312	-0.029308	-0.104568	-0.956528	-1.21106	0.161734	0.202504	-0.379665	-0.286826	-0.366654	-0.625308	0.967306	-1.03057	0.21056
ENSBTAG00000003325	SNRK	-0.367174	-1.13069	0.0705169	0.0427354	-0.470143	-0.727022	0.420711	-0.414651	0.556487	-0.316703	-0.0987304	-0.463423	0.194398	0.541255	-0.0629531	-0.105087	-0.145463	0.232216
ENSBTAG00000003326	NAIP	-1.02369	-1.77898	-0.841417	-0.522958	-0.813997	-1.23045	-0.186303	-1.25918	-0.771054	-0.173616	-0.760911	-1.24892	-0.616022	-0.428145	-1.15139	-1.0949	-0.600479	-0.742695
ENSBTAG00000003327	RUFY4	-1.733	-0.608535	-0.470107	-0.620168	-1.02067	-0.17228	0.218916	-0.89535	-0.853052	0.298303	-1.50927	-1.86846	-0.565422	-1.08222	-1.84172	-1.35299	-0.934438	-0.710075
ENSBTAG00000003328	TAMM41	-0.567769	1.07717	0.561682	0.48122	0.0666798	0.196512	-0.282723	0.305971	-0.26437	-0.000784657	-0.124942	0.713721	0.43313	0.59927	0.269482	0.742626	1.38854	1.04169
ENSBTAG00000003329	FST	0.0784534	1.46393	0.169083	0.768818	-0.22333	-0.0950593	0.985331	1.06716	0.828575	1.05759	0.371487	0.95329	0.626455	0.620871	0.833934	0.296232	1.0258	0.334437
ENSBTAG00000003330	ATL3	1.12892	-0.106621	1.1564	0.675694	1.05469	-0.199378	-0.0233875	0.149532	0.454888	0.768122	1.97947	1.08018	1.30587	0.415142	1.05753	0.525164	0.0643639	0.458854
ENSBTAG00000003332	RPP40	0.473575	-0.76101	-0.0293	-0.799738	0.541655	-1.24458	0.582885	-1.12975	-0.555031	0.434198	0.526199	-0.545859	-0.271135	-0.559527	-0.680186	0.293781	0.0812287	0.399369
ENSBTAG00000003334	ADAP2	-0.83839	-1.53862	-0.895445	-0.55552	-0.459823	-1.40772	-0.401036	-0.99773	-0.856194	-0.634068	-0.667624	-0.753222	-0.147412	-0.349943	-0.564	-1.23514	-1.00487	-0.827894
ENSBTAG00000003339	ZBTB10	0.390889	-1.06355	0.393853	0.968834	0.621192	-0.44209	0.216266	0.881051	0.940913	0.873365	0.658639	0.63745	1.00553	1.12037	1.27068	1.23834	1.13379	0.404565
ENSBTAG00000003340	HDDC2	0.708669	1.45964	0.834934	0.323456	0.700908	1.03949	0.980439	-0.0661898	0.263865	0.679693	1.37987	1.45096	1.01244	1.23298	0.699672	0.532079	0.662695	0.128811
ENSBTAG00000003353	SLC6A2	-1.17869	-2.40769	-1.29457	-0.29501	-1.03714	-0.801309	-1.46401	-0.869761	-0.602384	-0.949376	-1.598	-0.924603	-1.22789	-0.504661	-1.17867	-0.733005	-0.486359	-0.673018
ENSBTAG00000003354	SMCHD1	0.351918	-0.192777	1.03963	0.667446	0.557225	-0.178958	0.79874	0.512816	0.419853	0.440107	0.855381	0.666341	1.16949	0.477965	0.697248	0.737113	0.321842	1.12211
ENSBTAG00000003358	MCFD2	-0.274017	-1.02218	-0.443423	-0.834257	-0.396601	-1.48542	-0.30893	-1.14266	-0.98995	-0.650725	-0.105874	-1.09302	0.377142	-0.356196	-0.00372439	-1.33643	-1.48162	-0.538702
ENSBTAG00000003359	ELOVL5	1.71283	-0.336237	0.378152	0.638407	0.669294	0.432795	0.313202	1.18165	0.0665935	0.0751946	0.448139	-0.153491	-0.148371	1.2884	0.135162	0.986447	-0.244866	1.69836
ENSBTAG00000003362	HSP90B1	0.543979	0.481544	-0.118351	-0.01671	0.437389	-0.654692	0.39206	-0.632059	0.433303	-0.293947	0.97317	0.94005	0.788662	-1.96293	-0.140349	-2.3499	-2.21427	-1.34788
ENSBTAG00000003366	DDX58	0.173519	-1.25394	-0.290186	-1.20068	0.0997486	-0.642989	0.0892291	-1.41408	-1.04455	0.713699	-0.906345	-0.417607	-1.67874	0.111638	-1.26956	1.29478	1.15159	0.119892
ENSBTAG00000003372	SLC35B4	-0.0137787	-1.15245	0.330268	1.02125	0.863819	-0.257186	-0.076004	0.255154	-0.206582	0.0745319	0.667752	0.162578	1.11491	0.0985456	0.685534	-0.293603	0.0318179	0.432697
ENSBTAG00000003376	ASB1	0.866852	-2.47117	0.738578	0.502292	0.264689	-0.757122	0.524969	0.357842	-0.177825	0.109405	-0.298203	0.97115	0.56433	-0.0382921	0.686768	0.332486	0.158863	0.679577
ENSBTAG00000003378	ACAP2	-0.748516	-2.48194	-0.108067	0.0847735	0.0905636	-1.11693	0.357887	-0.0991675	0.0625253	-0.0360202	0.290957	0.291113	0.212436	0.296922	0.527838	0.207492	0.544539	0.550881
ENSBTAG00000003381	TENT4A	0.0393366	-0.934662	-0.170783	0.408915	0.481541	0.149265	0.0325782	0.396946	-0.189627	0.939349	-0.864986	0.607258	-0.526508	0.994555	-0.17976	1.19153	2.38987	0.358981
ENSBTAG00000003384	CEP162	0.958665	0.274138	1.47839	-0.315092	1.16345	-0.284162	1.01004	-0.354524	-0.223448	0.0347139	0.953842	-0.206616	0.63414	0.239839	1.4072	0.937198	0.176318	0.979924
ENSBTAG00000003388	DPM2	0.74346	0.503211	-0.711733	-1.07285	-0.845268	-0.613829	-0.897831	-1.53615	-0.344618	-0.359958	0.262935	-0.411095	-0.157428	-0.658992	-1.0381	0.191982	-2.53114	-1.50485
ENSBTAG00000003393	CCDC157	0.238128	1.19535	0.617829	0.779683	0.833566	1.21097	0.00529815	0.837211	0.310438	0.53502	-0.24582	0.523192	-0.102889	-0.0628344	0.623614	-0.0992876	1.58314	0.376901
ENSBTAG00000003394	RNF215	-0.108325	1.03731	-1.14644	0.718293	0.789299	0.865584	-1.33853	0.689087	0.0283889	-0.52579	-2.35433	0.541457	-0.744096	1.06132	-0.487951	-0.818628	2.225	0.539326
ENSBTAG00000003395	ZRANB1	-1.05394	-0.687722	0.0366681	-0.362897	-0.637806	0.222089	0.254488	-0.255696	1.104	-0.304063	-0.335202	-1.1218	-0.382066	0.0711695	-0.20868	-0.534781	-0.533221	-0.0212913
ENSBTAG00000003396	MAFB	0.464868	-1.67712	-0.898608	0.148453	0.467027	-2.85009	0.290849	-1.49184	-0.736039	0.226331	0.504881	-0.321339	0.438132	0.754748	-0.230006	-1.67648	-1.34588	-0.50764
ENSBTAG00000003397	CTBP2	-0.692526	-1.25577	-0.717628	-0.441885	-0.575391	-1.14693	-0.478126	-1.05961	-0.276291	-0.834302	-0.292221	-1.23759	-0.512662	-0.547623	-0.768748	-1.0634	-1.61204	-0.923505
ENSBTAG00000003398	KCNG1	0.756237	0.299149	0.0379792	-1.09472	-0.0199429	0.118448	0.340887	1.03513	0.17175	0.639018	-2.34529	0.777911	0.349264	0.857689	-0.10858	0.549263	1.52412	-0.492825
ENSBTAG00000003401	ACTR3	-0.140513	0.0340573	-0.229366	-0.427277	-0.403452	-0.804513	-0.286368	-0.970999	-0.233508	-0.642806	0.0906705	-0.991014	-0.385178	-0.56331	-0.382373	-0.619223	-1.34628	-0.633374
ENSBTAG00000003403	PADI2	0.483884	-1.72873	-0.0949385	0.874678	-0.214756	-1.45298	0.413923	-0.633498	0.0437857	1.03858	1.19345	-0.793794	1.21817	1.0297	1.59755	-0.286593	0.777073	0.383544
ENSBTAG00000003405	TP53I3	-0.649297	1.58152	0.614733	0.215522	-0.675435	0.199619	0.742346	1.76882	1.2295	-0.0904069	1.25602	-0.395145	0.244998	-0.154854	0.9883	-1.04999	0.511596	-0.0324031
ENSBTAG00000003408	NA	0.639272	-0.657359	0.240286	0.376461	0.599692	0.376715	-0.187457	-0.205011	0.774019	-0.0623648	0.560861	0.578	1.0548	-1.25864	-0.0843265	-1.62	-1.03764	-1.32013
ENSBTAG00000003415	ESD	1.04809	1.80558	0.836934	0.668956	0.271453	1.74141	0.49372	0.225063	0.699184	0.344932	0.914811	0.528313	0.297762	0.451892	0.481081	0.299391	0.453829	-0.150918
ENSBTAG00000003417	PHKG2	-1.41031	-1.58202	-0.470471	0.091221	-0.46837	-0.685658	-1.71348	0.245737	-1.17474	-0.13556	-1.99816	-0.263874	-1.65392	0.1852	-1.21349	-0.326206	1.19178	-0.154441
ENSBTAG00000003418	MSN	0.360566	-1.09528	0.433809	0.213451	0.132006	-0.432195	0.297213	-0.0296127	0.517349	-0.080011	1.00437	-0.099996	0.402184	0.263421	0.423037	0.23721	-1.06209	0.49462
ENSBTAG00000003419	EAPP	-0.765537	-1.28925	-0.121451	0.00765544	0.0205734	-1.00954	-0.299914	-0.501592	0.214259	-0.236861	-0.0209501	-0.600833	0.113741	0.142396	-0.206461	-0.306501	-0.407503	0.152138
ENSBTAG00000003423	DDX24	1.85061	1.24346	0.493702	0.577596	0.972712	0.749633	0.940071	0.429066	0.0162166	0.952813	1.07168	0.0401235	0.954529	0.473794	-0.0696273	1.08494	0.223222	0.758404
ENSBTAG00000003424	BET1	-0.170262	1.42052	0.183797	-0.735716	-0.1304	-0.665149	-0.906248	-0.802093	-1.08908	-0.950085	0.695091	-0.757601	-0.144709	-1.54877	-0.967524	-1.04017	-1.20608	-1.64218
ENSBTAG00000003425	MGME1	1.25632	1.19008	0.609959	0.880505	0.72313	1.34308	-0.207336	0.385158	0.293795	0.962632	1.09471	1.07909	0.524705	0.108017	0.590152	0.524737	0.881367	-0.0441037
ENSBTAG00000003432	ZAN	0.885625	0.447552	0.656162	1.06274	0.341899	1.55902	0.516064	0.902452	1.24956	1.6143	0.275345	0.946809	0.164399	0.344899	0.291178	1.28292	1.36888	0.77183
ENSBTAG00000003434	CERS4	1.06396	0.352104	0.150689	0.808198	0.854362	0.850462	-0.227011	0.986443	0.940492	1.11306	0.647253	0.760275	0.2184	0.842872	0.901632	1.45965	0.75969	1.00538
ENSBTAG00000003436	RHBDF2	1.98257	-1.91963	-0.90307	0.202613	0.265676	1.5795	-0.915701	0.868898	-0.1062	1.27967	-0.458478	0.575388	-0.673832	0.799583	-1.33385	1.62526	1.8306	-0.638719
ENSBTAG00000003438	ZBTB43	0.111025	-2.11481	0.322089	0.406681	1.0644	0.194166	0.383529	0.692785	0.571238	0.472099	0.387784	0.825412	0.659859	0.734869	1.12359	0.529414	1.26533	1.1612
ENSBTAG00000003443	USP46	0.0694488	-1.55689	-0.536171	0.16315	0.279866	-1.00078	-0.603717	-0.238535	-0.359703	0.318481	0.413559	0.737472	-0.312569	-0.0286007	-0.38564	-0.0800862	0.361447	0.335465
ENSBTAG00000003449	KCP	0.933	0.27763	-0.786943	0.0213325	1.14946	1.63019	-0.877462	0.941955	0.45317	0.765849	-0.451458	0.349603	-1.11286	0.0100842	-0.103387	0.245394	1.56757	1.01922
ENSBTAG00000003454	RGS20	0.163417	-0.134375	-0.469327	0.0929198	0.0554541	-0.214624	-0.546968	1.62902	-1.7374	0.73762	0.170125	-0.183412	-0.885761	-0.136131	-0.473019	0.447373	-1.10125	-0.391372
ENSBTAG00000003455	ANKRD6	0.336414	0.88581	0.403607	0.50045	-1.09341	0.961956	-0.160962	-0.0684124	1.51452	0.354421	0.684045	-0.786481	-0.114291	0.329329	1.3063	-1.06319	1.55016	-0.0917857
ENSBTAG00000003456	NA	-0.0418949	-0.878078	-0.906541	-0.593416	0.377505	-0.223685	-0.266541	0.162485	0.288986	-0.203852	-0.79866	-1.17021	0.51298	-1.44915	0.603579	0.730749	0.42917	0.0324878
ENSBTAG00000003457	ATF5	-0.653128	0.938792	-0.715305	-2.10833	0.40375	-1.69802	1.89598	0.431699	-1.14404	-0.160759	-0.964169	0.476744	-0.790327	-1.95439	-1.00428	-0.445936	-0.460105	-0.373446
ENSBTAG00000003458	CDCA7	0.636972	0.872021	0.806955	0.216553	0.622713	0.930344	0.36352	0.659777	0.343523	0.600682	0.78885	0.513242	0.651795	0.337181	1.02612	0.272185	0.17801	0.420447
ENSBTAG00000003460	TCEA1	1.52172	1.67541	0.998267	0.669919	0.695958	0.734518	1.21172	0.70516	1.03326	0.384581	1.52055	0.619237	1.20104	0.257611	1.05784	0.266963	-1.12417	0.379608
ENSBTAG00000003470	TTYH1	0.813595	-1.66113	-0.537815	0.197261	0.148909	0.832262	0.311735	-0.103387	0.470416	0.155177	0.518285	0.516418	-0.240373	-0.229079	-1.60627	0.366012	-0.208953	-1.17922
ENSBTAG00000003483	NUDT18	-0.567844	1.09367	-0.149962	-0.0733025	-0.388923	0.17865	-0.912048	-0.847761	-0.364019	-0.341058	-0.701656	-0.77796	-0.389971	0.230057	-0.826932	0.692919	-1.02035	-0.0376818
ENSBTAG00000003484	CZIB	1.1587	1.93724	-0.0573274	-0.796286	0.464587	0.584744	0.623257	0.684719	-0.266346	0.529343	0.291224	-0.967605	-0.944055	-0.204976	-0.60583	0.624702	0.672812	-0.242566
ENSBTAG00000003489	IPCEF1	-1.31773	-1.58153	-0.303858	-0.332766	-0.481788	-0.628303	0.0738548	-0.81311	0.295372	-0.406128	-0.300072	-0.842637	-0.306594	-0.356359	-0.42177	-0.410608	-0.430242	-0.330883
ENSBTAG00000003491	SLC25A23	0.584209	0.551359	-0.110793	0.226708	0.133763	0.297044	0.115318	0.611971	0.427838	0.558801	0.866315	0.480927	0.893363	0.718411	0.990194	0.589393	0.766638	0.593268
ENSBTAG00000003495	KDM7A	-1.2977	-2.42387	-0.597735	-0.342297	0.0387412	-0.921249	-0.505625	-0.381902	0.172522	0.62812	-0.886498	0.371872	-0.285574	0.568435	0.180596	0.784927	2.39099	0.777895
ENSBTAG00000003496	AIG1	0.0410807	-0.378618	-0.631346	0.30115	-0.759003	-0.107743	1.80256	-0.35676	1.20852	-0.0765446	-1.30532	-0.635947	-0.212972	-0.10982	0.745692	0.422115	-0.696968	-0.509437
ENSBTAG00000003498	FAT2	-0.877282	-0.0830797	-1.19451	-0.0810942	-0.782657	0.889121	-1.33829	-1.19446	-1.35703	-0.134631	-0.777863	0.0539041	-0.461035	-0.464069	-2.38805	-0.342873	0.00209503	-0.465905
ENSBTAG00000003499	ENPP4	0.0900354	-0.0699054	-0.531598	0.858437	0.5924	-0.535826	1.03204	0.548582	-0.448894	-0.45696	0.123317	-0.501378	0.351266	0.438948	0.457927	0.668161	0.83919	0.138267
ENSBTAG00000003503	C18H16orf87	0.607716	-0.256281	0.803293	1.16731	1.44936	0.94132	1.71591	-0.601866	-0.510896	0.23755	0.310609	0.57407	0.807234	1.16404	0.964495	0.334018	-0.310851	-0.170515
ENSBTAG00000003504	GSS	-0.433666	-0.340123	-0.933691	-0.0671155	-0.855345	-0.267638	-1.55921	-0.708253	-1.69409	-0.955697	-0.759809	-0.711865	-1.3149	-0.241123	-1.36625	-0.0722585	0.13362	-1.11312
ENSBTAG00000003506	STEAP2	-1.63356	-0.397405	0.13508	-0.992441	0.0196228	-0.521044	-1.18441	0.10703	0.178576	-0.111932	-0.0109765	-0.436802	0.325221	-0.802755	0.116571	-1.10084	-0.391558	0.0831657
ENSBTAG00000003508	CFAP69	-0.606809	-0.929859	-0.275398	0.397568	-0.150958	-0.199473	-0.661995	-1.56152	-1.30003	-0.852658	-0.885161	-0.655405	-1.24947	-1.38048	-1.04584	-0.780234	-0.901635	-1.99823
ENSBTAG00000003509	PLEKHA2	0.442911	-1.4036	0.475539	0.27852	0.467513	-0.0472175	0.188118	0.260644	0.398395	-0.0313146	0.240804	0.164335	1.14924	0.245181	0.584804	0.22098	-0.116794	0.418127
ENSBTAG00000003511	SLAIN1	0.599703	0.522221	0.780192	0.882407	0.45643	0.934409	0.971994	0.704397	2.63096	0.70325	0.598974	0.811923	0.955175	0.991959	1.08442	0.928448	0.0302747	1.2247
ENSBTAG00000003514	HSF4	-0.97383	-0.569153	-1.36215	0.140772	-0.399867	-1.77773	-0.794293	-0.792207	-0.600076	-0.506327	-2.32549	-0.508887	-1.22383	-0.658641	-0.241664	-0.977	0.111929	-1.10199
ENSBTAG00000003519	NOL3	-0.917762	-0.7439	-1.1446	-0.697437	-0.857132	-0.814455	-1.35769	-0.849464	-1.17782	-0.607704	-1.11472	-0.726711	-1.83667	-0.829737	-0.943357	-0.920491	-0.76156	-1.11782
ENSBTAG00000003525	STXBP1	0.479256	1.90542	-0.157342	0.023817	0.602334	-0.181032	0.624604	-1.504	0.448454	-0.285714	1.00119	0.339207	0.412911	-0.399328	0.541604	-0.169036	-2.56048	-0.147158
ENSBTAG00000003526	SYNE3	0.540819	-2.92617	0.232241	1.07136	0.152705	-0.388772	-0.0916125	0.152972	0.958466	-0.270615	1.11226	1.34576	1.31765	1.04229	0.534938	0.727711	0.219721	0.574274
ENSBTAG00000003528	NA	0.12843	-1.91938	0.490287	-0.545383	0.818805	-2.26662	-0.492326	-0.730432	-0.102977	-0.242139	0.556763	-1.5726	-1.23019	-0.0495674	-0.482948	0.234911	0.715678	-0.0855063
ENSBTAG00000003531	ABCA13	0.468314	0.385001	-0.226584	0.171898	-1.10529	-0.584161	3.10482	-0.129127	0.745051	-0.875262	0.186997	-0.256227	-0.667171	-0.535495	0.244397	0.219369	0.298259	2.62366
ENSBTAG00000003532	TLE4	-0.465681	-1.60811	0.11944	-0.559815	-0.185096	-0.152178	-0.847512	0.15255	-0.203901	-0.0738382	-0.305598	-1.02726	-0.266672	-0.321588	-0.589595	-0.252089	-0.18776	-0.29909
ENSBTAG00000003535	DPM3	-0.359498	0.809103	-0.621468	-0.681661	-0.175064	-0.205604	-0.0191435	-0.550776	0.139899	-1.32627	0.228668	-0.390222	-0.290533	-0.902092	-0.808985	-1.22723	-2.29475	-1.44545
ENSBTAG00000003536	MARCHF6	-0.404278	-1.51335	0.209691	0.359728	-0.267078	-0.663646	0.260114	-0.143424	0.687811	-0.0925322	0.504783	0.657919	0.676748	-0.362072	-0.175237	-0.816416	-0.1364	-0.103664
ENSBTAG00000003541	ZNF614	-0.203996	-1.29832	0.471704	0.615801	0.565012	-0.161229	0.88561	0.305436	0.521474	0.83553	0.617281	0.479803	1.2182	0.0315351	0.519766	0.500134	0.307483	0.50846
ENSBTAG00000003544	S1PR5	1.43089	1.11748	0.184891	0.960189	0.507985	0.489206	0.878075	0.831687	0.558294	0.575196	0.365783	0.847873	0.692399	1.13065	0.170765	1.52667	1.10528	1.25051
ENSBTAG00000003545	TAF1D	0.455331	1.09882	0.67549	0.0800166	0.235968	0.939948	-0.0161998	0.951357	0.363648	0.369257	0.000655089	0.960451	0.137979	1.01807	0.62557	0.865525	1.98877	0.168785
ENSBTAG00000003546	TFAM	0.187952	-1.40868	0.873405	0.811609	0.338092	-0.395172	0.167347	0.277382	0.56321	0.203895	0.669097	0.858713	1.12111	0.245737	0.722845	0.320853	0.318365	0.719606
ENSBTAG00000003548	GSTP1	0.388757	0.910086	0.221481	0.47119	1.39679	0.814841	-0.337238	0.196013	-0.152161	0.106252	-0.0610178	-0.515504	-0.0152945	1.33825	0.131475	0.833312	1.18625	0.145553
ENSBTAG00000003550	C29H11orf54	0.576419	0.233704	-0.033985	0.0554181	-0.301111	0.125233	-0.570646	-0.736393	-0.962435	0.675076	0.110144	0.111449	0.43738	-0.833023	-0.226162	0.235607	-0.479738	-0.232966
ENSBTAG00000003553	ZFP36L2	0.0348337	1.40411	0.228084	0.669035	-0.138951	1.30769	1.1009	0.0606398	1.21842	-0.148196	0.375581	0.0279802	1.36431	0.886092	0.580962	0.596006	0.304805	1.59034
ENSBTAG00000003556	ZFYVE21	-0.602808	-0.736634	-0.716771	-0.877705	-0.234044	-1.30793	0.208072	-1.43279	-1.15231	0.858908	-0.563389	-0.776046	0.0100106	-0.47792	-0.462218	-1.27719	-1.516	-0.210407
ENSBTAG00000003557	CCDC117	-0.793831	0.390602	-0.369025	-0.665004	-0.0832876	-0.719984	0.199023	-0.24546	0.497281	-0.297617	0.138849	-0.74755	-0.446899	-1.33578	-0.0474775	-0.728994	-1.54165	0.161158
ENSBTAG00000003559	PPP1R13B	0.0973311	-0.865645	0.650349	0.723043	-0.0845005	0.970923	0.880268	1.3039	0.817433	0.585554	-1.08656	0.772925	0.409072	1.17296	0.799568	-0.204387	1.35448	1.10608
ENSBTAG00000003560	LOC506251	0.0242303	1.81121	0.883793	-0.0779846	0.231619	1.28477	0.589023	0.522073	0.0769315	-0.618281	0.824576	-0.185133	1.14873	-0.120627	0.601899	-0.139259	-1.04232	-0.27182
ENSBTAG00000003565	TRIM3	-1.37069	-0.920728	-1.22339	0.568758	0.603814	-0.321606	-0.565545	0.693225	-0.145203	-0.469984	-0.972924	0.40388	-0.938475	0.272967	-0.400267	-2.05952	2.06553	-0.932431
ENSBTAG00000003566	ARFIP2	-0.00277771	0.493932	0.140378	0.728037	1.11052	0.603788	-0.297544	-0.165321	-0.0209416	-0.240859	0.391842	0.824276	-0.194948	-0.0424673	0.226259	-0.171405	-0.209664	-0.810806
ENSBTAG00000003567	TIMM10B	1.13668	-0.807712	1.8268	0.498395	0.425486	0.0350756	-0.181468	0.362546	1.52441	-0.059144	1.76669	0.455121	0.723037	0.338756	1.0102	1.5116	0.0554234	1.49899
ENSBTAG00000003569	DZIP1	1.33176	0.476978	1.06423	1.25788	1.00644	0.457701	0.358019	0.793563	0.638618	0.305978	0.580001	0.70029	1.2578	0.968746	1.73878	0.268594	1.02338	0.428088
ENSBTAG00000003575	ZKSCAN4	-0.592371	0.683463	1.51517	1.1701	-0.611807	0.131617	0.442314	0.622725	0.962755	0.682664	0.676988	1.25826	0.797831	0.525411	0.489034	0.537649	0.937869	1.05218
ENSBTAG00000003578	DPCD	0.948739	1.06336	0.442822	-0.120004	-0.588939	1.95208	-0.220272	0.223841	0.207089	0.806855	0.207522	0.522808	1.01061	0.367715	0.404875	0.743255	0.466775	-1.03083
ENSBTAG00000003579	FBXW4	1.01234	0.30493	0.42064	-0.133679	0.0264764	1.21977	0.5978	0.165152	0.2208	0.151277	0.950983	1.01022	0.233706	0.278958	0.0664738	1.99591	0.606379	0.618526
ENSBTAG00000003580	PSD	0.687227	0.934367	-0.696287	0.936366	0.480115	1.52829	-1.29248	0.903529	0.457234	-0.0257754	0.202633	0.785065	0.445585	0.442366	-0.314327	1.65209	1.55899	0.0536894
ENSBTAG00000003581	SETD7	-1.01562	-1.53031	-0.436144	0.710823	0.17276	-1.35288	0.0927261	0.0113744	0.468402	-0.945841	0.288711	-0.417934	0.631726	-0.0339262	0.455517	-0.771435	0.251612	0.181837
ENSBTAG00000003585	CD47	-0.201538	-1.19902	-0.711988	-0.147591	-0.234213	-1.81457	-0.458276	-0.645957	-0.168034	-0.139923	-0.0786338	-0.349385	-0.139857	-0.099294	-0.239533	-0.602337	-0.368093	-0.190767
ENSBTAG00000003586	MAN1A2	-0.0114714	-1.82806	0.357194	0.585924	0.618588	-1.04908	0.83001	-0.599264	0.194226	0.0654537	0.768689	0.57343	1.08762	-0.0317648	0.454112	-1.02211	-0.139366	0.0952132
ENSBTAG00000003587	ELL	-1.0957	-1.81565	-0.874685	-0.456738	-0.958051	-0.933184	-0.739763	-0.943133	-0.229231	-0.297379	-1.06373	-1.11653	-0.896835	-0.36051	-1.00711	-0.958109	-0.352865	-0.662006
ENSBTAG00000003588	ZFAND1	-0.479056	-1.49858	1.12637	0.278792	-0.835526	-1.3617	-0.529949	-0.1949	-0.653413	1.79981	0.190693	1.00642	0.236006	0.266051	0.848842	-0.0783007	2.49139	0.391666
ENSBTAG00000003589	COMMD3	0.723511	1.1277	0.103488	0.615435	0.190404	1.25997	-0.137756	0.943727	1.01052	-0.352144	-0.0330936	-0.253588	0.052473	-0.280443	0.0742442	0.427752	1.06581	-0.901196
ENSBTAG00000003594	RIBC2	-0.747465	-0.876365	-0.906511	-0.72836	-1.05653	-0.470077	-1.45736	-0.801551	-1.71924	-0.650712	-0.952951	-1.14191	-0.724827	-0.954749	-0.823728	-1.23806	-1.42413	-1.432
ENSBTAG00000003598	NA	-0.319851	-1.16452	-1.28936	-0.328433	-0.624184	-1.29525	-0.794166	-1.85654	-0.677557	-1.31653	-1.22967	-0.531726	-0.788023	-1.14194	-0.987384	-1.92775	-1.05376	-0.753871
ENSBTAG00000003602	RBPJ	-0.0579932	-1.70821	0.0195894	0.452069	0.239136	-0.62925	0.478406	-0.418374	0.241439	0.436011	0.843356	0.0687092	0.28215	-0.122813	0.161356	-0.841448	-0.289626	0.148979
ENSBTAG00000003604	ADAMTSL4	0.344544	-1.08533	-1.40399	0.206365	-0.651401	-0.818891	-1.15648	-0.148164	-0.679703	-0.0322128	-0.986789	-0.193654	-0.527201	0.323423	-0.651381	0.596856	0.518229	0.232527
ENSBTAG00000003606	GLI4	-0.264951	0.154202	-0.0675844	0.557172	0.712382	0.738987	-1.05382	0.3223	-0.392509	0.512572	-0.979335	1.0949	-0.637206	0.205453	0.281674	0.842113	1.58376	-0.0305076
ENSBTAG00000003607	FAM20C	-0.66419	-1.27816	-0.635714	-0.169234	-0.733486	-0.824288	-0.836721	-1.01609	-0.752517	-0.847439	-1.60245	-0.799807	-0.215684	-0.706296	-0.203315	-1.62426	-1.77631	-0.834501
ENSBTAG00000003608	SYCP2	-1.03212	-1.77292	-1.30649	0.530193	1.21886	-0.725022	-0.247126	-0.0887705	-0.104723	-0.452194	-1.31179	-1.77888	0.197422	-0.477401	1.18332	-0.410934	0.259868	-0.7313
ENSBTAG00000003616	DCLRE1B	-0.484175	-2.11014	-0.0294603	-0.469203	0.088249	-0.69791	-0.841772	-0.383525	-0.713912	0.211785	0.407589	0.783318	-0.793096	0.588916	0.654731	-0.10595	0.0553219	-0.739805
ENSBTAG00000003617	ALKBH4	-0.0690437	-0.171386	0.957118	0.880947	0.338933	-0.22299	-0.0553892	-1.2073	-1.04235	-0.689695	0.888598	1.25423	0.54288	-0.10844	0.31169	0.17745	-1.02596	-0.699545
ENSBTAG00000003619	SEC24D	0.920164	-1.13308	0.236642	0.573383	0.936777	-1.97756	0.663934	-0.576736	0.183883	0.0952935	1.24803	1.18853	1.33909	-1.19884	-0.149685	-1.47489	-1.38817	-0.7395
ENSBTAG00000003622	ZKSCAN7	0.226303	-0.240903	-0.221441	0.883397	-0.216412	0.276631	-0.44318	1.32324	-0.0477306	1.02789	-0.444756	1.2009	0.249673	0.506532	0.407164	0.98669	2.3709	0.701006
ENSBTAG00000003634	CISD1	1.08515	0.884056	0.00167691	0.0764758	0.470419	1.00482	0.870203	-0.104683	0.10023	0.424238	0.460039	0.439022	0.260623	-0.0511149	0.263381	0.126204	-0.762206	-0.207602
ENSBTAG00000003635	SLC35C2	1.25598	-0.489664	-0.62407	-0.210927	-0.0671731	0.674558	-0.727274	-0.922798	-1.13763	-1.14015	-0.464059	-0.205464	-0.850826	-0.629854	-0.746655	1.04608	0.00174596	-0.333412
ENSBTAG00000003636	LIPA	-0.247589	-1.02744	-0.814497	-0.711944	-0.608518	0.0936244	-0.00230435	-1.13349	-0.165576	0.701151	-1.2222	-0.814937	-1.13072	-0.110055	-1.49108	0.631003	0.96013	-0.554813
ENSBTAG00000003639	ELMO2	-0.616216	-1.84914	-0.85776	-0.592879	-0.36588	-1.27382	-0.823054	-0.920044	-1.03048	-0.380221	-1.24718	-0.691299	-1.16583	-0.147458	-0.835069	0.0262628	0.140063	-0.425683
ENSBTAG00000003642	PRDX1	1.36968	1.9365	0.168901	0.410438	0.422484	0.683968	0.603846	-0.259494	0.222179	0.453356	1.61164	0.447537	0.622931	-0.257525	0.400269	0.23944	-2.25817	-0.570304
ENSBTAG00000003644	HSPBP1	0.31168	1.66822	0.270027	-0.32198	0.0601173	0.436514	0.471377	-0.527023	-0.696328	0.869701	0.650279	-0.272545	-0.270689	-0.675536	-0.221961	0.79748	-0.86116	-0.271503
ENSBTAG00000003650	NR4A2	-1.47229	0.941979	-0.0836351	0.923473	-0.38024	-0.185748	-1.19161	0.74304	-0.569016	0.101686	-1.53068	0.521645	1.91686	0.661618	-0.014333	0.718034	3.01308	0.566853
ENSBTAG00000003651	OTOP1	0.347972	0.339565	0.91122	0.148678	1.0408	0.795504	1.01766	1.04056	0.302038	0.852648	-0.309513	-2.36145	-2.06924	0.45545	0.843663	0.978611	1.79795	-0.0446516
ENSBTAG00000003653	LYAR	0.890857	1.57888	0.927341	0.161245	0.4952	0.526274	0.401797	-0.0607471	-0.494281	0.770382	0.872663	0.543105	0.446471	-0.062088	0.313525	1.01934	-0.536481	0.866372
ENSBTAG00000003661	SLC35F2	0.799731	0.0345715	0.0936202	0.408572	0.852187	0.990803	-0.305767	1.16054	-0.367324	0.635313	0.0591825	0.400779	-0.179667	-0.28516	0.304594	0.449438	0.906234	0.379143
ENSBTAG00000003665	NUP210	0.363768	-0.281132	0.648346	0.995656	0.471665	0.463907	0.725243	1.13154	0.719999	0.599747	0.453603	0.955737	0.783332	1.25443	0.745155	0.776505	1.65314	0.852298
ENSBTAG00000003668	RADX	-0.130235	-0.0625237	-0.533754	1.16951	0.698996	-0.998887	0.906836	0.709373	0.236994	0.273716	1.53173	0.267482	-0.290267	-0.218634	1.85845	0.471726	1.34116	0.415275
ENSBTAG00000003669	BNC2	-1.20568	-0.759491	-0.693276	-1.00132	-0.794586	-0.779964	-0.860616	-0.776127	-1.20009	-1.15224	-1.29068	-0.808761	-1.19318	-1.16124	-1.10227	-1.67146	-0.41515	-1.05955
ENSBTAG00000003675	ADGRL1	-0.772264	0.227834	0.574783	1.1918	0.363263	1.32978	-0.815472	1.3369	0.639387	0.674821	-0.104643	2.07544	0.105639	0.980481	1.11439	0.205517	2.69495	0.924156
ENSBTAG00000003682	DNAJB13	-0.396662	-1.2953	0.48951	0.679844	0.314487	0.538073	0.600889	0.386115	0.431245	-0.160944	0.533463	0.729249	0.703098	0.00787646	0.405853	-1.53144	0.425798	-0.39502
ENSBTAG00000003687	FOXK2	0.0539451	-2.47018	-0.0345156	-0.0678213	0.137071	-1.2196	-0.0206082	-0.357261	0.353438	-0.31168	0.303075	-0.0669919	0.311042	-0.184726	-0.0624541	-0.418292	-0.968911	0.180858
ENSBTAG00000003690	NHLRC2	0.683798	-0.224164	-0.0801878	0.561006	0.505561	-0.863696	0.77047	-0.0450424	0.527891	0.370543	0.702055	0.80457	1.22756	0.514125	0.78727	0.926561	1.21723	1.17899
ENSBTAG00000003692	UCP2	0.244678	0.00839799	-0.204468	-0.00941027	-0.471722	0.324196	-0.140112	-1.54537	0.159255	0.188045	0.0216719	-0.559071	-0.36706	-0.395601	-0.598939	-0.652987	-0.98167	-0.429123
ENSBTAG00000003693	SUN2	0.87657	1.1517	1.11794	0.604084	0.667493	1.12086	0.97969	0.988202	1.20425	0.497714	0.862466	0.781681	1.43439	1.03437	0.78049	0.719087	1.15467	0.94455
ENSBTAG00000003695	WDR45B	-0.531544	-0.811172	-0.367591	-0.308555	-0.97886	0.182448	-0.223204	-0.523712	-0.0156461	0.0815383	-0.898593	-1.3905	-0.42923	0.162483	-0.183678	-0.748583	0.327836	-0.419433
ENSBTAG00000003696	BICDL1	1.1913	-0.134423	0.269341	1.18108	-0.0997582	0.253366	-0.562931	0.822708	-0.136754	0.656327	-0.788018	0.137311	0.507966	0.659247	1.32879	0.48754	1.45519	0.503898
ENSBTAG00000003707	GRAP	0.930992	1.6109	0.50716	0.196293	-0.110566	1.46243	0.346243	0.5252	0.695344	-0.223368	0.00560865	0.376228	0.183031	0.325313	0.451272	0.956684	1.24367	0.558035
ENSBTAG00000003711	EPAS1	-0.880831	0.0479335	-0.747453	-0.225798	-1.19138	-0.849926	0.741396	-0.493219	0.573275	0.288262	-0.876244	-1.42223	-0.697086	0.00356301	0.154522	-0.490665	-0.648438	-0.681215
ENSBTAG00000003713	ZNRD2	0.766373	0.418729	-0.0369786	0.462885	-0.018348	0.147858	-0.500557	0.185116	0.636357	-0.010539	0.980567	0.199688	0.190475	0.587195	0.784404	0.791397	-0.0500512	-0.379629
ENSBTAG00000003718	HACL1	0.104378	-1.77642	-0.324422	-0.135409	-0.543417	-0.777827	-0.767683	-1.28316	0.0324904	-0.144497	0.0835182	-1.1454	-1.14715	-2.72558	0.0656964	-0.488538	0.926899	-0.984992
ENSBTAG00000003719	TDRD7	-0.610372	-1.60343	-0.816239	-1.17973	-0.555022	-0.778634	-0.256468	-1.439	-0.908612	0.523883	-1.53985	-1.15591	-1.25055	-0.397203	-1.64228	0.575169	0.58658	-0.52754
ENSBTAG00000003721	CHST1	0.442315	0.755605	0.47256	0.903969	0.551943	0.89777	0.247471	1.41007	0.802511	0.000899258	0.239575	0.979962	0.291502	1.48955	0.502042	1.35496	1.55586	1.07148
ENSBTAG00000003724	BRDT	0.928449	-0.328804	0.931046	0.460153	1.32342	1.43369	0.609537	1.16016	0.697599	0.560422	0.24215	0.43718	0.316312	0.814292	1.05968	0.996567	1.60177	0.904906
ENSBTAG00000003726	MTMR9	-0.639005	-1.47725	0.517882	0.159885	0.504434	-0.916896	0.567354	-0.381753	0.162752	0.494438	0.547432	-0.481138	1.06116	-0.233993	0.431962	-0.273172	-0.0427349	-0.174705
ENSBTAG00000003727	SH3KBP1	-0.228406	-0.458277	-0.0672389	0.193198	-0.249488	-0.710399	-0.182041	-0.387515	0.342824	-0.570664	-0.0397066	-0.297774	0.099786	-0.0900014	0.125798	0.212168	-0.768561	0.403427
ENSBTAG00000003741	NEURL1	-0.476136	0.539387	1.19676	-0.734623	-0.480125	-0.498603	0.461258	-1.72532	-1.67497	-0.721036	0.150997	-1.2497	-0.512724	0.0476656	0.27168	-0.915071	-1.83506	-0.0153128
ENSBTAG00000003743	NA	1.00334	-0.0259101	-1.42585	-0.505151	1.28355	-0.113239	0.670063	-0.19839	0.0210093	1.28698	0.0350151	0.0525716	0.292313	1.19288	0.0593265	0.954319	1.65278	1.32279
ENSBTAG00000003746	SCP2	0.206258	0.48657	0.15632	-1.02476	-0.564102	-0.671346	-0.24742	-0.8675	-0.230406	-0.786775	-0.236758	-0.5185	-0.445583	-0.273691	-0.675982	-0.458847	-1.96511	-0.584005
ENSBTAG00000003747	PTGR2	1.2677	0.63514	1.19374	0.832906	0.797973	0.330483	-0.0565127	-0.142522	0.921003	0.302929	0.891067	-0.354235	0.820262	0.488088	1.19978	0.423515	0.362817	1.47053
ENSBTAG00000003749	KCNMB4	-2.17642	0.822055	1.83634	-0.550833	0.236696	0.876571	0.046628	-0.0337496	0.174892	0.498885	-0.785486	-1.26758	-0.0802293	-1.21475	-0.332432	-0.456969	-0.404116	0.530154
ENSBTAG00000003752	SLC25A24	-0.996497	-0.840796	-0.307033	-0.687768	-0.305688	-1.23188	-0.219975	-0.863745	-0.508538	-0.560804	-0.162077	-0.666903	-0.668049	-0.878063	-0.320578	-1.4947	-0.905655	-0.469013
ENSBTAG00000003758	TKT	-0.296069	-1.05948	-0.741938	-0.601923	-0.455663	-0.746468	-0.552281	-1.20674	-0.193823	-0.893629	-0.363133	-0.954868	-0.629438	-0.773358	-0.764633	-0.985511	-1.30069	-0.867642
ENSBTAG00000003759	PCNX3	-1.31137	-1.53698	-1.2228	-0.194776	-0.777177	-0.9661	-0.99867	-0.356594	-0.991798	-0.72792	-2.07856	-0.301198	-1.10922	-0.146856	-1.35465	-0.428802	0.777253	-0.584554
ENSBTAG00000003760	NA	-0.55452	0.173677	-1.01145	-1.36294	-0.744387	-0.521478	-0.257496	-0.964178	-1.3248	-0.682038	-1.21959	-0.62489	-0.651052	-1.58728	-1.12469	-0.701418	-1.48895	-1.44983
ENSBTAG00000003763	MYO5C	0.473797	0.0344154	0.649313	0.292823	0.309857	0.267051	1.05735	1.29281	0.392848	-0.10915	0.418763	0.764078	0.845976	0.283207	0.735502	0.352018	1.26507	0.292144
ENSBTAG00000003764	AKIRIN2	-0.452415	-0.306195	-1.21785	-0.585133	-1.24756	-0.15787	-0.227657	-0.649986	-0.539141	-0.841515	-1.21486	-1.41823	-1.06455	-0.465437	-1.14106	-0.341892	-0.917936	-0.879273
ENSBTAG00000003773	SLC25A13	-0.711855	-0.901791	-0.172087	-1.51658	0.0287059	-0.923482	0.170133	-1.4441	-1.17878	0.511048	0.625971	0.0311218	0.376178	-1.64207	-0.772208	-0.521689	-0.47136	-0.350497
ENSBTAG00000003777	TIE1	0.437707	1.11585	0.0882222	0.847195	-0.471674	0.254735	0.700624	1.10269	0.170283	1.3935	0.678208	-0.540688	1.13869	-0.718855	1.63602	1.0265	0.93235	1.20279
ENSBTAG00000003779	ZC4H2	0.259327	-0.0964457	0.834879	-0.422651	1.05141	0.100625	0.335296	0.855358	0.391685	0.805526	0.265655	0.53255	0.535491	0.819121	0.881723	0.515523	1.35696	0.173062
ENSBTAG00000003781	MPL	0.314034	-1.69969	-0.430504	-0.713456	-2.2712	-2.48581	-0.538869	0.0911383	-1.41956	-0.0479389	-0.401912	0.879166	-0.480105	-0.310748	-1.04549	-0.194755	-0.289722	-0.509678
ENSBTAG00000003788	RCC1	1.86084	0.855179	1.25107	0.916835	1.14415	0.563417	0.621886	0.0232738	0.170611	0.711146	2.25584	1.01357	0.123752	-0.38985	0.619488	0.532499	-1.37825	0.504367
ENSBTAG00000003791	LPAR3	1.03217	0.304826	0.884876	-0.0911234	0.532376	1.67076	0.942422	-0.0610488	0.600744	0.143854	0.148289	1.04228	0.510692	-0.83796	0.233995	0.892197	-0.713255	0.778376
ENSBTAG00000003793	NGLY1	0.447988	-0.141423	-0.83908	-1.09673	-0.427583	-1.98334	-1.04886	-0.139317	-0.973751	0.565676	-0.175058	-0.0352198	-0.0799549	-1.76003	0.343472	-1.80278	-0.315136	-1.69988
ENSBTAG00000003794	GNAO1	1.27544	0.19288	1.37976	0.648133	1.01515	0.531378	0.85099	-0.0231959	0.834022	0.241368	1.19491	1.05076	1.10712	0.0156611	0.208831	-0.233227	-0.362251	1.00719
ENSBTAG00000003804	SCCPDH	0.710348	1.59095	1.31396	0.498322	-0.212809	0.333638	0.596931	-0.489929	-0.0604463	0.804476	1.53069	-0.132088	-0.454879	0.274225	0.575796	1.33933	0.450667	0.371597
ENSBTAG00000003806	ECM1	-0.0881405	-1.84773	-1.32498	-0.337984	-1.3936	-1.6308	-1.55291	-1.61572	-0.644682	-0.741862	-0.78076	-0.418935	-0.13462	-0.088674	-0.809411	-0.660803	-0.667199	-1.35081
ENSBTAG00000003807	CNOT9	1.43258	0.866763	0.598654	0.209898	0.801682	0.548385	0.580788	0.541322	0.157674	0.994433	0.879233	0.580146	0.470744	0.545414	0.601616	1.06764	0.748629	0.230768
ENSBTAG00000003808	HDAC9	0.920746	-0.117079	0.336752	0.7739	0.707723	0.989236	0.428347	0.993237	1.22971	0.437924	1.21231	0.857863	1.18061	0.56094	0.768818	1.26517	0.106812	0.348042
ENSBTAG00000003809	PLCD4	0.143541	-0.832822	-1.20839	0.317617	-0.0327495	0.404884	-1.72627	1.35453	-0.544935	-0.52776	-1.55296	0.43875	-1.22407	0.177271	-0.15908	0.634603	1.70962	0.00694622
ENSBTAG00000003810	LOC524650	-0.954057	-0.817228	-1.1249	1.00771	-0.335434	-0.350187	1.05024	1.77756	-1.13259	-1.23874	-1.08636	-0.014117	-0.541002	-0.60982	0.318116	0.388383	1.24611	0.0146046
ENSBTAG00000003813	BCS1L	1.18125	0.58143	0.0803609	-0.231537	-0.668779	0.545055	0.367893	-0.453607	-1.08022	-0.512075	0.546326	-0.105263	-0.240188	-1.07328	-0.0687533	-0.333378	-1.66824	0.123326
ENSBTAG00000003815	EDEM2	0.147207	-0.265052	-0.454949	-0.335469	-0.433006	-1.14539	-0.371133	-1.88643	-0.740388	-0.889753	0.0117784	-1.12474	-0.242439	-1.3342	-0.99429	-1.06065	-1.97623	-1.30514
ENSBTAG00000003819	STK36	-1.40179	-0.325803	0.111269	0.789805	0.392313	0.703748	0.271604	1.06638	0.927144	0.471927	-0.285073	-0.0551861	-0.258183	-1.35349	0.0138925	0.141003	2.11934	0.810758
ENSBTAG00000003820	GRAMD1A	0.136129	-0.719628	-0.956963	-0.441813	-0.820019	0.970081	-1.60465	0.257796	-0.437405	-0.560275	-0.886311	-0.192131	-0.94791	-0.223295	-0.961008	0.609192	0.174324	-0.358602
ENSBTAG00000003822	CROCC	-0.071182	-0.170739	-0.391868	0.689185	0.266393	0.506173	-0.625196	0.36824	0.0203017	0.250628	-1.57249	1.06029	-1.19045	1.03082	-0.735051	0.545417	2.54791	0.575972
ENSBTAG00000003825	PTPN12	-0.153722	-1.07795	-0.632208	-0.256428	-0.451683	-1.308	-0.628121	-0.427347	-0.189454	-0.362996	-0.487116	-0.599435	-0.197576	-0.307572	-0.0772955	-1.01791	-0.373748	-0.360671
ENSBTAG00000003826	SCN1B	1.83861	1.49777	-0.0747053	0.545324	0.610755	0.672324	0.597958	1.37137	0.712096	0.860719	0.186566	0.701678	0.378989	1.27943	0.191051	1.33862	1.34852	0.452339
ENSBTAG00000003832	MFAP2	-0.812236	0.370842	-0.738549	0.5124	0.252026	0.946552	-0.451675	0.0418007	0.358997	-1.29096	0.286651	0.596345	-2.25262	0.323564	-0.120344	1.13894	0.565206	-0.446104
ENSBTAG00000003833	SLC35G2	-0.417851	-0.270897	0.284972	0.56679	-0.376435	0.307576	-0.674516	0.0336913	0.378667	1.59236	0.722495	1.6305	1.31549	-0.267119	0.653603	0.450509	0.499655	1.28666
ENSBTAG00000003835	BMP4	-1.50273	-0.122432	0.342615	0.56226	-0.53266	-0.14166	0.466056	1.47115	0.901043	-0.855553	-0.77718	-0.268642	-0.454531	-0.531648	0.258311	-1.30221	1.38077	-0.307869
ENSBTAG00000003836	ADAM19	-1.08477	-1.87113	-0.576488	-0.328178	-0.936711	-0.928711	-0.483541	-0.989601	-0.620793	-0.447486	-1.07986	-0.962444	-0.671337	-0.602191	-0.777792	-1.10549	-0.710896	-0.62844
ENSBTAG00000003840	GUCY1B1	-0.0591168	0.895633	0.679803	1.84968	0.732237	0.993005	0.220399	1.27991	0.749912	0.678721	-0.263842	1.43154	-0.119391	0.627233	0.554039	0.286459	2.06861	0.472156
ENSBTAG00000003848	ATRN	-0.717163	-2.49586	-0.448772	-0.306525	-0.372875	-0.853632	0.143284	-0.468723	-0.857825	-0.190152	-0.112445	-0.122861	-0.0922814	-0.14958	-0.110615	-0.628032	-0.0414301	-0.0415579
ENSBTAG00000003851	CCNL1	-0.721448	-1.05557	-0.833306	-0.373756	-0.503813	-0.558679	-0.92647	-0.461127	-0.617119	-0.645245	-1.56775	-0.49836	-0.879413	-0.49393	-0.594995	-0.788255	0.284223	-0.719916
ENSBTAG00000003855	FAM120C	-0.233974	-2.44169	0.560061	0.0832534	-0.0927805	-0.743178	0.0112318	0.560141	-0.196331	1.04106	-0.153001	1.17048	0.240235	0.791188	0.703319	0.365921	1.33288	0.948028
ENSBTAG00000003857	SUSD6	-1.05078	-1.23358	-0.626293	-0.461593	-0.977688	-1.00499	-0.542067	-0.763658	-0.29236	-0.579543	-0.784787	-1.11228	-0.0842862	-0.421823	-0.895144	-0.928317	-0.841855	-0.531318
ENSBTAG00000003863	PCED1A	-0.106963	0.780626	-0.386407	0.389509	0.471623	1.09947	-0.918989	0.553685	-0.366057	0.504456	-1.63766	0.891701	-0.442807	0.21928	0.178497	-0.497642	1.47891	0.0890473
ENSBTAG00000003865	CASR	0.702275	1.18935	-0.507201	-0.609359	0.828959	-0.0267311	-1.95138	0.449661	0.424634	-0.696521	-0.62232	-0.878683	-1.23193	0.779107	0.236332	0.726833	0.687768	-0.180096
ENSBTAG00000003872	STX16	0.361241	-1.6796	0.243207	0.712064	0.524809	-1.03282	-0.372466	0.680565	-0.134284	0.582165	-0.150767	1.23231	0.201244	1.1566	0.143389	0.498529	2.1581	1.20712
ENSBTAG00000003876	MCU	-1.4829	-1.89133	-0.536204	-0.623862	-0.0606707	-1.07466	-0.688627	-1.07525	-0.473435	-0.270983	-0.704282	-1.06677	-0.584887	-0.403383	-0.711966	-0.469053	-0.731605	-0.937986
ENSBTAG00000003877	ZCCHC24	0.495121	-1.03166	-1.00868	0.517595	1.18408	0.573346	-0.329854	0.934437	1.44825	0.886553	0.895645	0.789266	0.798692	1.32136	0.74363	1.21485	1.98265	0.347602
ENSBTAG00000003878	ZUP1	-1.01568	0.148352	-0.639936	0.181623	-1.05329	-1.31585	-0.515741	-0.712749	-0.726889	-0.126541	-0.0672888	-1.38243	0.241757	0.225428	-0.594661	1.59603	-0.971528	-0.021725
ENSBTAG00000003880	EMILIN2	-0.448438	-0.579859	0.0773916	-0.712591	-0.583337	-2.00631	0.78087	-1.96524	-1.16291	0.00630114	-0.0231067	-0.937337	-0.548088	-0.636659	-0.577571	-1.3327	-2.4722	-0.59795
ENSBTAG00000003882	EMC3	-0.724556	-0.732143	-0.868937	-0.776273	-0.702454	-1.18931	-0.66085	-1.30044	-0.940275	-0.647369	-0.792404	-0.762608	-1.114	-0.929075	-0.987247	-0.846094	-1.71009	-0.803082
ENSBTAG00000003884	FAM120B	0.361899	-1.15326	0.0461223	-0.469426	0.0122732	-0.577765	-0.120845	-0.972323	-0.353428	1.33109	1.24705	0.425607	0.366006	-0.0389824	0.0387569	0.2042	1.6088	0.718457
ENSBTAG00000003885	PEX2	0.720765	1.20222	0.0322308	0.524343	0.332212	0.461852	0.814551	0.293718	0.453667	0.0653599	0.417641	0.497368	0.0453439	0.672539	-0.426126	-0.0367122	0.128938	0.523255
ENSBTAG00000003887	ECHDC1	0.674122	1.37866	0.904261	1.32972	-0.426919	0.843986	0.688127	0.196494	1.35919	1.06481	1.1387	0.377745	1.33535	1.20801	1.51247	1.27792	0.517492	-0.0356491
ENSBTAG00000003889	PER1	-0.832737	-0.0310385	-0.424968	0.0835171	-0.786507	0.646337	-0.414064	0.665453	-0.116415	-1.03401	-0.990359	-0.0616065	-0.595073	1.03499	0.504881	-0.292446	1.06076	0.238014
ENSBTAG00000003892	LOC537017	0.0900641	0.770356	0.336504	-0.0657071	1.135	0.128591	0.23315	-0.0226765	1.20919	0.444013	0.249645	0.70278	1.27192	-0.0165662	1.43753	0.225786	0.388707	0.832324
ENSBTAG00000003894	NDRG4	0.178073	0.486021	0.22268	0.643732	-0.161524	1.17293	-0.253835	1.14049	-0.273236	0.0115917	-0.170946	0.724116	1.34104	0.598693	1.05753	0.151282	1.21355	-0.96074
ENSBTAG00000003901	DNMT3B	0.687102	-0.817205	-0.322786	0.619447	0.887731	1.10263	-0.28334	1.31829	0.802511	0.330967	-0.0670554	1.25836	0.664118	0.84076	0.648261	0.953472	1.29572	0.966929
ENSBTAG00000003902	ZNF512	0.16037	0.240453	1.09541	0.484623	0.573783	0.176355	0.146959	0.609217	0.517381	0.950325	0.700496	0.766648	0.783571	0.633097	0.655705	1.64754	1.86825	1.12537
ENSBTAG00000003907	TSPAN14	-0.0215052	-1.0717	-0.512843	-0.207625	-0.272799	-1.06759	-0.337241	-0.780347	0.137717	-0.309383	-0.431334	-0.412783	0.0516854	0.555537	-0.818109	0.0985865	-0.894971	0.15328
ENSBTAG00000003914	MVB12A	0.596274	1.31288	0.0835939	0.123597	0.405047	0.825556	-0.0146404	0.453119	-0.256734	0.0499272	0.358153	0.340178	0.449926	0.582066	0.381344	0.507529	0.672462	0.559581
ENSBTAG00000003915	LARP6	-0.48348	1.53754	0.781665	0.0865201	0.396268	1.03856	0.168537	0.281747	0.89319	0.113392	0.0617963	0.189196	0.294155	1.142	0.552751	0.196471	0.48674	0.478723
ENSBTAG00000003916	DPH3	0.1135	0.562443	-0.0501937	0.0428233	0.302112	0.273696	-0.985643	0.0425031	-0.764583	-0.255289	-0.43257	-0.430615	-1.49973	-1.67669	-0.117544	-0.95887	0.125742	-0.50129
ENSBTAG00000003920	TGM1	-0.715392	-0.736354	-0.646453	-0.934815	-0.511793	-0.306113	-1.18855	-0.892744	-0.198729	-0.766303	-1.26033	-0.563341	-0.909704	-1.3174	-0.967802	-0.960286	-0.397117	-0.995703
ENSBTAG00000003923	GPBAR1	0.121042	-0.917465	-0.719028	-0.36449	-1.12573	-2.23106	-0.0238844	-1.34842	-1.58693	-0.395569	-0.612103	-0.210486	-4.71e-05	0.135447	0.0813002	-1.01789	-0.843578	0.384295
ENSBTAG00000003928	ATG16L1	-1.68551	-1.81104	-1.07677	-0.0180012	-0.0197084	-1.07379	-0.639554	-0.676449	-0.447443	-0.438274	-1.59995	-0.509406	-0.842729	-0.983957	-0.955364	-0.675795	0.433913	-0.701454
ENSBTAG00000003934	PSPC1	1.70024	1.41686	0.901829	0.182402	0.467968	0.999825	0.276918	-0.363916	-0.429352	0.569047	0.839675	0.740615	1.06739	0.646103	0.145619	1.56917	0.797044	0.205497
ENSBTAG00000003935	TMBIM1	-0.413232	-0.952885	-0.637366	-0.179525	-0.487176	-1.36883	-0.0853776	-1.73579	-0.733088	-0.416652	-0.244627	-0.832239	-0.484173	-0.492597	-0.776707	-1.33189	-1.59991	-0.70968
ENSBTAG00000003936	PNKD	0.624897	-0.819544	-0.94107	-0.421022	-0.914896	0.0886178	-1.58406	-0.276882	-1.7997	-0.653949	-0.0970792	1.02401	0.396668	0.858154	-0.0420091	0.559109	0.18412	-0.0573034
ENSBTAG00000003937	LOC504858	0.808325	1.85945	0.394183	-0.0645626	0.00806743	1.40929	0.698785	0.747341	0.539473	0.235783	1.02546	0.186568	0.739806	-0.0236331	0.793485	0.124066	-0.992422	-0.164949
ENSBTAG00000003941	AP1AR	1.08918	0.579643	2.05942	1.30421	-0.654083	0.0855749	0.461631	1.27893	0.776908	0.239241	-0.37204	0.544581	1.38138	1.56239	-0.372478	-0.4857	2.16594	0.798291
ENSBTAG00000003943	TTC39B	0.82376	-0.298674	1.29978	0.712724	0.859898	0.0268233	1.12196	0.6156	0.0609034	0.624697	0.804484	0.954537	1.37053	0.420385	1.31903	0.577411	1.42357	0.853093
ENSBTAG00000003944	CATIP	-0.794031	-1.22521	-1.39022	-0.895731	-0.768894	-1.26439	-0.973843	-1.7169	-0.717149	-0.512265	-0.923127	-1.20286	-0.611514	-1.26701	-1.08894	-0.903185	-0.701397	-1.2004
ENSBTAG00000003946	NECAB3	0.475738	0.260321	-0.0683017	0.470988	0.859489	0.493171	-1.00045	1.4516	-0.416094	0.770947	-1.40026	1.20772	-0.660452	0.707434	0.415144	0.705249	2.39046	1.08797
ENSBTAG00000003947	SSBP4	-0.292364	0.613198	0.065985	0.749452	0.450802	0.679201	-0.306628	1.00404	0.887628	-0.0812121	0.0755847	0.771876	0.0394448	1.618	0.367715	0.826074	1.65555	0.417511
ENSBTAG00000003948	FDPS	0.0330373	1.28488	-0.0148694	1.18412	1.10834	-0.834783	-1.14431	1.15111	-0.0539183	0.479287	-0.422894	0.657917	-0.47434	0.0127047	0.359475	0.330273	1.563	-0.497494
ENSBTAG00000003952	FBXL2	-1.37134	-1.21896	0.210999	-0.992833	-0.17491	0.590805	-0.379206	-0.434375	0.148317	0.0590489	-2.02272	-0.238772	-1.09285	0.161487	0.388227	0.208809	1.62372	-1.04209
ENSBTAG00000003953	ZNF316	0.116292	-1.24041	0.811537	0.932171	0.410843	0.168644	0.785258	0.236418	0.943333	0.487899	0.294613	1.07996	0.399354	1.36565	0.60647	0.815723	0.545409	0.723494
ENSBTAG00000003954	ASH1L	-0.305835	-2.36156	0.157418	0.574634	-0.0524279	-0.29119	1.23846	0.991688	0.422436	0.313206	0.0870351	0.879405	0.0798348	0.913763	-0.127945	0.631364	1.60172	0.980197
ENSBTAG00000003956	SGCA	1.0293	0.108265	0.835399	0.461468	0.117116	-0.583069	0.665885	0.114837	0.904281	0.542407	0.797089	0.762296	1.4247	1.03028	0.883042	0.330208	1.44517	1.02433
ENSBTAG00000003957	NA	-1.78812	-0.730999	-1.71443	0.205218	-1.73355	0.213945	0.965269	0.113257	0.441108	0.874933	-1.67425	-0.590264	0.107131	1.09587	-0.0641895	-0.222574	0.70073	0.994809
ENSBTAG00000003958	TMEM220	0.274533	-0.0537652	0.381482	0.317399	0.224399	-0.093924	-0.71895	0.0693891	-0.748691	0.783968	0.290714	0.763415	-0.0175008	-0.200758	-0.704998	0.375555	1.54289	0.150397
ENSBTAG00000003959	ARHGAP24	1.39648	-0.399659	0.30905	0.631216	0.440274	1.86276	-0.409391	1.47593	0.708764	0.709827	0.266127	0.380326	0.762812	0.491308	0.154368	0.738186	-0.505407	1.20889
ENSBTAG00000003960	CCP110	0.896158	0.456075	0.62051	-0.82879	0.149107	0.526129	-0.0274687	0.10278	0.772809	0.943073	-0.764528	1.38833	1.74324	1.55056	0.563565	-0.443165	1.55223	0.192281
ENSBTAG00000003961	SNX20	-0.650831	-0.128179	-0.381024	-0.236323	-0.68156	-0.620624	-0.276369	-0.697291	-0.391313	-0.601847	-0.686169	-1.18443	-0.850101	-0.269636	-0.574446	-0.220753	-0.935548	-0.133744
ENSBTAG00000003963	FER1L5	0.362887	-0.964967	-1.02846	0.660807	-0.12548	0.733133	-2.22635	1.30724	-0.626807	-0.266948	-1.00064	0.533094	0.344871	0.151756	0.327752	-0.399834	2.09255	-0.64166
ENSBTAG00000003965	LIPT1	2.27192	1.89293	-0.25934	0.116842	-1.023	0.346936	0.288702	-1.12905	0.931458	0.414148	0.109233	-0.780531	0.0457988	-0.446209	-0.76984	0.597118	-0.566079	0.709714
ENSBTAG00000003966	DUSP3	-0.365233	0.0210528	-0.821658	-0.00856709	1.04734	-1.33661	1.20728	-1.1083	0.184749	0.456288	0.508181	0.343579	0.67109	-0.718101	-1.20052	-2.49098	-0.972965	0.166813
ENSBTAG00000003968	UBP1	-0.193612	-2.74843	0.106717	0.0222132	0.381618	-1.20427	0.126944	0.501197	-0.218098	0.131049	0.112234	1.2296	0.0827932	0.583089	0.688161	-0.329107	1.24352	1.35604
ENSBTAG00000003970	MITD1	-0.617766	0.839047	0.943401	-0.982687	-0.513534	-0.853745	-0.593366	-0.754163	-0.453459	-0.40621	-0.677177	-1.90332	-1.42972	0.696657	-1.11713	0.794414	-0.211194	-0.71755
ENSBTAG00000003971	E2F1	1.11411	1.01767	0.342871	0.779289	1.50164	-0.161389	-0.260911	0.309493	-0.487689	0.789621	0.909814	1.4571	0.564025	0.935542	0.895348	0.162597	0.205026	0.954602
ENSBTAG00000003975	LMAN2L	1.40978	0.604397	-1.20688	0.418589	-1.37432	0.400299	-1.09598	0.492577	-1.09876	-0.87802	0.250709	-0.243819	0.773392	-0.444127	-0.0347302	1.44143	0.214562	-0.780664
ENSBTAG00000003981	RRP1	0.651699	1.29694	0.298023	0.133665	0.668229	1.17992	-1.1443	0.146609	-0.61438	0.627378	-0.401265	0.153472	-0.779578	-0.347104	-0.420194	1.06849	0.94626	0.517946
ENSBTAG00000003983	TOM1L2	-0.762465	-2.5444	-0.782059	0.862637	0.649113	-0.611223	-0.997622	1.0479	-0.614997	0.43243	-2.02365	0.971798	-0.574759	0.834789	-0.056477	0.090608	2.98182	0.597255
ENSBTAG00000003986	CXXC5	1.72142	1.13362	0.478339	0.861582	0.265836	1.1081	0.576273	1.02865	1.05264	0.686437	0.703313	0.89605	0.855064	0.746969	0.532177	1.42338	1.07249	1.03913
ENSBTAG00000003989	GSTO1	1.28798	1.02075	0.827872	0.720708	0.846005	0.707028	-0.14164	0.338004	0.539363	-0.121127	0.746418	-1.45561	0.660321	0.784456	0.923028	0.0246203	-2.07602	0.104435
ENSBTAG00000003990	ITPRIP	0.577485	-0.89617	-0.641339	-1.22616	-1.03168	-0.491293	-0.172621	-1.37952	0.0075041	-0.590105	-0.594881	-1.40109	-0.77593	-0.362695	-0.756836	0.30236	-0.999898	-0.668954
ENSBTAG00000004004	CSDC2	0.0419121	0.854864	0.557944	0.456102	0.58217	1.49962	0.181589	0.604177	0.938847	0.691659	0.785737	1.06709	0.749398	1.0797	0.901366	0.622679	0.945992	-0.220457
ENSBTAG00000004005	WDR7	-0.537275	-2.68543	-0.192216	0.125049	0.437637	-2.06316	0.445674	0.26288	-0.0056523	-0.41896	-0.0162983	0.724566	0.758918	0.572878	0.450214	-0.810789	0.170818	0.128195
ENSBTAG00000004008	FAM199X	0.669945	-2.61324	0.378571	0.723414	0.271918	-0.723131	0.419235	0.16497	0.895472	0.687035	0.855472	0.976698	1.04016	0.35644	0.984291	0.573571	0.388075	1.01503
ENSBTAG00000004009	PMM1	0.288339	1.61551	1.05516	1.03784	0.519862	0.0419908	-0.673992	-0.313976	-0.979433	-0.0753928	0.204035	-0.0167787	0.00268396	-0.333056	0.37673	0.140115	1.76081	-0.613968
ENSBTAG00000004010	PAPPA	-0.35688	0.543938	-0.145905	-0.717656	-0.689194	-0.539395	-0.4315	-0.0655461	3.08475	-0.607542	-0.524325	-0.582233	0.0853015	0.364846	3.48747	-0.392788	-0.858201	-0.47692
ENSBTAG00000004015	KAT6A	-0.410772	-2.96131	0.246368	0.465783	-0.118267	-0.86124	0.737807	-0.00728569	0.236086	0.0791441	0.104788	0.418454	0.418098	0.433737	0.22123	0.0947238	0.556516	0.656706
ENSBTAG00000004017	PLEKHG2	0.718037	-0.672444	-0.104736	1.01415	0.480727	1.02582	-1.33935	1.43988	0.340863	0.41406	0.224318	2.06961	0.157939	1.68264	1.06822	1.18892	2.15703	0.710877
ENSBTAG00000004018	DGKA	-0.383924	0.455058	0.369246	0.730969	0.699632	0.184732	-0.322826	1.36138	0.497204	0.909973	0.058595	1.12613	0.235233	0.923352	0.799427	0.430648	1.93124	0.784881
ENSBTAG00000004019	PMEL	-0.458014	0.474249	-0.173651	0.806979	0.21083	1.18122	-0.29225	0.150514	1.10694	-0.0380955	0.069047	1.3355	-0.571745	-0.0812815	0.361674	-0.0713689	2.23612	0.148051
ENSBTAG00000004021	CDK2	0.57673	0.600383	0.0963632	1.16796	0.982299	0.417806	0.306096	0.32308	1.07288	-0.198156	1.0543	1.05977	0.200169	0.85223	1.57895	-0.520767	-0.367572	0.3003
ENSBTAG00000004023	ELAPOR2	-0.441499	1.09004	1.18956	-0.248029	0.620171	0.30187	0.676196	0.861265	0.363791	1.40349	1.09654	1.2912	0.839429	0.785665	1.3048	0.911712	1.12964	1.30078
ENSBTAG00000004024	UBE2Q2	-1.2139	-0.871299	-0.54925	-0.674814	-1.02118	-1.7744	-0.641158	-0.936805	-0.920145	-0.524348	-0.988011	-0.304822	-1.03239	-0.865527	-1.23559	-0.742909	-0.239047	-0.231747
ENSBTAG00000004028	POLK	0.410195	-0.571527	0.754684	0.993601	0.0979165	-1.56257	0.379499	-0.0136514	0.416096	0.234298	0.177551	-0.401321	1.1074	1.2799	1.03712	0.115783	1.84232	0.431419
ENSBTAG00000004034	SESN3	0.0379499	-2.04106	0.0409797	0.964148	0.951186	-0.725473	0.301318	0.87747	0.616551	0.0604603	0.865789	1.03996	1.37859	0.502113	1.20399	0.0949585	1.4883	1.2747
ENSBTAG00000004035	SDK1	-0.124967	0.193986	0.586362	0.316423	-0.147832	0.948867	-0.0159511	0.77346	0.932146	0.847465	0.724926	1.28753	0.38967	0.146257	0.254826	0.542475	1.47718	0.778986
ENSBTAG00000004037	JUN	-1.18767	0.127228	-0.303422	1.19184	0.0523991	-1.5417	0.317652	-0.481803	0.176185	-0.203439	0.181552	-1.50909	0.246119	0.828693	-0.696728	-0.59963	-1.24208	-0.546915
ENSBTAG00000004038	ABAT	1.24372	0.999233	0.372964	0.439959	0.337612	-0.171127	1.01177	0.311097	-0.0771701	1.08415	1.32193	0.179636	0.783081	1.40735	0.203872	1.39037	0.182587	0.18163
ENSBTAG00000004041	ANKRD10	0.282592	-0.108698	-0.104562	0.502588	0.111664	0.690264	0.552337	1.29162	0.0319802	0.563144	-0.840009	0.0102814	-0.632261	0.661135	0.490933	0.277326	2.31268	0.472113
ENSBTAG00000004043	LOC407171	-1.44995	-0.976125	-0.72144	-0.73949	-0.851256	-0.730597	-0.598957	-1.50261	-0.546732	-0.69999	-1.01813	-1.36534	-0.78643	-0.705504	-1.16669	-0.863568	-0.963685	-1.13499
ENSBTAG00000004046	DTX4	1.23599	-1.32993	-0.773735	0.857919	0.267559	0.43733	-0.373767	0.469906	0.482282	0.304139	-0.00850405	0.540429	-0.209395	0.761145	0.357293	1.27132	1.71194	1.37816
ENSBTAG00000004059	SOAT1	-0.844728	-1.45071	-0.973425	-0.803566	-0.842751	-1.08903	-0.609479	-1.2458	-0.693651	-0.756073	-1.03046	-1.07403	-0.703025	-0.591586	-1.1372	-1.07667	-1.09059	-1.0416
ENSBTAG00000004061	NA	-1.04208	-0.503065	-0.681068	0.46265	-0.431035	-0.205637	0.446386	-1.17252	-0.377822	-0.0964196	-0.220482	-0.841223	0.284989	-1.00118	-0.621114	-2.02711	0.32382	-1.11407
ENSBTAG00000004064	BPNT1	0.392233	-0.0176624	0.386013	-0.326406	0.0358371	-0.197828	0.647937	-0.371694	0.634674	-0.375849	0.00591172	-0.862065	-0.34532	0.8456	0.0702696	0.631464	-0.922278	0.165365
ENSBTAG00000004066	PARP8	-0.475413	-2.15816	-0.614839	-0.191145	-0.014778	-1.92212	0.358078	-0.649525	-0.246079	-0.165937	-0.0311068	-0.249002	0.0399751	-0.143642	-0.599762	-0.336706	-0.04927	-0.130968
ENSBTAG00000004072	CAPZA2	-0.105874	-0.377803	-0.32073	-0.488159	-0.615234	-0.857594	-0.0766217	-1.3887	-0.493309	-0.537945	-0.130157	-1.11357	-0.53249	-0.616014	-0.818552	-0.604845	-1.33006	-0.979295
ENSBTAG00000004073	MTA3	1.43173	0.0737521	0.119581	0.922589	1.21441	0.838677	-0.178866	0.783698	0.993253	0.610829	0.605817	0.72138	0.941574	0.681769	1.42491	1.53112	0.866105	0.693828
ENSBTAG00000004075	IDI1	0.529953	1.81775	0.777765	1.08377	0.770799	0.267927	-0.113486	0.678756	0.565859	0.59401	0.943814	0.330252	0.33265	-0.308163	0.922698	-0.393031	-0.353414	-0.518305
ENSBTAG00000004076	NA	0.534647	-0.663637	0.11532	0.766003	0.485374	1.76619	-0.587882	0.728453	1.8433	0.446021	-0.20663	0.419972	0.494429	0.54298	-1.20921	1.72361	0.983625	0.215473
ENSBTAG00000004077	YWHAG	1.11042	-0.168473	0.54965	0.248459	-0.152392	-0.81104	0.733436	-0.371528	0.00764998	-0.251036	0.449496	-0.451279	-0.333427	-0.729546	0.542613	-0.426686	-2.22629	-0.439256
ENSBTAG00000004078	KCNH2	0.726224	0.848571	0.33436	-0.539241	0.633962	0.239674	0.740945	0.0714342	-0.157377	1.02295	-0.0119261	-0.0939701	0.0460445	1.68201	0.590894	0.290447	1.64722	1.19863
ENSBTAG00000004079	ZNF106	0.373911	-1.98659	-0.390437	0.689461	-0.246657	0.748112	0.383681	1.79542	0.774106	0.0208085	-0.279521	0.389208	0.138781	1.43052	0.613104	1.33478	1.67295	1.17356
ENSBTAG00000004080	TIAL1	-1.18047	-0.702305	-1.42486	-0.510674	-0.077274	-0.814165	-1.51678	0.39394	-1.0519	-0.849722	-2.35515	0.096317	-1.54463	-0.643902	-0.567699	-0.88234	1.50347	-0.71444
ENSBTAG00000004085	ASF1B	1.45639	1.47749	0.938542	0.81874	1.28228	0.63605	0.567778	0.5192	0.410322	0.582433	1.02326	0.751057	0.960843	0.592022	1.47286	0.563899	-1.66469	1.33504
ENSBTAG00000004091	GTF3C4	0.00107855	-2.3844	-0.152053	0.483276	0.566162	-0.625022	0.458223	0.824155	0.870865	0.606103	0.47745	0.961462	0.841548	0.92614	0.854783	0.619299	1.28206	0.902188
ENSBTAG00000004092	AK8	-0.364695	0.137535	0.812587	0.621321	-0.886141	0.278308	-0.356656	-0.219599	0.190887	-0.0378114	0.166815	-1.31676	-0.0856581	0.390594	0.329755	0.191527	-0.387058	-1.97549
ENSBTAG00000004098	ARMT1	-0.368827	-0.724745	-0.222464	0.550678	-0.307397	-1.29808	-1.46549	-0.429276	-0.531109	-0.240219	-0.041322	-1.35924	-0.332334	-0.287745	0.208496	-0.6445	-1.5069	-0.677967
ENSBTAG00000004099	CCDC170	-0.586478	-2.15029	-0.0403056	0.438377	-0.515548	-0.784417	-1.08548	-1.17672	0.564258	0.509915	-0.398054	-1.49672	-0.3593	0.568688	0.405777	-0.244692	0.215204	-0.294493
ENSBTAG00000004100	TTI1	0.506469	0.237906	0.720626	0.98282	0.498546	1.07783	-0.163954	0.939983	-0.0668487	0.816288	-0.557104	0.854543	-0.152973	0.66778	0.844308	0.86454	2.37747	0.909319
ENSBTAG00000004104	RUNX2	0.320324	0.079298	-0.211258	1.29441	0.726202	-0.225572	-0.41773	1.08957	0.107254	0.0695218	0.0378251	0.793409	0.784029	0.549207	0.194013	0.774807	1.52098	1.08354
ENSBTAG00000004106	PRKRIP1	0.272184	-0.242863	-0.181039	-0.358814	0.10608	-0.00778719	0.0868204	-0.428462	-0.275683	0.624366	-0.842175	-0.661642	-0.86609	0.676355	-0.443776	1.88974	0.951785	0.47781
ENSBTAG00000004108	CENPX	1.68739	2.34534	0.317151	0.706709	0.305878	1.25732	0.421917	-0.0509501	0.0581704	0.158341	1.43503	0.589976	0.632938	0.034567	0.448313	0.517967	-1.34027	-0.649909
ENSBTAG00000004110	NA	1.14542	-1.36729	1.25878	1.11116	0.400367	0.0828497	0.451002	1.12105	1.2	-0.0509065	1.22837	0.880088	0.729929	1.09057	0.780309	0.686498	0.963496	1.42279
ENSBTAG00000004111	LRRC45	0.374279	0.138058	-0.163333	0.807466	0.964407	1.4331	-1.86603	0.676256	-0.928039	-0.775903	-1.13983	0.900797	-0.510229	0.231618	0.52751	0.535439	0.595418	0.23035
ENSBTAG00000004112	GAMT	0.466043	1.21417	0.239889	0.562751	-0.0791444	0.677163	-0.248775	0.199693	-0.0732383	0.132884	-0.32303	0.539142	0.316823	-0.0799548	0.130895	-0.673061	0.65812	0.265401
ENSBTAG00000004114	MAP3K11	-0.610267	-0.876779	-0.798244	-0.648523	-0.75575	-0.987596	-0.742589	-0.784749	-0.520442	-0.90877	-0.966895	-1.19636	-0.805141	-0.411885	-0.620662	-0.603186	-1.21515	-0.73075
ENSBTAG00000004115	MYLIP	0.446752	0.768912	0.569254	0.139132	0.206901	0.363026	0.618085	1.08792	1.27383	-0.00683641	0.357557	-0.824142	0.765975	0.828116	0.178534	0.840239	0.347984	-0.11566
ENSBTAG00000004120	HEMK1	-0.755662	-0.338495	0.0490861	0.204186	0.805802	0.52279	-1.34167	1.18594	-0.600309	-0.209729	-2.63105	0.222623	-1.25155	0.437954	-0.32612	0.280784	2.24987	0.171675
ENSBTAG00000004124	CPOX	0.634195	-0.90909	0.7509	-0.184228	0.359277	-1.56898	0.747087	-1.34462	0.0241766	-0.39045	0.843264	-0.265783	0.691531	-0.262359	0.00609939	0.167233	-1.82931	1.10789
ENSBTAG00000004131	RAP2C	0.0997134	0.0344204	0.232875	0.559133	-0.162229	-0.202702	0.673448	-0.39323	0.993081	-0.350074	0.246504	-0.535337	0.179724	0.432504	0.16764	0.481856	-0.588112	0.0696811
ENSBTAG00000004135	LMTK2	-1.08854	-1.07566	-0.565027	-0.404839	-0.840021	-0.689138	-0.298208	-0.530502	0.374584	-0.929887	-0.817696	-0.879986	-0.765023	-0.294875	-0.924997	-0.774502	-0.559868	-0.480779
ENSBTAG00000004136	NFE2L3	0.724612	-0.218907	0.0746771	1.37476	0.567869	-0.0773647	0.290189	0.879719	0.17875	0.789159	0.593484	1.04541	1.28669	2.0953	0.775107	1.15554	2.10881	0.332303
ENSBTAG00000004138	BICRA	-0.256987	-1.91658	-0.287616	0.16585	-0.260242	-0.711042	-0.0650002	1.09899	0.0280432	-0.192425	-0.978329	1.10251	0.59398	1.71711	0.164119	0.455353	1.50064	1.00824
ENSBTAG00000004139	BACH1	-0.870044	-2.06444	-0.464034	-0.32053	-0.634264	-1.0926	-0.500112	-1.04158	-0.248825	-0.0312557	-0.506616	-0.724808	-0.207265	-0.0274792	-0.512375	-1.08589	-0.558777	-0.743892
ENSBTAG00000004140	STKLD1	-0.694453	-0.257948	-0.195621	0.0263763	0.112621	-0.377932	-0.681757	0.639287	0.0746679	-0.888649	-1.15778	0.453778	-1.72402	-0.372425	-0.074454	-1.90084	0.0882818	-0.160889
ENSBTAG00000004147	FBH1	-0.602394	-0.755123	-0.651058	-0.772702	-0.53417	-0.872436	-0.431674	-0.730159	-0.551129	-0.816471	-0.583069	-0.843363	-0.851322	-0.631912	-0.496577	-0.675977	-0.663069	-0.598449
ENSBTAG00000004150	NRG1	-0.655039	-1.29328	-0.673646	-0.576977	-0.660117	-1.47895	-0.295179	-1.70611	-1.4066	-0.207052	-0.823686	-0.548511	-0.48035	-1.10207	-1.01272	-1.57578	-1.3389	-0.596872
ENSBTAG00000004154	SKIL	-0.259379	-1.08637	-0.0624453	0.449785	-0.290306	-0.784496	-0.213825	0.388563	1.01166	0.176191	0.818754	0.664473	0.991423	-0.732649	0.7436	-0.0164318	0.372022	0.231439
ENSBTAG00000004155	SPATA20	-0.765019	0.983234	0.967461	1.05568	0.115733	0.251374	0.0162689	0.173185	-0.0343769	-1.55642	-2.90793	-0.202675	0.200031	-0.0843228	-0.0370422	-0.431601	0.989903	1.06378
ENSBTAG00000004165	NA	1.30096	0.0882606	0.734352	0.422615	-0.0927735	0.380324	1.14387	0.656646	0.512768	0.511314	0.20006	0.634024	-0.556584	0.290119	0.0968613	0.212933	1.05379	0.35184
ENSBTAG00000004171	GPHN	-0.0657995	-2.0318	-0.0405708	-0.861817	-0.0587043	-1.7527	-0.216708	-1.48108	-1.15438	0.129989	-0.302535	-0.976773	-0.472999	-0.0323564	-0.557341	-0.365571	-1.0989	-0.642693
ENSBTAG00000004172	SETD1B	-0.901139	-3.16545	-0.230023	0.0890273	-0.451564	-1.06171	0.301257	0.130335	-0.136099	-0.0951447	-0.56121	0.779418	0.146044	0.742972	-0.0187349	0.0470287	0.930474	0.709127
ENSBTAG00000004173	UBXN8	-0.608769	-0.68443	-0.407194	-0.467007	-0.58673	-0.770867	-0.0310034	-1.39914	-0.00856044	-0.256601	-0.725447	-1.23588	-0.975384	-0.461079	-1.54704	-0.339162	-0.842816	-0.506477
ENSBTAG00000004177	TANC1	-0.88294	-1.28787	0.602051	0.111598	-0.0282011	-0.979586	-0.150709	-0.963982	-0.582678	0.26902	-0.223592	0.146347	-0.284512	-0.280087	0.329833	-0.69778	-0.00472803	0.605959
ENSBTAG00000004184	WDSUB1	0.407218	-0.223305	-0.244768	0.0228151	0.0385558	-1.01448	1.28409	-0.143663	-0.222498	-0.622318	-0.0227423	-0.934231	-0.451955	0.333032	0.293945	-0.983313	-0.296617	-0.541189
ENSBTAG00000004189	MLXIP	-1.01835	-1.25397	-0.442102	-0.541682	-1.15926	-0.667698	-0.227276	-0.84635	-0.51259	-0.886399	-1.00938	-0.788095	-0.785915	-0.871868	-0.952955	-1.38342	-0.565321	-0.668063
ENSBTAG00000004190	ARHGAP29	-1.0573	-0.782702	-0.834817	-0.808398	0.50635	-0.100911	-1.3289	-1.99487	0.742113	-0.0176539	-0.998405	-0.510502	-0.186974	-0.615415	-0.675958	0.0488895	-0.739004	0.8914
ENSBTAG00000004191	JMJD4	-0.44227	-0.494336	-0.997931	-0.0947787	-0.59721	-0.161361	-0.74875	-0.845049	-1.8312	-0.48255	-1.57879	-0.213033	-1.20499	-0.642016	-0.345977	-1.10718	0.88049	-0.117013
ENSBTAG00000004194	RALGDS	0.506964	1.05464	0.630854	1.45901	0.406964	0.822377	0.976229	0.779443	0.589886	0.468896	1.08532	0.509317	0.983979	1.42005	0.937301	0.946137	0.585223	0.657977
ENSBTAG00000004196	FMNL1	-0.687475	-1.05704	-0.783745	-0.349238	-0.856406	-0.803464	-0.702835	-0.644109	-0.527522	-0.375244	-0.709373	-0.86139	-0.872543	-0.283179	-1.10177	-0.0688867	-0.407536	-0.267769
ENSBTAG00000004200	GTPBP3	0.0733059	1.12734	0.221556	0.425664	-0.0160552	1.01837	-0.645613	1.14325	0.447985	0.0294445	-0.95661	0.731454	-0.500377	1.03594	-0.264559	0.748878	1.54428	0.559886
ENSBTAG00000004204	GPR107	-0.0586246	-3.15576	0.0722027	0.629079	0.62056	-0.360487	0.377445	0.0451134	0.125576	0.0860328	-0.0611833	0.605645	0.112607	0.758123	0.579627	0.37015	0.928082	0.629811
ENSBTAG00000004208	PLEKHG6	-0.529179	0.445445	-0.295867	0.12085	-2.51062	1.24963	0.275828	-1.87802	-0.0282997	-0.715821	-0.884356	0.0357008	-1.57054	1.22104	1.68756	0.37075	1.39351	-0.590326
ENSBTAG00000004211	TNFRSF1A	-0.858689	-0.884521	-0.83326	-0.473063	-0.951207	-1.17473	-0.542152	-1.36186	-0.605818	-0.533842	-0.858887	-1.17701	-0.692507	-0.289515	-1.00882	-0.901422	-1.07129	-0.841229
ENSBTAG00000004216	MAP3K2	-0.719484	-2.05958	-0.304338	-0.0327585	0.0752263	-1.17263	0.461222	-0.507223	0.271355	0.179309	0.16411	0.180981	0.407136	0.543956	0.305197	-0.122114	0.670236	0.539659
ENSBTAG00000004221	ESM1	1.22154	1.42279	0.376151	1.38309	0.733374	0.542347	0.303861	0.466389	0.322528	0.892462	1.42756	0.0343013	0.2553	0.573641	1.09308	0.833488	-0.155475	0.998826
ENSBTAG00000004223	SRR	-0.486834	-1.23075	-0.198386	-0.188316	-0.068309	0.749441	-1.07196	0.639362	0.0832024	0.803084	-0.20246	0.59866	0.400463	1.37492	0.145575	0.190828	2.57306	-0.127048
ENSBTAG00000004224	C7H19orf38	-0.685512	-0.829715	-0.66813	-0.768896	-0.634991	-1.04745	-0.768453	-1.30847	-0.739551	-0.616129	-0.738521	-1.08211	-0.723673	-0.864637	-1.12623	-1.14734	-1.14297	-0.827168
ENSBTAG00000004225	TSR1	0.845704	-1.46609	0.837913	0.219622	0.395033	-0.0203682	0.214321	-0.902799	-0.404037	0.992767	1.48985	0.473161	0.81496	-0.00338019	0.253544	0.990024	-1.32426	0.585172
ENSBTAG00000004227	TBCK	0.77374	-0.57554	0.390375	0.217195	0.598669	-0.801116	0.68087	-0.545832	-0.232966	1.02419	1.05409	-0.740288	1.0475	-0.180738	0.972815	0.286789	-0.44716	1.12723
ENSBTAG00000004231	GPM6A	-0.832041	0.595838	1.46073	0.819659	-1.05998	0.219587	0.0976411	0.553924	0.830387	1.13984	1.67312	1.44392	0.466787	-0.517406	0.046744	0.630801	0.387772	-0.618827
ENSBTAG00000004238	TACC1	-0.0613922	-1.68696	-0.175385	0.883941	0.758373	-0.789952	0.892061	0.372694	-0.073401	0.660665	0.279708	1.14519	0.174677	0.772589	0.431564	0.386799	1.15593	1.18803
ENSBTAG00000004240	TMPO	0.990536	0.921971	1.1276	0.707217	0.910326	-0.0954539	0.264428	0.561686	1.19113	0.653279	1.35594	1.00796	1.20085	0.610515	1.38483	0.544472	0.236882	0.647631
ENSBTAG00000004243	LYPLA1	0.281083	-0.373205	-0.716912	0.0890958	0.56049	-0.795782	-0.352504	-0.698038	0.0182344	-0.748703	0.0511064	0.468755	0.162045	-0.664961	0.0812035	-0.85799	-0.0943757	-0.467245
ENSBTAG00000004246	SPSB1	-0.382913	-2.42486	-0.0886411	-0.199195	0.0285496	-1.2393	0.20951	-1.15316	-1.04275	-0.142901	-0.320821	0.110526	0.0601614	0.0179766	-0.150099	-0.633834	-0.312746	-0.104769
ENSBTAG00000004247	RPH3A	-0.376955	-1.63939	-1.31825	-1.20754	-2.32828	-0.130178	0.112751	-0.636906	-0.0798293	-0.207826	-0.433874	-1.56455	-0.396711	-0.354868	-1.46658	-0.104363	-0.00368281	-1.28384
ENSBTAG00000004256	ODC1	1.13019	1.24676	0.564845	0.0294575	-0.0962907	0.118535	0.167855	-0.665996	0.170452	0.748719	1.22263	0.90959	0.810091	-1.739	0.139908	0.536594	-1.24562	-0.803424
ENSBTAG00000004257	TAF4B	0.472883	-0.998803	0.878832	0.681165	0.261426	-0.199014	0.405296	0.106048	0.384501	0.795926	0.78095	0.540609	1.11052	0.0976303	0.745334	0.1132	0.106692	0.973985
ENSBTAG00000004258	EEF2	1.21843	0.536135	1.43691	0.76758	0.728282	1.74405	0.693122	0.675263	1.11029	0.415304	1.85989	0.801178	1.62859	0.783921	1.17044	0.72819	-1.01896	0.526998
ENSBTAG00000004259	HPCAL1	-0.0986322	0.386497	-0.694933	-0.858439	-0.439579	-0.872671	1.06765	-1.24012	-0.277	-0.858098	0.621863	-1.23068	-0.396424	-0.947101	-0.555871	-0.868869	-1.65625	-0.992842
ENSBTAG00000004262	ZFP2	-0.333441	-2.78762	0.156526	0.395288	-0.102393	-0.577896	-0.870119	0.599199	0.705137	0.507715	-1.4383	0.659154	-0.619486	0.0969281	0.211577	-0.419083	2.2	0.527729
ENSBTAG00000004263	ATP6V0A4	1.10199	0.973366	0.18511	1.00236	0.654484	0.131966	0.898344	0.781099	0.21176	0.621398	0.483099	0.888722	0.720898	1.00559	0.393675	1.45105	1.10529	1.14997
ENSBTAG00000004268	TRAPPC5	0.758503	1.22249	0.577809	0.00165224	0.15256	1.12629	-0.193371	-0.156585	0.933552	0.298598	0.63566	0.518269	0.497702	-0.0925516	0.245662	-0.209068	-0.857974	-0.0466357
ENSBTAG00000004269	SGK1	-0.757206	-0.505844	-0.0981484	0.714338	-0.490122	0.579963	0.17793	0.380553	0.759108	-0.0441322	-0.940131	-1.86858	-0.406672	0.923846	-0.528443	0.00469697	-0.014611	-0.990145
ENSBTAG00000004270	FCER2	-0.89229	0.766613	0.735744	1.66029	1.46582	0.914518	1.11116	1.37751	0.759947	0.245361	0.969774	0.132667	0.315489	1.00721	1.55199	-0.977173	-0.0205568	0.307965
ENSBTAG00000004273	CST7	-0.10175	1.54202	1.20013	0.623748	0.79315	0.473815	0.574315	0.396706	-0.0254588	0.235122	0.889353	0.473735	0.917776	0.909609	0.763043	1.08574	1.44501	0.954624
ENSBTAG00000004277	EVC2	0.213603	1.18784	-0.464686	0.00016899	-0.519003	1.36939	1.55215	1.29397	-0.560522	0.64436	0.767808	-0.580429	0.250419	0.65945	0.960608	0.0198097	0.357917	0.76064
ENSBTAG00000004278	APMAP	-0.103412	1.3331	1.4713	0.0769166	1.67077	-0.218388	0.841314	0.0400306	0.258404	0.221011	1.24222	0.434764	0.791594	0.398618	1.23402	0.188737	1.53303	0.526281
ENSBTAG00000004279	RHOA	0.071037	0.410337	0.0755309	-0.0651084	-0.339786	-0.467574	0.173979	-0.655209	0.127972	-0.440855	0.50068	-0.994152	-0.3854	-0.439297	0.037722	-0.474805	-1.85715	-0.541698
ENSBTAG00000004281	ACSS1	0.814433	0.570023	0.734874	0.721248	0.568391	0.785267	0.355355	0.937035	0.95643	0.571985	0.79402	1.07733	0.880103	0.430362	0.648896	0.260896	0.77556	0.155748
ENSBTAG00000004283	PPFIBP1	-0.854639	1.62052	-0.40391	0.93827	0.934822	-0.628821	-0.158429	-0.321482	-0.469427	1.80798	-0.741511	-0.441751	-0.427944	0.992365	-0.254718	0.76687	-0.397069	0.734226
ENSBTAG00000004286	CDC45	0.289241	1.08986	0.035321	0.674147	0.597262	0.305525	-0.633361	-0.0179693	0.176698	1.03351	-0.572242	0.862149	-0.596862	-0.802643	0.208171	-1.13869	1.12319	-1.09295
ENSBTAG00000004288	GSTA4	0.167671	-0.545529	0.0745912	0.713553	-0.290185	-0.0971241	0.621729	-0.362774	0.0107067	0.798765	2.12252	-0.646122	0.899937	0.473253	-0.309339	0.182249	0.86401	0.672868
ENSBTAG00000004290	DDX28	0.53592	0.41193	0.879738	-0.248105	1.31067	0.776669	0.258857	-0.526158	0.145579	0.49031	0.947754	-0.141856	0.629388	0.680006	0.599469	0.842847	-2.00355	-0.10116
ENSBTAG00000004291	SEPTIN6	0.103429	0.320683	0.785979	1.07753	0.453855	0.948498	0.249059	1.00899	0.837674	0.454995	0.78336	1.20468	1.09006	1.06155	1.20711	0.946775	1.48014	0.766559
ENSBTAG00000004297	ACOXL	-0.486039	-0.228286	0.786746	-0.0674576	0.353999	0.339985	-0.402578	-0.336116	-0.625647	-0.161958	-1.07754	0.161517	0.017425	0.619825	0.816306	-0.0957754	0.381344	0.859255
ENSBTAG00000004302	NDUFAF5	-0.212776	0.434249	-0.679035	-0.551452	-0.17729	-0.866411	-0.514034	-0.203028	-1.51719	0.0180672	-1.2485	-0.144612	-1.12392	-0.723434	-1.75491	-0.307944	0.499909	-0.534539
ENSBTAG00000004307	VPS36	1.51063	-0.965813	0.635508	0.974037	0.589494	0.0515103	0.736082	0.280406	0.691746	0.149772	1.96319	0.508396	1.39024	1.16267	1.31496	0.660122	-0.719775	0.709512
ENSBTAG00000004310	UBR7	0.94277	1.56689	0.643311	0.917626	0.602172	0.623435	0.936278	0.429009	0.903272	0.411977	1.37915	0.98044	1.31338	-0.0642942	1.1677	-0.169742	-1.37124	0.608654
ENSBTAG00000004315	HDLBP	0.164605	-1.15132	-0.828805	-0.437982	-0.0926991	-0.958634	-0.378857	-0.776649	-0.697028	-0.786411	0.27005	0.201222	-0.366708	-1.35149	-0.956907	-1.73272	-1.49706	-1.21425
ENSBTAG00000004316	BOD1L1	-0.499393	-1.90944	0.265786	0.687399	0.0328852	-1.23633	1.06355	0.449123	-0.59173	0.363896	-0.138154	0.55708	0.221752	0.903117	0.1501	0.42399	1.14697	1.01122
ENSBTAG00000004318	ARL3	-0.36311	0.328679	-0.76005	0.916715	1.00794	0.764209	0.625061	0.562584	0.270553	-0.652495	-0.230144	1.39322	0.111667	1.65908	1.08388	-0.0702664	1.79201	0.912684
ENSBTAG00000004321	SFXN2	0.455267	0.0199185	-0.0324372	0.218716	0.530581	0.232008	-0.213381	-0.299226	0.19187	0.829191	0.410275	0.674774	0.185836	-0.277157	0.397899	0.270397	0.743887	0.351388
ENSBTAG00000004322	FOS	0.379145	0.73827	1.10592	0.882894	0.279562	-1.49427	0.0398877	0.708282	-0.298364	0.559126	0.466939	-0.881372	2.04087	1.276	1.32248	-0.82756	-0.0906958	0.0390086
ENSBTAG00000004328	CHST10	0.0168518	0.907342	0.262494	1.47504	0.101351	1.49821	-0.0250967	0.192058	1.90991	-0.609777	-0.0446053	1.0105	0.414204	1.378	0.154507	0.492027	0.794804	0.0866021
ENSBTAG00000004329	RELL1	-0.721545	-0.303762	-0.3309	-0.362981	-0.193646	-0.975656	0.172493	-0.937386	0.242577	-0.0416201	0.268359	-0.644597	-0.500755	-0.629594	-0.273457	-2.09711	-1.66345	-1.26537
ENSBTAG00000004337	PDE1B	0.490259	0.781016	0.6784	0.639739	-0.505419	-0.895433	-0.853873	-0.197373	0.455073	0.41858	1.09757	0.624386	-0.285548	-0.00221107	-0.0564403	1.12645	0.393134	0.389012
ENSBTAG00000004339	LOC508153	0.52597	-2.83179	-0.218	0.579302	0.680574	-1.51582	0.071636	-0.129382	0.539989	0.259087	0.529067	0.448324	0.190723	0.979453	0.317026	0.921692	0.609128	0.894712
ENSBTAG00000004343	CCS	-1.06591	0.652875	-0.78952	0.359957	0.19321	0.660833	-1.1054	0.766612	-0.31707	-1.58921	-1.53787	-0.544756	-1.33123	-1.00393	-1.45153	-0.939698	1.21932	0.00699814
ENSBTAG00000004344	ACSL1	0.217101	-1.08592	-0.130327	-0.576637	-0.0893553	-1.22193	0.0496994	-0.876808	-1.11162	-0.21946	0.138986	-0.487524	-0.00335103	-0.70302	-0.594259	-1.42384	-0.841357	-0.644069
ENSBTAG00000004349	DAZAP2	-0.388259	-0.523151	-0.672301	-0.979118	-0.816546	-0.894039	-0.264298	-1.23982	-0.171826	-0.442964	-0.225752	-0.811659	-0.728999	0.0607434	-0.988775	0.535649	-1.56761	-0.469711
ENSBTAG00000004358	DARS2	0.984269	0.190871	0.854327	0.254419	0.570484	0.0205711	-0.214618	0.405657	1.23337	0.648947	1.49367	0.570096	1.08079	0.476867	0.782924	0.991184	1.5224	0.390617
ENSBTAG00000004361	ZBTB37	-1.47275	-0.855705	0.151636	-0.370212	-1.10017	0.162944	-0.227164	-0.150266	-0.397503	-1.00842	-0.845419	-1.85511	-0.411182	-0.237133	-0.889038	0.137903	0.344326	-0.734094
ENSBTAG00000004362	SERPINC1	-0.977077	-0.903872	-1.02529	0.251059	-0.319364	0.417851	-0.804068	1.2267	-0.014906	-1.1521	-1.77456	-0.566758	-0.917056	-1.23807	-0.774219	-1.55639	0.0689084	-0.730782
ENSBTAG00000004364	THNSL2	1.47194	0.144177	0.217019	0.968476	0.943277	-0.08839	0.399373	-0.895324	-0.992553	1.26367	0.919719	-0.686995	0.921446	-0.794372	0.744799	1.14756	0.718529	-0.0692506
ENSBTAG00000004367	COQ10A	1.16264	1.4421	0.769036	0.512155	0.723331	1.43856	0.840869	1.07289	0.822158	0.870243	0.866734	0.910396	0.494146	1.01411	0.409617	0.489564	1.16807	1.21992
ENSBTAG00000004368	NFATC3	0.362161	-2.19022	0.512957	0.921951	0.367278	-0.228462	0.743273	0.958755	1.49084	0.467401	0.659202	1.01784	1.1178	1.07621	1.37894	0.506612	0.413725	1.13703
ENSBTAG00000004374	CNPY2	0.769756	1.88391	0.0739595	0.537406	-0.192953	0.785155	-0.161417	-0.250768	0.371531	0.09874	0.76222	-0.262781	0.74205	-0.325054	0.0378506	-0.467949	-1.33626	-0.440239
ENSBTAG00000004377	PHLDB3	-1.25839	-0.158169	-0.917103	-0.859085	-0.566827	-1.79319	0.954528	-1.1028	-1.51142	-0.593386	-0.127004	-1.03841	-0.316802	-0.296159	-1.2752	-0.888051	-1.46136	-0.884518
ENSBTAG00000004378	IL23A	-0.939163	-0.885875	-1.12335	-0.729003	-0.82274	-0.62862	-0.818873	-0.942356	-0.893377	-0.29237	-1.42151	-1.03117	-1.50521	-0.210465	-1.636	-0.428398	0.129789	-0.778394
ENSBTAG00000004379	ETHE1	-0.1985	-0.549647	-0.619748	-0.775275	-0.488301	-0.480686	-0.0440982	-0.896035	-1.09334	-0.78579	-0.25703	-1.10876	-0.362383	0.0354385	-0.591414	-0.65307	-1.21673	-0.563779
ENSBTAG00000004380	STAT2	-0.88786	-1.97441	-0.773921	-0.604781	-0.639907	-1.00946	-0.775887	-1.21521	-1.10602	0.00629092	-1.20481	-0.938189	-1.35215	-0.223694	-1.38901	-0.105829	-0.0544866	-0.61591
ENSBTAG00000004383	FNBP1L	-1.75591	-1.26826	-0.0712568	0.158947	-0.0511549	0.205743	-0.473366	0.653332	0.454588	0.0129264	0.498921	0.662835	0.0133721	0.60346	-0.0773637	-1.71245	0.617334	0.768389
ENSBTAG00000004386	SOCS1	-1.08105	1.54061	-0.955687	0.0809187	0.133738	1.39302	0.650346	-0.647875	-0.151617	-1.80679	-0.521432	-0.287867	-0.940001	0.398032	-1.29069	0.375017	-0.422603	1.09304
ENSBTAG00000004392	C29H11orf24	1.14421	0.646243	0.546647	-0.340249	-0.527084	-0.936274	0.480661	-0.815825	-0.103099	-0.0121653	0.436138	-0.431772	0.470886	-0.360899	-0.498813	-0.342503	-0.69605	-0.0453595
ENSBTAG00000004394	PKIB	0.825146	0.52984	0.198661	0.212033	-0.129478	-0.636839	1.36003	-1.36598	-1.01197	-0.40698	0.254371	-0.751151	0.84358	-0.224552	0.457591	-1.94046	-2.12038	-0.702209
ENSBTAG00000004398	IMMP2L	0.843237	0.882276	-0.0471542	-0.0165593	-0.0177291	-0.263954	0.866494	0.976591	0.837808	0.130741	-1.32829	-0.282361	-0.600038	-0.358195	0.171754	0.105717	-0.763651	-1.27343
ENSBTAG00000004400	PRRC2B	-1.24399	-3.50419	-0.289126	0.348211	-0.536425	-1.23118	0.769527	0.209758	0.0917579	0.10164	-0.742832	0.848681	0.00589435	0.862244	0.364708	0.307263	1.71226	0.943357
ENSBTAG00000004401	UGGT2	-0.881023	1.19036	-0.261937	-0.895002	0.864756	0.688922	0.903495	1.03301	1.10379	1.4705	1.28495	1.01175	-0.300055	1.08843	-0.0990932	-0.247224	0.213647	-0.0329123
ENSBTAG00000004403	CD320	0.555611	0.847472	1.01924	0.311026	0.17466	0.560498	0.593926	0.441989	0.936714	0.448109	0.870461	0.455297	0.410114	0.522673	0.99425	0.954689	0.0786815	0.387569
ENSBTAG00000004406	MSI2	0.044484	-0.809771	-5.44e-05	0.581561	0.241925	-0.15171	0.428627	0.708838	0.504493	0.314513	0.172207	1.3989	0.625967	0.32598	0.0982027	-0.35116	1.24374	0.420186
ENSBTAG00000004407	KCNK2	-0.0104225	0.286634	0.989024	0.0827674	-0.0309518	0.158948	0.129801	0.685288	-0.468227	-1.63838	0.428477	-2.11382	-0.511181	-0.163336	-0.606575	0.521287	-1.52681	-0.799555
ENSBTAG00000004413	RHOBTB3	-0.531809	-0.698399	-0.240637	-0.366544	0.479714	-0.145755	-0.410146	0.472184	1.36634	-1.95509	0.0681597	-1.03902	0.0671527	-0.99768	-0.208683	-1.18073	2.255	0.677375
ENSBTAG00000004416	NUDC	0.480173	1.63441	0.320057	0.340268	0.276252	1.11513	0.388956	0.776429	-0.53258	0.128715	-0.112243	-0.330266	-0.288266	0.140967	-0.156017	1.03807	-0.0961796	0.0586962
ENSBTAG00000004421	CHST14	1.40634	1.18685	0.473257	0.535215	0.586015	0.449128	1.37299	0.854744	1.33641	0.385517	1.55902	0.202873	1.09216	0.893627	0.618981	0.749872	-0.762217	0.596885
ENSBTAG00000004422	ALG14	1.35782	2.62915	0.00274317	0.510565	1.28235	0.506089	0.738686	0.823651	0.615448	-0.241072	1.04445	-0.0811454	0.268825	-0.734962	0.13311	-0.39241	-1.3563	0.084586
ENSBTAG00000004426	DNAJB14	0.259736	-0.537778	0.422854	0.932791	1.26678	-0.608343	0.00580553	0.0992336	1.15905	-0.213619	0.176793	0.578857	-0.027822	0.547457	0.385935	0.461166	1.11904	0.884989
ENSBTAG00000004427	OSBPL8	-0.652015	-1.70166	-0.47635	-0.0766049	-0.12304	-0.992501	-0.0506834	-0.483759	-0.00743781	-0.0699233	-0.177835	-0.586817	0.179004	-0.0573045	-0.143752	-0.677288	-0.429596	-0.32233
ENSBTAG00000004428	H2AZ1	0.27892	2.07486	0.825072	0.553152	0.386438	0.477422	0.767653	0.0741686	1.04224	-0.624871	1.22648	0.768945	0.553025	-0.510667	0.447618	-0.809808	-2.3055	-0.580344
ENSBTAG00000004430	SGPP1	-0.353029	-1.1953	-0.596882	-0.705888	-0.503847	-1.05419	-0.648842	-0.844393	-0.0563057	-0.821275	-0.526153	-0.981308	-0.238563	-0.37414	-0.370872	-0.671671	-1.3355	-0.534366
ENSBTAG00000004436	PPT2	-0.609485	-0.724758	-0.861655	0.122359	-0.753378	-1.1133	-0.262379	-0.787192	0.00211123	-0.678693	-1.383	-1.21987	-1.20338	0.477783	-0.533708	-0.853368	-1.11438	-0.461229
ENSBTAG00000004440	SLC15A1	-0.286625	-1.44071	-0.55759	0.289264	-0.288614	1.11574	-1.02215	0.31019	-1.38883	-0.28506	-1.21004	0.466393	-0.269006	0.225634	-1.20271	-0.411376	0.818275	-0.822489
ENSBTAG00000004448	CKAP5	0.545377	-0.0316816	0.802031	0.270771	0.788602	-0.0376005	0.98053	0.734475	0.0733465	0.975678	1.00738	0.924529	0.392468	0.687756	0.593114	0.387635	-0.429628	1.07549
ENSBTAG00000004449	DGKE	0.802304	-0.896448	-0.0521353	1.02845	0.783319	-1.04637	0.54917	0.838707	0.868281	1.07683	0.188169	1.1476	1.28292	0.591043	0.966395	0.515766	2.03635	0.567779
ENSBTAG00000004457	ORAI1	-0.217379	-1.01006	0.292047	-0.0116627	0.128828	0.159188	-0.415874	-0.684945	0.161028	-0.0964349	-0.673471	-0.588519	-0.456621	0.457902	0.0966031	0.343763	-1.90554	-0.526944
ENSBTAG00000004458	MORN3	0.49738	-0.310835	1.08531	0.540666	-0.663221	1.7681	-0.256305	0.774665	0.741124	0.733196	0.386033	0.692871	-0.964769	1.64475	-0.370224	-0.421581	1.25079	1.59874
ENSBTAG00000004460	RFWD3	0.915623	0.144652	1.1777	0.678759	0.636142	-0.208655	1.27978	0.358878	0.118846	1.45379	1.71504	0.944098	1.27391	0.593068	1.34639	0.199361	0.419646	0.992416
ENSBTAG00000004463	KDELR1	-0.0533179	-0.0904431	-0.348947	-0.262784	0.217268	-0.898758	-0.268009	-0.90812	-0.0925066	-1.13234	0.466012	-0.186023	0.49541	-0.660804	0.161767	-1.37336	-2.39933	-0.984085
ENSBTAG00000004464	HROB	-0.129562	0.478123	0.73897	0.950064	0.599489	-0.416457	0.26409	0.343214	0.0420384	0.249479	0.404783	0.661373	0.427983	0.873617	0.337686	0.279961	0.410323	0.323268
ENSBTAG00000004472	NA	-0.128232	-1.59467	-1.01783	-1.09739	-1.61677	-1.52859	-0.96864	-0.636544	-1.71119	-0.50114	-0.674033	-0.355915	-0.972255	0.2022	-1.35492	-0.220025	-1.06446	-1.56882
ENSBTAG00000004475	CDK5R1	-0.948224	-0.388549	-0.381228	-1.16525	-0.821599	-0.820662	-0.146176	-1.08324	-0.882504	-0.052274	-1.44054	-0.773768	-1.12835	-1.50564	-0.80931	-1.01932	-0.542022	-0.521791
ENSBTAG00000004476	ADHFE1	0.711055	1.46147	0.3675	0.410338	-0.0157341	0.313446	-0.679536	0.501062	0.112706	0.634954	0.537066	0.536353	0.709279	1.28204	1.0222	0.897394	1.70139	0.520522
ENSBTAG00000004488	MEI1	-0.00336798	0.378405	-0.0920412	0.15732	0.469723	0.815385	0.755383	0.522489	0.618842	-0.412684	0.0389729	0.169353	0.268203	-0.5849	0.197281	-0.128029	0.818379	-0.258975
ENSBTAG00000004489	APPBP2	-0.153358	-1.83591	0.371005	0.351735	-0.0726931	-1.11017	0.33635	-0.260551	0.0906862	0.0952474	0.17476	0.033304	0.245074	0.426357	0.589161	-0.356613	-0.483519	0.0651743
ENSBTAG00000004492	SWT1	-0.554159	-1.27322	0.0307628	-0.265554	-1.07807	-1.03572	0.0173356	-0.227865	0.201535	-0.0123453	-0.770226	-0.827781	-0.106698	-0.287268	-0.437892	-0.0650239	0.39783	-0.374722
ENSBTAG00000004495	UBA5	1.15227	1.23286	0.898627	0.47457	0.697846	-0.269718	-0.487919	-0.0293935	0.408324	0.908103	1.47467	0.892156	1.00369	0.324285	0.352744	0.349334	0.385486	0.262554
ENSBTAG00000004499	RGS3	0.574214	1.25058	0.472158	0.999699	0.218658	0.329582	0.669914	1.06281	1.09366	0.288349	0.22957	0.694514	0.778298	1.14289	0.485403	1.22446	1.48855	1.22705
ENSBTAG00000004502	CLUAP1	0.136512	0.526388	1.30844	1.56963	-0.210305	0.617175	0.0963746	0.899827	0.355415	0.332302	0.339032	-0.0381721	2.68777	1.15955	-0.0244665	0.738089	0.800769	0.50967
ENSBTAG00000004505	NLRC3	0.429607	-0.638929	0.597639	0.904073	0.9563	0.118304	0.598301	0.874156	0.673697	0.370696	0.480695	1.05445	0.845095	1.2823	0.964151	0.972019	1.47427	1.43032
ENSBTAG00000004509	SLX4	-0.363592	-1.48888	-0.170996	0.206863	0.919632	0.607919	-0.20654	0.650694	-0.39593	-0.177326	-0.731811	0.816152	-0.613161	0.687858	0.205872	0.438489	1.43854	0.90734
ENSBTAG00000004511	VAV2	1.47483	-0.344512	0.250552	0.731046	0.291122	1.77141	0.677107	0.733663	0.994929	0.445609	1.17063	0.743764	0.693404	0.297624	0.24936	1.24315	0.769341	-0.0307311
ENSBTAG00000004515	KCNK1	0.530003	0.821205	0.995319	0.343023	0.241164	0.202641	0.189735	0.25294	0.933744	0.372645	0.643183	0.205327	-0.0298891	0.534073	0.368842	0.353097	0.134377	0.209884
ENSBTAG00000004517	TARBP1	0.430891	0.335976	0.247007	1.21695	0.895031	0.963733	-0.56453	1.66084	0.340372	0.624819	-0.636143	1.17962	0.128365	1.07606	0.768039	0.49691	2.89161	0.920479
ENSBTAG00000004521	LSM7	0.528163	2.15438	0.374485	-0.0429479	0.430761	1.03826	0.76521	0.227461	0.076249	0.289314	1.12559	0.0218855	0.193913	-0.570178	0.235652	0.386656	-1.04387	-0.305184
ENSBTAG00000004524	SPPL2B	0.21569	0.807932	0.0611935	0.255244	0.64948	0.14335	-0.345631	0.130874	-1.10631	1.09245	-1.8049	0.537004	0.00745118	0.0796876	-0.415126	0.357788	1.72014	0.579464
ENSBTAG00000004532	FGFR1OP2	-1.23747	-1.25774	-0.0576699	-0.236784	-0.0516835	-0.138185	-0.365856	-0.438438	0.298016	-0.359082	-0.322966	-0.707316	-0.504833	0.143532	0.161117	-0.0927859	0.528282	0.396649
ENSBTAG00000004541	LPAR5	-0.455539	0.21679	-0.620535	-1.10087	-0.802877	-1.4836	-1.16128	-1.30578	-0.249358	-1.27467	0.378332	0.686945	0.0295468	-1.04485	-0.10056	-0.881491	-1.11404	-1.03386
ENSBTAG00000004542	FAM78A	0.410169	0.13829	0.514289	0.690182	0.665886	0.544844	0.403321	0.800385	0.666137	0.0292567	1.01345	0.862618	0.759968	0.650878	0.989902	0.144938	0.480175	0.636082
ENSBTAG00000004544	TXNDC9	-0.633102	-0.0124979	-0.826609	-0.152303	-1.0088	-0.71221	-1.36571	-1.18689	-0.454633	-0.748988	-1.4342	-1.18208	-0.636319	-0.903876	-0.268183	-0.709067	-0.0203506	-1.53386
ENSBTAG00000004547	OLR1	0.158614	-1.56748	0.148196	-0.130055	-0.462386	-3.42041	-0.10872	0.271456	-0.70509	0.28886	-0.480826	-0.486117	0.818795	1.15211	0.626256	-1.21822	-0.245113	-0.145335
ENSBTAG00000004553	TPM4	-0.619478	-0.984348	-0.539765	-0.861825	-0.505403	-1.17843	-0.36213	-1.12792	-1.01386	-0.723435	-0.468786	-0.996441	-0.520402	-0.752027	-0.471622	-1.26155	-0.68232	-0.66996
ENSBTAG00000004554	CAPZB	0.766825	0.270557	-0.20607	-0.464111	-0.168446	-0.317863	-0.129326	-0.725442	-0.249519	-0.535014	0.320601	-0.655349	0.064391	-0.336753	-0.299519	-0.202875	-1.49587	-0.137627
ENSBTAG00000004556	SLC2A3	-1.00527	-0.990693	-0.629073	-0.589153	-0.599303	-0.831405	-0.701836	-0.952579	-0.238959	-0.548021	-0.966574	-0.895711	-0.864594	-0.476582	-1.05997	-0.620166	-0.650376	-0.654126
ENSBTAG00000004557	DHRS9	-0.813214	-0.687372	-0.292517	-0.28773	-1.36193	-0.254602	0.08991	-0.955018	-0.178276	0.113172	-1.00694	-1.37251	0.284361	-0.46585	-1.56991	-0.278423	0.250138	-1.06916
ENSBTAG00000004558	C10H15orf48	-0.85439	-1.10397	-0.683037	-1.07318	-0.596307	-0.969804	-0.758201	-1.48857	-0.205281	-0.571347	-1.0592	-1.30399	-1.36011	-0.678498	-1.3052	-0.662839	-0.877079	-0.645023
ENSBTAG00000004564	MBNL1	-0.0152408	-1.5309	0.418068	0.479095	0.575367	-0.292259	0.181364	0.270822	0.530974	0.0721534	0.880767	0.752039	0.569715	0.656441	0.691588	0.288216	0.508255	0.820664
ENSBTAG00000004568	GALNS	-0.908233	-0.660458	0.0225513	-0.850514	-0.481008	0.015839	-0.432238	-1.18302	-1.26989	-0.36982	-1.13577	-1.33137	-1.10738	-1.47906	-0.853151	-0.894351	-0.408337	-1.16625
ENSBTAG00000004574	UGT8	-1.00142	-0.596946	-0.15188	0.922777	0.378514	-1.46479	0.660576	0.968055	0.995477	1.17923	0.945987	0.0673453	0.864762	-1.72392	1.25947	0.983607	-1.08401	0.0130474
ENSBTAG00000004575	FAM126A	-0.497346	-1.74317	-0.423717	-0.168915	-0.352108	-1.17577	-0.325189	-0.495869	0.0272615	-0.327797	-0.181823	-0.408802	-0.633703	-0.0565497	-0.395315	-0.0334036	0.114987	0.403706
ENSBTAG00000004580	MS4A1	1.64645	0.536284	0.309339	0.599407	0.674666	1.61809	0.375074	1.24246	0.516418	0.582024	0.515376	0.882626	0.336367	0.569081	0.489773	1.3503	1.03166	0.730911
ENSBTAG00000004585	NA	-1.53541	-1.73189	-1.00822	0.195033	-0.549354	0.75908	-1.38054	-0.170827	-0.828806	-0.0404073	-1.89457	0.563847	-1.16522	0.466493	-0.265686	-0.154006	2.01503	-0.53861
ENSBTAG00000004586	LOC107132045	1.6079	2.0958	-0.0457807	0.155291	-0.0264776	2.13592	0.618963	1.21538	0.540519	0.8087	-0.0622365	-0.960277	0.615777	-0.42855	0.611529	0.819899	0.679629	-0.95275
ENSBTAG00000004587	DUSP6	-0.0810189	-1.14512	0.241878	0.591372	0.345281	-0.960838	0.453117	-0.66796	1.05598	0.685966	0.769293	-0.226031	0.569839	0.887811	0.300005	-2.068	-1.10369	-0.945913
ENSBTAG00000004588	KCNN4	1.52409	0.699992	0.563919	-0.0384115	0.521356	2.15556	0.071366	1.77337	0.556256	0.299635	-0.674922	0.977055	0.0536626	1.01805	-0.579736	1.34315	1.79128	0.505706
ENSBTAG00000004590	PPIH	0.871106	0.931655	-0.908649	-0.752351	-0.233137	-0.383199	0.170959	0.0495705	-0.448524	0.118586	-0.406929	0.597952	-0.0856764	0.307293	-0.491938	0.751974	1.15122	0.0789416
ENSBTAG00000004597	PIM2	-1.25389	0.458887	0.476287	0.129834	0.24815	-0.183656	-1.06204	0.359256	0.401988	0.307733	0.226665	0.769666	0.0809579	0.685739	0.77512	-0.267684	0.879497	0.225157
ENSBTAG00000004604	CCDC124	0.267625	1.75842	0.200248	0.639803	-0.0239832	0.0229118	0.18696	-0.986199	0.0356389	-0.996393	0.639852	-0.580873	0.295614	0.365285	0.16347	0.632452	-1.64475	-0.129272
ENSBTAG00000004608	LOC100138951	-0.640814	0.0653326	-0.433759	0.545585	-0.553216	0.0986714	0.71334	-0.728828	1.98482	-0.433028	-0.908891	-1.08398	-0.17611	-0.622282	-0.609979	-0.0780856	0.138627	0.906844
ENSBTAG00000004613	CSGALNACT1	-0.488752	0.499386	-0.156313	-0.34032	-0.558166	-0.169946	-0.426009	-0.432402	-0.016081	-0.547709	-0.471552	-0.719419	-0.716497	-0.433574	-0.304909	-0.916111	-0.492569	-0.252029
ENSBTAG00000004620	ZNF133	0.0158415	0.934131	0.553906	1.18677	0.396478	1.09686	0.854254	0.430473	0.821586	0.524407	0.325733	0.265082	0.577166	-0.0725822	0.227317	0.479892	0.112173	0.763835
ENSBTAG00000004622	DZANK1	0.668082	1.05324	0.0712782	0.608571	0.485041	1.16557	0.293741	0.359582	0.0457249	-0.197211	-0.260379	1.24998	-0.0235322	-0.538351	0.0988446	1.30407	2.33887	0.538971
ENSBTAG00000004632	ASPSCR1	-1.04101	0.0571659	-0.5849	-0.434143	-0.0812402	-0.0795596	-1.72495	-0.48898	-0.899167	-0.592527	-2.00599	-0.349988	-1.59412	-0.249163	-0.796049	-0.133309	1.58959	-0.407047
ENSBTAG00000004635	LLGL1	1.06894	0.545846	0.324204	1.34158	1.03144	0.536438	-0.128703	0.945907	0.374646	-0.00442614	0.0562832	1.18724	0.370675	1.78503	0.719149	1.89965	1.77251	1.00314
ENSBTAG00000004636	PLEKHA1	-1.13714	0.219442	1.02439	0.468161	0.570513	0.707322	0.115837	1.26134	0.974464	-0.511865	0.0302175	0.15992	0.561679	0.964741	0.69993	-0.199854	1.79121	0.472062
ENSBTAG00000004641	PLEKHA6	0.814045	0.530878	0.142137	0.793677	0.748505	0.300343	0.595526	1.21724	0.312024	0.654329	0.197293	1.09598	0.808425	0.907033	-0.250924	1.25248	1.52877	1.11762
ENSBTAG00000004650	ZNF516	0.179142	-0.877812	0.914375	0.141692	-0.262809	0.935889	0.832863	0.613639	1.12977	0.112967	0.801133	1.21506	1.30785	1.58967	0.983538	0.718604	0.974385	1.42046
ENSBTAG00000004651	NME1	1.87063	2.18592	0.339159	-0.0500189	0.0284044	0.958743	0.22405	-0.206411	-0.139694	0.0501526	1.27848	-0.0413171	0.0259557	-0.44914	-0.265424	-0.0993382	-1.44264	-0.787447
ENSBTAG00000004652	LPAR2	-0.661523	-0.247403	-0.096862	0.316117	-1.25785	-1.01393	-0.92519	0.61863	0.800699	-1.05333	0.19639	0.332713	0.152527	0.617152	0.755626	-0.28871	-0.0850584	0.456105
ENSBTAG00000004653	ADGRA3	0.295081	1.41617	1.22522	0.776892	-0.344746	-1.06458	-0.326607	1.03203	-1.98585	-0.790775	0.699385	0.720482	0.715249	-1.64053	0.72242	0.296085	0.747444	1.51039
ENSBTAG00000004654	PWP1	0.935159	1.49939	0.979876	0.432248	1.08786	0.824462	0.691182	0.39911	0.38295	0.214397	0.799727	0.196498	0.435947	0.125635	0.774111	0.509007	-0.253108	0.763918
ENSBTAG00000004660	SPATS2	1.01499	0.543623	0.183663	0.824518	0.577942	1.24156	0.297568	0.837748	0.829586	0.231886	0.110052	0.300638	-0.0633251	0.688489	0.536306	1.53902	0.345945	1.00274
ENSBTAG00000004662	SLC16A12	-0.920528	-0.647862	-0.420159	0.136484	-1.34299	0.310579	0.191284	-0.0501823	0.85141	-0.0751368	-0.255974	-1.5492	0.539437	-0.0545309	-0.827068	-0.600128	0.482563	-0.849055
ENSBTAG00000004663	TRUB2	0.732732	-1.56504	-0.196015	0.62978	1.35319	-1.32299	-0.140441	0.229062	-0.405127	0.165293	-0.495522	0.238498	-0.290852	0.830194	0.452513	0.127251	1.59648	0.368077
ENSBTAG00000004664	COQ4	0.941425	1.72291	0.28037	0.183255	-0.396811	-0.865141	0.237637	-1.1659	-0.686319	1.11881	0.983846	-0.376305	-0.0241637	0.324971	-0.314458	0.748034	-0.544307	-0.291202
ENSBTAG00000004672	RDX	1.14351	-0.109704	0.588766	0.11403	0.711461	0.52795	1.307	0.450746	1.73841	0.826929	1.29051	-0.334304	0.953358	0.42076	0.25574	0.496653	-0.203825	-0.168304
ENSBTAG00000004674	HAAO	-0.0373335	-0.592238	0.0843911	-0.131253	0.791349	0.908064	-1.17567	0.968261	-0.023366	0.514374	-1.15183	0.516783	-0.123939	1.31821	-0.875473	2.03913	1.07154	0.218932
ENSBTAG00000004679	WARS1	-0.0345874	-0.184979	-0.770197	0.719223	-0.256407	-1.1524	-0.525754	-0.663245	-0.645712	0.30294	-0.0114316	0.011585	-0.251341	0.8713	-0.607695	1.612	0.563938	0.699837
ENSBTAG00000004680	SLC13A5	-0.617726	-2.68473	-1.0663	-0.291931	-0.539157	-1.3668	-0.731894	-1.69096	-0.823613	-0.127792	-1.33893	-0.717387	-0.559175	-0.301925	-0.999657	-1.2577	-0.195212	-0.468259
ENSBTAG00000004685	SRGAP3	1.40551	0.906513	0.135562	0.545351	0.536277	0.781253	0.746184	1.22468	0.08472	0.631254	-0.430703	0.539408	0.613536	1.1717	0.581394	0.770285	1.7349	1.4088
ENSBTAG00000004688	DHCR24	0.154479	0.499994	2.16997	0.874154	1.11835	0.358669	0.548233	1.15512	0.16553	0.408506	2.05182	0.130686	1.58955	0.271144	1.16104	0.166182	-0.901077	0.23548
ENSBTAG00000004705	ILDR1	0.406204	-0.807973	-2.07812	-1.08914	-1.43006	-0.0337292	-0.937028	-0.296459	-2.23641	0.192989	0.0534776	0.985193	-0.7897	-0.0841237	-0.77241	0.473963	-0.545777	-1.56203
ENSBTAG00000004706	SUV39H1	0.182197	1.26513	1.07222	0.0280802	1.26298	1.00916	0.440177	0.0773256	-0.0319729	1.06616	1.10793	0.914896	0.666428	-0.198748	0.752836	0.130357	-0.815024	0.149454
ENSBTAG00000004709	MAPK9	1.33	-0.946908	0.11045	0.357558	0.881522	-1.0673	0.206346	0.086549	0.597522	0.0776539	-0.0671783	0.317418	0.416566	-0.943143	0.962052	-1.74504	0.901278	0.385857
ENSBTAG00000004714	MCEMP1	-0.589265	-1.0414	-0.890137	-0.66308	-0.533179	-1.55348	-0.438458	-1.21574	-1.13674	-0.530881	-0.816571	-0.952415	-0.835781	-0.671338	-0.823821	-0.813881	-1.14534	-0.485825
ENSBTAG00000004715	AKIRIN1	0.936479	-1.04282	0.902806	0.836255	0.827304	-0.913041	0.0626318	0.7165	1.0595	0.329118	0.0277853	1.05492	0.731819	1.4681	0.898768	1.02485	1.86351	1.55245
ENSBTAG00000004716	RETN	-0.298739	-0.424986	-0.742527	-0.390447	-0.461189	-0.79767	-0.281258	-0.949454	-0.53518	-0.351565	-0.484032	-0.923582	-0.647985	-0.587041	-0.372175	-0.575052	-0.904504	-0.803406
ENSBTAG00000004722	THUMPD2	0.299336	-0.459496	0.145264	0.950506	-0.600784	1.64397	0.0225955	0.621775	-0.0305494	-0.221526	1.22107	0.856177	-0.0490676	1.10987	-1.0527	0.574773	2.83001	0.162087
ENSBTAG00000004723	TEX2	-1.05735	-1.14197	-0.752492	-0.736446	-0.461436	-1.25753	-0.562026	-0.800522	-0.964248	-0.748105	-0.651398	-0.342924	-0.935442	-0.387361	-0.582192	-1.21401	-0.535975	-0.471342
ENSBTAG00000004727	PAQR4	-0.288711	-0.79425	-0.261366	0.0775563	0.125127	0.0624471	0.055969	-0.706874	-0.224328	-1.19711	0.0371399	0.169966	-0.65966	0.2743	-0.405704	-1.21893	-2.37978	0.0675887
ENSBTAG00000004729	PKMYT1	-0.0196116	0.270464	-0.253604	0.0019043	0.410647	0.244097	-0.122474	-0.311171	0.0376628	-1.24546	0.271983	0.119201	-0.604286	0.2718	-0.0939341	-1.96003	-2.68467	-0.388935
ENSBTAG00000004732	SPTB	-0.637826	-0.684294	-0.720064	-0.226837	-0.618596	0.108774	-0.893455	-0.622557	-0.214471	-0.483391	-0.631454	-0.74423	-0.990268	-0.706657	-0.887225	-2.01129	-0.00635138	-0.500015
ENSBTAG00000004735	CCNE1	0.701683	-0.79584	-0.256478	-0.654487	0.375868	-2.02941	-0.595895	-1.22239	-0.145817	-0.275569	0.744715	0.83373	0.424441	-1.36446	0.419878	-1.26451	-0.409061	-1.28874
ENSBTAG00000004736	GRB2	-0.361519	-1.32966	-0.624108	-0.297708	-0.777711	-0.359267	-0.0344301	-0.801593	0.0875118	-0.568366	-0.560937	-1.32168	-0.603224	-0.0978634	-0.97561	-0.655755	-1.20854	-0.789078
ENSBTAG00000004739	SLC18A2	-0.578457	-0.737321	-0.972619	-0.957376	-0.383287	-0.269239	-1.62388	0.229361	-0.769066	0.0512403	-0.926601	-0.39864	-0.932953	-0.874302	-0.8387	-1.53691	0.125374	-0.924857
ENSBTAG00000004741	IL12B	-0.734944	-0.745095	-1.35721	-1.15933	-0.915262	-0.706498	-0.214492	-1.10666	-0.747186	-0.3008	-1.05543	-0.833446	-0.968321	-1.01126	-1.18824	-1.24255	-1.77672	-0.734144
ENSBTAG00000004742	RUNX1	-0.976806	-2.22636	-0.38484	0.0856604	-0.600982	-1.32076	-0.236874	-0.536598	-0.462532	-0.477619	-0.603787	-0.247722	-0.251256	-0.0287622	0.0557046	-0.85399	-0.111553	-0.156667
ENSBTAG00000004745	NAA15	1.15861	0.264133	1.02784	0.358649	0.98044	-0.268957	0.0181662	0.431414	0.583996	0.95215	1.10847	0.629659	0.933121	0.818159	1.19475	0.527291	-0.645826	0.411846
ENSBTAG00000004746	HELZ	-0.541824	-2.21343	-0.546294	-0.452145	-0.441944	-1.5396	-0.284524	-0.754803	-0.273083	-0.180232	-0.51478	-0.601187	-0.657109	0.63862	-0.127109	0.348857	-0.00401649	0.52518
ENSBTAG00000004749	NEK4	-0.206592	-0.199638	0.225986	0.947012	1.26752	0.306947	-0.877501	-0.0692472	0.796997	-0.0589512	-0.532481	-0.788728	-0.484622	0.187942	0.124722	0.0405379	1.72743	0.721275
ENSBTAG00000004750	VSTM2L	-0.917439	1.04405	0.803235	0.465471	-0.0403799	1.23227	-0.727536	0.643484	0.601517	-0.00032699	-0.288496	0.425204	-0.0358944	-0.451511	0.626732	0.249919	0.512765	-0.139431
ENSBTAG00000004753	RXYLT1	-0.417289	1.85499	1.25815	-1.26617	1.92264	0.17462	0.901968	-0.127665	-0.898972	-0.239393	-0.116408	-0.239362	0.829766	-0.622056	-0.454446	-2.10589	0.166453	0.715397
ENSBTAG00000004757	LTBP4	-0.385824	0.0806954	3.10762	0.146237	0.0537637	-0.572611	-0.881994	-0.139137	-0.555613	-0.676097	-0.0129748	-1.01224	-0.926498	0.587633	-0.312868	-0.133071	-0.580869	-0.780362
ENSBTAG00000004767	SYK	0.722238	-2.10392	-0.434154	-0.576008	-0.532918	-0.271126	-0.283105	-0.502777	0.0986754	-0.01966	-0.348619	-0.321344	-0.0436368	-0.363856	-0.639272	0.464544	-0.533311	0.140613
ENSBTAG00000004769	NEIL2	1.12649	0.416725	-0.123753	0.158892	-0.704053	-1.62429	0.124011	0.419849	0.239782	1.5523	2.14908	0.56749	-0.48494	1.11867	1.38563	-0.234633	-0.995216	-0.704185
ENSBTAG00000004770	SCN4A	0.0408134	-0.626257	0.579397	0.275973	0.938734	0.892536	-0.32072	1.58256	0.866698	0.582823	-0.244512	1.25395	0.757587	0.957596	0.436185	1.07987	0.582732	0.831546
ENSBTAG00000004772	THEM4	1.25838	1.60247	-0.232861	0.613223	-0.721332	-0.290609	-0.30471	0.287442	1.25648	-0.0525961	-0.0960419	1.06715	1.04788	1.02819	1.04808	0.833886	-0.610551	-0.625405
ENSBTAG00000004776	DUSP23	-0.24851	0.567748	0.0807423	-1.48629	1.19034	-0.525534	-0.59914	0.908297	-1.55414	-0.955787	-0.378164	-0.43631	1.62482	0.0358049	-1.54032	-0.679962	0.0573375	0.0868351
ENSBTAG00000004777	S100B	-0.149911	0.847883	-0.0577306	-0.416979	-0.836476	-0.190932	0.298463	-1.7336	-0.319739	0.211798	0.911963	0.96454	-0.700555	-0.608	-1.40806	-0.828637	-0.222831	-1.08054
ENSBTAG00000004782	PTPRCAP	0.873386	1.25028	1.29644	0.708622	0.426941	1.07677	0.183983	0.274412	0.871284	-0.0763545	0.113828	0.0157734	0.397161	0.849926	0.131868	1.28841	0.11807	0.631988
ENSBTAG00000004786	TMEM134	1.13311	0.591616	0.402187	0.722913	0.819454	1.15587	-0.709306	0.926182	0.652939	0.603342	0.209754	1.13865	0.382629	0.959166	0.670231	1.38605	1.57595	0.754427
ENSBTAG00000004787	METRNL	0.54593	0.358011	-1.29253	0.507223	-0.602244	-1.90282	-0.287726	-1.29244	-0.721838	0.175349	0.29442	-0.0946696	-0.300252	-0.0640989	-0.547178	-0.587966	-0.714161	-0.573984
ENSBTAG00000004789	LGR6	-0.128748	-1.0022	-0.502936	-0.178984	-0.304667	-0.689266	-0.407379	-1.70401	-0.670281	-0.170565	-0.816302	-0.120056	-0.55854	-0.905236	-1.28337	-1.36301	-0.801866	-0.733325
ENSBTAG00000004797	TRMT44	-1.09999	-0.0639024	-0.899737	0.0150636	0.266812	0.112342	-0.82518	1.04083	-0.585819	-0.322433	-2.77632	0.375589	-0.983311	-0.229524	-0.810921	0.179049	1.35367	-0.148151
ENSBTAG00000004799	DENND2A	-1.0434	-0.895469	-1.09707	-1.55198	0.281631	-0.553597	-1.82864	-0.70255	-2.61293	0.00972152	-0.914651	-0.195731	-2.04347	-0.809621	-0.598618	-0.511726	-1.20912	-0.968383
ENSBTAG00000004801	PDXDC1	0.150981	-0.846512	0.290269	-0.0737233	-0.352718	-1.36397	0.411966	-1.46164	-0.146682	0.267182	0.392447	-0.84341	-0.456869	-0.512783	-0.398729	-1.03535	-1.04267	-0.431677
ENSBTAG00000004802	CEP170B	-1.00667	-1.35234	-0.0118767	0.136759	-0.584581	-2.11349	0.45297	-0.788952	-1.36846	-1.25103	-0.402117	0.202355	-0.140065	-0.393241	-0.346108	-1.06267	-0.133752	-0.368355
ENSBTAG00000004805	ITFG1	-0.425858	-0.188545	0.306908	-0.736821	-0.000417591	-1.57491	0.422702	-0.95859	-0.0825382	-0.542	0.281304	-1.60942	-0.0577492	-0.295527	-0.462781	-0.73224	-1.49346	-0.487745
ENSBTAG00000004806	PHKB	0.805693	0.222135	0.516133	0.108658	0.503538	-0.606328	0.520569	0.0899701	-0.146072	1.09178	0.678225	-0.00145352	1.26417	0.170979	0.228973	-0.425771	0.280002	-0.127995
ENSBTAG00000004813	SUSD1	-0.65363	-1.85194	-0.927906	-0.0401267	-0.440844	-1.65196	0.428806	-0.498358	-0.826012	-0.286271	-0.709144	-0.178164	-0.092942	-0.0861727	-0.32757	-0.219626	-0.0853784	-0.160283
ENSBTAG00000004814	INPP4A	2.21835	-0.924214	-0.235824	-0.146537	0.56831	1.05657	-0.121332	0.637176	0.0394971	0.775267	0.184635	0.258942	-0.192424	1.19768	-0.174868	1.41144	1.84319	1.22317
ENSBTAG00000004815	LOC509006	2.45174	0.623694	0.362949	0.44882	0.218298	0.979337	0.199362	0.612935	0.198466	0.690601	0.759717	0.920019	0.307811	0.337865	0.666592	0.652359	1.19206	1.56618
ENSBTAG00000004817	NA	-0.167624	2.2012	0.646477	-0.247828	-0.507342	1.86611	-0.259667	-0.646458	-0.187979	-0.206248	0.379319	-0.0799044	0.977441	-0.256345	0.233136	-0.988684	-0.829744	-0.7202
ENSBTAG00000004824	REEP1	0.539642	1.08014	1.56986	1.56724	1.45822	1.36984	0.162456	0.804545	0.421209	0.762164	0.986469	1.79046	-1.63152	0.451372	1.60238	1.06528	1.04998	0.621822
ENSBTAG00000004826	ACP5	0.197434	0.784686	0.924031	-0.0479285	0.0687751	0.928527	0.467312	0.0631399	0.506864	0.283534	0.26965	-0.0861679	0.317106	0.285923	0.309451	0.781014	0.267604	0.0983718
ENSBTAG00000004842	RSPRY1	-0.856803	-0.965449	-0.844792	-0.659499	-0.65129	-0.927194	-0.717494	-0.758491	-0.7486	-0.605131	-0.710438	-0.922119	-0.703172	-0.45431	-0.472314	-0.868037	-0.76648	-0.677661
ENSBTAG00000004844	ARL2BP	1.35401	1.58349	0.915198	0.122482	0.331222	0.679213	1.62949	-0.243307	1.12967	0.354003	1.60323	-0.413309	0.961457	-0.459032	0.195426	0.739428	-1.4529	0.510965
ENSBTAG00000004849	IGSF3	-2.89933	-0.00471571	0.668278	0.0885259	0.566482	0.0756847	0.485232	0.158036	1.38367	-0.187518	-0.1336	0.604328	0.693526	1.47425	0.5304	-1.27303	0.18165	0.789965
ENSBTAG00000004850	KPNA3	1.10041	-1.11712	0.336813	0.10153	0.486035	-0.26926	0.649777	0.441203	0.736264	0.25585	1.13354	0.308767	1.10075	0.258181	0.923344	-0.0894626	-0.810433	0.472384
ENSBTAG00000004851	NCKAP5L	-0.0261843	0.669029	0.332885	1.11143	0.62121	1.22978	-0.329568	1.47663	1.20593	0.0196563	0.118827	1.21661	0.288064	1.52221	0.975145	0.830274	2.17353	1.16987
ENSBTAG00000004852	PLEKHO1	-1.12469	-0.69135	-0.648053	-0.589183	-1.01433	-0.0343399	-0.321045	-0.87561	-0.0564995	-0.671239	-0.624315	-1.69565	-0.678639	-0.229626	-1.13764	-0.818079	-1.12964	-1.16415
ENSBTAG00000004854	SLC24A5	0.535893	0.907004	1.10684	0.74812	0.571731	0.70675	0.763754	1.03185	0.717834	0.859702	0.51544	0.554178	0.669905	0.00708513	0.914977	0.353671	1.83727	0.248933
ENSBTAG00000004855	PRDX6	-0.193038	1.16646	0.669501	-0.536699	-0.508482	-0.0672854	-0.24441	-0.625512	0.750278	-0.112503	0.762116	-0.489106	0.376673	-0.606508	-0.0419723	-0.783463	-1.76609	-1.36068
ENSBTAG00000004856	RNF130	-0.695104	-0.165643	-0.671399	-0.7155	-0.713458	-0.872784	-0.168364	-1.03317	-0.715341	-0.952553	-0.616366	-0.980031	-0.788423	-0.860799	-0.699595	-1.59378	-1.2466	-0.687765
ENSBTAG00000004862	TUB	-1.1901	0.160467	1.64636	0.0886267	0.476874	-0.0620377	1.63946	0.602043	0.392855	0.0334769	-0.368673	1.66196	0.0846666	1.13073	1.27823	-0.257356	1.38419	0.3128
ENSBTAG00000004863	RIC3	-0.0716631	-0.836731	1.36851	0.800284	0.600127	-1.00522	-0.214072	0.00470853	1.217	-1.83027	-0.928035	-1.20764	-1.10447	-2.73597	0.617284	0.607302	0.628184	1.60853
ENSBTAG00000004864	CEP89	0.483222	0.0923021	0.964265	-0.120744	-0.395571	-0.724333	0.803884	0.0453914	-1.40348	-0.472082	-0.484944	-0.792528	-0.416672	0.421474	0.929005	1.00543	1.91425	-0.272563
ENSBTAG00000004869	CXADR	0.265907	0.199893	-0.401753	-0.0144295	0.191753	-2.30132	1.02398	-0.215184	-0.647507	-0.252225	-0.271103	0.621922	0.290271	0.116077	-0.246764	-2.13362	0.100791	-0.541398
ENSBTAG00000004872	MRPL20	0.792915	1.88869	-0.091091	0.245414	0.15843	1.07899	0.582062	0.028288	0.391893	-0.107897	0.645461	-0.301807	0.369272	0.0860104	-0.161094	0.561639	-1.00286	0.0823393
ENSBTAG00000004873	CCNL2	-1.31933	-0.563466	-0.875114	0.198567	0.111004	0.0856189	-1.61941	0.652135	-0.0514038	-0.239025	-2.93246	-0.330276	-1.75404	-0.125424	-0.616081	-0.722244	1.8024	-0.507035
ENSBTAG00000004874	AURKAIP1	0.868215	1.78925	0.130973	-0.204571	-0.000338171	1.58643	0.187471	0.0532752	-0.680611	0.324352	0.771995	0.155136	-0.0160801	-0.500879	-0.208327	0.552059	-0.49336	-0.685472
ENSBTAG00000004877	TRAIP	1.38784	1.12498	0.384361	0.131665	1.07391	-0.0177769	-0.419285	-0.259797	-0.885856	0.934865	1.13555	1.19922	0.148187	-0.247019	0.177046	0.172672	0.771068	-0.38728
ENSBTAG00000004879	FOXO4	-0.832622	-0.145283	0.00418982	0.324832	-0.259407	0.498921	-1.05481	0.979188	-0.209708	-0.443393	-1.83178	-0.171899	-0.853107	-0.031631	-1.07238	-0.581788	2.06156	0.39246
ENSBTAG00000004884	SLC4A5	-0.633774	-0.571845	-1.08319	-0.321682	-0.0833807	0.189719	-0.320388	1.05631	-0.0467121	0.4977	-0.836635	0.654953	-0.413836	0.277901	-0.8572	-0.378445	2.16583	-0.359357
ENSBTAG00000004891	OXNAD1	-0.690637	0.140457	0.472355	-0.436981	-0.47497	-0.295122	-0.22572	-2.01478	-1.05074	0.196048	-1.26451	-0.615365	-1.51555	-1.09729	-1.49848	-1.03648	1.51848	-0.34133
ENSBTAG00000004893	ACOX3	-0.672494	0.341293	0.529172	-0.402196	0.143019	0.64587	-0.114382	0.286017	1.31453	1.87214	-1.32494	-0.141945	-1.06103	-0.26609	-0.562584	1.55737	1.33546	-0.185433
ENSBTAG00000004894	GIMAP5	0.431127	1.28635	0.974652	1.01994	0.316455	0.694374	0.567541	0.683138	0.468223	0.747408	0.747246	0.834788	0.882369	0.609177	0.953473	1.04443	0.355191	0.379824
ENSBTAG00000004895	AFAP1L2	1.7064	0.44027	1.06817	0.498282	0.549424	-0.950707	1.34518	0.354483	0.14801	-0.66138	0.194651	1.12282	0.170837	1.41725	0.813813	1.52361	1.13527	1.33727
ENSBTAG00000004896	ABLIM3	-0.329547	-0.535504	-0.84862	-0.502198	0.817031	-0.0231827	0.348222	0.126219	-0.734111	0.00254868	-1.82037	0.346613	-0.767093	-0.0824136	-0.432741	2.18e-06	1.73872	-0.152323
ENSBTAG00000004899	ABLIM1	0.245169	-1.53248	0.626596	0.772813	0.581352	-0.0749047	0.793172	0.756775	0.682674	0.610902	0.646598	1.28974	0.924706	1.02646	1.10741	0.637395	1.39571	1.12687
ENSBTAG00000004901	PIK3C2A	-0.717023	-2.13943	-0.576711	-0.194629	-0.0288632	-1.78582	-0.297879	-0.636087	-0.585835	-0.497544	-0.735779	-0.152164	-0.148624	-0.394315	-0.308	-0.720136	0.268487	-0.0684148
ENSBTAG00000004906	CCNE2	1.06968	1.22611	0.859985	0.100285	1.34605	0.377206	-0.110528	0.543356	0.559344	0.19884	1.4528	0.914489	0.618149	-0.529011	0.910614	-0.093621	-0.571257	0.0663099
ENSBTAG00000004907	MINK1	-0.749696	-0.565395	-0.0134483	1.07918	0.275324	1.16926	-0.415055	1.65223	0.513044	-0.154144	-0.514922	1.32865	0.412283	0.931544	0.697546	0.287039	2.4215	0.484196
ENSBTAG00000004908	CHRNE	-0.319813	0.525031	-2.32929	0.511032	-0.381528	0.23909	-2.15762	0.0444746	-0.616153	0.967151	-1.58496	-0.999585	-0.0936424	1.8404	-1.25658	0.169065	1.51404	-0.731195
ENSBTAG00000004909	GP1BA	-1.40468	-1.29135	-0.491029	-0.318846	-1.58839	-1.5695	-1.54872	-0.649084	-0.255874	-0.445767	-0.0172607	-0.98555	-1.20053	0.194796	-0.71213	-0.708817	-0.810235	-0.83377
ENSBTAG00000004910	SLC25A11	0.526954	0.103508	-1.24426	-0.459483	-0.653563	0.117157	-0.908139	-1.33177	-0.652844	-0.935415	-0.474725	-0.721991	-0.59171	-1.15009	-0.564386	-0.168536	-1.62431	-1.08306
ENSBTAG00000004912	ANKRD17	0.0203868	-2.8367	0.509472	0.514853	0.264537	-0.695823	1.53426	0.69546	0.368544	0.604862	0.743322	0.704577	0.530928	1.20058	0.441992	0.66886	0.670039	1.32017
ENSBTAG00000004913	RNF167	-0.864048	-0.331969	-1.2782	-0.674319	-0.885926	-0.0323636	-0.72548	-0.623074	-0.514969	-0.751583	-1.33091	-0.973783	-1.12686	-0.90911	-1.26824	-0.102554	-0.442745	-0.716944
ENSBTAG00000004915	PFN1	0.401261	1.18738	-0.551715	-0.395445	0.00229861	-0.0910774	0.0275929	-0.44287	0.212345	-0.5397	0.607344	-0.475665	-0.000207296	-0.21987	-0.00277804	-0.167651	-1.54059	-0.315425
ENSBTAG00000004917	KLRK1	1.29253	0.69065	0.519989	1.2673	0.682461	0.0310837	0.476566	0.566448	0.78202	0.69996	0.782253	0.94359	1.09921	1.16564	0.723975	1.35008	1.60486	1.33355
ENSBTAG00000004920	LOC783202	0.607717	2.16869	-0.263342	-1.21203	0.22631	0.982407	0.209865	-0.163339	0.854553	0.0215378	0.795352	-1.2543	-0.152053	-1.88189	0.185186	-1.01028	-2.13003	0.273703
ENSBTAG00000004922	AGPAT5	1.85608	0.653428	0.615422	0.506705	0.346393	0.924499	1.08454	0.0979192	0.400938	0.582271	1.96245	0.146528	1.21728	1.01103	1.5015	0.413012	-0.183763	-0.347509
ENSBTAG00000004925	NA	0.598232	-1.02734	0.761616	0.686169	0.565424	-0.760244	0.796146	0.374361	-0.33279	0.733545	1.34986	1.24207	1.23347	-0.381924	0.338662	1.27713	-0.872679	1.06192
ENSBTAG00000004926	LRR1	0.533959	1.17348	1.18586	0.4526	0.816683	0.436105	0.844001	0.650073	0.228403	0.36932	0.618226	0.789393	0.820494	0.588113	1.11735	0.901727	0.0895185	1.011
ENSBTAG00000004929	C20H5orf51	-0.81154	-1.67803	-0.575119	-0.556578	-0.382763	-0.778576	-0.91177	-0.658919	-0.472693	-0.202816	-0.698526	-0.672569	-0.370143	-0.455488	-0.575128	-0.838399	-0.425	-0.657054
ENSBTAG00000004930	DNAAF2	0.498358	1.04052	1.06505	0.974921	0.701961	0.320552	-0.137448	0.709696	1.13845	0.660667	0.956666	1.11227	1.07782	0.610071	1.1876	0.704465	0.723908	0.822192
ENSBTAG00000004931	POLE2	0.251639	1.16374	0.069529	0.52414	0.49961	0.168263	-0.411074	0.244699	0.0860685	0.426611	-0.388708	1.05516	0.114712	-0.102419	0.0986858	-0.41251	2.02255	0.101404
ENSBTAG00000004933	KLHDC2	-1.09543	-0.371702	1.07899	0.669466	-0.679027	-1.37377	-0.277862	-0.936308	0.833813	-0.853914	0.0405015	-1.04537	0.123372	-0.0820711	0.524887	-2.18389	-0.385284	-0.23623
ENSBTAG00000004936	TMIGD2	1.19348	0.712649	0.793174	0.461944	0.248439	1.11378	-0.248542	0.398841	0.767523	-0.643314	-0.54969	0.382383	0.753845	1.01827	0.483998	0.558708	-0.0339424	0.552187
ENSBTAG00000004937	SEC61A1	0.586068	-0.238451	-0.134099	-0.470774	0.13804	-1.12323	-0.0251092	-1.49136	-0.0899743	-0.0629541	1.03451	0.644976	0.657486	-1.86951	-0.419768	-1.64226	-2.67808	-1.23903
ENSBTAG00000004943	CCNA2	1.47209	1.05211	0.494303	0.357521	0.959259	-0.0879493	0.218446	-0.532035	0.582661	0.47379	1.12911	0.925497	0.739447	-0.447431	1.13636	-0.26699	-1.66739	-0.0555829
ENSBTAG00000004945	BBS7	0.313491	-0.696129	0.434188	0.546162	0.529138	-0.699644	1.58619	0.455312	1.37007	0.612601	1.24666	-0.195067	1.28537	0.232912	0.822937	0.363559	0.142157	0.902598
ENSBTAG00000004948	LRATD1	0.517471	0.490769	0.798	0.0324853	0.364993	0.433254	1.9407	1.7089	-1.31644	-0.157174	1.00645	0.094597	0.533501	0.301432	1.02421	-0.975716	1.37366	-2.2017
ENSBTAG00000004949	FDXACB1	1.07713	-0.424645	0.142053	-0.919368	-0.775611	0.312089	0.575475	-0.43198	-1.82132	1.04443	0.99127	-0.0446799	-0.0374873	0.192267	-0.262269	1.41318	-0.193328	0.0825416
ENSBTAG00000004950	BRB	1.12734	-0.620581	-0.712772	0.37862	0.74161	-0.70472	0.0979492	-0.264633	-1.62174	0.584788	-2.32853	-0.315393	0.0969462	-0.964858	-0.600492	-0.595138	-1.90362	0.122774
ENSBTAG00000004952	MFSD4A	-0.620101	-1.19543	1.01949	0.406792	0.79942	0.142757	0.0449269	1.35669	-0.952684	1.68367	-0.419776	1.7413	0.632554	0.581206	-0.392993	0.962588	3.06046	1.80719
ENSBTAG00000004954	TOX	-0.880909	0.585683	0.481389	-0.00356928	0.0823527	-0.246634	-0.104715	0.0402294	-0.00520774	0.407227	0.827393	0.660192	0.451577	0.52226	0.55238	0.567834	0.818668	0.889473
ENSBTAG00000004956	CHEK2	-0.397332	0.553749	0.620324	1.22627	0.958429	-1.08052	0.799528	0.892503	0.266548	0.161329	0.645253	1.16604	0.892953	1.08655	0.627425	-0.518944	0.0529592	1.26224
ENSBTAG00000004961	GOSR1	-0.561517	-1.07666	-0.0100849	-0.349106	-0.591084	-1.10021	0.584551	-1.12855	-0.481018	-0.292642	-0.225236	-0.855214	-0.585078	-0.145336	-0.5743	-0.00737911	-0.353347	-0.151953
ENSBTAG00000004962	BCORL1	-0.565823	-1.95513	-0.385927	0.211735	-0.830013	0.303918	-0.111483	1.01159	0.732419	-0.112092	-0.238121	0.729103	-0.0329471	1.14268	0.327176	0.641818	0.355034	0.847345
ENSBTAG00000004964	PCGF5	0.155683	-2.53905	-0.101783	-0.00224677	0.585789	-0.479155	-0.0331616	0.296528	0.469649	0.317551	0.337973	0.313517	0.330534	0.246274	0.59147	0.754567	0.772121	0.853251
ENSBTAG00000004965	NUP133	0.822216	0.869902	1.87531	0.874805	0.666813	-0.794377	0.56314	-0.255327	0.0568115	1.40131	1.4817	0.40121	1.12211	0.0297173	0.55636	0.929015	-0.299375	0.870242
ENSBTAG00000004970	LRRC24	0.130104	0.354239	-0.659896	-0.171893	0.47073	0.416584	-0.991145	0.65098	-0.203862	-0.242936	-1.67555	0.599628	-1.11819	0.275489	-0.422585	0.0941437	1.23556	0.335014
ENSBTAG00000004971	GRAMD1C	-0.147384	0.0544616	0.947159	0.745308	0.77033	-0.219629	0.835465	0.421613	0.377884	0.627708	1.01038	0.657922	1.27131	0.706223	0.576729	0.444256	0.327537	0.86081
ENSBTAG00000004974	ZDHHC23	-0.532401	-1.4476	0.782137	0.686964	0.598216	-0.949662	1.22144	0.782197	1.07786	0.229165	0.389021	0.64803	0.760523	0.869256	0.65242	0.259438	0.716479	0.846202
ENSBTAG00000004975	CCDC191	-1.01171	-1.45225	-0.984193	-0.825757	-1.02287	-0.870702	-0.916622	-0.75221	-1.01811	-0.426834	-1.13713	-1.10029	-1.30724	-0.583814	-1.29468	-0.522084	-0.554878	-0.618567
ENSBTAG00000004976	CDCA7L	0.976499	0.477579	1.70013	0.232562	0.216224	1.72666	1.62056	0.0703853	1.99457	1.00169	0.660243	0.456758	0.406498	0.146965	1.56969	0.851882	-0.713295	0.529183
ENSBTAG00000004977	QTRT2	0.664652	0.569689	0.919605	-0.138032	0.821941	-0.305559	-0.161435	-1.02225	-0.489532	0.901274	1.85275	0.100573	0.327516	-0.407781	-0.276027	1.18662	-0.468488	0.917334
ENSBTAG00000004979	MRS2	1.00065	0.775819	1.55411	0.565126	1.14956	0.48246	0.283549	-0.076755	0.191952	0.287542	1.69691	0.977014	0.63822	-0.251053	0.795433	0.147797	0.104722	0.498651
ENSBTAG00000004982	GPLD1	-1.88152	1.30609	0.816008	0.982787	0.0772603	-0.526091	0.514865	1.35473	-1.05777	0.441265	-1.09659	0.173528	0.140632	-0.582256	0.955323	0.702225	2.05308	0.33762
ENSBTAG00000004991	ELP1	0.526205	-0.0926316	1.50904	0.318327	0.391131	-0.259119	0.887667	-0.0868155	0.412492	1.05865	1.41937	0.413951	1.21883	-0.011625	0.7984	0.245643	-0.644688	1.00155
ENSBTAG00000004993	NXT1	0.243789	2.69255	1.29331	0.454001	0.427534	1.65208	0.938941	0.364902	0.980136	0.369117	-0.0159554	0.48866	-0.193138	0.395684	0.575522	0.326256	-0.547479	0.160369
ENSBTAG00000004995	C1GALT1	-0.93387	-1.23779	0.339848	-0.0777193	0.0313249	-0.885542	0.120005	-0.399499	0.628169	-0.380795	0.719955	-0.0618733	-0.211775	-0.727975	0.434122	-0.0317464	-0.206241	0.233019
ENSBTAG00000004997	CTNNAL1	0.755168	0.927831	-0.568685	0.938428	0.309357	-1.22302	0.788365	0.138252	0.904996	0.201585	0.872146	-0.166057	0.816863	1.41723	-0.273504	1.28458	-0.044962	0.622817
ENSBTAG00000004999	RESF1	1.02528	-0.717508	0.363451	0.397284	0.712013	0.171181	0.373875	0.67593	0.600945	0.740132	0.528991	0.0846899	0.191452	1.24211	0.330973	2.23963	1.5365	1.06825
ENSBTAG00000005002	GALE	-0.198705	0.0498223	-1.6405	-0.399261	-0.247839	-0.39259	-1.37707	-0.300601	-0.703963	0.54976	-1.04743	0.617957	-0.776553	-0.950204	-1.02722	-1.5751	-0.566206	-1.75884
ENSBTAG00000005008	WSB1	-0.828197	-0.831842	-0.859384	-0.293104	-0.83397	-0.869809	-1.26294	-0.424321	-0.405286	-0.284808	-1.41208	-0.829765	-0.632156	-0.0490584	-0.722945	-1.15693	0.361726	-0.914151
ENSBTAG00000005009	PRELID1	-0.183687	-0.106645	-0.244597	-0.503334	-0.435156	-0.906377	-0.176481	-1.21741	-0.709265	-0.578357	-0.118057	-0.794525	-0.413061	-0.527042	-0.25183	-1.09156	-1.96717	-0.721165
ENSBTAG00000005010	MXD3	1.17322	1.14663	0.281115	0.398038	0.529149	-0.0954595	-0.568169	-0.182899	-0.814388	-0.148304	0.712582	0.13628	0.29942	0.0235604	0.969862	-0.0521815	-2.03042	-0.125545
ENSBTAG00000005012	HSPH1	-0.915665	-0.154048	-0.575946	-0.66587	-0.192231	-0.812186	0.653248	-0.424034	-0.197294	-0.667836	-0.23544	-1.11504	-0.911665	-0.875753	-0.124719	-0.554511	-1.73344	0.584626
ENSBTAG00000005015	SFXN3	1.08237	0.949925	1.43903	1.33003	0.879786	1.05689	0.568423	0.706431	0.799497	0.389558	0.973877	0.60959	0.915795	0.9701	1.22102	0.872761	1.06638	0.724713
ENSBTAG00000005018	NFAM1	-0.924269	-0.86538	-0.676383	-0.862041	-1.07168	-0.950675	-0.306511	-1.48543	-0.583462	-0.542134	-0.972614	-1.36329	-0.814082	-0.926215	-1.32694	-0.792957	-1.1791	-1.00472
ENSBTAG00000005019	PRSS50	-0.367338	1.33043	0.513923	0.220931	0.236742	2.2071	0.740039	0.15534	0.468383	0.375633	-0.216749	0.791142	0.410207	0.503058	0.16764	0.313415	0.284196	0.180156
ENSBTAG00000005025	FAM91A1	0.382742	-1.6898	0.383598	0.26936	0.954645	-1.05895	0.457913	-0.144808	0.310582	0.456476	0.73075	0.412822	0.695085	0.45348	0.378374	-0.120432	0.0907647	0.257224
ENSBTAG00000005028	HIRIP3	1.24206	0.982585	0.96449	0.443046	0.921462	0.950641	0.565672	-0.33851	-0.606741	0.757618	0.926393	0.216764	-0.177127	0.411274	-0.107155	1.4511	-0.316395	0.720863
ENSBTAG00000005029	TAL1	2.66795	0.493221	-1.74172	0.630526	0.178439	-1.17367	0.689393	0.185209	0.266084	-0.084394	-0.133241	0.612796	0.585496	0.9019	0.178544	0.559604	1.50375	1.32673
ENSBTAG00000005031	DOC2A	-0.742412	-1.48679	1.34009	0.146975	-0.00754309	-0.343835	-0.829283	1.34014	-0.623877	0.455819	0.942224	0.500668	-0.480896	0.96812	-0.283165	0.493929	1.05017	0.41458
ENSBTAG00000005033	TLCD3B	-1.91975	-2.3113	-0.0693881	-0.185012	0.696053	-0.604391	-1.56207	0.785857	-0.05833	0.304702	-1.33845	0.542681	-0.61592	0.656183	-0.11341	0.212402	2.74559	-0.250439
ENSBTAG00000005034	CAPN5	1.99444	0.769278	-0.963409	0.413276	0.828872	-1.11741	1.45266	-1.38557	1.01902	1.03083	0.896411	-1.27821	0.019039	-0.941878	-1.61109	1.19568	0.463189	-1.69823
ENSBTAG00000005038	ZBTB42	0.655756	0.255181	0.344239	0.640012	0.0804747	0.112741	-0.266552	-0.151044	0.703361	-0.87362	-0.113973	0.833154	0.305536	1.00829	0.351803	1.45357	-0.680229	0.82028
ENSBTAG00000005042	SYN1	-1.4396	-2.14396	0.0187237	-0.0847188	-1.30747	-1.27076	-0.45392	-0.130483	-0.629196	-0.52899	-0.491278	1.09593	-0.277575	0.210977	0.107752	-0.170037	0.0955743	-1.27638
ENSBTAG00000005049	BLK	-0.157024	0.219058	0.205086	0.0208956	0.294568	1.19748	-0.607071	0.944385	0.214104	-0.0896196	-0.656474	0.275745	0.193483	0.97786	0.635589	0.415388	1.2346	0.343204
ENSBTAG00000005055	TXK	1.04955	1.32488	0.528599	0.583127	0.272773	0.314807	0.572397	1.00469	0.558434	0.422507	-0.0350128	0.669225	0.874519	0.873781	0.767025	0.629105	1.65397	1.45288
ENSBTAG00000005062	TEC	-1.07603	-1.04504	-0.771236	-0.921446	-1.19447	-0.374614	-1.45296	-0.492292	-0.896076	-0.132847	-2.00476	-1.08757	-1.56085	-0.123451	-1.41161	0.287319	0.383187	-0.526237
ENSBTAG00000005063	THEM6	0.58977	1.25687	0.647516	0.404535	0.801057	0.195009	0.670009	-0.630208	-0.204917	0.875454	0.0578321	0.636852	-0.332909	0.346732	-0.515866	1.61194	0.488279	0.821414
ENSBTAG00000005066	HSPBAP1	-0.00441251	-1.62552	-1.4971	-0.57137	-1.65764	0.0803846	1.49761	0.102121	-0.589773	-1.01972	-0.623863	-0.990152	-0.75258	0.527772	0.640056	0.471894	1.15619	-1.8139
ENSBTAG00000005068	COMMD2	1.2328	1.03545	1.48179	1.22363	0.633853	1.00215	1.14052	-0.61845	-0.160307	0.652661	1.68903	-0.506846	1.11041	0.454179	0.7166	1.24202	-1.01099	0.898626
ENSBTAG00000005069	TM7SF2	-0.663043	-0.211606	-1.23094	-0.0705324	-0.513986	-0.483086	-1.24011	-0.335038	-1.21496	-0.551685	-1.63473	-0.343074	-1.84614	-0.70741	-0.87689	-1.07021	0.0311075	-1.25002
ENSBTAG00000005071	SLC49A4	-0.698571	-1.25412	-0.197073	-0.649494	-0.458065	-0.917594	-0.0403535	-0.949158	-0.525222	-0.654786	-0.837108	-0.916061	-0.481417	-0.759962	-0.528453	-1.32148	-1.15514	-0.708161
ENSBTAG00000005072	CUBN	-0.458506	-1.76394	0.0745537	0.539259	0.365263	0.145246	0.570387	-1.31575	0.914482	0.0866704	-2.20597	0.9006	0.943786	-0.580623	-0.839626	-2.95463	0.291218	0.327991
ENSBTAG00000005073	ZNHIT2	0.962223	1.52454	1.08385	0.578283	-0.35816	0.687612	0.330728	-0.220728	0.219407	0.669994	1.07538	0.599571	0.00348431	0.802179	-0.225239	1.13777	-0.553035	-0.0547662
ENSBTAG00000005077	CXCL12	-0.0677167	0.810268	1.0566	-0.385604	0.634819	0.198628	0.222015	0.34045	0.197363	0.172833	0.127414	-0.393818	0.414465	0.430583	0.357716	0.280779	0.290422	0.483305
ENSBTAG00000005078	UCHL1	-0.0589507	0.514855	1.48973	1.28854	1.44713	0.493026	-0.40771	-0.442535	0.816854	0.242815	-0.811426	-0.142313	-0.964656	-0.173412	-0.0703525	-0.511287	0.0404643	1.43137
ENSBTAG00000005083	TULP4	1.4259	1.79953	0.381266	-0.0145971	0.347832	0.763338	0.95076	0.058054	0.202251	0.86147	1.60172	0.608638	0.987413	0.913297	1.11495	1.71219	-0.151445	0.28558
ENSBTAG00000005089	RHBDD2	-1.33458	-0.322312	-0.66915	-0.350641	-1.6205	0.460627	-0.544043	-0.148044	0.0981026	-0.236347	-1.87014	-0.892762	-0.548512	-0.359775	-1.47162	-0.105206	0.82929	-0.245289
ENSBTAG00000005090	CEMIP2	-1.00993	-1.54	0.25907	-0.359465	-0.788721	-1.77853	0.405928	-0.722635	-0.445352	0.197385	0.0153451	-0.604977	-0.0154024	-1.08467	-0.556668	-1.39351	-0.426314	-0.762463
ENSBTAG00000005091	DGKG	-1.14809	-1.40443	-0.752284	-0.805115	-0.435012	-0.637444	-0.351967	-1.07658	0.194678	-0.565444	-0.947449	-0.882654	-1.10623	-1.16672	-1.2168	-0.985496	-0.581272	-0.554029
ENSBTAG00000005092	ROR2	0.797527	-2.2417	0.332499	-0.143191	0.983525	-1.24066	0.0829792	-1.49441	-1.13479	0.784445	-0.165233	-0.862827	-2.00899	0.659606	0.118628	-0.361927	-1.11897	-0.498777
ENSBTAG00000005094	LRP2BP	-0.18538	-0.882595	-1.49811	-0.705008	-0.850826	0.281849	-1.88014	0.615577	-1.37631	0.933355	-2.44721	1.24682	0.354215	0.748137	0.320886	-0.0433103	2.49634	-0.827638
ENSBTAG00000005096	COX7A2	-0.29157	1.39071	-0.69066	-0.371731	-0.319975	-0.895788	-0.074043	-1.23572	-0.27974	-0.729944	0.0538416	-0.499922	-0.736038	-1.33913	-0.764283	-0.7975	-2.87686	-0.918863
ENSBTAG00000005100	TMEM30A	0.0399956	-1.25223	0.0467149	0.205705	0.0939978	-0.93635	0.305183	-0.118877	0.301777	0.11466	0.390373	-0.197145	0.825403	-0.166069	0.0998511	-0.892506	-0.47405	-0.100037
ENSBTAG00000005102	PHTF2	0.210454	0.40123	1.27257	0.815402	0.945555	0.710177	0.335965	0.667211	0.450042	0.611402	0.811154	0.749806	0.790683	0.481474	1.29377	0.0489083	0.728284	0.536139
ENSBTAG00000005110	CADPS2	0.622635	0.142499	-0.169787	0.259222	0.36382	-1.54437	0.00715886	-0.763279	0.0800314	-0.17083	1.23726	0.74633	1.21649	-1.78949	0.143322	-1.30311	0.317451	-0.0105624
ENSBTAG00000005115	SLC31A2	-0.952876	-0.976887	-0.559768	-0.465318	-0.588833	-1.26728	-0.293257	-1.23174	-0.92411	-0.503418	-0.445077	-0.934774	-0.778435	-0.540096	-0.868542	-1.48851	-0.877496	-0.697128
ENSBTAG00000005116	FKBP15	0.444008	-1.3861	-0.25196	-1.20324	-0.316666	-1.71086	0.232023	-1.63307	-1.85937	-0.012927	0.0196182	-1.12645	-0.165929	-0.51352	-0.770769	0.0872364	-1.42391	-0.327185
ENSBTAG00000005120	TESPA1	-0.288966	-0.420158	-0.0874938	0.147207	0.582943	-0.423557	-0.396784	1.41318	0.484329	0.280188	-0.531557	0.533572	-0.547483	1.01788	0.220398	1.25866	1.344	0.968469
ENSBTAG00000005124	JADE3	-0.766367	-1.35268	-0.083243	0.0184691	-0.291903	-0.596521	-0.00619619	0.00726441	0.951711	-0.479709	-1.01871	-0.597231	0.365301	0.602393	-0.283046	-1.42839	-0.127267	-0.0145239
ENSBTAG00000005136	ABI1	-0.141715	-0.766138	0.571488	-0.174058	-0.0910661	-0.453007	0.120313	-0.395695	0.479424	-0.0753973	0.757208	-0.577369	0.130782	-0.103701	0.192481	-0.142163	-1.17613	0.132643
ENSBTAG00000005137	LPGAT1	0.271631	-2.25458	-0.0891054	0.583716	0.564948	-0.982713	0.923299	0.144047	0.135528	0.0666357	0.9532	0.716329	0.672515	0.647987	0.49302	0.555413	0.0222739	0.784938
ENSBTAG00000005138	BCL9L	0.536808	-0.815029	0.861359	0.959992	0.610147	-0.205599	0.621946	1.10291	0.825268	0.691515	0.849861	1.21468	1.32675	1.59506	1.24447	1.17377	1.01301	1.49251
ENSBTAG00000005141	PELI2	-0.472551	-1.53334	-0.886599	-0.45898	-0.384209	-1.51631	-0.210227	-0.679601	-0.323627	-1.14332	-0.692767	-0.379642	-0.744229	-0.688225	-0.6165	-0.782267	-0.661091	-0.733149
ENSBTAG00000005142	RPL37	0.307741	2.64707	0.348596	-0.0533655	0.0487547	1.49756	0.778762	0.641694	0.445428	-0.224941	0.728685	0.100289	0.412078	-0.451762	0.421371	-0.211185	-1.19983	-0.408176
ENSBTAG00000005144	PNPLA2	-0.528664	-0.588108	-0.875306	-0.398455	-1.02917	-0.0297628	-1.2433	-0.0144557	0.0308711	-0.943134	-0.991553	-0.108577	-0.246362	0.133573	-0.411602	-0.776681	-0.0472401	-1.26462
ENSBTAG00000005145	PEAK1	-0.473206	-2.92983	-0.424085	0.810797	0.178134	-1.58563	0.954668	-0.00900381	-0.239344	0.186718	0.290742	0.421214	0.0863829	0.765975	0.4835	-0.417401	0.699899	0.842833
ENSBTAG00000005146	NA	0.200369	0.0178332	0.527742	0.367023	-0.282324	-0.131914	0.33348	0.632909	0.225963	0.00984038	0.331735	-0.0160259	0.123947	0.353056	-0.454064	0.840891	0.377583	0.660053
ENSBTAG00000005147	HPS5	1.27053	-0.132271	0.455827	0.731037	0.907617	0.321211	0.357074	1.59173	0.724555	0.73867	0.951231	1.05512	0.598197	1.56989	0.70957	1.88753	1.72839	0.910856
ENSBTAG00000005150	HMGB3	1.31514	1.53612	1.00339	0.826563	0.682622	1.36033	0.193473	1.05796	0.986266	0.958949	1.25886	0.610972	0.962946	0.521278	0.925129	0.434543	0.335382	-0.285818
ENSBTAG00000005151	WDPCP	-0.105958	0.514235	1.17866	-0.982166	0.731162	0.723132	1.00282	-0.493852	-0.333517	0.736848	0.283436	1.10935	1.05885	1.68981	-0.282421	-0.184224	1.23959	0.251957
ENSBTAG00000005152	TK2	2.29252	0.545689	0.27403	0.524584	0.741539	2.20261	0.937813	0.286317	0.0588225	0.807017	1.09823	0.885517	0.141104	0.168768	-0.704868	1.82296	0.644553	0.249494
ENSBTAG00000005155	ARL13B	-0.106798	-0.767119	-0.0197451	-0.175488	0.866994	-0.185144	0.811512	0.306743	-0.0485916	0.304581	1.02863	-0.0343095	0.737253	-0.0431831	1.17842	1.50678	1.64475	0.971953
ENSBTAG00000005161	ATP8B2	0.533799	0.0925907	0.493366	0.954282	0.782856	0.169867	0.291336	0.893617	1.09459	0.212477	0.927639	1.18433	0.664914	0.526546	1.03864	-0.156381	0.430887	0.376708
ENSBTAG00000005163	S100A1	-0.155833	-0.228716	-0.930535	-0.794274	-1.90657	-0.954992	-1.13003	-1.33859	-1.8747	-0.20248	-0.468757	1.17684	-1.19889	-0.366982	-0.630057	-0.407679	-0.591517	-1.1153
ENSBTAG00000005164	GZMK	1.34835	0.899289	0.566408	1.67635	0.963171	0.463332	0.854956	0.755938	0.773023	0.246759	0.414697	0.102603	0.518408	0.258217	0.808423	1.02749	-0.218715	1.26508
ENSBTAG00000005165	CSGALNACT2	-0.550839	-1.43001	-0.488394	-0.260448	-0.348944	-1.07853	-0.281617	-0.7861	-0.33653	-0.778128	-0.117456	-0.420992	-0.0198344	-0.609803	-0.392383	-1.19687	-0.942044	-0.885943
ENSBTAG00000005170	ADGRG5	1.20164	0.719102	-0.0885655	0.705593	-0.214921	2.08904	0.20621	0.877129	1.12859	0.420187	-0.316721	0.185421	-0.216933	1.0072	0.769305	1.74901	1.65127	0.140264
ENSBTAG00000005174	GDPGP1	0.90293	0.968421	0.398067	0.772497	0.242541	0.720121	1.07132	0.801256	0.859821	0.0280386	-0.18137	0.0866435	1.12673	0.781351	0.977608	0.51497	-0.715605	0.323279
ENSBTAG00000005176	GDNF	-1.11812	-0.666653	-1.26254	-1.22028	-0.311925	-0.739434	-0.149989	-0.725792	-0.479149	-0.256282	-2.98915	-0.482105	-0.934063	-0.889168	-0.494291	-1.02978	1.75398	0.101992
ENSBTAG00000005178	MMAB	-0.973994	1.96017	-0.0898004	0.228297	0.11197	0.0374343	-0.396994	0.136484	-0.668772	-0.192184	0.528402	-0.0684528	-1.27831	1.15403	-0.928017	1.25585	1.1688	-0.501093
ENSBTAG00000005180	RBMS1	-0.927197	-0.825162	-0.158045	-0.559122	-0.219211	-1.28751	-0.219666	-0.245839	-0.233661	-0.174683	-0.145946	-0.655337	-0.538493	-0.328782	-0.224202	-0.83172	-0.23385	-0.113422
ENSBTAG00000005181	SYS1	-0.764291	-0.410367	-0.60045	-0.392043	-0.9992	-0.866174	-0.146557	-1.2823	0.212728	-0.856867	-0.299443	-1.91786	-0.121929	-0.35881	-1.17165	-0.103781	-1.46713	-0.744435
ENSBTAG00000005182	BoLA	0.00113192	-0.215977	0.395016	-0.0587222	0.346618	1.09379	-0.147967	1.18443	0.993803	1.28316	-0.333733	-0.918878	-0.0708522	0.584722	-0.426096	1.80736	-1.02264	-0.289965
ENSBTAG00000005183	MVK	0.410305	2.93095	0.556916	0.504235	1.26101	0.466266	-0.682153	0.12852	0.327643	0.444696	1.52234	0.222941	0.4241	1.27305	0.642083	-0.245997	-0.788954	-0.470562
ENSBTAG00000005186	DBNDD2	0.685763	-0.0606522	-0.270995	0.295117	1.10015	-1.03979	1.06944	-0.128681	1.30679	0.426213	0.375957	0.207792	0.657658	-1.05382	-0.318095	-0.723392	-1.46545	-1.33256
ENSBTAG00000005190	TSC1	-1.38016	-2.8978	-0.224916	0.0115444	-0.302157	-1.02576	0.159733	0.277064	-0.0434758	0.166462	-1.19211	0.258486	-0.607394	0.265522	-0.160754	-0.0752424	1.49605	0.534803
ENSBTAG00000005191	RPN1	0.595484	0.860903	-0.0397499	-0.0884154	0.0563398	-0.258944	0.214227	-0.620636	0.366126	-0.00109497	1.10929	0.787122	0.489883	-0.898007	-0.11337	-0.659739	-1.96321	-0.427329
ENSBTAG00000005193	CRTAM	-0.0836307	1.3312	1.10755	0.596089	0.101195	0.796327	1.01748	0.566624	1.35711	0.298732	0.750466	0.970215	0.793213	0.753826	0.872039	0.541382	0.866229	0.698168
ENSBTAG00000005196	TYW3	-0.1009	1.27146	0.565262	-0.110201	-0.604268	-0.273149	1.39627	0.565351	-0.404979	-0.598856	-0.870296	-0.609033	0.436878	-0.315353	0.318113	1.07763	0.485991	0.356811
ENSBTAG00000005205	DSE	-0.457248	-0.940372	0.0919952	-1.05615	-0.772986	-1.17263	0.405759	-1.21549	-0.234148	0.552808	-0.39935	-1.42084	-0.710341	-0.962443	-0.731113	-1.09447	-1.03706	-0.72503
ENSBTAG00000005206	TMEM14A	0.163377	1.25755	1.09367	0.959744	-0.384381	0.51911	-0.381928	0.736828	0.904169	-0.4477	1.13648	-0.112493	-0.39815	0.708989	1.14322	0.111825	1.08001	0.248369
ENSBTAG00000005210	SNAPC5	-0.93862	0.814326	0.768897	-0.453831	0.795296	-0.0158328	0.458872	0.799205	-0.40481	-0.498319	-0.269264	-0.0769472	-0.361711	-0.610954	-0.28657	1.61063	1.25752	0.649861
ENSBTAG00000005211	RPL4	1.28586	1.88814	1.23309	0.799798	0.0367501	1.87516	0.588089	0.679682	0.9098	0.392665	1.63038	0.724817	1.38676	-0.382841	0.883444	-0.960997	-1.38065	-0.59918
ENSBTAG00000005212	C1H3orf70	0.606132	-2.70559	0.321601	0.590789	0.370402	-0.0677049	1.35936	0.104991	0.928977	0.460848	0.704266	0.467195	0.961435	0.796285	0.865415	0.326632	0.146525	0.986983
ENSBTAG00000005213	ZWILCH	0.484969	0.326905	0.381672	0.270869	-0.178463	-0.591753	1.21053	-0.122016	-0.00238566	1.99486	-0.16164	0.707586	-0.532774	1.99421	0.256906	-0.0668995	0.666838	0.193328
ENSBTAG00000005215	IL10RA	-0.442323	-1.48559	-0.377504	-0.151031	-0.280853	-1.08272	0.61194	-1.62472	-0.23004	-0.264321	0.269911	-0.665407	0.127126	0.155384	-0.152041	-1.25183	-2.00068	-0.2798
ENSBTAG00000005218	PDE3B	-0.337811	-2.28813	0.170464	0.145038	0.20891	-1.13502	-0.0227084	-0.020719	0.783123	0.355966	0.02542	0.767642	0.343541	0.0877797	0.768606	-0.853693	1.32998	1.363
ENSBTAG00000005221	WNK1	-0.340874	-2.17256	-0.152079	0.505596	-0.292918	-0.810028	0.857937	0.606641	-0.109379	-0.566913	-0.36155	0.480531	0.128177	0.872545	-0.0542774	0.209582	0.455934	0.795888
ENSBTAG00000005227	ATF6	0.205768	-2.21199	-0.0863415	-0.0513681	0.258158	-2.37956	0.46417	-1.09281	-0.581108	-0.101159	0.482726	-0.453167	0.617867	0.239192	-0.247009	-0.430995	-1.53842	0.207551
ENSBTAG00000005231	CFAP74	-1.17448	-0.166363	0.127309	-0.206505	0.0673345	1.11257	0.0741732	1.30328	0.20007	0.929146	-0.521433	0.941986	-0.357145	1.11684	-0.333725	-0.37079	2.74981	0.376372
ENSBTAG00000005239	NA	0.3564	1.16879	-0.341824	0.924403	-0.553211	1.10597	0.266991	-0.438773	0.554572	-0.451194	1.43295	0.0273832	0.570687	0.700919	1.06652	0.906089	-1.39846	-0.245901
ENSBTAG00000005240	NA	-1.12657	-1.66797	-0.424591	0.0697476	0.597888	0.0878446	-1.96969	0.956232	0.178307	0.326066	-0.997463	0.056468	-0.682575	0.343571	0.93177	-0.142099	3.02434	0.525832
ENSBTAG00000005246	DIP2B	-1.39903	-1.43228	0.431701	-0.0494508	-0.31874	-1.0201	0.728895	0.066086	-0.0660325	0.619483	-0.00885372	1.0749	0.263701	0.451002	0.00130134	-0.176273	1.25125	1.20656
ENSBTAG00000005247	FRMD3	0.0511267	-0.571231	0.601982	-0.603531	0.0810351	0.467108	0.712298	1.66865	0.187369	-1.02196	-0.777204	-0.946306	0.229508	1.00635	0.897842	0.401377	-0.812565	-0.286356
ENSBTAG00000005250	BGN	-0.353375	0.52303	-1.44054	-0.622315	-0.631284	-1.72775	-1.04444	-1.44052	-0.735304	-0.723234	-1.66619	-0.876356	-0.227129	-1.76074	-0.124379	-0.441698	0.329448	-1.16404
ENSBTAG00000005251	LOC516599	0.453231	-1.40085	0.234349	0.254028	0.107181	-0.920689	-1.17016	-0.148355	-0.109928	0.634185	-0.697811	0.396506	-0.22868	1.27574	-0.442564	1.59067	2.36313	1.25568
ENSBTAG00000005257	PEX13	-0.102973	-0.175215	1.19458	0.849248	0.829419	-0.332736	0.7967	0.208953	0.586074	0.404122	1.08415	0.108446	0.970347	0.68788	1.35349	0.373831	-0.375634	1.06563
ENSBTAG00000005263	KLHL2	-0.87052	-0.215891	-0.366728	-0.221734	-0.431554	-1.04385	-0.47345	-0.585105	-0.386442	-0.249443	-0.922278	-0.65593	-0.920603	-0.616715	-0.734519	-0.743608	0.299562	-0.254203
ENSBTAG00000005265	ZCCHC9	1.04693	1.80622	1.23227	0.79947	0.546566	0.982491	0.626924	0.188188	0.66788	0.421828	0.618722	0.601141	0.412521	0.257001	0.641476	0.826803	-0.0358716	0.415729
ENSBTAG00000005269	CCNB2	1.3952	1.31011	-0.100472	-0.181396	1.0271	0.161605	0.00453781	-0.385451	0.235892	0.381154	1.19473	1.00291	1.22653	-1.20783	0.962098	-0.667127	-2.94431	-0.562896
ENSBTAG00000005272	DOHH	0.704588	2.43329	0.60405	-0.0410255	0.0560047	0.630509	1.07028	-0.471881	-0.0433488	0.284702	0.892155	-0.434609	0.247765	0.0661839	0.232433	1.401	-0.824085	0.339976
ENSBTAG00000005273	IL1R1	-0.609627	-1.12183	-0.0338563	-0.393807	-0.78625	-1.12882	0.0469161	-0.984291	-0.279338	-0.450021	0.165603	-1.21941	-0.244926	-0.694286	-0.567325	-1.61078	-0.893253	-1.11332
ENSBTAG00000005278	WEE1	0.910934	0.789315	1.04956	0.387752	0.79891	0.768253	0.660769	0.775336	0.388078	1.04006	1.52753	1.01745	1.21094	-0.15349	1.21185	0.153028	-0.779784	0.100889
ENSBTAG00000005280	ADA	0.302911	0.623221	0.475585	0.509359	0.742263	-0.303123	-0.536553	-0.580044	-0.0916869	-0.0103769	0.945683	1.63954	1.29904	-0.394307	0.807299	-0.392922	-0.459268	-0.389254
ENSBTAG00000005288	GFRA3	0.796385	0.29478	-1.43982	-0.413537	0.603231	0.671705	1.46682	-0.554653	0.71724	0.333312	-0.587406	0.321813	0.281919	-1.66144	-0.41861	-0.572678	-0.625565	-0.272769
ENSBTAG00000005293	CDC25C	0.99312	0.681392	-0.220656	0.495455	0.724327	-0.833237	0.227852	-1.2078	-0.183027	0.601643	1.16407	0.490164	0.569382	-0.872142	0.0474406	-1.89054	-2.89423	-1.15863
ENSBTAG00000005295	SLC35E1	-0.295198	-2.33122	-0.736496	0.0097171	0.0202755	-0.569876	-1.13244	0.0776465	0.245377	-0.415811	-1.15432	0.317867	-0.331556	0.240859	0.152832	-0.199689	0.416675	-0.318407
ENSBTAG00000005296	RPL13A	0.60728	2.05865	1.1106	0.661148	0.261536	1.54139	0.495385	0.529248	1.07502	0.123404	0.905443	0.151226	0.929728	0.296091	0.415534	0.149762	-0.388276	0.183266
ENSBTAG00000005300	TMEM51	0.693585	0.106543	0.849395	0.986589	0.745832	-2.02638	1.362	-0.535344	0.155252	0.0177954	0.884287	0.440497	1.04113	1.49682	0.555889	-0.230707	-1.33451	0.466067
ENSBTAG00000005304	SRM	0.506544	0.65707	0.0286006	0.0381102	0.321589	0.414318	-0.141887	-0.845962	0.189931	0.238769	0.807715	0.807666	0.93607	-1.07441	-0.0042119	-0.984422	-1.45718	-0.781083
ENSBTAG00000005310	GPR180	1.64131	-1.9263	0.940206	0.271623	0.758086	0.320283	0.752476	0.915304	0.875032	0.385963	0.958986	1.01883	1.69568	1.22848	1.21441	0.546221	0.607401	0.996871
ENSBTAG00000005311	POLR3H	0.723076	0.827772	-0.297406	0.84003	0.722773	0.268109	0.136472	0.106246	0.582939	0.484939	-0.212923	-0.284005	0.908892	-0.920797	-0.168391	-0.488008	0.253859	-1.14142
ENSBTAG00000005316	GDI2	1.16414	-0.328154	1.2619	0.479344	0.910694	0.650543	0.607901	0.642625	1.29545	0.114702	1.46696	0.570869	1.32157	0.450769	1.37175	0.471334	-0.680232	0.864698
ENSBTAG00000005318	RNF6	0.491595	0.496301	0.940669	1.30892	1.42647	-0.279562	1.69532	1.00607	0.255438	0.883136	0.2143	0.543255	1.03689	0.615983	0.941415	0.442437	-0.49832	0.877464
ENSBTAG00000005326	CSNK1A1	-0.577699	-0.960846	-0.368962	-0.335174	-0.616468	-0.840602	-0.494857	-0.724781	-0.208793	-0.586433	-0.3037	-0.746394	-0.498492	-0.527607	-0.45176	-0.756969	-0.807128	-0.572618
ENSBTAG00000005328	ICE2	0.531709	-0.515836	0.948937	0.119052	0.709223	0.133783	0.744767	-0.493567	-0.309843	1.4191	1.00613	0.53511	1.28315	-0.296652	0.353288	0.357173	0.999686	0.448467
ENSBTAG00000005339	VEGFA	-0.192224	-0.781061	-1.77425	1.83893	1.12075	-0.961031	-1.51982	-0.0755546	-0.259431	0.431134	-1.31053	1.1058	-1.07599	0.849862	-1.15288	1.42675	1.1231	0.313599
ENSBTAG00000005340	SERGEF	0.652648	1.51062	0.759684	0.291503	-0.248239	1.04457	0.210102	0.330537	0.092635	0.251833	0.893336	0.0786618	-0.089684	-0.566749	-0.0906302	-0.230411	-0.35701	-0.573922
ENSBTAG00000005344	GNPNAT1	0.0803487	1.34123	0.0500855	0.261174	0.684317	-0.397224	-0.0424858	0.462601	0.71569	0.109738	1.2202	0.254598	0.776428	-1.50334	-0.406638	-1.83755	-0.594185	-0.441422
ENSBTAG00000005345	ARPC3	0.036899	0.891959	0.237663	-0.264266	-0.390147	0.560524	0.311662	-0.501573	0.131399	-0.516803	-0.0488002	-1.02526	-0.676496	-0.384399	-0.439103	-0.358598	-2.03152	-0.707503
ENSBTAG00000005347	GPN3	0.0684089	2.20795	1.14967	0.25762	-0.533287	0.837524	1.05989	-0.43334	-0.143253	0.0611072	2.06113	0.0757122	0.636499	0.116347	0.0390401	0.716712	-1.34331	0.183608
ENSBTAG00000005349	RPL27A	0.634195	2.07521	0.728354	0.250808	0.0289189	1.21074	0.558872	0.510327	0.407387	0.025401	0.689598	0.268333	0.86643	-0.137676	0.424691	-0.265641	-1.48098	-0.214196
ENSBTAG00000005351	RFXAP	1.09986	1.97285	1.00283	0.424065	0.476219	0.844959	1.04174	0.267762	0.945932	0.141373	1.57234	0.343532	0.669306	0.358644	0.38983	0.633742	-0.909077	0.226542
ENSBTAG00000005354	LRRFIP1	-0.354271	-0.881672	-0.089307	0.118801	-0.533445	-0.474152	-0.136361	-0.744098	-0.109412	0.0355954	0.20406	-0.586166	-0.382273	-0.0839986	-0.436465	-0.59861	-0.20506	-0.301558
ENSBTAG00000005355	BAG2	-0.0848494	0.324078	0.0229011	-0.844296	-0.474458	-0.21629	1.18742	0.19305	-0.72242	-0.215521	0.18903	-0.21294	-0.665268	-0.692102	-0.170023	-0.735102	-1.2584	-1.08266
ENSBTAG00000005356	DENND2B	0.235908	0.783304	0.0283658	-1.22463	-0.862162	0.69024	-0.833826	1.44158	0.181482	-0.33361	-1.71517	-0.721255	0.715598	0.209857	-0.280634	0.734261	0.698133	1.48533
ENSBTAG00000005359	TGFB2	-0.518268	-1.24729	0.752575	0.554277	1.48163	-1.53123	0.136762	-1.5256	0.473559	-1.19444	-1.33232	-0.54326	0.289351	-1.11562	-1.12104	-0.985694	0.635842	-0.478269
ENSBTAG00000005362	RAB23	0.719953	-0.511218	1.48119	-0.185957	0.545417	-0.451172	1.00559	0.362551	1.04281	0.758778	1.40326	1.04218	1.11134	-0.525439	0.119016	0.0890368	-0.157606	0.686667
ENSBTAG00000005367	VRK3	0.0469305	0.0207337	1.10752	0.623932	-1.07973	2.15495	-0.5579	-0.522652	0.29045	0.135819	0.6964	0.0796665	1.27828	-0.918432	-1.49845	0.761375	1.09132	1.13187
ENSBTAG00000005371	DPAGT1	0.33754	-1.1214	-0.589041	-0.740187	-0.218386	-0.63958	-1.45651	0.232114	-0.372795	-0.839447	0.00818987	0.613328	0.306331	-0.523515	0.317185	0.141908	-0.742743	-0.834477
ENSBTAG00000005372	DLGAP1	-1.01755	-1.20339	-1.10673	-1.60719	-0.481071	-0.405799	-1.95524	-1.12192	-0.61841	-0.319972	-1.88157	-0.6941	-1.16023	-0.880908	-1.14603	-0.286871	0.236822	-0.660472
ENSBTAG00000005373	TPM1	-0.0735004	0.242646	-0.18768	0.0313266	0.0524554	-0.837423	-0.153105	-0.475386	0.320615	-0.448925	-0.0536939	-0.497526	-0.455078	0.347461	-0.491696	-0.294287	0.578742	-0.372415
ENSBTAG00000005376	FBXO30	-0.980122	-1.98851	-0.481459	-0.463632	0.192848	-1.321	0.242726	-0.5359	-0.356837	-0.00753179	-0.72075	0.0572963	-0.21511	-0.0980903	0.173176	-0.408506	-0.0310419	-0.0918511
ENSBTAG00000005378	XKRX	0.666652	0.0182871	0.0499485	0.260613	0.411093	0.97124	1.0154	0.97067	0.453415	0.117056	0.214007	0.313186	0.282921	0.608605	0.482711	1.06306	0.335378	0.311472
ENSBTAG00000005379	SLC41A1	1.02442	-1.19862	-0.0256525	0.141197	0.511061	0.130535	-0.0361693	0.108342	0.382352	-0.0325751	1.03958	1.07998	0.67495	-0.400889	0.616992	-0.359713	-0.632234	-0.207555
ENSBTAG00000005380	MOCS2	-0.678865	-0.285353	-0.544819	-1.16097	-0.929967	-1.08925	-0.546219	-0.979737	-0.587148	-0.7574	-0.95485	-1.09897	-0.811165	-0.622385	-0.803355	-0.660061	-1.21923	-0.898695
ENSBTAG00000005385	POP5	0.178546	2.33955	0.24151	0.145662	0.0422951	0.585116	0.204107	-1.22632	-1.74318	0.093766	0.59214	-0.127638	-0.213213	-1.62673	-0.890441	0.66611	-2.17067	-0.0759629
ENSBTAG00000005390	GMFG	-0.619443	0.0935571	-0.920674	-0.700711	-0.77536	-0.424549	-0.610389	-0.992799	-0.585488	-0.511771	-1.04997	-1.31905	-1.23512	-0.70853	-1.25536	-0.430042	-1.16876	-0.921849
ENSBTAG00000005392	KBTBD3	-1.08926	-0.585575	0.200698	0.181594	1.27795	0.423121	-0.949275	0.784863	0.754327	0.164564	-1.05879	1.17224	0.11348	1.01046	0.630556	0.0648278	2.89223	0.230204
ENSBTAG00000005394	NA	1.08751	-0.608503	0.477606	0.692067	0.646407	-0.11217	-0.0340002	-0.638795	0.126849	0.717153	1.32105	0.385533	0.573745	0.453399	0.883717	0.786862	1.44183	0.392149
ENSBTAG00000005397	CD46	-0.740328	-1.37066	0.0277689	-0.874489	-0.981252	-0.915892	-0.680942	-0.870142	-0.324121	0.449	-0.635394	-0.0650519	-0.717201	-0.37634	-0.0344735	-0.586564	-0.252947	-0.988858
ENSBTAG00000005403	ADI1	0.69074	1.75422	-0.0604687	0.040121	0.137675	0.173938	1.67783	-1.03932	0.162587	-0.614351	-0.190723	-0.430367	-0.261575	-0.0595493	-0.355862	-0.138323	-1.8367	-0.430241
ENSBTAG00000005404	MSC	0.766275	1.14235	1.04723	1.07995	0.74871	0.353084	0.804336	0.529306	0.795481	0.0195916	0.545731	0.532852	0.539114	0.84293	0.544073	1.15432	0.683853	1.46266
ENSBTAG00000005408	CLK1	-1.4839	0.134686	-0.645883	-0.20776	-0.248927	-0.178734	-0.864698	0.222752	0.0990656	-0.286134	-2.14844	-1.27372	-1.39359	-1.02693	-0.327616	-1.16569	1.16948	-0.242989
ENSBTAG00000005412	NEDD4L	-0.51519	-0.791454	0.586761	1.50061	-0.0706078	0.528254	0.258134	0.765854	0.0923885	0.95004	-0.372409	1.05881	0.275926	1.42423	0.634176	0.868264	1.26876	1.13229
ENSBTAG00000005413	NLRC5	-0.892073	-2.33412	-1.08626	0.711378	-0.422844	-0.369042	-0.69582	-0.474479	-0.982949	-0.00556934	-0.932098	-0.346741	-0.921602	0.378529	-1.16186	0.205555	0.74281	0.101944
ENSBTAG00000005430	MB21D2	-0.647048	-1.10034	-0.773674	-0.181631	-0.571782	-0.771704	0.173328	-1.69093	0.443402	0.179211	-0.211917	-1.83079	0.227178	-0.442422	-1.23937	-0.65155	-0.984657	-1.00188
ENSBTAG00000005432	CAPG	-0.658032	-0.594372	-0.658594	-0.646003	-0.70897	-0.367137	-0.527813	-1.14217	-0.736096	-0.545739	-0.0822701	-1.03158	-0.349793	-0.933276	-0.690358	-1.31976	-1.43497	-1.41853
ENSBTAG00000005439	FAM102B	-0.526155	-2.25495	0.0891885	0.136989	0.496974	-0.92624	0.396132	-0.40215	0.137173	0.248319	-0.373233	0.407384	0.259463	-0.460401	0.316803	-0.759215	-0.808666	0.811212
ENSBTAG00000005442	DNAI4	-0.930613	-1.4587	-0.775818	-0.410768	-1.03724	-1.23201	-0.767708	-0.592103	-1.33582	-0.65713	-1.67931	-0.978008	-1.27139	-1.02246	-0.392976	-0.704211	0.263727	-0.732308
ENSBTAG00000005443	MIER1	-0.731834	-1.50558	-0.296439	0.111937	-0.430912	-1.03151	-0.0453014	0.000292957	0.418117	-0.217505	0.129684	-0.306099	0.0999193	0.11035	0.109325	0.0471587	0.368601	0.410961
ENSBTAG00000005444	UGGT1	-0.590016	-2.4509	0.130435	0.130588	0.231794	-1.81234	0.518503	-0.576128	-0.0581172	0.244329	0.43325	0.325205	0.268112	-0.133041	-0.176296	-0.553623	-0.631359	0.207757
ENSBTAG00000005445	SLC35D1	0.224173	-1.4266	0.461517	0.701582	0.30644	-1.48136	0.00439523	-0.168075	0.477792	-0.227954	0.487877	0.515624	0.564081	0.612902	0.70163	-1.0397	0.566612	1.11985
ENSBTAG00000005446	POLR2J	0.0718707	0.995693	-0.906518	-0.626063	0.0368622	0.33248	0.156079	-1.45487	-0.640363	-0.431611	0.308518	-1.52822	-1.13219	-1.12501	-0.893207	-0.124846	-2.14467	-0.570946
ENSBTAG00000005448	LOC521224	-1.07603	-0.825763	-0.706183	-0.294408	-0.532212	-1.3691	-0.0788392	-1.30914	-1.47575	0.484757	-0.189422	-0.781755	-0.650168	-0.636475	-1.18187	-1.25396	-1.42381	-0.846305
ENSBTAG00000005453	FGD4	-0.601257	-1.60441	-0.630204	-0.387512	-0.485989	-0.909175	-0.101552	-1.13537	-0.268916	-0.113947	-0.597843	-0.545893	0.0155458	-0.296257	-0.497092	-0.536813	-0.167116	-0.212901
ENSBTAG00000005454	FUT10	1.12229	0.0310523	1.62447	1.17183	1.14025	0.510964	0.592828	0.0260388	-1.09565	1.29684	0.376406	0.479013	0.935998	1.57887	0.384855	0.0175217	0.619246	1.07705
ENSBTAG00000005456	TTK	1.34596	0.704514	0.26358	0.432386	1.16395	-0.5456	0.471648	-0.424637	0.735416	0.807097	1.00262	0.901558	0.925858	-0.191227	1.18751	-1.13705	-0.910939	0.339761
ENSBTAG00000005461	SOX15	-1.1098	-0.109984	-0.536929	0.0778515	-1.04334	0.0888969	0.289007	-0.256245	0.283326	-0.325251	-0.479964	-1.1416	-0.602196	0.273493	-1.02221	-1.60971	-0.117518	-0.616429
ENSBTAG00000005462	FXR2	-1.4041	-0.498258	-0.584724	-0.190524	-0.62621	-0.917469	0.214767	-0.825714	0.00519408	-0.166846	-0.599613	-1.15473	-0.898415	-0.298803	-1.08133	-1.45994	-0.937171	-0.91582
ENSBTAG00000005464	ADCY6	-0.918302	-0.534942	-0.755844	-0.885688	-0.899867	-1.54254	-0.544977	-0.269115	-0.277343	-1.26126	-0.769117	-1.00262	-0.889725	-0.473264	-0.172815	-1.07372	-0.591301	-1.52922
ENSBTAG00000005470	BIN3	-1.04167	-0.835934	-0.707737	-0.873694	-1.00932	-0.606927	-0.915812	-1.40515	-1.12003	-0.514374	-1.55647	-1.07082	-1.38195	-0.489702	-1.30553	-0.00596411	-0.655088	-0.82342
ENSBTAG00000005471	RHCG	-0.302348	0.321982	0.365285	1.49943	0.798348	-1.46962	1.47425	0.0631439	0.00720297	0.570327	0.369544	0.324079	1.09314	0.550966	0.87511	-0.436098	0.0791307	0.00557167
ENSBTAG00000005474	CREB1	-0.403994	-1.65575	0.156661	0.60227	0.411166	-0.640287	0.232754	0.66228	0.577331	0.455027	0.604083	0.880819	1.11952	0.667722	0.822143	0.862389	1.46847	1.12001
ENSBTAG00000005475	TCAF2	0.029484	1.04081	2.24857	1.03902	0.205187	-0.290666	0.283451	0.286185	0.150514	1.05567	0.282886	1.29143	-0.601492	-0.461372	0.384181	0.192595	0.0611298	1.26366
ENSBTAG00000005478	PATZ1	0.0092358	0.743661	1.05027	0.297344	0.45917	1.1624	0.381193	1.06199	0.502823	0.517752	0.253749	0.846356	0.618392	0.764589	0.940892	0.725332	1.25551	0.779455
ENSBTAG00000005481	ADAM10	-0.214752	-0.810867	0.113281	-0.0542539	-0.0147768	-1.27314	0.463437	-0.405023	0.0446307	-0.2596	0.506657	-0.341415	0.331295	0.286115	0.381096	-0.490847	-0.83909	0.347116
ENSBTAG00000005482	TMEM135	0.00398645	-1.10059	0.344857	-1.69394	0.253148	-1.58964	0.158741	-0.885719	-0.687709	0.145532	-0.146362	-0.265586	-0.247627	-0.204954	0.113099	-1.85645	-0.709922	-0.000825273
ENSBTAG00000005483	ESYT2	1.07576	-1.2146	0.425826	0.202729	0.675007	-0.343752	0.576382	0.445565	0.841908	1.10542	0.64221	1.57352	0.105317	0.417942	0.966913	0.641997	1.06324	0.588851
ENSBTAG00000005488	ARIH2	-0.66935	-2.45783	-1.05302	-0.182764	-0.674943	-1.25773	-0.889776	-0.355178	-0.527987	-0.550264	-1.26964	-0.444184	-0.631672	-0.13543	-0.662511	-0.420227	-0.00178909	-0.352417
ENSBTAG00000005489	LOC112448582	1.01596	-0.449067	0.51605	0.43394	0.584058	0.0806084	1.04236	0.224188	0.347534	0.778597	1.60731	0.789133	0.889363	-0.0438676	1.22426	1.08475	0.201671	0.801015
ENSBTAG00000005490	P4HTM	0.081696	0.159928	-0.307116	0.521685	0.49671	1.24971	-0.913833	0.743108	-0.11654	0.396486	-1.20906	1.03743	-0.507311	0.688774	0.400745	0.0476179	1.79671	-0.0903804
ENSBTAG00000005492	CCNY	-0.172635	-1.0456	0.210727	-0.56234	-0.0482311	-1.27472	0.308477	-0.449515	-0.523292	-0.68675	0.450975	-0.411096	-0.182292	-0.156461	0.0155042	-0.223309	-0.764023	0.214867
ENSBTAG00000005493	TBC1D14	-0.727607	-1.29145	-0.708845	-0.598099	-1.03732	-0.86783	-0.576712	-1.11343	-0.726463	-0.660733	-0.854532	-1.09164	-0.790939	-0.625146	-0.950759	-0.920908	-0.844928	-0.731729
ENSBTAG00000005496	RP2	-0.497321	-0.874688	-0.232508	-0.584409	-0.753653	-1.26583	0.0393306	-1.22249	-0.337073	-0.700145	-0.284342	-1.26028	-0.414216	-0.407929	-0.526555	-0.950821	-1.37464	-0.453345
ENSBTAG00000005497	RPRD1A	0.13627	-0.0601834	-0.161862	0.214971	0.869658	0.794598	-1.44787	1.6278	0.0881412	0.223128	-1.01612	0.768661	-0.785562	0.765721	0.433497	-0.001372	2.5443	0.716363
ENSBTAG00000005498	SQLE	0.390822	1.12207	1.07782	1.01259	0.70569	0.088284	-0.0191127	0.839637	0.827002	0.283373	1.26864	0.44879	0.389014	0.219293	1.21332	-0.0511315	-0.291369	-0.531325
ENSBTAG00000005501	COBLL1	1.49237	-0.604222	0.541991	0.170368	0.774426	0.659082	0.930719	1.06464	1.16534	1.00237	1.08033	1.14462	0.759994	0.514362	0.405967	1.55806	1.40656	1.22825
ENSBTAG00000005503	PRMT2	-1.09524	0.927351	1.22558	-0.67855	-0.0659816	0.198945	0.520429	0.338261	-0.454703	0.175649	-1.2567	-0.405961	-1.24002	-0.416055	-0.819262	0.610238	3.07649	0.30327
ENSBTAG00000005504	TP53INP2	-0.890252	-1.06584	-0.367647	-0.535867	-0.228966	-1.0565	-0.316565	-0.511532	-0.894332	-0.27479	-0.710493	-0.714127	-0.828334	-0.0531618	-0.900858	-0.543601	-1.09039	-0.309273
ENSBTAG00000005514	TRIO	-0.136366	-0.842971	-0.210384	1.62415	-0.472824	-1.07377	1.37225	0.559781	-0.370427	0.827799	0.507688	1.57415	0.125959	1.01433	0.609869	-0.812476	1.62054	1.61958
ENSBTAG00000005517	NOP58	1.26913	0.970635	0.684822	0.0815947	0.376948	0.745165	-0.202766	-0.163257	0.165641	0.443963	0.673533	0.627542	0.621946	0.0306742	0.400239	0.501056	-0.750779	-0.118925
ENSBTAG00000005519	RNF38	-0.0077971	-1.10941	0.98827	-0.0909879	0.365294	-0.583073	0.916468	0.408033	0.834719	1.05775	0.853547	0.19835	0.786691	0.372146	0.595834	0.107446	0.924477	1.22336
ENSBTAG00000005523	XYLT1	-0.702114	-1.89007	0.426459	0.310558	0.162383	-0.0198917	1.73931	0.746111	0.669898	0.530728	0.329005	0.509741	0.535093	0.851074	0.954235	-0.244093	0.993285	0.697387
ENSBTAG00000005524	HBP1	-1.23942	-1.35517	0.0706761	-0.251677	-0.496063	-1.06597	-0.165925	-0.395961	0.00703893	-0.523469	-0.572851	-0.80281	-0.555091	0.20839	-0.457618	-0.657942	-0.567129	-0.404765
ENSBTAG00000005532	PEX6	-0.60647	0.495673	-0.83142	0.0522865	0.288076	0.0429708	-1.09537	-0.359465	-1.45001	0.412185	-2.09489	0.0853066	-1.2184	-0.625973	0.468031	-0.0121065	1.0524	-0.534855
ENSBTAG00000005534	ENO3	1.09245	0.24373	0.318597	2.44341	0.660774	-0.525383	1.27597	0.0626913	0.370435	0.805897	1.22401	0.103305	0.349109	1.85766	0.656189	0.261943	-0.151716	0.636385
ENSBTAG00000005536	MEA1	0.964764	1.99591	-0.467576	0.287071	0.483152	0.590601	1.27206	-0.232662	0.6946	-0.639217	0.817427	-0.098363	-0.894217	0.222825	0.477814	0.233846	-2.35049	-0.793499
ENSBTAG00000005542	EPS15	-0.188558	-1.31813	-0.417066	-0.736089	-0.515411	-1.41162	-0.256408	-0.890766	-0.3284	-0.0938325	0.0839516	-0.943339	-0.576965	-0.448196	-0.226263	-0.759495	-1.18071	-0.544913
ENSBTAG00000005550	SOS2	-0.239196	-1.28921	-0.393551	0.134538	-0.291395	-1.02259	0.529511	-0.0462279	0.406251	-0.0188732	0.46031	-0.41862	0.435255	0.0885631	0.0401626	-0.817215	-0.276057	0.343754
ENSBTAG00000005556	CYGB	-0.0331326	1.04741	0.452084	0.123226	0.807754	1.26036	-0.282513	1.09496	0.561922	0.0533897	0.0630181	0.497753	0.548191	1.63181	0.866992	0.551638	1.29933	0.652269
ENSBTAG00000005557	AFDN	1.35786	-1.39	0.292876	-0.586071	-0.454973	-0.916391	1.45723	1.04504	-0.772893	0.719396	-1.43234	0.355158	-1.11117	0.260756	1.41371	0.629761	1.25681	-0.376492
ENSBTAG00000005559	LOC781220	0.250075	2.24624	0.452121	-0.336599	0.791889	0.632515	0.754645	0.661654	0.528086	1.18279	0.899739	-0.619507	0.380987	0.712136	1.05535	-0.0983601	-1.18204	0.749457
ENSBTAG00000005564	PIAS1	-1.05045	-1.62238	-0.55809	-0.500799	-0.499709	-0.812756	0.0834996	-0.80997	0.262707	-0.248253	-0.469807	-1.32009	-0.241488	0.381785	-0.467862	0.322173	-0.475817	-0.0589676
ENSBTAG00000005565	CLN6	0.182748	-0.794043	1.03552	1.51234	-0.153512	1.72315	-0.292493	0.0724168	0.894357	0.748767	-0.952474	0.883511	-0.476846	1.08867	0.491469	1.04803	1.25425	0.65209
ENSBTAG00000005571	PHF20	0.065068	-1.03996	0.806994	1.17411	0.618155	-0.207254	0.635963	1.11445	1.05595	0.322684	0.991704	1.0437	1.36981	1.30883	1.34273	0.159177	0.976237	0.836061
ENSBTAG00000005572	ZNF205	-0.158422	0.469035	0.621361	-0.300882	0.655617	-1.26409	-2.11068	-1.33855	-0.277237	0.54071	-0.0374225	0.971961	-0.407467	-0.845486	0.492398	-1.20922	-0.771708	0.989467
ENSBTAG00000005573	SCAND1	1.00861	1.86514	0.793861	-0.0219355	0.272433	1.01018	0.277797	-0.478936	0.558458	0.153006	1.05204	0.271564	0.712779	-0.416866	0.137705	-0.0778067	-1.32704	-0.165903
ENSBTAG00000005574	CLU	0.411138	-0.940158	-0.972429	-0.431284	-2.13185	-2.01875	-1.91639	-1.05681	-0.923959	-0.654569	-0.448588	0.370406	-0.490764	-0.411113	-0.91029	-0.517586	-0.947743	-1.12503
ENSBTAG00000005577	RNASEH2C	0.499229	1.70926	-0.138908	0.681574	0.627335	0.596992	0.267357	0.174061	0.4796	-0.451086	1.25607	0.73671	0.341742	0.00844701	0.475898	0.490574	-0.842784	0.127453
ENSBTAG00000005580	SZT2	-0.0780896	-2.17411	0.0889787	0.644744	-0.571579	0.285852	-0.184893	0.0787143	-0.903289	0.914478	-0.985774	1.32751	-0.70516	0.857797	-0.600036	1.47223	2.29321	0.633534
ENSBTAG00000005583	HYI	-0.370538	1.45693	0.318256	0.257983	0.427082	1.13002	-0.449413	0.634081	0.147948	0.15481	-1.20671	0.173163	-0.618632	0.101832	-0.0215948	-0.0375861	1.33273	0.518002
ENSBTAG00000005586	GATM	-0.686019	-1.61181	-0.356033	-0.224441	-0.150172	-1.25442	-0.95078	-0.83323	-0.790331	-0.991121	-0.265817	-0.264335	-1.46605	-0.0723899	-0.977704	-0.34329	-1.19448	-0.309367
ENSBTAG00000005587	LOC100139548	-1.37171	-2.57195	-0.288684	0.0473702	-0.173888	-0.0306178	-0.785697	-0.526496	-1.00024	-0.895396	-1.14158	-0.266084	-0.266353	-0.580585	-1.16946	0.166517	0.771355	-0.633794
ENSBTAG00000005589	STK19	-0.717509	-0.364337	-1.13243	0.0688193	0.103691	0.0687041	-1.63191	-0.0324853	-0.682636	-0.453572	-2.60907	-0.0828419	-1.78283	-0.406592	-1.27288	-0.383228	1.05565	-0.509003
ENSBTAG00000005592	MCOLN1	-1.15965	-0.743077	-0.772791	-0.626759	0.270265	-0.677713	-0.66505	-0.678142	-1.30372	-0.5102	-1.30437	-0.22113	-1.10814	0.557535	-0.218856	-0.953554	-0.88575	-0.309238
ENSBTAG00000005607	ERCC6L	0.935745	0.626394	0.98326	0.402437	0.958695	0.12161	0.37818	-0.14632	0.691371	0.164525	0.871655	1.25271	0.3496	-0.654437	0.860595	-0.990698	-2.07962	0.403008
ENSBTAG00000005609	NA	-0.194708	-0.222291	0.375763	-0.766079	0.921664	0.36624	-0.374019	0.817288	0.186625	1.16016	-1.50539	0.0313687	-1.44306	1.46194	-0.190713	1.90113	2.56975	0.979296
ENSBTAG00000005614	UXS1	1.05815	0.997597	1.35312	1.41068	-0.0194527	1.24191	0.633563	0.49195	1.00068	0.559606	1.42728	-0.58082	-1.04829	0.561861	1.07879	0.263659	0.07021	-0.134749
ENSBTAG00000005617	SLC41A3	-0.493909	-0.116605	0.247354	1.09613	0.129452	-0.0713791	-0.595857	0.495231	-0.108416	0.150814	-1.52086	0.307374	-0.491413	0.216304	-0.108696	0.433933	1.74676	0.563237
ENSBTAG00000005620	RPS3	0.421314	2.46021	1.01981	0.28944	-0.122396	1.13049	0.462626	-0.132631	0.614959	-0.212761	1.08212	-0.104192	0.614053	-0.466696	0.247922	-0.2368	-1.47422	-0.584686
ENSBTAG00000005622	LITAF	-0.567936	-0.699432	-0.604361	-0.156562	-0.918603	-0.874059	-0.187054	-1.16748	-0.0175554	-0.423319	-0.662132	-1.37618	-0.637921	-0.378426	-1.21539	-0.566365	-0.972831	-0.506098
ENSBTAG00000005627	PAFAH1B2	0.51367	-1.02458	0.696542	0.208901	0.388851	-0.82737	0.761859	-0.310648	0.680165	0.0892902	1.35042	-0.137474	0.986361	0.00439488	0.924066	-0.0631321	-0.66643	0.180014
ENSBTAG00000005629	CRYBG2	0.313133	0.23814	-0.00837443	0.583162	0.642958	0.849136	0.0453658	0.664157	1.19553	-0.144528	0.548121	0.526962	0.373	0.930687	0.156082	1.32345	0.750093	1.4324
ENSBTAG00000005631	VARS1	0.43763	0.15762	0.320946	-0.196564	0.316028	0.473301	-0.203494	-0.499147	-0.484586	0.359854	0.450631	0.753382	-0.0256319	-0.403631	-0.0553925	0.010848	-1.25494	-0.392833
ENSBTAG00000005634	LSM2	0.749884	1.93532	0.128134	0.0190568	0.27999	1.07403	0.803022	1.27873	1.16282	0.438275	0.169649	0.590441	-0.121544	0.851434	0.251401	0.61209	0.591402	1.04527
ENSBTAG00000005635	TTC39C	-0.644707	1.37553	0.166178	1.11019	0.890161	0.796783	0.296814	1.32403	1.15901	0.393258	0.760588	0.576219	0.709699	1.05519	0.962368	0.709235	2.08176	0.730943
ENSBTAG00000005647	GPR132	-2.78796	0.921054	-0.0650329	-0.145546	-0.601866	-0.394829	-0.441821	-0.44609	0.638307	-0.880445	-0.694854	-0.621663	-0.995129	0.0177461	-0.29829	-1.09354	0.487606	-0.108003
ENSBTAG00000005650	SKAP2	-0.671519	-1.20384	-0.609176	-0.709814	-0.641358	-1.46037	-0.302976	-1.3374	-0.707086	-0.531687	-0.706509	-1.12008	-0.652188	-0.608025	-0.807111	-1.06499	-1.04741	-0.679265
ENSBTAG00000005652	ALG3	0.0697715	-0.0494881	-0.584384	-0.452609	-0.307554	-0.434608	-0.405881	-0.758225	-0.755688	-0.413684	-0.602681	0.0940141	-0.263678	-0.962655	-0.62156	-0.465508	-0.811455	-0.773611
ENSBTAG00000005654	TMSB10	0.0386449	0.892687	-0.675554	-0.793656	-0.842066	-0.462811	-0.120738	-1.07046	-0.625496	-0.863025	-0.191408	-1.0776	-0.954787	-0.897443	-0.873885	-0.46709	-1.93219	-0.877402
ENSBTAG00000005661	SNAP23	0.277187	-0.565843	-0.19143	-0.306223	-0.692711	-0.268327	0.0806916	-0.808851	0.0950581	-0.820728	-0.0940907	-0.825035	-0.324497	0.000232618	-0.476665	0.0600687	-1.07186	-0.0909903
ENSBTAG00000005663	HAUS2	1.02435	1.5741	1.07602	0.526885	0.646935	0.140284	0.923164	0.541255	0.609693	0.901686	1.37028	0.642615	0.639661	0.357786	1.18455	1.08287	-0.328434	0.611629
ENSBTAG00000005666	LRRC20	0.860039	1.21001	1.02472	0.956885	-2.46317	-0.0576494	0.996589	0.763667	-0.0190264	0.793063	0.185093	0.169152	0.223256	0.369159	0.863304	0.559204	0.713504	-2.3814
ENSBTAG00000005668	SLC39A8	-1.12078	-0.841234	-0.926918	-1.05766	-0.388296	-1.36233	-0.524275	-1.01581	-1.03638	-0.443381	-0.91299	-0.98257	-1.22829	-1.00956	-1.03296	-0.995173	-1.12419	-0.7313
ENSBTAG00000005674	NEU1	-0.0953506	0.715758	-0.212264	0.539876	0.398628	-0.875122	0.429176	-1.1552	-1.42214	-1.00722	-0.989146	-0.233317	-0.0310462	-0.693591	-0.760544	0.0218801	-2.68783	0.081749
ENSBTAG00000005676	EHMT2	0.499105	0.640228	0.413344	0.819271	0.686262	1.03073	0.0481151	1.05962	0.8147	-0.107419	0.617103	1.0255	0.937611	0.784558	0.401551	0.274364	0.292673	0.358192
ENSBTAG00000005678	AACS	0.7143	0.629922	0.376336	1.01497	0.866425	0.280898	-0.18085	0.416486	0.619116	0.0580121	1.35467	0.792537	0.368149	0.182012	0.319561	-0.356957	-0.63502	-0.869176
ENSBTAG00000005681	ME1	0.0043645	0.438535	-1.06008	0.0171519	0.424329	-2.26347	0.592577	-0.118172	-3.13768	1.57565	0.36428	1.09246	-1.71661	-0.0784602	-0.0668053	0.260163	-0.361025	1.03054
ENSBTAG00000005683	ELAC1	1.75661	1.86537	0.404733	-0.365216	0.379473	1.65703	0.139656	0.292363	0.684249	0.660081	0.689792	0.686846	0.98119	1.07072	0.444428	0.292434	0.367182	0.35196
ENSBTAG00000005688	MRPS2	0.344234	1.33041	0.179066	-0.258066	0.27788	0.623654	0.877895	-0.199182	-0.245102	-0.541922	0.178133	-0.0986801	-0.134797	-0.164571	0.372599	0.130171	-1.38348	-0.147129
ENSBTAG00000005691	FGF2	-0.442599	-0.78328	-0.128751	0.658051	-0.0779177	-0.432694	-1.48859	1.26639	-0.346513	0.465932	-1.53398	0.869547	-0.212492	0.460747	-0.539636	-0.425015	2.65998	0.678461
ENSBTAG00000005694	TMED10	0.557981	-1.00195	0.629824	0.24791	-0.0257505	-0.948127	0.262615	-0.90295	0.610773	0.163115	1.25551	0.155843	1.17991	-0.735013	0.203244	-1.55391	-1.53571	-0.0606162
ENSBTAG00000005696	DBF4B	0.680354	-0.43837	-0.659461	0.522894	0.788276	-0.995424	-0.660157	0.634053	0.0439744	0.0874132	0.210379	1.18039	0.337467	-0.145274	1.61372	-0.624368	1.11561	-1.00955
ENSBTAG00000005699	SCML4	-0.650012	0.929313	1.44679	0.62091	0.245941	0.669525	1.06285	0.120468	0.0433727	-0.298517	0.0749194	0.390026	0.174277	0.391412	-0.100662	1.01893	-0.0183124	1.21505
ENSBTAG00000005708	KIF20B	0.879836	0.866445	1.13374	0.232779	1.11464	-0.0428193	0.375971	0.133664	0.394783	1.11905	1.219	0.672646	0.819807	0.526995	1.21247	0.789307	0.338961	0.775279
ENSBTAG00000005709	ABHD3	0.990837	1.40962	0.89863	-0.334815	0.95503	0.461493	1.156	0.939577	0.736364	0.0565235	1.33016	-0.893518	0.464013	1.07619	0.897003	0.50657	-1.10505	0.657377
ENSBTAG00000005711	NSG1	0.365967	0.122172	0.967795	0.211096	-0.573464	-0.206026	1.08442	1.30587	0.355222	-0.428979	0.0867361	-0.00640107	-2.33354	0.00917876	0.430392	0.0270134	0.474593	0.353148
ENSBTAG00000005718	PLIN2	-0.567925	-0.782508	-1.2199	-0.957969	-0.873005	-1.1409	-0.661765	-1.15828	-0.707963	-0.452557	-1.04999	-1.2314	-1.18962	-0.772113	-1.01951	-0.095522	-0.978644	-1.04043
ENSBTAG00000005723	NEPRO	-0.227044	0.0581336	0.960712	0.571468	0.0258908	0.915188	-0.149882	1.54576	-0.538226	0.0724152	-0.205092	0.441599	-0.19318	0.761722	0.816872	-0.243097	2.26314	0.40035
ENSBTAG00000005724	SYTL4	0.0315389	-0.438005	0.530646	0.274344	0.0683158	0.496157	0.811058	0.111546	0.6843	0.943316	-0.346664	-0.0541566	-0.60735	1.1871	-0.404635	2.21687	2.29832	-0.133781
ENSBTAG00000005725	IDO2	0.80213	0.508419	0.420824	1.36734	-1.5639	-0.739109	0.829699	0.199165	0.627729	1.00884	0.266108	-0.891917	0.135484	1.04676	0.172399	0.823097	0.992008	0.412086
ENSBTAG00000005730	GPAT4	-1.08112	-0.860232	-0.899858	-0.746433	-0.84644	-0.75515	-0.95272	-0.912413	-0.998018	-0.694337	-1.08321	-1.0646	-1.08007	-0.915289	-1.12048	-0.858892	-0.853797	-0.990527
ENSBTAG00000005733	CHD6	-0.987142	-1.83789	0.21057	-0.0738118	-0.368007	-0.450347	1.19135	0.133069	-0.406151	0.428132	-0.673356	0.213702	-0.17074	1.72097	0.00374928	0.619449	0.75371	0.863374
ENSBTAG00000005735	ATP5MC2	1.34126	1.7283	1.01295	0.100811	0.525486	1.54247	0.71062	0.391738	0.971932	0.390995	1.51524	0.451923	0.748958	0.21403	0.636897	0.809062	-1.58442	0.167141
ENSBTAG00000005744	COQ2	0.595426	1.0486	0.423686	1.43118	0.786425	2.11222	0.644382	0.64437	0.924285	0.690388	0.898703	0.822529	0.860358	0.512147	0.615754	0.520725	0.368918	0.54435
ENSBTAG00000005745	HPSE	1.91593	0.382156	-0.594123	1.40645	-0.669301	-0.310039	-0.494057	1.33778	-0.575997	1.27389	1.38238	-0.158855	-0.237851	0.711675	-0.525155	2.46243	-0.803775	-0.762878
ENSBTAG00000005751	CDAN1	-0.639512	0.103649	-0.0283939	0.147951	0.298566	0.713315	0.0819483	1.69635	-0.294223	0.545628	-1.58041	0.736297	-0.141662	0.344815	-0.599669	-0.151286	2.57835	0.287943
ENSBTAG00000005753	PARP6	-1.46155	-0.784525	-1.31291	-0.578497	-0.0736799	0.00580768	-0.967927	-0.130948	-1.24492	-0.184727	-2.51031	-0.559295	-2.13458	-0.301123	-1.43019	-0.455603	0.952728	-0.810071
ENSBTAG00000005754	PPM1K	0.380258	0.511143	1.01096	0.311571	0.905183	0.663059	0.758528	0.550028	0.711979	0.922564	1.15592	0.775045	0.996631	0.10931	0.902748	0.206927	1.15099	0.455592
ENSBTAG00000005757	FUS	1.34949	1.30284	0.00335659	0.195933	-0.202342	0.554779	-1.2157	-0.36938	-1.29166	1.39068	0.138646	0.748589	-0.137164	0.394249	-0.844926	1.97832	1.08509	-0.0360335
ENSBTAG00000005760	TBC1D4	-0.410134	0.467821	0.696286	0.299176	0.302583	-0.633908	0.751547	0.639375	0.779245	0.22417	0.931954	0.278368	0.405447	0.421123	1.58093	-0.40072	-0.195177	1.13734
ENSBTAG00000005761	DEDD2	-1.24826	-0.752653	-0.871595	-0.578485	-1.15432	-0.180211	-0.422556	-1.09242	-0.255733	-0.443146	-1.40737	-1.45785	-1.19953	-0.376966	-1.38202	-0.587332	-0.5968	-0.623879
ENSBTAG00000005763	AKT1S1	-0.466419	-0.892868	-1.19225	-0.525984	0.331509	-0.600138	-1.29232	0.269306	-1.2923	-0.515568	-1.9474	0.0161493	-1.67884	-0.494919	-0.853921	-0.65477	1.03123	-0.744058
ENSBTAG00000005765	SYNGR1	0.233151	0.977651	0.232303	0.600493	0.626448	1.29261	-0.696658	0.72533	1.15604	-0.000663235	-0.259233	0.401156	0.368655	1.31405	0.9016	1.62261	1.98971	0.716094
ENSBTAG00000005766	IL4I1	-0.279472	-1.14679	-0.203125	-0.160093	-0.28396	0.466656	-0.408568	0.0765852	-0.00699722	0.587439	-0.581116	1.77739	-0.411012	1.05404	-0.290471	0.280842	0.763645	-0.2323
ENSBTAG00000005769	NPHP3	-0.829152	-1.76488	-0.0986181	0.0202815	0.183052	-1.71512	0.173472	0.894945	-0.718998	0.543225	-1.11651	-1.38054	0.871057	-0.469335	-0.360791	0.346457	1.53565	-0.464087
ENSBTAG00000005773	PGM2	-0.22017	-2.52757	-0.350209	-0.00936139	-0.385131	-1.00733	0.0274989	-0.587942	-0.217802	-0.198132	-0.128509	-0.269482	-0.041317	0.154175	0.0797862	-0.560848	-0.450349	-0.0739866
ENSBTAG00000005785	DPY19L1	-0.152522	-0.993126	0.0218819	-0.527255	-0.137235	-1.47878	0.604885	-1.19001	-0.282997	-0.197628	0.331463	-0.524314	0.0379148	-0.454513	-0.297114	-1.58792	-2.02204	0.0505181
ENSBTAG00000005786	ATXN3	-0.547139	-1.49851	0.0435381	-0.732598	-0.500132	-1.77285	-0.761233	-1.00384	-0.889199	-0.428879	-0.739169	-0.901083	-0.697183	-0.000881332	-0.328119	0.849196	-0.294564	-0.155544
ENSBTAG00000005787	IFT57	0.999689	2.61663	0.0836923	-1.15285	-0.357428	0.192481	1.35173	0.0123932	-0.824221	1.29987	0.233912	-0.47392	0.739159	-1.38335	0.326572	-0.115072	-0.945045	-0.758008
ENSBTAG00000005788	VANGL1	-0.42834	-2.98054	-0.772109	0.436832	0.59269	-0.693702	1.036	-0.312818	-0.0191457	0.344304	0.495102	0.021845	1.03787	0.0224641	1.08232	0.0646468	-0.244113	-0.272875
ENSBTAG00000005791	UROS	0.0595347	1.23176	1.0934	0.382084	-1.12158	0.667254	0.733545	1.11656	0.132863	1.33622	-0.139154	0.00636221	-1.44318	-1.24932	0.1999	0.159423	1.27477	0.664553
ENSBTAG00000005792	BCCIP	0.883692	1.5745	-0.492215	-0.164385	0.494438	0.804138	-0.449864	-0.492083	-0.0557336	0.491677	0.604863	0.259408	0.721188	-1.31702	0.201958	-0.000988515	-1.57345	-0.652896
ENSBTAG00000005793	PEA15	1.18677	0.0585588	0.953313	1.68876	1.15883	-0.977068	0.809779	1.59931	1.58421	0.582364	1.48323	0.304098	0.230939	1.29751	0.893718	0.678761	0.879496	0.938784
ENSBTAG00000005795	DHX32	0.811273	-0.533924	0.645219	-1.12217	0.0672871	-0.164092	0.96409	2.01587	0.212216	0.886041	-0.0671363	-0.32593	-0.538675	0.225838	0.4001	0.324394	1.76246	1.16806
ENSBTAG00000005800	GRIA1	0.491812	1.13154	-1.28321	-0.95321	-0.812509	0.943715	-0.178242	-0.401256	-0.576986	-1.55702	0.0211182	-0.66487	-0.4685	-1.17615	-1.20053	-0.428195	0.34367	-1.51322
ENSBTAG00000005803	PTPDC1	-0.491737	0.00546839	-0.111324	0.615193	-0.1812	-1.04081	-1.40409	1.07602	0.251503	0.191398	-0.667911	-0.333106	-0.0155607	1.04276	-0.478895	-0.202574	2.02564	0.132422
ENSBTAG00000005805	EPHX4	0.725827	-0.0138655	0.794933	-0.22435	1.36371	1.78485	0.826663	1.04905	1.46586	0.835074	0.725475	-0.172074	0.243457	0.962582	0.678439	1.01744	0.825445	1.05852
ENSBTAG00000005807	MICU1	-0.672332	-0.823303	-0.5623	-0.754149	-0.286631	-1.65937	0.0727169	-1.18199	-1.04933	-0.92377	-0.0559748	-0.779557	-0.0556548	-0.674638	-0.79072	-1.27484	-1.76414	-1.00428
ENSBTAG00000005810	NA	-0.862134	-0.399237	-0.570595	0.551029	0.167816	0.554287	0.74765	1.16054	0.732915	0.549965	-0.393031	0.567651	0.118601	1.01774	0.538065	1.03944	3.05824	0.529877
ENSBTAG00000005812	TP73	0.359723	0.636916	0.539855	0.987358	1.03799	-0.00276621	-0.419033	0.34834	0.0986517	0.717218	-0.143791	1.2723	0.454608	0.224007	0.306629	0.235176	-0.102544	1.22899
ENSBTAG00000005815	RNF31	-0.691601	-0.298598	-0.0130359	0.200367	-0.785044	0.221152	-0.556423	-0.18403	0.430889	-0.18887	-2.29138	0.357211	-0.952082	1.16987	-1.20991	-0.433234	1.28514	0.194276
ENSBTAG00000005816	IRF9	-0.47002	-0.112798	-0.216886	-0.460759	-0.372709	0.0777257	-0.172349	-0.781963	-0.675375	0.237709	-1.117	-0.762476	-1.45451	0.101234	-1.44522	1.03996	0.693697	-0.225945
ENSBTAG00000005819	CCDC61	-0.221505	-0.134896	-1.63551	-0.69646	-0.180881	0.700328	-0.847958	0.238949	-1.12105	-0.749301	-2.32294	-0.173638	-1.38215	-0.485716	-1.39599	-0.0157501	1.753	-0.33097
ENSBTAG00000005825	NEIL3	1.53454	0.956625	-0.0169793	-0.21717	-0.663012	-0.79815	0.17892	0.392007	0.00701191	0.393833	1.82777	1.49826	1.39238	-0.785499	1.0245	0.428543	0.105566	0.52517
ENSBTAG00000005826	PTAR1	0.533006	-1.12529	0.727941	0.232613	0.813136	-0.705776	0.443429	0.158989	-0.189637	0.149082	1.26957	1.21569	1.14847	0.562433	0.820273	1.0615	1.47045	1.00974
ENSBTAG00000005828	MERTK	-1.52553	-1.53998	-0.631274	-0.0435112	-0.740837	-2.29599	-0.750692	-0.736288	-0.157057	-1.57694	0.0612825	-0.539228	-0.507182	0.305681	-0.456811	-1.04488	-0.896773	-1.1404
ENSBTAG00000005832	GRK2	-0.059376	0.0224193	-0.593358	-0.293105	-0.521207	0.0617167	-0.337636	-0.457445	0.32561	-0.562955	-0.451655	-1.04894	-0.698452	-0.318531	-0.664972	0.0490409	-0.83489	-0.211074
ENSBTAG00000005833	ETNK1	-0.578024	-1.99431	0.232754	0.294337	0.083813	-0.806871	0.286758	0.222516	0.823053	0.390449	0.464416	0.485707	0.67561	0.33671	0.701604	0.202888	1.08017	0.836523
ENSBTAG00000005835	PYCR2	1.27277	1.56708	0.650733	0.819375	0.581228	1.02719	0.474794	0.599271	0.294933	0.141749	0.766236	0.279312	0.84733	0.92338	0.987411	1.25143	-0.615679	0.621529
ENSBTAG00000005838	ULK3	-0.0719067	0.184203	-0.735441	0.190737	0.57129	0.507341	-1.8442	0.872455	-0.437755	-0.472405	-2.0233	0.835503	-1.05041	-0.0410511	-0.314489	0.575125	2.14275	0.270441
ENSBTAG00000005842	ABCC10	-0.423663	-1.28137	-0.535176	0.0709693	-0.123288	-0.267524	-0.649929	0.588514	-0.684859	-0.698691	-1.58557	0.453604	-0.678626	0.899144	-0.142923	0.737382	1.73004	0.218787
ENSBTAG00000005843	REXO2	-0.539819	0.729258	0.133795	-0.653345	-0.448424	-0.431242	0.116822	-1.6584	-1.22066	0.393464	-0.0242134	-0.691654	-0.311743	-0.656295	-0.90467	-1.32024	-1.91852	-1.24456
ENSBTAG00000005845	MPI	1.96682	0.270893	0.402554	-0.264854	0.660575	0.0734288	-1.03087	-1.24209	0.500983	0.551524	0.774812	0.935767	1.24713	1.19921	0.451355	1.75123	-0.238066	0.528361
ENSBTAG00000005846	FAM219B	1.11868	1.02939	0.0321089	0.25135	0.56271	1.54014	-0.0629711	0.663071	0.460451	0.510218	0.303967	0.963216	-0.043012	0.796956	0.949632	1.20878	1.57133	0.57208
ENSBTAG00000005847	ROCK2	0.234999	-2.32997	0.275217	-0.0632505	0.166006	-0.793726	0.439275	0.476311	0.296175	0.202797	0.764341	0.248028	0.396193	-0.243655	0.843587	-0.259551	0.245115	0.489554
ENSBTAG00000005850	DLK2	-0.821481	-0.00906069	0.0351913	0.220342	-0.372718	0.748876	0.837349	0.253044	0.238603	-1.41843	-0.366568	0.44594	-0.108838	-0.137666	0.345204	0.223023	0.104506	-0.281143
ENSBTAG00000005852	KLF8	0.346718	0.201876	0.5155	0.69496	0.451799	0.652817	0.947249	1.12795	0.71278	1.07655	0.835797	1.20305	0.523262	1.19264	0.415089	0.469805	1.84102	1.21121
ENSBTAG00000005861	CCNT1	0.245818	-1.74612	0.223246	0.594278	0.53046	-0.59421	0.640562	0.21841	0.239169	0.832406	0.604692	1.03866	0.85112	0.582763	0.741536	0.910889	0.681583	1.05019
ENSBTAG00000005862	SMC4	0.522213	0.572716	1.27231	0.742292	1.13726	-0.110574	0.259075	0.665956	0.833935	0.795142	1.00993	1.08153	1.0114	0.572286	1.04619	0.259955	0.863159	0.883043
ENSBTAG00000005863	ATF7	-0.0845553	-2.74425	-0.0651706	0.216465	0.493127	-0.935498	0.456261	0.0179694	0.238898	0.238428	0.6158	0.418392	0.0938504	0.525361	0.517688	0.000630376	0.869115	0.633334
ENSBTAG00000005865	MAPK6	-0.58063	-1.32912	-0.587291	-0.634109	-0.422906	-1.29317	-0.421085	-1.28495	-0.631732	-0.504084	-0.0875533	-0.459745	-0.395838	-0.958098	-0.477073	-1.32242	-1.36518	-0.918575
ENSBTAG00000005866	NA	-2.22536	-1.43816	-0.604035	-0.172795	0.426554	-0.908568	0.24847	-0.536926	-0.527921	-0.262844	-0.517935	-0.104036	-1.01145	0.0765226	0.0197891	0.543297	0.354684	-0.177161
ENSBTAG00000005868	HEBP1	-0.38209	-0.43731	-0.306954	-0.932281	-0.7395	-1.28333	-0.184186	-1.56336	-0.719096	-0.72693	-0.469508	-1.28058	-0.675951	-1.13152	-0.525809	-1.25053	-1.39909	-1.02076
ENSBTAG00000005870	FANCL	-0.38638	1.08173	0.855628	0.0359385	0.86951	-0.0419378	0.23162	0.290305	0.46731	1.48113	0.114591	0.00476807	-0.186185	0.287427	0.255135	1.04703	2.27828	0.107636
ENSBTAG00000005884	WDR31	0.441911	2.44471	0.538131	0.221093	1.05353	1.70902	0.0513545	1.1956	0.59316	0.378906	1.37367	0.593726	1.04456	-0.0853678	0.92136	0.386301	-0.0910402	0.482753
ENSBTAG00000005891	FCRL1	1.20943	-0.188027	0.0302367	0.287959	0.0133122	0.989674	0.0600126	0.970322	0.459316	0.276016	-0.106501	0.429492	0.105439	1.27094	0.0538248	2.26402	0.796981	0.848744
ENSBTAG00000005892	ZAP70	-0.606649	0.677258	0.494068	0.596452	0.894293	0.63911	-0.527095	1.11694	0.0653223	0.00916233	-0.270713	0.371143	0.214814	1.06361	0.7098	0.773543	1.63133	0.680835
ENSBTAG00000005893	TMEM68	0.134924	-0.0596406	0.189625	-0.36091	0.29465	-0.363899	-0.258454	-1.00011	-0.491216	-0.615851	0.0680803	-0.435912	0.29949	-0.737646	-0.41446	-0.172544	-0.412962	-0.142963
ENSBTAG00000005897	FNTB	0.0239006	-0.374904	0.0217619	-0.225023	-0.208579	-0.216527	-0.357144	-0.52708	-0.279095	-0.0293927	-0.307223	-0.628482	-0.62071	-0.577881	-0.971564	-0.510237	0.467464	-0.674701
ENSBTAG00000005903	LRP5	-0.712671	-1.52889	0.593952	0.415898	0.0308209	-1.98414	0.894027	-0.160125	-0.156879	-0.861218	0.547317	0.504778	0.492665	1.04427	1.02316	-1.65568	-0.198143	0.144918
ENSBTAG00000005908	RSPH10B	0.871578	0.219704	-0.175888	-0.0240201	0.259648	0.545623	-1.01227	1.74052	-0.156104	0.221417	-1.4416	0.958803	-0.553408	0.269753	0.0281135	-0.45277	2.3424	0.440725
ENSBTAG00000005913	PATL1	-0.721815	-2.12178	-0.903666	-0.462019	-0.0886563	-1.15403	-0.476419	-0.00786773	-0.557007	-0.472434	-0.787648	-0.284443	-0.8016	-0.27892	-0.442499	-0.828209	-0.251075	0.0199631
ENSBTAG00000005915	SFMBT2	-1.25773	-0.606236	0.859041	0.560651	-0.0426898	-0.187351	0.556285	1.0586	-0.178629	-0.0951009	0.53796	1.47237	0.522665	0.940753	1.35298	0.613915	0.822715	1.28171
ENSBTAG00000005923	ABTB2	-0.90373	-0.540682	-0.814871	-0.746095	-0.943605	-0.731419	-0.350273	-0.565491	-0.469449	-0.281103	-0.747776	-0.708911	-0.798219	-0.384234	-1.067	-0.41119	0.268688	-0.0232703
ENSBTAG00000005928	MINPP1	1.10158	-0.699176	0.618053	0.07424	-0.181546	0.244229	0.710787	0.325334	0.752436	0.591739	1.55611	1.29393	1.38679	0.182717	1.14627	0.670883	-0.141851	1.12492
ENSBTAG00000005929	NA	-0.233975	1.45777	0.647885	-0.167278	1.00058	0.00830457	-1.22948	0.249839	0.261889	0.106847	0.13584	1.01222	-0.0495225	0.276812	0.307802	0.71168	1.58116	-0.198838
ENSBTAG00000005932	FAM184B	0.195324	-1.07314	0.775845	-0.0396916	0.491012	-0.355648	1.14301	0.28252	-0.419977	-0.055949	-0.0203134	0.159568	1.08656	1.53261	0.896907	-0.718396	-0.487036	0.960969
ENSBTAG00000005933	CTNNBIP1	1.31967	1.95723	-0.217221	-1.17658	0.448292	1.40736	0.552355	-0.444467	-1.32027	1.15659	-0.0148744	-0.604453	-0.109258	-0.05862	-0.178994	-1.13704	-0.14112	-0.934684
ENSBTAG00000005934	TTYH3	-1.3101	-1.8831	-0.570448	0.404367	-0.859693	-1.74602	-0.113498	-0.76999	-0.664933	-1.17606	-0.923361	0.38148	-0.319412	-0.221695	-0.171504	-0.498601	-0.923725	0.264353
ENSBTAG00000005946	USP13	0.426705	-2.02253	0.186582	0.758481	0.310475	0.39293	-0.542532	0.762283	0.312781	0.792065	0.705626	0.763066	0.227744	0.190043	0.37763	1.04704	0.868179	0.965656
ENSBTAG00000005947	PLAU	-0.00798792	-0.81969	-0.895445	-0.202048	-0.837469	-0.731761	-0.873204	-0.62634	-0.118043	-0.332146	-0.94513	-0.825761	-0.534754	-0.710272	-0.393369	-0.780903	0.127371	-0.44825
ENSBTAG00000005951	HIC2	0.439773	-2.12863	1.03527	0.573123	0.14544	-1.35828	-0.553235	0.236902	0.156036	0.41209	0.325997	0.537775	1.2536	1.44664	0.906326	0.989875	0.954914	1.14896
ENSBTAG00000005952	CEBPE	-0.405632	-0.527731	-0.46629	-0.10885	0.0101638	0.534725	-0.468223	-1.25366	1.31236	-1.12126	-0.442604	-0.604699	-0.69065	-0.306941	-2.07123	0.179772	-0.100796	0.14533
ENSBTAG00000005955	RSPH3	0.452313	0.287865	0.684981	0.961369	1.56484	0.657005	-0.253735	1.3153	0.788262	0.941303	0.0205682	1.05929	0.868342	2.03806	0.595474	0.304122	1.66533	1.39609
ENSBTAG00000005957	CSE1L	0.492184	0.986255	0.739508	0.395885	0.805092	0.367768	0.922419	-0.124379	0.874568	0.796084	1.4358	0.339488	1.01302	-0.336969	0.730782	-0.668342	-0.930194	-0.285569
ENSBTAG00000005958	PTK2B	-1.22275	-1.57648	-1.15763	-0.574333	-0.908249	-0.998395	-0.974947	-0.906947	-1.05514	-0.594562	-1.26892	-1.0195	-1.11164	-0.592103	-1.31386	-0.83916	-0.302183	-1.0358
ENSBTAG00000005960	EPB41L2	1.30331	-1.73389	0.814883	1.27573	1.08972	-0.319712	0.50595	0.59879	0.529551	0.0865575	1.04813	0.990329	1.10145	0.33692	0.912643	0.31638	0.32238	0.668313
ENSBTAG00000005964	PIGG	-0.294889	-2.31145	0.593817	0.0821308	0.942157	-1.15647	0.778981	0.102533	-0.208475	0.442152	0.289401	0.606359	-0.129026	1.09777	0.283424	0.169964	1.34691	1.72414
ENSBTAG00000005970	XBP1	1.37855	0.873649	0.112887	0.0768531	0.0515089	-0.86952	0.432636	-1.35729	0.469703	-0.215564	1.09578	0.198012	0.948732	-1.33217	-0.399155	-2.18675	-2.26568	-1.09574
ENSBTAG00000005973	OVGP1	-0.913217	-0.484277	-0.131093	0.479321	-0.904807	0.987932	-1.54661	0.100948	-0.406265	0.13052	-2.09505	-0.91299	-1.42239	-0.714194	0.119384	-0.913079	0.346635	-0.508118
ENSBTAG00000005978	PIK3R5	-0.915348	-1.34593	0.15645	-0.26827	-0.813274	-0.790791	-0.354229	-1.66221	-0.709654	-0.536719	-0.767276	-0.862175	-0.933552	-0.923452	-0.966973	-0.825462	-1.06015	-0.60193
ENSBTAG00000005979	HELLS	1.09621	1.13621	0.631844	0.522132	1.0415	0.292863	-0.0994841	0.193533	0.101278	0.718334	0.82459	0.662692	0.816318	-0.0138976	1.19847	-0.154081	0.431586	0.185751
ENSBTAG00000005984	DAAM1	1.15205	0.207564	0.802251	0.622652	0.352992	0.359264	0.479254	0.830498	0.586785	1.24715	1.20575	0.824532	0.633363	1.04401	0.562413	0.77961	0.910015	1.22741
ENSBTAG00000005986	SFT2D3	1.15224	0.267404	0.635691	0.366236	0.685584	0.062156	0.502513	0.0368209	-0.100583	0.165531	0.156884	1.16443	1.19223	0.713622	-0.237096	1.40602	0.29969	-0.0847859
ENSBTAG00000005989	LAP3	-0.235461	0.284698	0.0786473	0.776312	0.344889	-0.954221	-0.0812607	0.130912	-0.411126	0.178495	0.598893	0.00257668	-0.212118	0.482541	-0.161848	0.411537	-0.0275501	0.248038
ENSBTAG00000005990	S1PR1	-1.24607	-0.406424	0.0198721	-0.263599	-0.522211	-0.176916	-0.502532	-0.10617	0.199861	-0.427182	-0.268145	-0.388276	0.101608	0.11483	0.162468	-0.635492	-0.177314	0.0882864
ENSBTAG00000005997	ABCB1	-0.779871	0.052047	1.23115	0.256521	0.162463	-0.20142	-0.128621	0.350068	0.573616	0.580969	1.74896	2.03237	0.339737	0.192156	0.230501	-0.504748	1.12234	1.11039
ENSBTAG00000005998	NOCT	-0.556821	-0.281586	-0.314701	-0.209786	-0.269299	-0.497129	-0.8251	0.352438	-0.407551	-0.232208	-0.263487	-0.233101	-0.240196	-1.15013	-0.144945	-0.0667432	-0.660229	-0.468416
ENSBTAG00000006005	MPND	-0.230697	0.619609	-0.366119	0.583677	0.357075	1.01497	-1.18152	0.668191	-0.344226	-1.40235	-0.870657	0.897695	-0.777098	0.132723	-0.377299	0.398992	1.14893	0.185276
ENSBTAG00000006007	SH3GL1	-0.0167635	-1.70949	-1.1457	-0.880544	-0.255797	-0.18447	-1.06369	-0.385975	-1.07618	-0.684482	-1.36404	-0.413743	-1.19599	-0.258617	-0.978595	-0.0689285	-0.152176	-0.214754
ENSBTAG00000006008	CAMSAP1	-0.28422	0.0411479	0.75257	0.648788	0.597917	-0.64198	0.333674	0.788189	0.163233	0.379182	-0.152205	0.532285	0.185181	1.03077	1.09397	0.571765	0.948661	1.02432
ENSBTAG00000006013	NT5DC3	0.24354	-1.53301	0.203222	1.19934	-0.371748	-0.36828	0.581845	0.0123259	0.433905	1.26176	0.927885	0.690318	-0.147261	0.930073	0.530638	0.311952	0.666532	-0.0698489
ENSBTAG00000006015	POLH	0.584345	-0.121699	0.624632	0.812319	1.23866	-0.168477	0.330538	1.24419	0.850842	1.06678	0.892644	1.1788	0.301348	1.04755	0.826563	1.12381	1.90998	0.806806
ENSBTAG00000006016	GTPBP2	0.786855	-0.88508	-0.957268	0.359348	0.358123	-1.18387	-0.322799	-1.54006	-0.863525	0.205924	-0.0309245	0.324794	-0.669366	-0.757388	-0.230075	0.416174	0.602407	-1.01048
ENSBTAG00000006017	NFKB2	-0.786838	-0.43227	-1.00594	1.31593	-0.0778602	0.176785	-0.581419	0.722802	0.853021	0.170016	0.224888	-1.01404	-0.450606	0.882367	-0.85133	1.65997	-0.138825	0.0341769
ENSBTAG00000006021	CEP250	0.279464	0.99187	0.532553	0.827643	0.339997	0.274999	0.569556	0.736557	0.0857306	0.106526	0.369709	0.32104	0.178848	0.510904	0.394882	1.39972	0.727524	0.983298
ENSBTAG00000006022	ATP6V0E2	0.725006	1.37786	-0.46933	0.381398	0.242545	-0.0313855	-0.165064	0.825017	0.711479	0.213989	0.342623	0.145406	0.212139	0.805942	0.797349	1.44143	0.872008	0.690821
ENSBTAG00000006025	AHSA2	-0.616519	-0.32175	-0.934203	-0.040886	-0.432556	-0.735919	-0.680676	0.302343	-0.6145	-1.02702	-1.10025	-0.589455	-1.38561	0.0187133	-0.533671	-0.134775	0.647575	0.0897975
ENSBTAG00000006027	USP34	-0.426543	-2.46416	-0.282559	0.367561	-0.0375321	-0.668691	0.714583	0.762879	0.308438	0.330094	-0.0743132	0.432747	0.0465782	1.05742	0.12839	0.564822	1.45539	0.590415
ENSBTAG00000006031	ADGRV1	-0.389805	0.808997	0.410945	-0.197533	-1.43757	0.0979411	0.718588	-0.399411	0.547802	0.402666	-0.261944	-0.842913	0.62363	0.0572429	-0.458975	-0.388283	0.538506	-0.283333
ENSBTAG00000006034	RNF113A	0.502277	1.64934	0.78056	0.735524	0.266186	0.96142	0.724664	0.469062	0.800443	0.17214	0.846033	0.097867	0.196394	0.100735	0.0622569	1.09999	-0.583112	0.388627
ENSBTAG00000006035	PPP1R1B	1.59356	0.403464	0.702542	0.922972	0.127343	1.2489	0.21907	0.618148	1.15664	0.835766	0.245753	0.336588	0.829328	0.2015	0.245985	1.59315	0.704721	1.04117
ENSBTAG00000006036	ERP27	1.50618	0.498673	-0.79561	0.479246	0.150361	1.46978	0.298912	1.90254	0.628805	-0.566366	-1.60798	-0.216655	-0.458108	1.24054	1.48313	-0.458985	1.04727	-0.0767732
ENSBTAG00000006039	ARHGDIB	0.871799	1.60529	-0.090592	-0.382853	-0.365507	0.858521	0.339014	-0.324448	0.336569	-0.694892	0.721879	-0.819542	0.0503671	-0.761152	-0.147985	0.719314	-1.60049	0.0397769
ENSBTAG00000006040	UHRF1BP1L	-0.246355	-1.76819	-0.214949	-0.121167	-0.0993405	-0.81594	-0.0826199	-0.485115	-0.0299287	-0.13443	-0.299029	-0.335927	-0.11834	0.0507467	-0.0139697	-0.228291	-0.200618	-0.323724
[truncated: 8,101 more rows]

## Sheet: BRD
Supplementary Table 2: List of filtered genes along with their normalized values in BRD sapmles
Gene_id	Symbol	BRD_01	BRD_02	BRD_03	BRD_04	BRD_05	BRD_06	BRD_07	BRD_08	BRD_09	BRD_10	BRD_11	BRD_12	BRD_13	BRD_14	BRD_15	BRD_16	BRD_17	BRD_18	BRD_19	BRD_20	BRD_21	BRD_22	BRD_23	BRD_24	BRD_25
ENSBTAG00000000005	GRK3	-1.12986	0.625273	2.04459	-1.35451	-1.2319	-0.168257	-1.38018	1.06266	1.66053	0.759181	-0.503187	-0.339553	-1.44741	0.649502	0.0568201	-0.196471	0.686225	1.07792	1.13485	1.74796	2.38311	-1.012	0.83518	-0.909854	-1.62402
ENSBTAG00000000010	UBL7	2.04954	1.34939	1.65433	0.0351095	1.37446	-0.51346	-0.0272334	0.984915	0.635879	2.52573	-0.304409	1.10245	0.339584	0.440972	0.625241	0.317657	-0.0832617	-0.248698	1.52652	-0.166033	1.77568	-0.142348	-0.729568	-1.20518	0.607835
ENSBTAG00000000012	TTC33	2.47782	-0.720042	1.09036	-1.23782	-0.353444	-1.22695	-1.11331	0.0691475	2.12741	0.391143	-0.163167	0.234759	-1.5054	-0.869658	0.622972	0.448257	1.09812	0.896937	1.97867	-1.1841	2.4516	-0.0353244	0.782113	-0.375546	-1.76283
ENSBTAG00000000013	PRKAA1	1.19438	0.0193444	2.27943	-0.931829	0.351313	-1.31806	-0.791576	0.177489	1.55776	2.17245	0.0326365	0.855167	-0.557643	-0.074866	0.930929	-0.110052	0.571395	0.570988	2.45686	0.692497	2.37401	-0.392047	0.621846	-0.510354	-1.36977
ENSBTAG00000000015	FOXRED2	-1.15871	-1.10439	-1.24945	-0.258839	-1.19327	0.471927	-0.869389	-0.780129	-0.406595	-1.55626	-0.167141	-1.47394	-0.427315	-1.26898	-0.292394	0.164716	-0.168712	-0.0645744	-1.13722	-0.796975	-1.74444	-0.479211	0.357956	0.903778	-0.681953
ENSBTAG00000000016	LTA	-0.0773391	0.522602	-1.91814	1.02488	-0.476954	0.0718042	0.156723	-0.748177	-0.799187	-2.32985	1.07902	-0.428558	0.283717	0.0991671	0.14622	-1.1421	-1.02115	-0.569681	-1.9685	-1.34019	-2.65083	-0.48751	0.23806	-0.409228	0.897542
ENSBTAG00000000021	WASHC3	0.368981	0.934617	2.22797	-0.509344	1.3086	-0.912298	0.0210362	0.379215	-0.151039	2.4926	0.0174428	1.42122	-0.301575	1.07152	-0.556858	0.0212777	-0.0251754	0.281878	1.81337	1.7473	1.15082	-0.349012	0.534917	-0.943165	0.41332
ENSBTAG00000000022	NUP37	-1.40183	-1.74113	-1.45604	0.808321	-0.0922611	-0.560653	0.21314	-1.0557	-1.04379	-1.49859	0.37999	-1.54884	1.06183	-0.272171	-0.0450692	0.175042	0.130074	-0.452279	-2.49422	0.142908	-1.61269	0.508284	0.214464	1.15374	0.645107
ENSBTAG00000000023	RNF2	-0.726356	-2.22843	-0.937185	-0.672617	-0.560475	-1.73275	-0.794201	-0.291007	-0.0234409	-0.766493	0.0356194	-0.727195	-0.698515	-0.883437	0.160587	-0.0689775	0.442219	0.143561	-0.982518	-0.659399	-2.04789	-0.732357	0.673217	0.903279	-2.03487
ENSBTAG00000000025	RAB6A	0.321998	-0.0965458	2.11588	-0.798257	0.625592	-1.19791	-0.69763	-0.0535217	0.903199	3.58396	-0.287935	0.494144	-0.497135	0.345759	0.443621	-0.138111	0.458121	-0.428365	2.55412	0.601346	1.09453	-0.438543	0.53498	-0.0828917	-1.358
ENSBTAG00000000030	RDM1	-1.71714	-0.846151	0.964314	1.01952	1.20118	0.636808	-0.805238	-0.865199	-1.25643	1.0319	-1.28784	-0.478886	-0.154377	-0.561428	-1.88144	-0.484734	1.33766	-1.11854	-1.15078	1.47215	1.42333	-0.651033	1.6733	-0.334867	1.12115
ENSBTAG00000000032	ABI3	1.31415	0.660243	-1.39019	0.39201	-0.320657	0.237783	-0.767932	0.273347	-0.87879	-0.878481	-1.02815	-2.03816	-1.71048	0.490655	-1.78732	0.0995564	0.116349	0.250779	-0.710663	-0.918712	-0.224953	-1.10138	-0.896992	-1.58062	0.247782
ENSBTAG00000000033	PHOSPHO1	-0.0469898	1.31363	1.00426	-0.371377	1.80345	-0.243634	-0.242258	0.511971	0.292764	1.74575	0.219025	0.577845	-1.56047	0.333817	1.41787	0.380373	0.885478	0.098826	0.743002	1.20085	3.38676	-0.538127	-0.540965	-0.679756	-0.343818
ENSBTAG00000000037	CWC27	-0.118106	-2.14126	-0.770209	-0.37557	0.916029	-0.622184	-0.0105321	-0.612697	-0.0929988	-2.59704	-0.160675	-1.74561	0.430077	0.228874	-0.0949004	0.865102	-0.780464	-0.435375	-1.3687	-1.114	-2.12352	2.26861	0.259827	1.48288	0.319504
ENSBTAG00000000039	SIRT7	1.01774	1.42394	2.18598	-0.317215	0.832031	0.0261044	-0.00814261	0.364729	0.523922	3.02864	-0.189441	0.863192	-0.322774	0.652499	0.386201	0.13537	0.0896017	-0.2536	1.03868	1.88886	1.8327	-0.609458	-1.12737	-0.870365	0.540395
ENSBTAG00000000040	MAFG	1.24987	0.404579	1.79064	-0.878821	0.517803	-0.00609531	-0.89107	-0.0241007	0.832455	2.2559	0.0890649	1.13751	-0.552722	0.559275	0.959192	0.0707648	0.56665	0.270732	2.57944	1.6206	2.08081	-0.478305	-0.361835	-0.588525	-0.606783
ENSBTAG00000000042	PYCR1	-2.23261	-1.20561	-0.802007	0.928335	-0.650632	0.387465	0.871243	-0.473446	-0.399389	0.391991	0.771305	1.91144	1.09108	1.24119	0.0323786	0.368892	-0.425939	1.14722	1.25696	-1.45404	-1.68859	1.03225	0.049505	1.20787	2.18469
ENSBTAG00000000046	SURF2	-0.289616	0.381293	-1.81483	0.763797	0.673003	1.67624	1.64434	-0.404888	-1.10113	-1.04082	-0.130905	0.0541861	1.34191	0.135767	-0.253222	0.13847	-0.174212	0.163998	-2.09297	0.235497	-3.02999	0.0622214	0.571241	0.422634	1.81401
ENSBTAG00000000049	CCDC77	-0.147006	-1.12998	0.22977	0.786149	0.767731	0.782726	0.352113	-0.469427	-0.377839	-0.606945	-0.192367	-0.172677	0.849654	-1.34794	-0.139844	-0.3042	0.255944	0.0751691	-2.11853	1.84533	-1.45612	-0.310632	-1.30912	1.01395	0.0437242
ENSBTAG00000000050	PSMG3	0.214458	0.157619	-2.24444	1.2606	0.18973	0.763118	1.96638	-0.452436	-1.92501	-1.65181	0.560201	0.391484	1.02019	0.376058	-0.279922	0.190833	-1.08902	-0.071995	-2.10413	-1.02247	-2.11571	0.389052	-0.846322	0.377032	2.15957
ENSBTAG00000000053	FILIP1	1.34257	0.841498	1.69689	-0.606884	1.10744	-0.136842	0.0637193	1.27062	1.01317	1.54413	0.622709	1.4826	0.105746	0.867266	1.23848	-0.842164	0.926346	0.382026	1.30377	0.978599	1.69538	0.208627	0.261715	-0.899295	-0.31094
ENSBTAG00000000054	SNAPC4	-0.373863	1.33086	-1.84015	1.07524	0.683347	1.86739	0.768801	0.353815	-0.768279	-1.31468	-0.110013	-0.0941497	1.21532	-0.28453	-0.163802	0.352595	-0.369456	0.0778277	-3.06738	1.09527	-1.68624	0.251214	-1.06136	0.433062	1.76342
ENSBTAG00000000057	THBS3	-0.729061	0.547905	1.92334	-0.876044	-0.376203	0.019928	-1.12236	-0.117028	-1.24607	2.83198	-1.02027	0.432767	0.0318939	0.268569	-0.372142	-0.924788	-0.0186375	0.0155571	-0.0975264	2.23087	0.0302325	0.871627	-2.18102	0.424761	0.593598
ENSBTAG00000000064	FEN1	-1.5387	-1.52802	-1.71914	0.678033	-1.40788	-0.24317	0.0186478	-0.843829	-1.11782	-1.51632	0.0213786	-0.241967	0.607953	-0.639217	-0.573369	0.633796	0.543717	-0.116571	-0.680765	-1.52994	-1.75375	0.528632	-0.319441	1.50966	-0.186927
ENSBTAG00000000065	CRLS1	0.219855	-1.69616	-1.77456	1.04865	-0.0827147	-0.218458	0.723421	-0.54362	-0.177425	-3.5372	0.617503	-0.30995	0.812205	-0.792307	0.160598	-0.091363	0.709214	0.336466	-2.27697	-0.849114	-2.18281	0.738831	-0.17075	0.384348	0.332074
ENSBTAG00000000067	SDF2L1	-0.593215	0.627714	-1.08965	1.4251	-0.199663	0.119124	0.793865	0.140564	-1.59873	1.36362	-0.0832043	0.345062	0.489477	0.308454	-0.294786	0.826014	-0.734724	-0.362163	1.30409	0.506852	-0.0531783	2.06179	-0.782183	1.49544	1.73566
ENSBTAG00000000072	TFB2M	-1.58772	-1.17949	-1.20502	0.808358	0.147543	-0.476717	1.59748	-1.40985	-0.593344	-1.19489	-0.412849	0.0538068	0.825348	-0.311095	0.132642	0.217683	0.223885	0.601864	-2.06122	0.127118	-3.39948	-0.65086	0.00894245	1.082	-0.172003
ENSBTAG00000000073	LRPAP1	1.69265	1.77634	0.697193	-0.1012	1.83485	0.171491	0.594686	0.882922	0.522574	1.73775	-0.094558	1.02622	-0.0918456	0.905182	0.575892	0.47098	-0.789261	-0.066044	1.68323	0.27088	2.24323	0.242747	-0.492765	-0.936484	0.71011
ENSBTAG00000000074	NFIA	-0.536646	0.702374	1.57662	-0.630688	0.346018	1.02935	-0.221132	1.03368	-0.0471146	2.25303	-0.0316216	1.2125	-0.396004	0.497857	0.691564	0.146234	-0.248909	0.458091	2.43375	2.1964	1.97412	-0.197299	0.122236	-1.58458	-0.282786
ENSBTAG00000000077	ADSL	-0.947388	-0.620284	-2.88165	0.767036	0.0234293	0.775864	1.32596	-0.951096	-0.874549	-2.21483	-0.0118174	-0.141094	0.85296	0.00681261	-0.824312	0.47584	-0.277172	-0.274149	-1.8489	-1.11862	-2.58349	0.464409	-0.483481	0.585736	1.29192
ENSBTAG00000000078	GLIPR2	1.30556	1.30955	1.83031	-0.872639	0.933127	-0.596177	0.375075	0.607788	0.628773	2.10644	-0.30626	1.57053	0.179382	1.20121	0.737329	0.731263	0.293139	0.785027	1.87065	-0.144271	1.55968	-0.406452	-0.873553	-0.72167	0.349936
ENSBTAG00000000079	CCSAP	-0.99109	-3.00565	-0.744372	0.188113	-0.227904	0.0090072	-0.405405	-0.472681	-0.908465	-0.880457	0.170548	-0.387522	0.425416	-1.35467	-0.151977	-0.14259	0.86649	-0.165966	-1.0211	1.52336	-1.38253	-0.565371	0.417189	0.500811	-2.4647
ENSBTAG00000000080	GRWD1	-0.84795	0.964257	-1.70152	1.01293	0.867938	1.13179	1.82571	-0.00625663	-0.400566	-0.972663	0.224332	0.341997	1.25074	0.727112	0.495759	0.123569	-0.4994	0.566317	-0.723677	-0.982099	-3.09475	0.235649	0.779252	0.220878	2.09474
ENSBTAG00000000081	CERT1	-0.379732	-1.01915	1.72785	-1.17115	-1.24492	-1.04282	-1.72643	0.139083	1.57197	1.045	0.346981	-0.0137663	-1.24598	-0.605261	1.08282	-0.138005	1.06889	0.328067	1.91748	0.846675	1.39695	-0.875135	1.02071	0.300305	-2.75819
ENSBTAG00000000088	ALCAM	-2.28624	-1.98515	0.604514	-0.64007	-1.90944	-0.737117	-0.720703	-0.475738	0.488168	0.496796	-0.521452	-0.85358	-0.306055	-0.355498	0.927272	-0.315946	1.54487	-0.065509	0.77889	0.700291	-0.386346	0.251207	0.912799	1.77149	-1.79176
ENSBTAG00000000090	SEC31B	0.064424	-0.073357	1.56804	-1.01235	-0.698508	-0.383651	0.761565	-0.311052	-1.89965	0.717386	-1.60991	0.481755	-0.452426	-0.670746	-0.240395	-0.64893	-0.0470543	-0.279161	-2.25625	2.29282	-0.846264	-0.302425	-1.25438	-0.600605	0.135871
ENSBTAG00000000094	ATPAF1	-0.62209	-1.1947	-2.21069	0.607774	-0.316024	0.152117	1.18664	-0.14933	-0.15183	-3.00965	0.300433	-1.27319	0.819893	-0.093928	-0.0048259	0.465282	-0.246788	0.356112	-2.02374	-0.672425	-2.844	0.477262	0.233451	1.44556	0.327826
ENSBTAG00000000095	CD274	0.683217	-0.264609	0.171348	-1.06954	0.219782	-0.676229	1.27695	0.507927	2.00699	-0.881488	-0.80214	0.25911	0.422256	-1.47195	0.0162729	-0.522872	1.7873	0.0519803	0.0739031	-0.0621132	1.53921	1.16605	2.81457	0.0837896	-1.51501
ENSBTAG00000000097	EFCAB14	0.928075	-0.85366	2.45913	-0.995976	0.918642	-1.21544	-1.21669	0.112435	1.08535	2.57321	0.126463	-0.00694039	-0.846196	-0.353299	1.06963	-0.173519	0.551699	0.424817	1.97633	1.3506	1.57993	-0.393619	0.40846	-0.128634	-2.00417
ENSBTAG00000000098	SETDB1	0.580044	-0.305735	2.33349	-1.28953	-0.0456408	-0.703294	-1.6216	1.12255	0.959799	2.12284	0.0511377	-0.125812	-0.776549	-0.746301	0.702562	-1.20283	1.65297	-0.618687	0.293802	1.58566	0.177421	-0.22278	1.03597	-0.487611	-1.92917
ENSBTAG00000000099	CERS2	1.12647	1.28173	2.15325	-0.684373	0.810878	-0.621731	-0.193605	0.686184	0.403517	2.17406	-0.0318449	1.06925	-0.266816	1.40258	0.915863	-0.119987	0.506392	-0.112842	1.81354	1.63084	1.59403	-0.549128	0.229163	-0.328658	-0.251731
ENSBTAG00000000103	MRPL23	-1.42468	0.520067	-2.1316	1.08398	-0.220414	0.592227	1.00957	0.225129	-0.898475	-1.46252	0.291262	-0.593735	0.951371	0.852769	-0.103755	0.144971	-0.396954	0.163655	-2.13168	-1.5109	-2.60131	0.586297	0.251843	0.566411	2.48725
ENSBTAG00000000105	RIT1	2.38953	-0.178044	1.85689	-0.754112	0.559106	-2.35899	-1.02652	0.625042	1.07261	1.95229	-0.215266	0.666654	-1.09988	-0.0735568	0.497819	0.491565	0.128305	0.436571	1.65185	-0.627895	2.43333	-0.685394	-0.0826518	-1.07583	-1.74538
ENSBTAG00000000111	UGP2	1.41684	0.508441	2.06715	-0.594011	0.874223	-0.897166	0.208174	0.314639	0.974029	3.08673	-0.241258	0.963321	-0.248115	0.622264	0.42875	0.022431	0.592692	0.00764353	2.37523	0.741482	1.62538	-0.27454	0.349957	-0.533292	-0.292537
ENSBTAG00000000115	VPS54	-0.759241	-2.15049	-0.751772	-0.0917961	-0.222401	-1.35632	0.280597	-0.500337	0.28608	-1.43357	-0.0345827	-1.7738	-0.749638	-0.990389	-0.240149	-0.719231	0.77125	-0.319408	-0.855302	0.189605	-2.07036	-0.352811	1.26602	0.268701	-1.62591
ENSBTAG00000000125	SPATA5	-0.97519	-2.83106	-0.989996	0.208799	0.168651	0.218738	0.292963	-0.805996	0.194623	-2.34492	1.41052	-0.455459	-0.267451	-1.07575	0.276371	0.636451	0.931388	0.763633	-2.32355	-0.993082	-1.85669	-0.177327	0.990027	1.09534	-0.437554
ENSBTAG00000000130	TNFSF13	0.181782	1.9246	0.989499	-0.809686	0.7796	-0.318361	-0.634588	1.98639	0.59645	0.467482	0.391387	-0.199648	-0.697634	2.28806	0.389429	0.683047	-0.411766	0.891682	1.00469	0.00470061	1.86601	-0.395069	-0.0966209	-1.50293	1.03265
ENSBTAG00000000133	CD68	0.708576	1.39916	1.18292	-0.860152	0.439498	0.0100214	0.855587	1.61242	1.47969	0.898559	0.00948336	1.80586	-0.0484216	0.658682	0.497451	0.583315	0.140118	0.540728	0.706659	-0.314957	2.52358	1.07544	0.954869	-0.628912	0.0857032
ENSBTAG00000000137	FRYL	0.441359	-1.69654	0.792564	-0.122055	-0.106881	-0.701793	-0.698807	-0.989057	-0.335175	-1.32966	-0.15421	-1.73097	-0.546633	-1.76485	-0.214671	-0.0656036	1.20619	0.0543132	-0.600688	1.92039	-0.740894	-0.43495	0.178687	0.772214	-2.64131
ENSBTAG00000000139	KMT5A	-0.490325	-0.140004	2.56803	-0.717501	-1.12463	0.208391	-0.798514	-0.0404918	0.694893	2.30254	-0.540436	0.484884	-0.357656	0.00889014	0.52304	-0.266032	0.652106	-0.0832154	1.6164	3.1365	0.982678	-0.798298	-0.169053	0.326361	-1.27063
ENSBTAG00000000140	EPHX1	-0.958628	1.91817	1.97072	-1.2667	-0.70783	0.228739	-1.81836	0.00433455	-0.158601	2.75038	-1.11048	0.271351	-0.131449	1.31294	-0.240698	0.920744	-0.821883	0.665344	1.93536	1.49907	0.681408	-0.501002	-1.18468	-0.94926	0.524873
ENSBTAG00000000141	NFU1	-0.586811	0.93757	2.15749	0.811629	0.898632	-0.757235	0.811981	0.168101	-0.132033	2.24266	0.607043	1.18649	-0.106554	1.2617	-0.0766421	0.164607	-0.43678	-0.42712	0.552516	0.608137	0.88936	0.880541	-1.60087	-0.00479299	-0.114231
[truncated: 10,047 more rows]
