# Supplementary material for: Integrated Network Analysis to Identify Key Modules and Potential Hub Genes Involved in Bovine Respiratory Disease: A Systems Biology Approach
Source: Front Genet. 2021 Oct 18;12:753839. doi: 10.3389/fgene.2021.753839 (PMC8559434; doi:10.3389/fgene.2021.753839)
Supplement: Supplementary file 2 [file Table3.xlsx]

## Sheet: Modules
Supplementary Table 3: Complete information from identified modules across all samples by module-trait relationships method
Gene_id	Symbol	Module_label	Module_color
ENSBTAG00000000046	SURF2	7	black
ENSBTAG00000000049	CCDC77	7	black						Module_name	Module_size
ENSBTAG00000000054	SNAPC4	7	black						black	609
ENSBTAG00000000057	THBS3	7	black						blue	1691
ENSBTAG00000000179	RPUSD1	7	black						brown	1214
ENSBTAG00000000285	GUF1	7	black						green	953
ENSBTAG00000000345	CLDN15	7	black						greenyellow	83
ENSBTAG00000000429	DGCR2	7	black						magenta	172
ENSBTAG00000000435	TARBP2	7	black						pink	212
ENSBTAG00000000601	COL11A2	7	black						purple	141
ENSBTAG00000000621	CATSPERG	7	black						red	695
ENSBTAG00000000642	INTS1	7	black						tan	72
ENSBTAG00000000658	NA	7	black						turquoise	2592
ENSBTAG00000000857	SLC52A2	7	black						yellow	975
ENSBTAG00000000875	CEP131	7	black						grey	690
ENSBTAG00000000918	ERMARD	7	black
ENSBTAG00000000933	CCDC183	7	black
ENSBTAG00000001029	RASGRP2	7	black
ENSBTAG00000001123	SNRNP48	7	black
ENSBTAG00000001131	SLC12A9	7	black
ENSBTAG00000001229	SLC25A22	7	black
ENSBTAG00000001287	LOC525426	7	black
ENSBTAG00000001325	UPB1	7	black
ENSBTAG00000001450	APBB3	7	black
ENSBTAG00000001504	NOP14	7	black
ENSBTAG00000001514	ASB11	7	black
ENSBTAG00000001634	PHF1	7	black
ENSBTAG00000001647	PLEKHJ1	7	black
ENSBTAG00000001762	RFXANK	7	black
ENSBTAG00000001790	SAFB2	7	black
ENSBTAG00000001796	CATSPERD	7	black
ENSBTAG00000001881	SLC10A1	7	black
ENSBTAG00000001906	FANCA	7	black
ENSBTAG00000001996	NA	7	black
ENSBTAG00000002055	ZFP28	7	black
ENSBTAG00000002090	CPSF4	7	black
ENSBTAG00000002279	LUC7L3	7	black
ENSBTAG00000002321	AMT	7	black
ENSBTAG00000002447	C7H19orf44	7	black
ENSBTAG00000002470	CCDC78	7	black
ENSBTAG00000002481	HAGHL	7	black
ENSBTAG00000002484	CIAO3	7	black
ENSBTAG00000002599	MGARP	7	black
ENSBTAG00000002600	EFCAB7	7	black
ENSBTAG00000002603	PRPF39	7	black
ENSBTAG00000002643	VPS52	7	black
ENSBTAG00000002685	PITRM1	7	black
ENSBTAG00000002707	IPO4	7	black
ENSBTAG00000002774	PTPN23	7	black
ENSBTAG00000002799	SLC39A5	7	black
ENSBTAG00000002904	ZNF787	7	black
ENSBTAG00000002964	TXLNB	7	black
ENSBTAG00000003180	TMEM201	7	black
ENSBTAG00000003256	TOMM34	7	black
ENSBTAG00000003303	MRPL58	7	black
ENSBTAG00000003394	RNF215	7	black
ENSBTAG00000003417	PHKG2	7	black
ENSBTAG00000003606	GLI4	7	black
ENSBTAG00000003759	PCNX3	7	black
ENSBTAG00000003809	PLCD4	7	black
ENSBTAG00000003810	LOC524650	7	black
ENSBTAG00000003820	GRAMD1A	7	black
ENSBTAG00000003822	CROCC	7	black
ENSBTAG00000003832	MFAP2	7	black
ENSBTAG00000003835	BMP4	7	black
ENSBTAG00000003863	PCED1A	7	black
ENSBTAG00000003889	PER1	7	black
ENSBTAG00000003936	PNKD	7	black
ENSBTAG00000003946	NECAB3	7	black
ENSBTAG00000003948	FDPS	7	black
ENSBTAG00000003963	FER1L5	7	black
ENSBTAG00000004080	TIAL1	7	black
ENSBTAG00000004111	LRRC45	7	black
ENSBTAG00000004120	HEMK1	7	black
ENSBTAG00000004140	STKLD1	7	black
ENSBTAG00000004200	GTPBP3	7	black
ENSBTAG00000004262	ZFP2	7	black
ENSBTAG00000004343	CCS	7	black
ENSBTAG00000004440	SLC15A1	7	black
ENSBTAG00000004509	SLX4	7	black
ENSBTAG00000004585	NA	7	black
ENSBTAG00000004590	PPIH	7	black
ENSBTAG00000004632	ASPSCR1	7	black
ENSBTAG00000004674	HAAO	7	black
ENSBTAG00000004739	SLC18A2	7	black
ENSBTAG00000004797	TRMT44	7	black
ENSBTAG00000004873	CCNL2	7	black
ENSBTAG00000004884	SLC4A5	7	black
ENSBTAG00000004891	OXNAD1	7	black
ENSBTAG00000004893	ACOX3	7	black
ENSBTAG00000004896	ABLIM3	7	black
ENSBTAG00000004970	LRRC24	7	black
ENSBTAG00000005094	LRP2BP	7	black
ENSBTAG00000005176	GDNF	7	black
ENSBTAG00000005178	MMAB	7	black
ENSBTAG00000005497	RPRD1A	7	black
ENSBTAG00000005532	PEX6	7	black
ENSBTAG00000005580	SZT2	7	black
ENSBTAG00000005583	HYI	7	black
ENSBTAG00000005589	STK19	7	black
ENSBTAG00000005617	SLC41A3	7	black
ENSBTAG00000005652	ALG3	7	black
ENSBTAG00000005691	FGF2	7	black
ENSBTAG00000005751	CDAN1	7	black
ENSBTAG00000005753	PARP6	7	black
ENSBTAG00000005763	AKT1S1	7	black
ENSBTAG00000005815	RNF31	7	black
ENSBTAG00000005819	CCDC61	7	black
ENSBTAG00000005838	ULK3	7	black
ENSBTAG00000005842	ABCC10	7	black
ENSBTAG00000005850	DLK2	7	black
ENSBTAG00000005908	RSPH10B	7	black
ENSBTAG00000005973	OVGP1	7	black
ENSBTAG00000006005	MPND	7	black
ENSBTAG00000006025	AHSA2	7	black
ENSBTAG00000006272	NTHL1	7	black
ENSBTAG00000006277	ENGASE	7	black
ENSBTAG00000006409	LRRC34	7	black
ENSBTAG00000006517	DRG2	7	black
ENSBTAG00000006525	FDXR	7	black
ENSBTAG00000006532	CDK5RAP2	7	black
ENSBTAG00000006541	ATP2A1	7	black
ENSBTAG00000006542	RABEP2	7	black
ENSBTAG00000006593	ANKS3	7	black
ENSBTAG00000006619	MATK	7	black
ENSBTAG00000006633	IRF3	7	black
ENSBTAG00000006638	BCL2L12	7	black
ENSBTAG00000006784	PLA2G4B	7	black
ENSBTAG00000006804	KIRREL3	7	black
ENSBTAG00000006870	RASGEF1A	7	black
ENSBTAG00000006905	KLHDC4	7	black
ENSBTAG00000007065	TRAPPC6A	7	black
ENSBTAG00000007077	ABHD1	7	black
ENSBTAG00000007093	NA	7	black
ENSBTAG00000007105	PWP2	7	black
ENSBTAG00000007117	CTC1	7	black
ENSBTAG00000007187	INF2	7	black
ENSBTAG00000007220	CASKIN2	7	black
ENSBTAG00000007223	FBXO2	7	black
ENSBTAG00000007233	WDR25	7	black
ENSBTAG00000007362	XPC	7	black
ENSBTAG00000007366	HAUS8	7	black
ENSBTAG00000007456	TAZ	7	black
ENSBTAG00000007498	ZGPAT	7	black
ENSBTAG00000007507	FAAH	7	black
ENSBTAG00000007594	CWF19L1	7	black
ENSBTAG00000007609	ITFG2	7	black
ENSBTAG00000007619	PUSL1	7	black
ENSBTAG00000007708	NLGN3	7	black
ENSBTAG00000007749	TONSL	7	black
ENSBTAG00000007753	KIFC2	7	black
ENSBTAG00000007759	ABCB8	7	black
ENSBTAG00000007788	GRIPAP1	7	black
ENSBTAG00000007813	CMC4	7	black
ENSBTAG00000007850	ITIH4	7	black
ENSBTAG00000007966	TTLL3	7	black
ENSBTAG00000007968	RPUSD3	7	black
ENSBTAG00000007998	TMCO4	7	black
ENSBTAG00000008079	NRBP2	7	black
ENSBTAG00000008126	NPHP4	7	black
ENSBTAG00000008145	SMPD2	7	black
ENSBTAG00000008195	PHKG1	7	black
ENSBTAG00000008238	S100A7	7	black
ENSBTAG00000008275	GREB1L	7	black
ENSBTAG00000008296	EEF1AKMT1	7	black
ENSBTAG00000008309	ATP13A2	7	black
ENSBTAG00000008355	CPSF1	7	black
ENSBTAG00000008373	ITGA10	7	black
ENSBTAG00000008395	APBA3	7	black
ENSBTAG00000008421	SCRIB	7	black
ENSBTAG00000008466	CCNB1IP1	7	black
ENSBTAG00000008518	MED25	7	black
ENSBTAG00000008527	SRSF6	7	black
ENSBTAG00000008567	DLEC1	7	black
ENSBTAG00000008654	HOOK2	7	black
ENSBTAG00000008756	ELF3	7	black
ENSBTAG00000008808	CCDC17	7	black
ENSBTAG00000008812	PFDN4	7	black
ENSBTAG00000008860	RIPOR1	7	black
ENSBTAG00000008969	SLC9A8	7	black
ENSBTAG00000008996	SFI1	7	black
ENSBTAG00000009024	KCND1	7	black
ENSBTAG00000009029	LOC507443	7	black
ENSBTAG00000009032	TMEM80	7	black
ENSBTAG00000009078	MIA	7	black
ENSBTAG00000009079	RAB4B	7	black
ENSBTAG00000009150	SPON1	7	black
ENSBTAG00000009175	RPS6KB2	7	black
ENSBTAG00000009434	PAQR6	7	black
ENSBTAG00000009488	NXF1	7	black
ENSBTAG00000009573	C15H11orf49	7	black
ENSBTAG00000009576	PACSIN3	7	black
ENSBTAG00000009620	NA	7	black
ENSBTAG00000009691	SH2B2	7	black
ENSBTAG00000009856	ACAP3	7	black
ENSBTAG00000009899	CHID1	7	black
ENSBTAG00000009965	ECI1	7	black
ENSBTAG00000009966	XRCC3	7	black
ENSBTAG00000009974	TSNARE1	7	black
ENSBTAG00000010167	TEX14	7	black
ENSBTAG00000010195	PKN3	7	black
ENSBTAG00000010246	GRTP1	7	black
ENSBTAG00000010249	TMEM222	7	black
ENSBTAG00000010293	PARD3B	7	black
ENSBTAG00000010318	FDX2	7	black
ENSBTAG00000010348	GATD1	7	black
ENSBTAG00000010372	MTMR7	7	black
ENSBTAG00000010432	EIF2D	7	black
ENSBTAG00000010439	AKAP8L	7	black
ENSBTAG00000010497	TRAF2	7	black
ENSBTAG00000010509	CDK3	7	black
ENSBTAG00000010532	ACAP1	7	black
ENSBTAG00000010623	ANKRD53	7	black
ENSBTAG00000010668	GEMIN7	7	black
ENSBTAG00000010670	VSIG8	7	black
ENSBTAG00000010696	DVL1	7	black
ENSBTAG00000010720	MIB2	7	black
ENSBTAG00000010805	POMT1	7	black
ENSBTAG00000010849	ANKRD23	7	black
ENSBTAG00000010874	GHSR	7	black
ENSBTAG00000010881	AKAP14	7	black
ENSBTAG00000011064	ADCK5	7	black
ENSBTAG00000011129	QSOX2	7	black
ENSBTAG00000011137	MORN4	7	black
ENSBTAG00000011149	SIGIRR	7	black
ENSBTAG00000011178	NA	7	black
ENSBTAG00000011189	TJAP1	7	black
ENSBTAG00000011214	THAP3	7	black
ENSBTAG00000011228	FASTK	7	black
ENSBTAG00000011248	MSANTD2	7	black
ENSBTAG00000011307	DNM1	7	black
ENSBTAG00000011327	OLFML3	7	black
ENSBTAG00000011424	TPM2	7	black
ENSBTAG00000011433	RGP1	7	black
ENSBTAG00000011456	NT5C3B	7	black
ENSBTAG00000011466	NAXD	7	black
ENSBTAG00000011479	INPP5K	7	black
ENSBTAG00000011527	NT5C	7	black
ENSBTAG00000011575	RFNG	7	black
ENSBTAG00000011585	MST1	7	black
ENSBTAG00000011689	LENG8	7	black
ENSBTAG00000011715	RECQL5	7	black
ENSBTAG00000011738	TFR2	7	black
ENSBTAG00000011815	SMG9	7	black
ENSBTAG00000011842	DUS3L	7	black
ENSBTAG00000011888	CCDC24	7	black
ENSBTAG00000011927	RDH5	7	black
ENSBTAG00000012041	SPG7	7	black
ENSBTAG00000012101	SYMPK	7	black
ENSBTAG00000012107	SLC25A28	7	black
ENSBTAG00000012126	PNPLA7	7	black
ENSBTAG00000012163	ITGB1BP2	7	black
ENSBTAG00000012192	LOC112446726	7	black
ENSBTAG00000012197	AP5Z1	7	black
ENSBTAG00000012274	CIZ1	7	black
ENSBTAG00000012421	TANGO2	7	black
ENSBTAG00000012596	POP1	7	black
ENSBTAG00000012609	SCO2	7	black
ENSBTAG00000012622	TRA2A	7	black
ENSBTAG00000012657	ZSWIM8	7	black
ENSBTAG00000012675	MYO19	7	black
ENSBTAG00000012683	SRRM2	7	black
ENSBTAG00000012747	FAM3A	7	black
ENSBTAG00000012808	MASP2	7	black
ENSBTAG00000012844	LRSAM1	7	black
ENSBTAG00000012854	GSDMB	7	black
ENSBTAG00000012936	THYN1	7	black
ENSBTAG00000012937	ACAD8	7	black
ENSBTAG00000012954	ERAS	7	black
ENSBTAG00000012985	FCSK	7	black
ENSBTAG00000012990	PUS1	7	black
ENSBTAG00000013025	HAX1	7	black
ENSBTAG00000013084	NAPA	7	black
ENSBTAG00000013110	FARP2	7	black
ENSBTAG00000013159	PHF11	7	black
ENSBTAG00000013226	HUS1	7	black
ENSBTAG00000013288	SUGP2	7	black
ENSBTAG00000013291	ARMC6	7	black
ENSBTAG00000013405	CIBAR1	7	black
ENSBTAG00000013483	TAF1A	7	black
ENSBTAG00000013523	OSBPL7	7	black
ENSBTAG00000013697	CLASRP	7	black
ENSBTAG00000013722	AARS2	7	black
ENSBTAG00000013750	B3GALNT2	7	black
ENSBTAG00000013791	FFAR3	7	black
ENSBTAG00000013813	KLHL17	7	black
ENSBTAG00000014002	CEP95	7	black
ENSBTAG00000014087	KMT5C	7	black
ENSBTAG00000014118	GNPTG	7	black
ENSBTAG00000014202	CDK5RAP3	7	black
ENSBTAG00000014349	RNF126	7	black
ENSBTAG00000014355	MYCBPAP	7	black
ENSBTAG00000014372	SMARCD3	7	black
ENSBTAG00000014390	MTMR9	7	black
ENSBTAG00000014415	ZNF653	7	black
ENSBTAG00000014420	AGER	7	black
ENSBTAG00000014458	MROH1	7	black
ENSBTAG00000014459	MAP6D1	7	black
ENSBTAG00000014466	VTCN1	7	black
ENSBTAG00000014490	DDX39B	7	black
ENSBTAG00000014498	UNC93A	7	black
ENSBTAG00000014511	C16H1orf159	7	black
ENSBTAG00000014540	PERM1	7	black
ENSBTAG00000014547	PGAM2	7	black
ENSBTAG00000014549	GNL3	7	black
ENSBTAG00000014655	MYO1A	7	black
ENSBTAG00000014679	DHX57	7	black
ENSBTAG00000014742	LRWD1	7	black
ENSBTAG00000014771	RBMX2	7	black
ENSBTAG00000014917	GTPBP4	7	black
ENSBTAG00000014955	AMH	7	black
ENSBTAG00000015052	PROX2	7	black
ENSBTAG00000015097	CACFD1	7	black
ENSBTAG00000015164	SLC27A5	7	black
ENSBTAG00000015192	FAM193B	7	black
ENSBTAG00000015240	UBR4	7	black
ENSBTAG00000015251	ALG13	7	black
ENSBTAG00000015268	PICK1	7	black
ENSBTAG00000015380	SLC16A4	7	black
ENSBTAG00000015436	SLC27A4	7	black
ENSBTAG00000015538	LEMD2	7	black
ENSBTAG00000015602	MRNIP	7	black
ENSBTAG00000015635	TNFRSF4	7	black
ENSBTAG00000015798	UCKL1	7	black
ENSBTAG00000015859	WRAP73	7	black
ENSBTAG00000015893	EPN3	7	black
ENSBTAG00000015917	GAPDHS	7	black
ENSBTAG00000015965	ZC3H8	7	black
ENSBTAG00000015968	ACSF3	7	black
ENSBTAG00000015984	CADM4	7	black
ENSBTAG00000016013	ASB14	7	black
ENSBTAG00000016048	CPT1B	7	black
ENSBTAG00000016050	CHKB	7	black
ENSBTAG00000016142	CYB5R2	7	black
ENSBTAG00000016155	GDPD3	7	black
ENSBTAG00000016211	GCDH	7	black
ENSBTAG00000016257	ZNF74	7	black
ENSBTAG00000016296	GPD1	7	black
ENSBTAG00000016312	LGALS4	7	black
ENSBTAG00000016331	ROGDI	7	black
ENSBTAG00000016343	KCNIP2	7	black
ENSBTAG00000016432	PEMT	7	black
ENSBTAG00000016526	PIH1D1	7	black
ENSBTAG00000016528	NOC2L	7	black
ENSBTAG00000016553	EME2	7	black
ENSBTAG00000016558	SPSB3	7	black
ENSBTAG00000016568	LUC7L	7	black
ENSBTAG00000016598	DYNC1H1	7	black
ENSBTAG00000016609	DQX1	7	black
ENSBTAG00000016643	CYB561D1	7	black
ENSBTAG00000016735	ZBTB48	7	black
ENSBTAG00000016758	MLH1	7	black
ENSBTAG00000016769	CDK16	7	black
ENSBTAG00000016883	SGF29	7	black
ENSBTAG00000016995	HDHD5	7	black
ENSBTAG00000017016	H3-5	7	black
ENSBTAG00000017019	PRKDC	7	black
ENSBTAG00000017123	ZNF93	7	black
ENSBTAG00000017253	MECR	7	black
ENSBTAG00000017281	OPLAH	7	black
ENSBTAG00000017289	MCF2L	7	black
ENSBTAG00000017299	KLC1	7	black
ENSBTAG00000017371	RELL2	7	black
ENSBTAG00000017382	P3H1	7	black
ENSBTAG00000017701	LOC618939	7	black
ENSBTAG00000017709	ATRNL1	7	black
ENSBTAG00000017750	RHBDD3	7	black
ENSBTAG00000017847	PPP1R12C	7	black
ENSBTAG00000017856	TSTD1	7	black
ENSBTAG00000017894	CAD	7	black
ENSBTAG00000017921	NELFA	7	black
ENSBTAG00000017925	LMF2	7	black
ENSBTAG00000017932	CENATAC	7	black
ENSBTAG00000017941	NSUN5	7	black
ENSBTAG00000018000	CLN3	7	black
ENSBTAG00000018048	MED15	7	black
ENSBTAG00000018060	WDR13	7	black
ENSBTAG00000018071	TMOD4	7	black
ENSBTAG00000018072	FARS2	7	black
ENSBTAG00000018156	KRTCAP3	7	black
ENSBTAG00000018175	HEXD	7	black
ENSBTAG00000018238	ABTB1	7	black
ENSBTAG00000018358	STAC3	7	black
ENSBTAG00000018379	TMEM175	7	black
ENSBTAG00000018422	RIPK3	7	black
ENSBTAG00000018454	UFSP2	7	black
ENSBTAG00000018564	ZFYVE27	7	black
ENSBTAG00000018578	LOXL3	7	black
ENSBTAG00000018660	PPP6R2	7	black
ENSBTAG00000018661	TMC6	7	black
ENSBTAG00000018671	DCUN1D2	7	black
ENSBTAG00000018723	SLC25A34	7	black
ENSBTAG00000018772	TAF1C	7	black
ENSBTAG00000018804	CELSR2	7	black
ENSBTAG00000018845	DND1	7	black
ENSBTAG00000018999	MGRN1	7	black
ENSBTAG00000019051	NAT14	7	black
ENSBTAG00000019075	METAP1D	7	black
ENSBTAG00000019079	PLCB2	7	black
ENSBTAG00000019093	AMY2B	7	black
ENSBTAG00000019219	SH2B1	7	black
ENSBTAG00000019403	MALSU1	7	black
ENSBTAG00000019429	C6H4orf17	7	black
ENSBTAG00000019462	COQ8B	7	black
ENSBTAG00000019530	KDM8	7	black
ENSBTAG00000019556	MIIP	7	black
ENSBTAG00000019634	PIDD1	7	black
ENSBTAG00000019721	REXO4	7	black
ENSBTAG00000019767	MIER2	7	black
ENSBTAG00000019790	MSH5	7	black
ENSBTAG00000019812	MCRIP1	7	black
ENSBTAG00000019841	KIF9	7	black
ENSBTAG00000019864	MAPK15	7	black
ENSBTAG00000019908	CUL9	7	black
ENSBTAG00000020015	DFFB	7	black
ENSBTAG00000020062	TMC4	7	black
ENSBTAG00000020219	MSS51	7	black
ENSBTAG00000020331	COQ6	7	black
ENSBTAG00000020366	TBL3	7	black
ENSBTAG00000020419	NA	7	black
ENSBTAG00000020429	MED29	7	black
ENSBTAG00000020543	UPK1A	7	black
ENSBTAG00000020606	ZFAND2B	7	black
ENSBTAG00000020619	PKD1	7	black
ENSBTAG00000020652	TSSK3	7	black
ENSBTAG00000020720	C7H1orf35	7	black
ENSBTAG00000020781	SETD6	7	black
ENSBTAG00000020923	GDF1	7	black
ENSBTAG00000021052	GNB1L	7	black
ENSBTAG00000021065	MFSD13A	7	black
ENSBTAG00000021096	RTEL1	7	black
ENSBTAG00000021100	PPP1R3F	7	black
ENSBTAG00000021115	ZNF692	7	black
ENSBTAG00000021130	MFSD10	7	black
ENSBTAG00000021168	SIRT4	7	black
ENSBTAG00000021199	COA8	7	black
ENSBTAG00000021373	GTF3C5	7	black
ENSBTAG00000021374	FARSA	7	black
ENSBTAG00000021430	UPK3B	7	black
ENSBTAG00000021456	MUS81	7	black
ENSBTAG00000021517	TMEM216	7	black
ENSBTAG00000021550	MAMDC4	7	black
ENSBTAG00000021604	TMEM138	7	black
ENSBTAG00000021725	PCID2	7	black
ENSBTAG00000021832	HMGCL	7	black
ENSBTAG00000021862	SLC27A3	7	black
ENSBTAG00000021884	CXXC1	7	black
ENSBTAG00000021939	ELAC2	7	black
ENSBTAG00000022000	CACNB2	7	black
ENSBTAG00000022006	TRIM65	7	black
ENSBTAG00000022147	EPS8L2	7	black
ENSBTAG00000022158	TNNT3	7	black
ENSBTAG00000022575	TPRA1	7	black
ENSBTAG00000022598	NRADD	7	black
ENSBTAG00000022635	LAMB2	7	black
ENSBTAG00000024555	EFCAB2	7	black
ENSBTAG00000024756	DENND6B	7	black
ENSBTAG00000025149	RPAIN	7	black
ENSBTAG00000025320	AKAP1	7	black
ENSBTAG00000025756	FBXW12	7	black
ENSBTAG00000025903	GLDC	7	black
ENSBTAG00000026356	DGAT1	7	black
ENSBTAG00000026429	DECR2	7	black
ENSBTAG00000026684	SYNC	7	black
ENSBTAG00000026768	TH	7	black
ENSBTAG00000029982	MIR142	7	black
ENSBTAG00000030175	FBF1	7	black
ENSBTAG00000030247	NSMF	7	black
ENSBTAG00000030285	DCP1B	7	black
ENSBTAG00000030369	IFFO1	7	black
ENSBTAG00000030393	RDH13	7	black
ENSBTAG00000030517	SMIM33	7	black
ENSBTAG00000030518	ECSCR	7	black
ENSBTAG00000030578	PTOV1	7	black
ENSBTAG00000030915	ISY1	7	black
ENSBTAG00000030933	ZNF576	7	black
ENSBTAG00000031238	SHCBP1L	7	black
ENSBTAG00000031340	SLC6A20	7	black
ENSBTAG00000031347	SPDYA	7	black
ENSBTAG00000031564	GNL3L	7	black
ENSBTAG00000031809	DENND1C	7	black
ENSBTAG00000032130	CATSPER2	7	black
ENSBTAG00000032209	CXHXorf65	7	black
ENSBTAG00000032453	NA	7	black
ENSBTAG00000032598	RP9	7	black
ENSBTAG00000032704	NAPB	7	black
ENSBTAG00000033032	FAM50A	7	black
ENSBTAG00000033136	COX20	7	black
ENSBTAG00000033333	CDK10	7	black
ENSBTAG00000033345	STAR	7	black
ENSBTAG00000034138	LOC786974	7	black
ENSBTAG00000034385	GPR162	7	black
ENSBTAG00000034598	BOD1	7	black
ENSBTAG00000034613	MROH6	7	black
ENSBTAG00000034691	GFUS	7	black
ENSBTAG00000034700	NAF1	7	black
ENSBTAG00000034963	MKS1	7	black
ENSBTAG00000034998	SIMC1	7	black
ENSBTAG00000035144	PLCXD1	7	black
ENSBTAG00000035254	CYHR1	7	black
ENSBTAG00000035782	METTL22	7	black
ENSBTAG00000035858	MCC	7	black
ENSBTAG00000036127	AS3MT	7	black
ENSBTAG00000037533	C4A	7	black
ENSBTAG00000037581	MZF1	7	black
ENSBTAG00000037649	VIPR2	7	black
ENSBTAG00000037729	CERS1	7	black
ENSBTAG00000037938	LOC613444	7	black
ENSBTAG00000037941	QTRT1	7	black
ENSBTAG00000037964	H2AW	7	black
ENSBTAG00000038221	EFNA2	7	black
ENSBTAG00000038691	DPH7	7	black
ENSBTAG00000038831	PHYHD1	7	black
ENSBTAG00000039190	SLC9A5	7	black
ENSBTAG00000039415	CHMP4A	7	black
ENSBTAG00000039573	RABL6	7	black
ENSBTAG00000039601	SAP25	7	black
ENSBTAG00000039720	TMEM225B	7	black
ENSBTAG00000039740	LY6G5B	7	black
ENSBTAG00000039794	CSNK1B	7	black
ENSBTAG00000039978	LOC112449560	7	black
ENSBTAG00000040555	FBXL19	7	black
ENSBTAG00000040559	NA	7	black
ENSBTAG00000043581	TXNRD2	7	black
ENSBTAG00000044019	KAT2A	7	black
ENSBTAG00000044113	IZUMO2	7	black
ENSBTAG00000044659	LOC112443325	7	black
ENSBTAG00000045708	MYPOP	7	black
ENSBTAG00000045857	MCRIP2	7	black
ENSBTAG00000045892	NA	7	black
ENSBTAG00000046047	LOC100851913	7	black
ENSBTAG00000046111	ZNF444	7	black
ENSBTAG00000046173	ALG12	7	black
ENSBTAG00000046192	AK6	7	black
ENSBTAG00000046223	LOC100336564	7	black
ENSBTAG00000046295	CCER2	7	black
ENSBTAG00000046514	ASMTL	7	black
ENSBTAG00000046520	TCFL5	7	black
ENSBTAG00000046626	CCNP	7	black
ENSBTAG00000046996	EPN1	7	black
ENSBTAG00000047061	NDOR1	7	black
ENSBTAG00000047604	HSD17B1	7	black
ENSBTAG00000047648	SYT2	7	black
ENSBTAG00000047756	CNTROB	7	black
ENSBTAG00000047939	ZNF75D	7	black
ENSBTAG00000048098	PKP3	7	black
ENSBTAG00000048244	LOC784052	7	black
ENSBTAG00000048352	NA	7	black
ENSBTAG00000048526	L3MBTL1	7	black
ENSBTAG00000048561	NA	7	black
ENSBTAG00000048699	NA	7	black
ENSBTAG00000048759	NA	7	black
ENSBTAG00000048800	NA	7	black
ENSBTAG00000049030	LOC100848307	7	black
ENSBTAG00000049059	NA	7	black
ENSBTAG00000049109	NA	7	black
ENSBTAG00000049410	C11H9orf116	7	black
ENSBTAG00000049467	NA	7	black
ENSBTAG00000049685	PTDSS2	7	black
ENSBTAG00000050181	NA	7	black
ENSBTAG00000050385	LOC101902838	7	black
ENSBTAG00000050620	NA	7	black
ENSBTAG00000050733	ATP6AP1L	7	black
ENSBTAG00000050743	NA	7	black
ENSBTAG00000050757	DSB	7	black
ENSBTAG00000050776	NA	7	black
ENSBTAG00000050785	NA	7	black
ENSBTAG00000050825	TMEM265	7	black
ENSBTAG00000050891	NA	7	black
ENSBTAG00000051212	TMEM86B	7	black
ENSBTAG00000051225	NA	7	black
ENSBTAG00000051258	NA	7	black
ENSBTAG00000051409	LOC112443696	7	black
ENSBTAG00000051466	ULK4	7	black
ENSBTAG00000051534	GNMT	7	black
ENSBTAG00000051609	PLPPR3	7	black
ENSBTAG00000051647	LOC100196898	7	black
ENSBTAG00000051680	NA	7	black
ENSBTAG00000051958	CYB5D1	7	black
ENSBTAG00000051964	ARMH2	7	black
ENSBTAG00000052310	EIF4EBP3	7	black
ENSBTAG00000052414	NA	7	black
ENSBTAG00000052466	NA	7	black
ENSBTAG00000052532	NA	7	black
ENSBTAG00000052678	MIR29C	7	black
ENSBTAG00000052882	NA	7	black
ENSBTAG00000053114	LOC107132283	7	black
ENSBTAG00000053144	NA	7	black
ENSBTAG00000053163	NA	7	black
ENSBTAG00000053237	NA	7	black
ENSBTAG00000053372	TOP3B	7	black
ENSBTAG00000053445	NA	7	black
ENSBTAG00000053745	NA	7	black
ENSBTAG00000053850	NA	7	black
ENSBTAG00000053905	NA	7	black
ENSBTAG00000053909	NAT9	7	black
ENSBTAG00000054053	NA	7	black
ENSBTAG00000054242	AKAP17A	7	black
ENSBTAG00000054384	NA	7	black
ENSBTAG00000054495	NA	7	black
ENSBTAG00000054579	NA	7	black
ENSBTAG00000054645	NA	7	black
ENSBTAG00000054758	NA	7	black
ENSBTAG00000054911	ANO9	7	black
ENSBTAG00000054934	VAMP2	7	black
ENSBTAG00000055088	NA	7	black
ENSBTAG00000055167	LOC101908884	7	black
ENSBTAG00000055247	NA	7	black
ENSBTAG00000055290	LOC530599	7	black
ENSBTAG00000000015	FOXRED2	2	blue
ENSBTAG00000000023	RNF2	2	blue
ENSBTAG00000000037	CWC27	2	blue
ENSBTAG00000000065	CRLS1	2	blue
ENSBTAG00000000072	TFB2M	2	blue
ENSBTAG00000000079	CCSAP	2	blue
ENSBTAG00000000094	ATPAF1	2	blue
ENSBTAG00000000115	VPS54	2	blue
ENSBTAG00000000125	SPATA5	2	blue
ENSBTAG00000000144	LOC100335205	2	blue
ENSBTAG00000000147	RIC8B	2	blue
ENSBTAG00000000154	NA	2	blue
ENSBTAG00000000157	CCDC138	2	blue
ENSBTAG00000000231	BMPR1A	2	blue
ENSBTAG00000000240	AKAP7	2	blue
ENSBTAG00000000244	NRXN2	2	blue
ENSBTAG00000000246	ME3	2	blue
ENSBTAG00000000362	SPG11	2	blue
ENSBTAG00000000372	TIPIN	2	blue
ENSBTAG00000000379	GOLT1B	2	blue
ENSBTAG00000000385	ZBTB18	2	blue
ENSBTAG00000000406	GPATCH4	2	blue
ENSBTAG00000000419	PHEX	2	blue
ENSBTAG00000000455	CREBZF	2	blue
ENSBTAG00000000475	IMMP1L	2	blue
ENSBTAG00000000477	TLR5	2	blue
ENSBTAG00000000521	PLEKHA8	2	blue
ENSBTAG00000000526	TOPBP1	2	blue
ENSBTAG00000000536	ZNF395	2	blue
ENSBTAG00000000546	TOB1	2	blue
ENSBTAG00000000565	RFX7	2	blue
ENSBTAG00000000566	CCDC14	2	blue
ENSBTAG00000000586	CPLANE1	2	blue
ENSBTAG00000000632	RAD54B	2	blue
ENSBTAG00000000641	SKAP1	2	blue
ENSBTAG00000000653	PPP1R16B	2	blue
ENSBTAG00000000664	SLC22A15	2	blue
ENSBTAG00000000668	SLC22A5	2	blue
ENSBTAG00000000686	NANP	2	blue
ENSBTAG00000000695	UBAP2	2	blue
ENSBTAG00000000699	AOPEP	2	blue
ENSBTAG00000000725	USP42	2	blue
ENSBTAG00000000736	LRP8	2	blue
ENSBTAG00000000770	PGM2L1	2	blue
ENSBTAG00000000803	ZNF667	2	blue
ENSBTAG00000000804	MOB3B	2	blue
ENSBTAG00000000817	SYNJ2	2	blue
ENSBTAG00000000819	RFX3	2	blue
ENSBTAG00000000829	SHPK	2	blue
ENSBTAG00000000837	PARP1	2	blue
ENSBTAG00000000842	UBASH3B	2	blue
ENSBTAG00000000868	ZFP1	2	blue
ENSBTAG00000000869	OBI1	2	blue
ENSBTAG00000000877	ETFBKMT	2	blue
ENSBTAG00000000885	NA	2	blue
ENSBTAG00000000892	CGAS	2	blue
ENSBTAG00000000900	LRRC8C	2	blue
ENSBTAG00000000943	ZNF286A	2	blue
ENSBTAG00000000951	JAKMIP3	2	blue
ENSBTAG00000000962	STAP1	2	blue
ENSBTAG00000000974	IARS1	2	blue
ENSBTAG00000000988	BRCA2	2	blue
ENSBTAG00000000998	SLC39A6	2	blue
ENSBTAG00000001002	TCF7	2	blue
ENSBTAG00000001005	ZNF280B	2	blue
ENSBTAG00000001050	LDLRAP1	2	blue
ENSBTAG00000001069	TP53	2	blue
ENSBTAG00000001093	KLHL23	2	blue
ENSBTAG00000001133	VWA8	2	blue
ENSBTAG00000001152	TLE6	2	blue
ENSBTAG00000001156	ST3GAL1	2	blue
ENSBTAG00000001161	SINHCAF	2	blue
ENSBTAG00000001182	SEPTIN7	2	blue
ENSBTAG00000001198	GIMAP7	2	blue
ENSBTAG00000001223	CAAP1	2	blue
ENSBTAG00000001243	AP3M2	2	blue
ENSBTAG00000001257	AGTPBP1	2	blue
ENSBTAG00000001282	RALGAPA1	2	blue
ENSBTAG00000001293	CFAP91	2	blue
ENSBTAG00000001305	ATP2B2	2	blue
ENSBTAG00000001314	TRMT6	2	blue
ENSBTAG00000001343	DEPDC1	2	blue
ENSBTAG00000001364	DPH6	2	blue
ENSBTAG00000001391	ANKRD42	2	blue
ENSBTAG00000001424	MSH6	2	blue
ENSBTAG00000001446	ABRACL	2	blue
ENSBTAG00000001457	TMEM267	2	blue
ENSBTAG00000001460	LIN7C	2	blue
ENSBTAG00000001484	LZTFL1	2	blue
ENSBTAG00000001523	YES1	2	blue
ENSBTAG00000001543	BRI3BP	2	blue
ENSBTAG00000001564	PDE4DIP	2	blue
ENSBTAG00000001578	ADPGK	2	blue
ENSBTAG00000001580	CLGN	2	blue
ENSBTAG00000001597	PITPNM2	2	blue
ENSBTAG00000001619	SERINC5	2	blue
ENSBTAG00000001626	CTPS1	2	blue
ENSBTAG00000001629	SCMH1	2	blue
ENSBTAG00000001640	EPB41L1	2	blue
ENSBTAG00000001656	TMEM254	2	blue
ENSBTAG00000001673	C2CD5	2	blue
ENSBTAG00000001710	CMTM8	2	blue
ENSBTAG00000001714	MFSD9	2	blue
ENSBTAG00000001729	DUSP10	2	blue
ENSBTAG00000001754	AHCYL2	2	blue
ENSBTAG00000001805	TWSG1	2	blue
ENSBTAG00000001858	NA	2	blue
ENSBTAG00000001872	ORC6	2	blue
ENSBTAG00000001877	HMGN5	2	blue
ENSBTAG00000001882	CD79A	2	blue
ENSBTAG00000001889	C22H3orf14	2	blue
ENSBTAG00000001892	YAE1	2	blue
ENSBTAG00000001894	NEDD1	2	blue
ENSBTAG00000001919	ZNF652	2	blue
ENSBTAG00000001987	SWAP70	2	blue
ENSBTAG00000002002	NA	2	blue
ENSBTAG00000002015	RPS6KA6	2	blue
ENSBTAG00000002025	AMIGO2	2	blue
ENSBTAG00000002028	DIPK1A	2	blue
ENSBTAG00000002056	MARS2	2	blue
ENSBTAG00000002075	MME	2	blue
ENSBTAG00000002076	STAU2	2	blue
ENSBTAG00000002113	NA	2	blue
ENSBTAG00000002116	ZCCHC3	2	blue
ENSBTAG00000002135	CD69	2	blue
ENSBTAG00000002177	PIKFYVE	2	blue
ENSBTAG00000002179	CDIN1	2	blue
ENSBTAG00000002192	VXN	2	blue
ENSBTAG00000002271	CDADC1	2	blue
ENSBTAG00000002272	KCTD18	2	blue
ENSBTAG00000002277	MLLT1	2	blue
ENSBTAG00000002286	DNAJC18	2	blue
ENSBTAG00000002292	SMARCA1	2	blue
ENSBTAG00000002341	ETS1	2	blue
ENSBTAG00000002357	TICAM2	2	blue
ENSBTAG00000002362	APOLD1	2	blue
ENSBTAG00000002382	DDX10	2	blue
ENSBTAG00000002395	HPS3	2	blue
ENSBTAG00000002398	NA	2	blue
ENSBTAG00000002408	FHAD1	2	blue
ENSBTAG00000002415	TSPAN3	2	blue
ENSBTAG00000002416	LOC783604	2	blue
ENSBTAG00000002417	RAB30	2	blue
ENSBTAG00000002418	TICRR	2	blue
ENSBTAG00000002440	KIF7	2	blue
ENSBTAG00000002458	NUP155	2	blue
ENSBTAG00000002460	ACTL6A	2	blue
ENSBTAG00000002526	BDH2	2	blue
ENSBTAG00000002550	NA	2	blue
ENSBTAG00000002554	TCAF1	2	blue
ENSBTAG00000002573	UBA2	2	blue
ENSBTAG00000002578	ZMYND11	2	blue
ENSBTAG00000002606	LGR4	2	blue
ENSBTAG00000002626	ARHGAP6	2	blue
ENSBTAG00000002633	SEPTIN9	2	blue
ENSBTAG00000002655	ZWINT	2	blue
ENSBTAG00000002668	ZNF711	2	blue
ENSBTAG00000002688	ATP1B1	2	blue
ENSBTAG00000002699	KIT	2	blue
ENSBTAG00000002714	GNAI1	2	blue
ENSBTAG00000002721	TUT4	2	blue
ENSBTAG00000002730	ELP3	2	blue
ENSBTAG00000002736	DNMT1	2	blue
ENSBTAG00000002742	MSH2	2	blue
ENSBTAG00000002745	APEX1	2	blue
ENSBTAG00000002816	SARM1	2	blue
ENSBTAG00000002820	RBBP7	2	blue
ENSBTAG00000002827	ACAT2	2	blue
ENSBTAG00000002836	TAF3	2	blue
ENSBTAG00000002837	TOR1B	2	blue
ENSBTAG00000002842	HEATR4	2	blue
ENSBTAG00000002845	CDH10	2	blue
ENSBTAG00000002979	PIK3R3	2	blue
ENSBTAG00000002988	MACO1	2	blue
ENSBTAG00000003002	WDR75	2	blue
ENSBTAG00000003015	SESN1	2	blue
ENSBTAG00000003035	IMPACT	2	blue
ENSBTAG00000003089	RHPN2	2	blue
ENSBTAG00000003097	DENND4C	2	blue
ENSBTAG00000003152	IFI27	2	blue
ENSBTAG00000003189	CCDC6	2	blue
ENSBTAG00000003232	RAB29	2	blue
ENSBTAG00000003239	UTP20	2	blue
ENSBTAG00000003240	C8H9orf152	2	blue
ENSBTAG00000003245	BCAR3	2	blue
ENSBTAG00000003255	CD4	2	blue
ENSBTAG00000003265	ADD3	2	blue
ENSBTAG00000003332	RPP40	2	blue
ENSBTAG00000003340	HDDC2	2	blue
ENSBTAG00000003354	SMCHD1	2	blue
ENSBTAG00000003384	CEP162	2	blue
ENSBTAG00000003423	DDX24	2	blue
ENSBTAG00000003425	MGME1	2	blue
ENSBTAG00000003432	ZAN	2	blue
ENSBTAG00000003443	USP46	2	blue
ENSBTAG00000003455	ANKRD6	2	blue
ENSBTAG00000003458	CDCA7	2	blue
ENSBTAG00000003460	TCEA1	2	blue
ENSBTAG00000003491	SLC25A23	2	blue
ENSBTAG00000003503	C18H16orf87	2	blue
ENSBTAG00000003511	SLAIN1	2	blue
ENSBTAG00000003545	TAF1D	2	blue
ENSBTAG00000003553	ZFP36L2	2	blue
ENSBTAG00000003567	TIMM10B	2	blue
ENSBTAG00000003569	DZIP1	2	blue
ENSBTAG00000003575	ZKSCAN4	2	blue
ENSBTAG00000003651	OTOP1	2	blue
ENSBTAG00000003668	RADX	2	blue
ENSBTAG00000003724	BRDT	2	blue
ENSBTAG00000003743	NA	2	blue
ENSBTAG00000003763	MYO5C	2	blue
ENSBTAG00000003777	TIE1	2	blue
ENSBTAG00000003791	LPAR3	2	blue
ENSBTAG00000003794	GNAO1	2	blue
ENSBTAG00000003804	SCCPDH	2	blue
ENSBTAG00000003807	CNOT9	2	blue
ENSBTAG00000003808	HDAC9	2	blue
ENSBTAG00000003819	STK36	2	blue
ENSBTAG00000003840	GUCY1B1	2	blue
ENSBTAG00000003887	ECHDC1	2	blue
ENSBTAG00000003892	LOC537017	2	blue
ENSBTAG00000003894	NDRG4	2	blue
ENSBTAG00000003902	ZNF512	2	blue
ENSBTAG00000003915	LARP6	2	blue
ENSBTAG00000003934	PSPC1	2	blue
ENSBTAG00000003941	AP1AR	2	blue
ENSBTAG00000003943	TTC39B	2	blue
ENSBTAG00000003953	ZNF316	2	blue
ENSBTAG00000003959	ARHGAP24	2	blue
ENSBTAG00000003960	CCP110	2	blue
ENSBTAG00000004023	ELAPOR2	2	blue
ENSBTAG00000004038	ABAT	2	blue
ENSBTAG00000004073	MTA3	2	blue
ENSBTAG00000004104	RUNX2	2	blue
ENSBTAG00000004110	NA	2	blue
ENSBTAG00000004115	MYLIP	2	blue
ENSBTAG00000004136	NFE2L3	2	blue
ENSBTAG00000004221	ESM1	2	blue
ENSBTAG00000004223	SRR	2	blue
ENSBTAG00000004225	TSR1	2	blue
ENSBTAG00000004231	GPM6A	2	blue
ENSBTAG00000004240	TMPO	2	blue
ENSBTAG00000004257	TAF4B	2	blue
ENSBTAG00000004258	EEF2	2	blue
ENSBTAG00000004278	APMAP	2	blue
ENSBTAG00000004291	SEPTIN6	2	blue
ENSBTAG00000004337	PDE1B	2	blue
ENSBTAG00000004358	DARS2	2	blue
ENSBTAG00000004364	THNSL2	2	blue
ENSBTAG00000004403	CD320	2	blue
ENSBTAG00000004406	MSI2	2	blue
ENSBTAG00000004421	CHST14	2	blue
ENSBTAG00000004448	CKAP5	2	blue
ENSBTAG00000004460	RFWD3	2	blue
ENSBTAG00000004464	HROB	2	blue
ENSBTAG00000004505	NLRC3	2	blue
ENSBTAG00000004511	VAV2	2	blue
ENSBTAG00000004515	KCNK1	2	blue
ENSBTAG00000004574	UGT8	2	blue
ENSBTAG00000004597	PIM2	2	blue
ENSBTAG00000004636	PLEKHA1	2	blue
ENSBTAG00000004654	PWP1	2	blue
ENSBTAG00000004688	DHCR24	2	blue
ENSBTAG00000004745	NAA15	2	blue
ENSBTAG00000004772	THEM4	2	blue
ENSBTAG00000004814	INPP4A	2	blue
ENSBTAG00000004815	LOC509006	2	blue
ENSBTAG00000004844	ARL2BP	2	blue
ENSBTAG00000004849	IGSF3	2	blue
ENSBTAG00000004854	SLC24A5	2	blue
ENSBTAG00000004862	TUB	2	blue
ENSBTAG00000004922	AGPAT5	2	blue
ENSBTAG00000004926	LRR1	2	blue
ENSBTAG00000004930	DNAAF2	2	blue
ENSBTAG00000004945	BBS7	2	blue
ENSBTAG00000004949	FDXACB1	2	blue
ENSBTAG00000004952	MFSD4A	2	blue
ENSBTAG00000004954	TOX	2	blue
ENSBTAG00000004956	CHEK2	2	blue
ENSBTAG00000004965	NUP133	2	blue
ENSBTAG00000004971	GRAMD1C	2	blue
ENSBTAG00000004976	CDCA7L	2	blue
ENSBTAG00000004977	QTRT2	2	blue
ENSBTAG00000004979	MRS2	2	blue
ENSBTAG00000004982	GPLD1	2	blue
ENSBTAG00000004991	ELP1	2	blue
ENSBTAG00000004999	RESF1	2	blue
ENSBTAG00000005068	COMMD2	2	blue
ENSBTAG00000005077	CXCL12	2	blue
ENSBTAG00000005083	TULP4	2	blue
ENSBTAG00000005102	PHTF2	2	blue
ENSBTAG00000005138	BCL9L	2	blue
ENSBTAG00000005147	HPS5	2	blue
ENSBTAG00000005151	WDPCP	2	blue
ENSBTAG00000005164	GZMK	2	blue
ENSBTAG00000005193	CRTAM	2	blue
ENSBTAG00000005196	TYW3	2	blue
ENSBTAG00000005206	TMEM14A	2	blue
ENSBTAG00000005213	ZWILCH	2	blue
ENSBTAG00000005247	FRMD3	2	blue
ENSBTAG00000005265	ZCCHC9	2	blue
ENSBTAG00000005300	TMEM51	2	blue
ENSBTAG00000005310	GPR180	2	blue
ENSBTAG00000005318	RNF6	2	blue
ENSBTAG00000005351	RFXAP	2	blue
ENSBTAG00000005378	XKRX	2	blue
ENSBTAG00000005392	KBTBD3	2	blue
ENSBTAG00000005454	FUT10	2	blue
ENSBTAG00000005475	TCAF2	2	blue
ENSBTAG00000005478	PATZ1	2	blue
ENSBTAG00000005483	ESYT2	2	blue
ENSBTAG00000005489	LOC112448582	2	blue
ENSBTAG00000005498	SQLE	2	blue
ENSBTAG00000005501	COBLL1	2	blue
ENSBTAG00000005523	XYLT1	2	blue
ENSBTAG00000005556	CYGB	2	blue
ENSBTAG00000005559	LOC781220	2	blue
ENSBTAG00000005609	NA	2	blue
ENSBTAG00000005663	HAUS2	2	blue
ENSBTAG00000005709	ABHD3	2	blue
ENSBTAG00000005723	NEPRO	2	blue
ENSBTAG00000005724	SYTL4	2	blue
ENSBTAG00000005754	PPM1K	2	blue
ENSBTAG00000005760	TBC1D4	2	blue
ENSBTAG00000005765	SYNGR1	2	blue
ENSBTAG00000005793	PEA15	2	blue
ENSBTAG00000005795	DHX32	2	blue
ENSBTAG00000005810	NA	2	blue
ENSBTAG00000005852	KLF8	2	blue
ENSBTAG00000005862	SMC4	2	blue
ENSBTAG00000005870	FANCL	2	blue
ENSBTAG00000005884	WDR31	2	blue
ENSBTAG00000005892	ZAP70	2	blue
ENSBTAG00000005915	SFMBT2	2	blue
ENSBTAG00000005928	MINPP1	2	blue
ENSBTAG00000005932	FAM184B	2	blue
ENSBTAG00000005946	USP13	2	blue
ENSBTAG00000005951	HIC2	2	blue
ENSBTAG00000005955	RSPH3	2	blue
ENSBTAG00000005960	EPB41L2	2	blue
ENSBTAG00000005984	DAAM1	2	blue
ENSBTAG00000005986	SFT2D3	2	blue
ENSBTAG00000005989	LAP3	2	blue
ENSBTAG00000005997	ABCB1	2	blue
ENSBTAG00000006015	POLH	2	blue
ENSBTAG00000006065	PCNA	2	blue
ENSBTAG00000006107	SLF1	2	blue
ENSBTAG00000006122	HUWE1	2	blue
ENSBTAG00000006161	MET	2	blue
ENSBTAG00000006167	BTBD8	2	blue
ENSBTAG00000006201	DTWD1	2	blue
ENSBTAG00000006204	XPNPEP3	2	blue
ENSBTAG00000006225	RPA2	2	blue
ENSBTAG00000006280	RBFOX3	2	blue
ENSBTAG00000006282	POU2AF1	2	blue
ENSBTAG00000006287	NEDD9	2	blue
ENSBTAG00000006288	VSTM4	2	blue
ENSBTAG00000006360	CD180	2	blue
ENSBTAG00000006368	N4BP3	2	blue
ENSBTAG00000006369	MRPS35	2	blue
ENSBTAG00000006372	KLHL42	2	blue
ENSBTAG00000006392	TTC7B	2	blue
ENSBTAG00000006393	FECH	2	blue
ENSBTAG00000006405	PALB2	2	blue
ENSBTAG00000006448	ERI2	2	blue
ENSBTAG00000006449	REXO5	2	blue
ENSBTAG00000006492	PI4K2B	2	blue
ENSBTAG00000006531	DIP2C	2	blue
ENSBTAG00000006548	MCCC1	2	blue
ENSBTAG00000006552	LAMP3	2	blue
ENSBTAG00000006555	ZMYM1	2	blue
ENSBTAG00000006587	ZNF367	2	blue
ENSBTAG00000006611	NUP93	2	blue
ENSBTAG00000006613	METTL17	2	blue
ENSBTAG00000006618	HLF	2	blue
ENSBTAG00000006672	SYNCRIP	2	blue
ENSBTAG00000006703	PTGDR	2	blue
ENSBTAG00000006721	POLR1F	2	blue
ENSBTAG00000006770	MTBP	2	blue
ENSBTAG00000006789	FGD5	2	blue
ENSBTAG00000006805	ZNF180	2	blue
ENSBTAG00000006831	C8H9orf85	2	blue
ENSBTAG00000006838	AIFM1	2	blue
ENSBTAG00000006843	UTP15	2	blue
ENSBTAG00000006844	LEF1	2	blue
ENSBTAG00000006882	IQGAP3	2	blue
ENSBTAG00000006914	PRR3	2	blue
ENSBTAG00000006918	TLK1	2	blue
ENSBTAG00000006925	CENPL	2	blue
ENSBTAG00000006945	CCDC50	2	blue
ENSBTAG00000006969	TUBB	2	blue
ENSBTAG00000006985	TM7SF3	2	blue
ENSBTAG00000006995	SPTBN1	2	blue
ENSBTAG00000007012	ZNF3	2	blue
ENSBTAG00000007020	ZNF502	2	blue
ENSBTAG00000007070	BLOC1S3	2	blue
ENSBTAG00000007103	ITGAL	2	blue
ENSBTAG00000007107	TMEM143	2	blue
ENSBTAG00000007108	LGALS12	2	blue
ENSBTAG00000007114	POC5	2	blue
ENSBTAG00000007130	ESF1	2	blue
ENSBTAG00000007149	NYNRIN	2	blue
ENSBTAG00000007156	AGAP2	2	blue
ENSBTAG00000007159	ESR1	2	blue
ENSBTAG00000007172	GOT2	2	blue
ENSBTAG00000007201	TMEM242	2	blue
ENSBTAG00000007228	CBX7	2	blue
ENSBTAG00000007240	ZCCHC4	2	blue
ENSBTAG00000007253	TSPAN33	2	blue
ENSBTAG00000007256	DYRK2	2	blue
ENSBTAG00000007271	TCTN2	2	blue
ENSBTAG00000007315	LARS2	2	blue
ENSBTAG00000007316	NDST3	2	blue
ENSBTAG00000007319	JAG2	2	blue
ENSBTAG00000007344	FRMD7	2	blue
ENSBTAG00000007371	SCAMP1	2	blue
ENSBTAG00000007378	CLIP4	2	blue
ENSBTAG00000007384	CYTH3	2	blue
ENSBTAG00000007394	RPL22L1	2	blue
ENSBTAG00000007395	ALS2	2	blue
ENSBTAG00000007397	FOLH1B	2	blue
ENSBTAG00000007417	GDF11	2	blue
ENSBTAG00000007421	CDH5	2	blue
ENSBTAG00000007427	PPRC1	2	blue
ENSBTAG00000007439	TENM4	2	blue
ENSBTAG00000007447	LOC531462	2	blue
ENSBTAG00000007485	GRHL1	2	blue
ENSBTAG00000007490	SULF2	2	blue
ENSBTAG00000007508	SRBD1	2	blue
ENSBTAG00000007558	IL9R	2	blue
ENSBTAG00000007564	BBS12	2	blue
ENSBTAG00000007570	NDUFAF6	2	blue
ENSBTAG00000007589	SMAD9	2	blue
ENSBTAG00000007593	AIDA	2	blue
ENSBTAG00000007635	PLCL1	2	blue
ENSBTAG00000007648	NET1	2	blue
ENSBTAG00000007681	DHFR	2	blue
ENSBTAG00000007703	NMT2	2	blue
ENSBTAG00000007714	ZNF235	2	blue
ENSBTAG00000007732	ARPP21	2	blue
ENSBTAG00000007743	PUS7	2	blue
ENSBTAG00000007761	ZBTB5	2	blue
ENSBTAG00000007785	PKD2L2	2	blue
ENSBTAG00000007791	KCNQ5	2	blue
ENSBTAG00000007807	HSPA2	2	blue
ENSBTAG00000007865	GNPDA1	2	blue
ENSBTAG00000007866	HS3ST3B1	2	blue
ENSBTAG00000007867	STAT1	2	blue
ENSBTAG00000007870	FKBP14	2	blue
ENSBTAG00000007872	PSIP1	2	blue
ENSBTAG00000007933	DIPK2A	2	blue
ENSBTAG00000007942	TENT4B	2	blue
ENSBTAG00000007976	FAM3C	2	blue
ENSBTAG00000007986	NSD2	2	blue
ENSBTAG00000008001	NUCKS1	2	blue
ENSBTAG00000008006	RASGRP3	2	blue
ENSBTAG00000008078	TRIM59	2	blue
ENSBTAG00000008099	CCR5	2	blue
ENSBTAG00000008114	CD99	2	blue
ENSBTAG00000008132	SOX13	2	blue
ENSBTAG00000008168	STARD6	2	blue
ENSBTAG00000008169	C24H18orf54	2	blue
ENSBTAG00000008170	POLA1	2	blue
ENSBTAG00000008183	MBTPS2	2	blue
ENSBTAG00000008188	MOSMO	2	blue
ENSBTAG00000008228	BEND6	2	blue
ENSBTAG00000008288	ANKRD26	2	blue
ENSBTAG00000008289	ZBTB4	2	blue
ENSBTAG00000008299	IL20RB	2	blue
ENSBTAG00000008301	WNK2	2	blue
ENSBTAG00000008349	ZNF311	2	blue
ENSBTAG00000008365	NA	2	blue
ENSBTAG00000008372	PEX11B	2	blue
ENSBTAG00000008382	METTL25	2	blue
ENSBTAG00000008390	DNAJC10	2	blue
ENSBTAG00000008397	ZNF555	2	blue
ENSBTAG00000008419	PDE2A	2	blue
ENSBTAG00000008436	CDC25B	2	blue
ENSBTAG00000008470	MPHOSPH9	2	blue
ENSBTAG00000008483	CALCRL	2	blue
ENSBTAG00000008490	CRYZL1	2	blue
ENSBTAG00000008562	POGLUT1	2	blue
ENSBTAG00000008626	KCNN1	2	blue
ENSBTAG00000008650	CAMK1D	2	blue
ENSBTAG00000008682	TLR3	2	blue
ENSBTAG00000008695	TCF3	2	blue
ENSBTAG00000008705	CABLES1	2	blue
ENSBTAG00000008717	SERPINE2	2	blue
ENSBTAG00000008733	MAGED1	2	blue
ENSBTAG00000008734	PM20D1	2	blue
ENSBTAG00000008771	MYEF2	2	blue
ENSBTAG00000008804	SAAL1	2	blue
ENSBTAG00000008816	TRIM2	2	blue
ENSBTAG00000008817	LAMA4	2	blue
ENSBTAG00000008821	SEPHS1	2	blue
ENSBTAG00000008827	SPOCK2	2	blue
ENSBTAG00000008844	EXTL3	2	blue
ENSBTAG00000008881	PURA	2	blue
ENSBTAG00000008902	ZNF345	2	blue
ENSBTAG00000008911	NA	2	blue
ENSBTAG00000008926	FUBP1	2	blue
ENSBTAG00000008943	ZSCAN12	2	blue
ENSBTAG00000008963	CIT	2	blue
ENSBTAG00000008993	INTS6L	2	blue
ENSBTAG00000009020	CRIM1	2	blue
ENSBTAG00000009022	DNAJC30	2	blue
ENSBTAG00000009037	GALNT12	2	blue
ENSBTAG00000009072	ZNF572	2	blue
ENSBTAG00000009110	LOC101907835	2	blue
ENSBTAG00000009127	TSPYL4	2	blue
ENSBTAG00000009139	LDLRAD4	2	blue
ENSBTAG00000009151	PYGO1	2	blue
ENSBTAG00000009188	GART	2	blue
ENSBTAG00000009208	TCTN1	2	blue
ENSBTAG00000009216	HVCN1	2	blue
ENSBTAG00000009231	NSDHL	2	blue
ENSBTAG00000009235	KCNMB3	2	blue
ENSBTAG00000009239	SLC16A10	2	blue
ENSBTAG00000009266	NA	2	blue
ENSBTAG00000009271	PNMA1	2	blue
ENSBTAG00000009281	SPRYD4	2	blue
ENSBTAG00000009286	ZC3H4	2	blue
ENSBTAG00000009315	CDON	2	blue
ENSBTAG00000009351	ATXN10	2	blue
ENSBTAG00000009363	GINS3	2	blue
ENSBTAG00000009374	PARP2	2	blue
ENSBTAG00000009400	FASTKD3	2	blue
ENSBTAG00000009401	MTRR	2	blue
ENSBTAG00000009412	SIAE	2	blue
ENSBTAG00000009416	GPALPP1	2	blue
ENSBTAG00000009418	FAM131B	2	blue
ENSBTAG00000009421	CD1E	2	blue
ENSBTAG00000009423	NIPAL1	2	blue
ENSBTAG00000009430	MYRIP	2	blue
ENSBTAG00000009446	USP10	2	blue
ENSBTAG00000009459	MTCL1	2	blue
ENSBTAG00000009500	KDM1A	2	blue
ENSBTAG00000009507	PHETA2	2	blue
ENSBTAG00000009543	ESYT1	2	blue
ENSBTAG00000009558	LOC505349	2	blue
ENSBTAG00000009578	PTK2	2	blue
ENSBTAG00000009579	CEP85	2	blue
ENSBTAG00000009643	ZBTB25	2	blue
ENSBTAG00000009646	ALDH7A1	2	blue
ENSBTAG00000009657	MTMR1	2	blue
ENSBTAG00000009664	NA	2	blue
ENSBTAG00000009665	UTRN	2	blue
ENSBTAG00000009679	PLEKHG1	2	blue
ENSBTAG00000009682	PRORP	2	blue
ENSBTAG00000009698	ABCD3	2	blue
ENSBTAG00000009708	SMYD4	2	blue
ENSBTAG00000009709	TAF5	2	blue
ENSBTAG00000009711	RPA1	2	blue
ENSBTAG00000009714	ARHGAP33	2	blue
ENSBTAG00000009719	CALHM2	2	blue
ENSBTAG00000009760	LOC515736	2	blue
ENSBTAG00000009780	GTF2I	2	blue
ENSBTAG00000009803	SNCB	2	blue
ENSBTAG00000009823	NA	2	blue
ENSBTAG00000009826	GPD1L	2	blue
ENSBTAG00000009838	RRP15	2	blue
ENSBTAG00000009850	GIMAP7	2	blue
ENSBTAG00000009852	NAV3	2	blue
ENSBTAG00000009879	PCGF6	2	blue
ENSBTAG00000009897	AGPS	2	blue
ENSBTAG00000009903	PTCH1	2	blue
ENSBTAG00000009916	NTAQ1	2	blue
ENSBTAG00000009918	GSE1	2	blue
ENSBTAG00000009928	MLST8	2	blue
ENSBTAG00000009939	CAND1	2	blue
ENSBTAG00000009952	C2H2orf69	2	blue
ENSBTAG00000009994	EML5	2	blue
ENSBTAG00000010037	NA	2	blue
ENSBTAG00000010069	EGR1	2	blue
ENSBTAG00000010113	ZBTB24	2	blue
ENSBTAG00000010118	HAT1	2	blue
ENSBTAG00000010149	CRY1	2	blue
ENSBTAG00000010180	URB2	2	blue
ENSBTAG00000010196	NUP43	2	blue
ENSBTAG00000010207	NUDT21	2	blue
ENSBTAG00000010210	SUV39H2	2	blue
ENSBTAG00000010252	ZNF397	2	blue
ENSBTAG00000010279	DUSP14	2	blue
ENSBTAG00000010357	ST6GAL1	2	blue
ENSBTAG00000010360	LRIG1	2	blue
ENSBTAG00000010363	LSM11	2	blue
ENSBTAG00000010395	DOCK9	2	blue
ENSBTAG00000010399	TXNDC16	2	blue
ENSBTAG00000010403	FAAP24	2	blue
ENSBTAG00000010413	TMEM169	2	blue
ENSBTAG00000010426	XRCC5	2	blue
ENSBTAG00000010526	PLPP1	2	blue
ENSBTAG00000010533	HMGXB4	2	blue
ENSBTAG00000010541	ZNF346	2	blue
ENSBTAG00000010564	ELOVL6	2	blue
ENSBTAG00000010571	PPAT	2	blue
ENSBTAG00000010577	PAICS	2	blue
ENSBTAG00000010582	BRD3	2	blue
ENSBTAG00000010591	ZNF365	2	blue
ENSBTAG00000010595	WDR92	2	blue
ENSBTAG00000010598	EIF4E2	2	blue
ENSBTAG00000010635	RAB3A	2	blue
ENSBTAG00000010642	ALKBH8	2	blue
ENSBTAG00000010645	BOLA-DRA	2	blue
ENSBTAG00000010660	CACNA1C	2	blue
ENSBTAG00000010661	DPYSL3	2	blue
ENSBTAG00000010717	SSBP3	2	blue
ENSBTAG00000010718	RALGPS2	2	blue
ENSBTAG00000010742	PKD2L1	2	blue
ENSBTAG00000010743	FASTKD1	2	blue
ENSBTAG00000010745	THRA	2	blue
ENSBTAG00000010775	POGK	2	blue
ENSBTAG00000010778	NDUFAF1	2	blue
ENSBTAG00000010787	RFC3	2	blue
ENSBTAG00000010788	PPM1E	2	blue
ENSBTAG00000010792	SEH1L	2	blue
ENSBTAG00000010815	CAMKK2	2	blue
ENSBTAG00000010859	HYLS1	2	blue
ENSBTAG00000010884	NKAP	2	blue
ENSBTAG00000010906	RPS6KA5	2	blue
ENSBTAG00000010935	EML4	2	blue
ENSBTAG00000010955	NUP54	2	blue
ENSBTAG00000010961	LYRM7	2	blue
ENSBTAG00000010977	FRZB	2	blue
ENSBTAG00000010984	CDKN2AIPNL	2	blue
ENSBTAG00000011017	ABI2	2	blue
ENSBTAG00000011052	NA	2	blue
ENSBTAG00000011059	CDKN2C	2	blue
ENSBTAG00000011063	CTSO	2	blue
ENSBTAG00000011081	KBTBD8	2	blue
ENSBTAG00000011104	RTN4	2	blue
ENSBTAG00000011108	USP54	2	blue
ENSBTAG00000011127	NUP205	2	blue
ENSBTAG00000011133	AP1S3	2	blue
ENSBTAG00000011172	ALMS1	2	blue
ENSBTAG00000011198	PPP1CC	2	blue
ENSBTAG00000011252	RAD50	2	blue
ENSBTAG00000011266	ZBTB16	2	blue
ENSBTAG00000011268	TMEM64	2	blue
ENSBTAG00000011291	DLG3	2	blue
ENSBTAG00000011321	NUGGC	2	blue
ENSBTAG00000011334	NADK2	2	blue
ENSBTAG00000011344	TMEM110	2	blue
ENSBTAG00000011345	SFMBT1	2	blue
ENSBTAG00000011352	TBC1D30	2	blue
ENSBTAG00000011368	NOC3L	2	blue
ENSBTAG00000011374	S1PR3	2	blue
ENSBTAG00000011434	NPR2	2	blue
ENSBTAG00000011478	ELP6	2	blue
ENSBTAG00000011495	DIP2A	2	blue
ENSBTAG00000011498	ZNF184	2	blue
ENSBTAG00000011511	IFI16	2	blue
ENSBTAG00000011518	RARB	2	blue
ENSBTAG00000011532	MLLT6	2	blue
ENSBTAG00000011541	RBL1	2	blue
ENSBTAG00000011545	GDA	2	blue
ENSBTAG00000011554	SURF6	2	blue
ENSBTAG00000011572	TSPYL5	2	blue
ENSBTAG00000011580	DAG1	2	blue
ENSBTAG00000011584	CHST2	2	blue
ENSBTAG00000011600	MAP3K8	2	blue
ENSBTAG00000011601	ST3GAL5	2	blue
ENSBTAG00000011614	PDE7A	2	blue
ENSBTAG00000011636	NA	2	blue
ENSBTAG00000011646	ZNF512B	2	blue
ENSBTAG00000011727	ETAA1	2	blue
ENSBTAG00000011742	NA	2	blue
ENSBTAG00000011743	TLL2	2	blue
ENSBTAG00000011819	NA	2	blue
ENSBTAG00000011820	DAPK2	2	blue
ENSBTAG00000011826	PEX26	2	blue
ENSBTAG00000011851	FYN	2	blue
ENSBTAG00000011871	BTLA	2	blue
ENSBTAG00000011885	NNT	2	blue
ENSBTAG00000011940	ZNF831	2	blue
ENSBTAG00000011953	PRKACB	2	blue
ENSBTAG00000011959	GPR19	2	blue
ENSBTAG00000011981	MYBL1	2	blue
ENSBTAG00000011987	ERG28	2	blue
ENSBTAG00000012020	TRAF5	2	blue
ENSBTAG00000012029	KLRB1	2	blue
ENSBTAG00000012039	PHACTR1	2	blue
ENSBTAG00000012048	CARM1	2	blue
ENSBTAG00000012064	ZNF473	2	blue
ENSBTAG00000012073	VOPP1	2	blue
ENSBTAG00000012074	MYB	2	blue
ENSBTAG00000012095	GEMIN5	2	blue
ENSBTAG00000012096	BCKDHB	2	blue
ENSBTAG00000012112	SLC7A6	2	blue
ENSBTAG00000012128	AASS	2	blue
ENSBTAG00000012152	NONO	2	blue
ENSBTAG00000012178	NR1D1	2	blue
ENSBTAG00000012180	BMF	2	blue
ENSBTAG00000012249	PRR15L	2	blue
ENSBTAG00000012251	MTR	2	blue
ENSBTAG00000012253	AGO1	2	blue
ENSBTAG00000012261	RAB19	2	blue
ENSBTAG00000012262	FBXO10	2	blue
ENSBTAG00000012278	MTMR12	2	blue
ENSBTAG00000012433	DENND1B	2	blue
ENSBTAG00000012449	AFF3	2	blue
ENSBTAG00000012471	ILF2	2	blue
ENSBTAG00000012498	PAX5	2	blue
ENSBTAG00000012522	ZNF283	2	blue
ENSBTAG00000012534	BEND3	2	blue
ENSBTAG00000012545	GOLM2	2	blue
ENSBTAG00000012555	RBM15	2	blue
ENSBTAG00000012562	RNF26	2	blue
ENSBTAG00000012566	MAP10	2	blue
ENSBTAG00000012599	SMAD3	2	blue
ENSBTAG00000012604	NCMAP	2	blue
ENSBTAG00000012626	B4GALT5	2	blue
ENSBTAG00000012629	ZNF362	2	blue
ENSBTAG00000012636	IKZF4	2	blue
ENSBTAG00000012658	TMA16	2	blue
ENSBTAG00000012659	LRIF1	2	blue
ENSBTAG00000012738	ZNF827	2	blue
ENSBTAG00000012784	RACGAP1	2	blue
ENSBTAG00000012791	GATC	2	blue
ENSBTAG00000012805	TSPAN13	2	blue
ENSBTAG00000012857	CNNM2	2	blue
ENSBTAG00000012865	DEK	2	blue
ENSBTAG00000012885	ACAT1	2	blue
ENSBTAG00000012887	FCER1A	2	blue
ENSBTAG00000012943	PPARGC1B	2	blue
ENSBTAG00000012955	TRUB1	2	blue
ENSBTAG00000012957	SERBP1	2	blue
ENSBTAG00000012970	FAM53B	2	blue
ENSBTAG00000012972	CYP2U1	2	blue
ENSBTAG00000012980	RRAGB	2	blue
ENSBTAG00000013001	LOC784914	2	blue
ENSBTAG00000013013	GMPS	2	blue
ENSBTAG00000013078	LOC104968411	2	blue
ENSBTAG00000013145	DDHD2	2	blue
ENSBTAG00000013152	NIPSNAP1	2	blue
ENSBTAG00000013162	HSPA8	2	blue
ENSBTAG00000013167	SIGLEC1	2	blue
ENSBTAG00000013170	CTLA4	2	blue
ENSBTAG00000013180	POT1	2	blue
ENSBTAG00000013215	MREG	2	blue
ENSBTAG00000013219	PEX5L	2	blue
ENSBTAG00000013249	SALL2	2	blue
ENSBTAG00000013259	POLR3A	2	blue
ENSBTAG00000013279	FOXP3	2	blue
ENSBTAG00000013292	SIDT1	2	blue
ENSBTAG00000013302	R3HDM1	2	blue
ENSBTAG00000013305	NA	2	blue
ENSBTAG00000013308	RBMX	2	blue
ENSBTAG00000013311	GSPT2	2	blue
ENSBTAG00000013341	GYG2	2	blue
ENSBTAG00000013366	NRIP3	2	blue
ENSBTAG00000013380	CEP192	2	blue
ENSBTAG00000013421	PRMT3	2	blue
ENSBTAG00000013451	RHOH	2	blue
ENSBTAG00000013468	AHNAK	2	blue
ENSBTAG00000013486	C5H12orf66	2	blue
ENSBTAG00000013535	DFFA	2	blue
ENSBTAG00000013560	RABIF	2	blue
ENSBTAG00000013562	SKP2	2	blue
ENSBTAG00000013569	CD38	2	blue
ENSBTAG00000013578	CHI3L2	2	blue
ENSBTAG00000013581	LEPROTL1	2	blue
ENSBTAG00000013611	SCLT1	2	blue
ENSBTAG00000013612	MBLAC2	2	blue
ENSBTAG00000013627	HNRNPAB	2	blue
ENSBTAG00000013628	PHYKPL	2	blue
ENSBTAG00000013629	GET1	2	blue
ENSBTAG00000013658	ERC1	2	blue
ENSBTAG00000013721	PSMD10	2	blue
ENSBTAG00000013724	ATG4A	2	blue
ENSBTAG00000013744	SYNPO	2	blue
ENSBTAG00000013761	STMN1	2	blue
ENSBTAG00000013790	MAP3K1	2	blue
ENSBTAG00000013801	PBX1	2	blue
ENSBTAG00000013825	BCAT1	2	blue
ENSBTAG00000013837	TUBE1	2	blue
ENSBTAG00000013856	SSBP2	2	blue
ENSBTAG00000013874	CFAP20	2	blue
ENSBTAG00000013910	POLR3GL	2	blue
ENSBTAG00000013919	BOLA-DRB3	2	blue
ENSBTAG00000013927	GSTCD	2	blue
ENSBTAG00000014006	TOR3A	2	blue
ENSBTAG00000014014	UBIAD1	2	blue
ENSBTAG00000014020	RTKN2	2	blue
ENSBTAG00000014076	ABRAXAS1	2	blue
ENSBTAG00000014080	METTL14	2	blue
ENSBTAG00000014083	AMIGO1	2	blue
ENSBTAG00000014092	CELF6	2	blue
ENSBTAG00000014096	PCNX4	2	blue
ENSBTAG00000014106	IPO8	2	blue
ENSBTAG00000014111	INPP4B	2	blue
ENSBTAG00000014112	EXOC4	2	blue
ENSBTAG00000014124	MLLT3	2	blue
ENSBTAG00000014126	UNKL	2	blue
ENSBTAG00000014186	NCOA5	2	blue
ENSBTAG00000014230	VRK1	2	blue
ENSBTAG00000014265	SREBF2	2	blue
ENSBTAG00000014286	IFT88	2	blue
ENSBTAG00000014320	SRFBP1	2	blue
ENSBTAG00000014343	IFT22	2	blue
ENSBTAG00000014373	CETN3	2	blue
ENSBTAG00000014389	SP4	2	blue
ENSBTAG00000014402	GIMAP8	2	blue
ENSBTAG00000014405	OSBPL6	2	blue
ENSBTAG00000014417	CASTOR2	2	blue
ENSBTAG00000014448	VKORC1L1	2	blue
ENSBTAG00000014454	NA	2	blue
ENSBTAG00000014463	CAMK2D	2	blue
ENSBTAG00000014471	PALM2	2	blue
ENSBTAG00000014472	LCMT2	2	blue
ENSBTAG00000014479	TUBGCP4	2	blue
ENSBTAG00000014515	RFC1	2	blue
ENSBTAG00000014522	SMIM14	2	blue
ENSBTAG00000014529	GBP4	2	blue
ENSBTAG00000014534	EEF1A1	2	blue
ENSBTAG00000014536	SFXN1	2	blue
ENSBTAG00000014555	CASS4	2	blue
ENSBTAG00000014558	DDX21	2	blue
ENSBTAG00000014564	XXYLT1	2	blue
ENSBTAG00000014601	SGCB	2	blue
ENSBTAG00000014602	CAMTA1	2	blue
ENSBTAG00000014623	MCM8	2	blue
ENSBTAG00000014650	NFATC2IP	2	blue
ENSBTAG00000014659	NEMP1	2	blue
ENSBTAG00000014711	DBF4	2	blue
ENSBTAG00000014714	TUBGCP5	2	blue
ENSBTAG00000014725	CD27	2	blue
ENSBTAG00000014734	CHD4	2	blue
ENSBTAG00000014790	ZBTB2	2	blue
ENSBTAG00000014797	SEC22A	2	blue
ENSBTAG00000014798	CXCR3	2	blue
ENSBTAG00000014828	CACNA1A	2	blue
ENSBTAG00000014886	MEX3C	2	blue
ENSBTAG00000014923	BBS2	2	blue
ENSBTAG00000014958	PRKAR2B	2	blue
ENSBTAG00000015014	CENPO	2	blue
ENSBTAG00000015019	STN1	2	blue
ENSBTAG00000015053	CFL2	2	blue
ENSBTAG00000015060	GBP5	2	blue
ENSBTAG00000015066	LANCL1	2	blue
ENSBTAG00000015077	DDX18	2	blue
ENSBTAG00000015107	SLC16A1	2	blue
ENSBTAG00000015124	ARGLU1	2	blue
ENSBTAG00000015138	MGA	2	blue
ENSBTAG00000015142	MAPKBP1	2	blue
ENSBTAG00000015149	NA	2	blue
ENSBTAG00000015155	HACD3	2	blue
ENSBTAG00000015166	PNLDC1	2	blue
ENSBTAG00000015172	MCM6	2	blue
ENSBTAG00000015200	L2HGDH	2	blue
ENSBTAG00000015205	NCK2	2	blue
ENSBTAG00000015221	PCCB	2	blue
ENSBTAG00000015228	CD74	2	blue
ENSBTAG00000015259	NEUROG2	2	blue
ENSBTAG00000015264	ITGAE	2	blue
ENSBTAG00000015316	NPM1	2	blue
ENSBTAG00000015321	TRERF1	2	blue
ENSBTAG00000015339	ENDOV	2	blue
ENSBTAG00000015346	NASP	2	blue
ENSBTAG00000015381	ARHGAP18	2	blue
ENSBTAG00000015384	PHF13	2	blue
ENSBTAG00000015398	TJP1	2	blue
ENSBTAG00000015405	DCHS1	2	blue
ENSBTAG00000015424	WDR12	2	blue
ENSBTAG00000015433	APC2	2	blue
ENSBTAG00000015467	FAM184A	2	blue
ENSBTAG00000015498	ELOVL4	2	blue
ENSBTAG00000015509	NAMPT	2	blue
ENSBTAG00000015534	LYPLAL1	2	blue
ENSBTAG00000015537	RASAL2	2	blue
ENSBTAG00000015539	RAPGEF5	2	blue
ENSBTAG00000015571	GCLC	2	blue
ENSBTAG00000015584	BMI1	2	blue
ENSBTAG00000015588	TMEM209	2	blue
ENSBTAG00000015614	LNX2	2	blue
ENSBTAG00000015615	THEMIS	2	blue
ENSBTAG00000015655	APBB1	2	blue
ENSBTAG00000015656	WSCD1	2	blue
ENSBTAG00000015666	LOC100296627	2	blue
ENSBTAG00000015720	WWP1	2	blue
ENSBTAG00000015727	IFI47	2	blue
ENSBTAG00000015728	NSUN3	2	blue
ENSBTAG00000015730	BOLA-DMA	2	blue
ENSBTAG00000015752	SP110	2	blue
ENSBTAG00000015839	MAP4	2	blue
ENSBTAG00000015841	CCDC115	2	blue
ENSBTAG00000015901	ARMC1	2	blue
ENSBTAG00000015910	ITGB1	2	blue
ENSBTAG00000015911	RWDD2A	2	blue
ENSBTAG00000015925	SDHAF3	2	blue
ENSBTAG00000015973	TRAF3IP1	2	blue
ENSBTAG00000015991	CDH1	2	blue
ENSBTAG00000016000	CARF	2	blue
ENSBTAG00000016007	ADH5	2	blue
ENSBTAG00000016010	KLHL7	2	blue
ENSBTAG00000016062	C21H14orf28	2	blue
ENSBTAG00000016078	STXBP4	2	blue
ENSBTAG00000016101	VHL	2	blue
ENSBTAG00000016107	PCYT1B	2	blue
ENSBTAG00000016137	ZNF608	2	blue
ENSBTAG00000016174	NCL	2	blue
ENSBTAG00000016185	ENAH	2	blue
ENSBTAG00000016193	FASTKD2	2	blue
ENSBTAG00000016194	FBXO32	2	blue
ENSBTAG00000016217	RBM43	2	blue
ENSBTAG00000016223	SCRN1	2	blue
ENSBTAG00000016228	NMD3	2	blue
ENSBTAG00000016240	RNF157	2	blue
ENSBTAG00000016307	CDC7	2	blue
ENSBTAG00000016332	ING3	2	blue
ENSBTAG00000016344	PIK3R6	2	blue
ENSBTAG00000016377	IPP	2	blue
ENSBTAG00000016444	RETREG1	2	blue
ENSBTAG00000016462	TCF4	2	blue
ENSBTAG00000016465	DHCR7	2	blue
ENSBTAG00000016484	ATP11C	2	blue
ENSBTAG00000016495	LINS1	2	blue
ENSBTAG00000016512	TTC21B	2	blue
ENSBTAG00000016513	ZNF331	2	blue
ENSBTAG00000016529	SLC25A30	2	blue
ENSBTAG00000016547	CEP57	2	blue
ENSBTAG00000016557	MTMR2	2	blue
ENSBTAG00000016572	USP37	2	blue
ENSBTAG00000016600	CCDC142	2	blue
ENSBTAG00000016667	ZBTB46	2	blue
ENSBTAG00000016676	PTER	2	blue
ENSBTAG00000016698	SLAMF8	2	blue
ENSBTAG00000016717	CEP68	2	blue
ENSBTAG00000016724	NPEPL1	2	blue
ENSBTAG00000016730	ANP32E	2	blue
ENSBTAG00000016739	RASAL1	2	blue
ENSBTAG00000016741	TOX2	2	blue
ENSBTAG00000016762	SLC25A12	2	blue
ENSBTAG00000016776	BAHCC1	2	blue
ENSBTAG00000016782	SLC39A10	2	blue
ENSBTAG00000016784	DNAH7	2	blue
ENSBTAG00000016795	RUFY3	2	blue
ENSBTAG00000016818	ZCCHC17	2	blue
ENSBTAG00000016836	PDK1	2	blue
ENSBTAG00000016839	MTO1	2	blue
ENSBTAG00000016845	GALNT7	2	blue
ENSBTAG00000016848	GTF2E1	2	blue
ENSBTAG00000016869	POLD3	2	blue
ENSBTAG00000016903	NLN	2	blue
ENSBTAG00000016910	EEF1AKMT3	2	blue
ENSBTAG00000016911	ARHGAP23	2	blue
ENSBTAG00000016929	NA	2	blue
ENSBTAG00000016943	NEK7	2	blue
ENSBTAG00000016958	PHF19	2	blue
ENSBTAG00000016963	ADAMTS6	2	blue
ENSBTAG00000016972	RAB11FIP4	2	blue
ENSBTAG00000016980	PPIL4	2	blue
ENSBTAG00000016987	WDCP	2	blue
ENSBTAG00000017001	RBM28	2	blue
ENSBTAG00000017017	CTPS2	2	blue
ENSBTAG00000017053	ABCB10	2	blue
ENSBTAG00000017056	PKLR	2	blue
ENSBTAG00000017061	SMARCAD1	2	blue
ENSBTAG00000017103	MAP3K13	2	blue
ENSBTAG00000017105	FSTL4	2	blue
ENSBTAG00000017108	OTUD3	2	blue
ENSBTAG00000017112	CDYL2	2	blue
ENSBTAG00000017115	TMEM41A	2	blue
ENSBTAG00000017140	CIP2A	2	blue
ENSBTAG00000017162	NA	2	blue
ENSBTAG00000017179	USP12	2	blue
ENSBTAG00000017195	FANCC	2	blue
ENSBTAG00000017215	WDR76	2	blue
ENSBTAG00000017243	GATA3	2	blue
ENSBTAG00000017258	ACSL3	2	blue
ENSBTAG00000017266	ITGA6	2	blue
ENSBTAG00000017339	RUNX1T1	2	blue
ENSBTAG00000017404	SEC14L2	2	blue
ENSBTAG00000017440	METTL16	2	blue
ENSBTAG00000017452	RCAN3	2	blue
ENSBTAG00000017508	CYSLTR2	2	blue
ENSBTAG00000017533	LRRC1	2	blue
ENSBTAG00000017557	QRSL1	2	blue
ENSBTAG00000017567	ACACA	2	blue
ENSBTAG00000017569	C20H5orf22	2	blue
ENSBTAG00000017580	RFX5	2	blue
ENSBTAG00000017594	ZHX3	2	blue
ENSBTAG00000017610	NFRKB	2	blue
ENSBTAG00000017632	AEN	2	blue
ENSBTAG00000017666	ABCC5	2	blue
ENSBTAG00000017691	KIAA0040	2	blue
ENSBTAG00000017695	CCDC150	2	blue
ENSBTAG00000017704	ABCG2	2	blue
ENSBTAG00000017711	NA	2	blue
ENSBTAG00000017769	RIBC1	2	blue
ENSBTAG00000017788	AKT3	2	blue
ENSBTAG00000017797	LY75	2	blue
ENSBTAG00000017901	LAYN	2	blue
ENSBTAG00000017913	BUB3	2	blue
ENSBTAG00000017939	LOC518768	2	blue
ENSBTAG00000017957	SPATA24	2	blue
ENSBTAG00000017958	AHI1	2	blue
ENSBTAG00000018009	NA	2	blue
ENSBTAG00000018019	BCL11B	2	blue
ENSBTAG00000018052	PTPRS	2	blue
ENSBTAG00000018053	RAB22A	2	blue
ENSBTAG00000018057	ZNF621	2	blue
ENSBTAG00000018088	SETBP1	2	blue
ENSBTAG00000018094	ZNF689	2	blue
ENSBTAG00000018103	HMGB1	2	blue
ENSBTAG00000018114	ACVR2A	2	blue
ENSBTAG00000018115	PEBP1	2	blue
ENSBTAG00000018151	HELQ	2	blue
ENSBTAG00000018157	NA	2	blue
ENSBTAG00000018196	WDR43	2	blue
ENSBTAG00000018200	IL15	2	blue
ENSBTAG00000018205	PHC1	2	blue
ENSBTAG00000018206	NIPAL2	2	blue
ENSBTAG00000018213	TBCEL	2	blue
ENSBTAG00000018225	SIPA1L3	2	blue
ENSBTAG00000018227	SLC4A7	2	blue
ENSBTAG00000018229	NFIX	2	blue
ENSBTAG00000018246	RAB39A	2	blue
ENSBTAG00000018270	NFATC2	2	blue
ENSBTAG00000018281	GPX7	2	blue
ENSBTAG00000018386	TEFM	2	blue
ENSBTAG00000018400	BRMS1L	2	blue
ENSBTAG00000018424	ACKR3	2	blue
ENSBTAG00000018436	UBE2J1	2	blue
ENSBTAG00000018437	SMC5	2	blue
ENSBTAG00000018527	HDGFL3	2	blue
ENSBTAG00000018546	LRBA	2	blue
ENSBTAG00000018548	INTS7	2	blue
ENSBTAG00000018560	NA	2	blue
ENSBTAG00000018600	VGLL4	2	blue
ENSBTAG00000018616	IPO11	2	blue
ENSBTAG00000018642	RCCD1	2	blue
ENSBTAG00000018682	SETD4	2	blue
ENSBTAG00000018694	ACSS3	2	blue
ENSBTAG00000018706	PCTP	2	blue
ENSBTAG00000018739	RPAP2	2	blue
ENSBTAG00000018749	NUDT16	2	blue
ENSBTAG00000018752	SUZ12	2	blue
ENSBTAG00000018770	HSDL1	2	blue
ENSBTAG00000018774	NUAK2	2	blue
ENSBTAG00000018783	NELFCD	2	blue
ENSBTAG00000018795	PMS1	2	blue
ENSBTAG00000018805	ASB13	2	blue
ENSBTAG00000018829	SPRYD7	2	blue
ENSBTAG00000018902	ZC2HC1A	2	blue
ENSBTAG00000018938	CDIP1	2	blue
ENSBTAG00000018942	SSX2IP	2	blue
ENSBTAG00000018965	PRDM16	2	blue
ENSBTAG00000018970	XPO5	2	blue
ENSBTAG00000018978	KAT14	2	blue
ENSBTAG00000018994	TNFSF10	2	blue
ENSBTAG00000019008	FBXL16	2	blue
ENSBTAG00000019014	MAGEF1	2	blue
ENSBTAG00000019026	EXTL2	2	blue
ENSBTAG00000019033	CD84	2	blue
ENSBTAG00000019066	FAM167A	2	blue
ENSBTAG00000019071	COMMD10	2	blue
ENSBTAG00000019076	PAK6	2	blue
ENSBTAG00000019097	CNTNAP1	2	blue
ENSBTAG00000019106	EIF1B	2	blue
ENSBTAG00000019146	OSBP2	2	blue
ENSBTAG00000019162	MRM3	2	blue
ENSBTAG00000019181	BAIAP2L1	2	blue
ENSBTAG00000019187	ZNF462	2	blue
ENSBTAG00000019208	C29H11orf95	2	blue
ENSBTAG00000019214	USP14	2	blue
ENSBTAG00000019225	SLC39A14	2	blue
ENSBTAG00000019235	MAGOHB	2	blue
ENSBTAG00000019242	CHRNB1	2	blue
ENSBTAG00000019275	INIP	2	blue
ENSBTAG00000019293	EGR3	2	blue
ENSBTAG00000019305	EXOG	2	blue
ENSBTAG00000019310	FOXK1	2	blue
ENSBTAG00000019312	TFCP2	2	blue
ENSBTAG00000019327	NRAP	2	blue
ENSBTAG00000019353	STIM2	2	blue
ENSBTAG00000019373	CAPRIN2	2	blue
ENSBTAG00000019385	SCN3A	2	blue
ENSBTAG00000019434	PDCD4	2	blue
ENSBTAG00000019437	SLFN11	2	blue
ENSBTAG00000019454	ANGEL1	2	blue
ENSBTAG00000019488	USP6NL	2	blue
ENSBTAG00000019498	ITGA3	2	blue
ENSBTAG00000019500	CNIH1	2	blue
ENSBTAG00000019501	NUDT15	2	blue
ENSBTAG00000019524	ITGAD	2	blue
ENSBTAG00000019545	SPATA13	2	blue
ENSBTAG00000019568	IFT74	2	blue
ENSBTAG00000019588	BLA-DQB	2	blue
ENSBTAG00000019593	KNOP1	2	blue
ENSBTAG00000019614	FAM76A	2	blue
ENSBTAG00000019615	PHTF1	2	blue
ENSBTAG00000019625	EHHADH	2	blue
ENSBTAG00000019645	TFDP1	2	blue
ENSBTAG00000019652	STK26	2	blue
ENSBTAG00000019663	DECR1	2	blue
ENSBTAG00000019674	CLIP3	2	blue
ENSBTAG00000019687	NMRK1	2	blue
ENSBTAG00000019703	PRPS1	2	blue
ENSBTAG00000019704	HLTF	2	blue
ENSBTAG00000019722	GUCY2C	2	blue
ENSBTAG00000019734	CD276	2	blue
ENSBTAG00000019738	MDM1	2	blue
ENSBTAG00000019746	CCDC66	2	blue
ENSBTAG00000019761	MANBA	2	blue
ENSBTAG00000019779	RAB39B	2	blue
ENSBTAG00000019780	USP5	2	blue
ENSBTAG00000019796	FCMR	2	blue
ENSBTAG00000019806	YPEL2	2	blue
ENSBTAG00000019818	CASZ1	2	blue
ENSBTAG00000019819	FUT8	2	blue
ENSBTAG00000019839	LTBP1	2	blue
ENSBTAG00000019843	HAUS6	2	blue
ENSBTAG00000019854	ABCE1	2	blue
ENSBTAG00000019868	RUFY1	2	blue
ENSBTAG00000019885	NA	2	blue
ENSBTAG00000019947	SYT7	2	blue
ENSBTAG00000019950	GRPEL2	2	blue
ENSBTAG00000019956	CMPK1	2	blue
ENSBTAG00000019961	ATP4B	2	blue
ENSBTAG00000019975	IL7R	2	blue
ENSBTAG00000020003	KLHL14	2	blue
ENSBTAG00000020023	MTHFS	2	blue
ENSBTAG00000020055	CEP44	2	blue
ENSBTAG00000020066	ZW10	2	blue
ENSBTAG00000020073	NCEH1	2	blue
ENSBTAG00000020096	MS4A2	2	blue
ENSBTAG00000020133	PPP3CC	2	blue
ENSBTAG00000020136	CASK	2	blue
ENSBTAG00000020147	BBS1	2	blue
ENSBTAG00000020160	RNF138	2	blue
ENSBTAG00000020185	ZNF275	2	blue
ENSBTAG00000020199	F2R	2	blue
ENSBTAG00000020205	PDE8B	2	blue
ENSBTAG00000020213	NIPAL4	2	blue
ENSBTAG00000020221	WNT5A	2	blue
ENSBTAG00000020226	CHRAC1	2	blue
ENSBTAG00000020247	ADCYAP1R1	2	blue
ENSBTAG00000020266	SLC19A2	2	blue
ENSBTAG00000020297	SLC66A3	2	blue
ENSBTAG00000020309	G3BP1	2	blue
ENSBTAG00000020357	GOLPH3L	2	blue
ENSBTAG00000020412	RAP2A	2	blue
ENSBTAG00000020423	EP400	2	blue
ENSBTAG00000020436	KIF27	2	blue
ENSBTAG00000020441	HMG20A	2	blue
ENSBTAG00000020445	ZNF398	2	blue
ENSBTAG00000020451	USP1	2	blue
ENSBTAG00000020454	LZTS3	2	blue
ENSBTAG00000020455	ITPR1	2	blue
ENSBTAG00000020614	PRKCE	2	blue
ENSBTAG00000020626	ERCC6L2	2	blue
ENSBTAG00000020638	TIMP3	2	blue
ENSBTAG00000020700	CLCN6	2	blue
ENSBTAG00000020710	CENPQ	2	blue
ENSBTAG00000020713	BACH2	2	blue
ENSBTAG00000020739	NXT2	2	blue
ENSBTAG00000020790	NA	2	blue
ENSBTAG00000020802	DNAH12	2	blue
ENSBTAG00000020937	SNAPC1	2	blue
ENSBTAG00000020957	FZD5	2	blue
ENSBTAG00000020959	SET	2	blue
ENSBTAG00000020961	DUSP19	2	blue
ENSBTAG00000020980	CAT	2	blue
ENSBTAG00000020994	C19H17orf75	2	blue
ENSBTAG00000020997	GPR15	2	blue
ENSBTAG00000021013	TUBB4A	2	blue
ENSBTAG00000021021	C21H15orf39	2	blue
ENSBTAG00000021026	PJA1	2	blue
ENSBTAG00000021068	SUFU	2	blue
ENSBTAG00000021090	ABCC1	2	blue
ENSBTAG00000021125	NUP160	2	blue
ENSBTAG00000021127	GNA14	2	blue
ENSBTAG00000021158	SATB1	2	blue
ENSBTAG00000021162	CKAP2	2	blue
ENSBTAG00000021196	C5H12orf45	2	blue
ENSBTAG00000021204	TES	2	blue
ENSBTAG00000021237	DST	2	blue
ENSBTAG00000021250	RALBP1	2	blue
ENSBTAG00000021259	C2CD2	2	blue
ENSBTAG00000021272	ABCG1	2	blue
ENSBTAG00000021273	SEMA4B	2	blue
ENSBTAG00000021289	POGZ	2	blue
ENSBTAG00000021358	BLNK	2	blue
ENSBTAG00000021372	SEPTIN11	2	blue
ENSBTAG00000021396	HEG1	2	blue
ENSBTAG00000021398	MTRES1	2	blue
ENSBTAG00000021437	GPR174	2	blue
ENSBTAG00000021538	MYO1E	2	blue
ENSBTAG00000021592	WRN	2	blue
ENSBTAG00000021596	ICOS	2	blue
ENSBTAG00000021601	PARD6B	2	blue
ENSBTAG00000021606	ERCC8	2	blue
ENSBTAG00000021614	TASP1	2	blue
ENSBTAG00000021620	PITHD1	2	blue
ENSBTAG00000021636	GPR155	2	blue
ENSBTAG00000021645	MBD4	2	blue
ENSBTAG00000021677	TRIM37	2	blue
ENSBTAG00000021724	PDHB	2	blue
ENSBTAG00000021752	DNAJB4	2	blue
ENSBTAG00000021766	HBEGF	2	blue
ENSBTAG00000021768	CCNG2	2	blue
ENSBTAG00000021801	INPP5F	2	blue
ENSBTAG00000021807	TAC3	2	blue
ENSBTAG00000021813	AMACR	2	blue
ENSBTAG00000021830	ENPP1	2	blue
ENSBTAG00000021841	CHD7	2	blue
ENSBTAG00000021870	FAM98B	2	blue
ENSBTAG00000021872	RASGRP1	2	blue
ENSBTAG00000021875	SLC41A2	2	blue
ENSBTAG00000021880	COQ8A	2	blue
ENSBTAG00000021902	ALDH5A1	2	blue
ENSBTAG00000021921	STRBP	2	blue
ENSBTAG00000021940	CCDC149	2	blue
ENSBTAG00000021945	NID2	2	blue
ENSBTAG00000021958	GZMA	2	blue
ENSBTAG00000022003	NSUN6	2	blue
ENSBTAG00000022004	FLNB	2	blue
ENSBTAG00000022013	CBR4	2	blue
ENSBTAG00000022058	UNG	2	blue
ENSBTAG00000022294	FADS1	2	blue
ENSBTAG00000022372	LOC782688	2	blue
ENSBTAG00000022450	THAP9	2	blue
ENSBTAG00000022530	TMEM186	2	blue
ENSBTAG00000022762	NA	2	blue
ENSBTAG00000022991	NBEA	2	blue
ENSBTAG00000023064	NA	2	blue
ENSBTAG00000023106	LOC534913	2	blue
ENSBTAG00000023169	NINL	2	blue
ENSBTAG00000023259	OSBPL1A	2	blue
ENSBTAG00000023367	LOC101906366	2	blue
ENSBTAG00000023416	PPP2R3A	2	blue
ENSBTAG00000023426	FAIM	2	blue
ENSBTAG00000023445	SIAH2	2	blue
ENSBTAG00000023529	SPEF2	2	blue
ENSBTAG00000023765	C18H16orf46	2	blue
ENSBTAG00000023851	FAM102A	2	blue
ENSBTAG00000023885	NA	2	blue
ENSBTAG00000023928	RDH14	2	blue
ENSBTAG00000024044	CDKL4	2	blue
ENSBTAG00000024269	TGFBR3	2	blue
ENSBTAG00000024318	LOC786796	2	blue
ENSBTAG00000024539	SPSB1	2	blue
ENSBTAG00000024633	PIK3C2B	2	blue
ENSBTAG00000024851	TRIM14	2	blue
ENSBTAG00000024874	NA	2	blue
ENSBTAG00000024983	FBXO47	2	blue
ENSBTAG00000025308	STON2	2	blue
ENSBTAG00000025313	DYNLL2	2	blue
ENSBTAG00000025450	SYNE2	2	blue
ENSBTAG00000025496	SORD	2	blue
ENSBTAG00000025853	HOMER1	2	blue
ENSBTAG00000025859	ZCCHC7	2	blue
ENSBTAG00000025964	MAST4	2	blue
ENSBTAG00000026097	LIMD1	2	blue
ENSBTAG00000026523	PLAGL1	2	blue
ENSBTAG00000026604	LYRM2	2	blue
ENSBTAG00000026716	IBTK	2	blue
ENSBTAG00000026842	ZRANB3	2	blue
ENSBTAG00000026915	NEK1	2	blue
ENSBTAG00000026936	ZGRF1	2	blue
ENSBTAG00000026962	XPOT	2	blue
ENSBTAG00000026963	NCALD	2	blue
ENSBTAG00000027246	UBD	2	blue
ENSBTAG00000027319	NA	2	blue
ENSBTAG00000027386	SOX12	2	blue
ENSBTAG00000027728	NUDT12	2	blue
ENSBTAG00000027795	GFM1	2	blue
ENSBTAG00000027809	RABGAP1L	2	blue
ENSBTAG00000027843	TCEAL8	2	blue
ENSBTAG00000028421	LOC112442826	2	blue
ENSBTAG00000030162	AXIN2	2	blue
ENSBTAG00000030169	SUMO2	2	blue
ENSBTAG00000030180	SHANK3	2	blue
ENSBTAG00000030282	ZBED8	2	blue
ENSBTAG00000030340	IFFO2	2	blue
ENSBTAG00000030453	ZC3H14	2	blue
ENSBTAG00000030470	LOC100848991	2	blue
ENSBTAG00000030523	ZPBP2	2	blue
ENSBTAG00000030540	ZDHHC12	2	blue
ENSBTAG00000030581	TBC1D5	2	blue
ENSBTAG00000030616	ZCCHC10	2	blue
ENSBTAG00000030622	MANSC4	2	blue
ENSBTAG00000030706	ALG6	2	blue
ENSBTAG00000030814	TFF2	2	blue
ENSBTAG00000030817	LMBR1	2	blue
ENSBTAG00000030824	L3HYPDH	2	blue
ENSBTAG00000031010	ACAD11	2	blue
ENSBTAG00000031012	PIGK	2	blue
ENSBTAG00000031014	LDAH	2	blue
ENSBTAG00000031044	MIGA1	2	blue
ENSBTAG00000031186	GBP6	2	blue
ENSBTAG00000031242	NA	2	blue
ENSBTAG00000031348	CCR9	2	blue
ENSBTAG00000031351	SEC14L4	2	blue
ENSBTAG00000031439	CDC14A	2	blue
ENSBTAG00000031509	PFAS	2	blue
ENSBTAG00000031523	ZXDB	2	blue
ENSBTAG00000031561	RSRC1	2	blue
ENSBTAG00000031572	IFT80	2	blue
ENSBTAG00000031583	NUPR2	2	blue
ENSBTAG00000031609	THAP12	2	blue
ENSBTAG00000031686	ZNF566	2	blue
ENSBTAG00000031687	ZNF146	2	blue
ENSBTAG00000031697	KLHDC1	2	blue
ENSBTAG00000031707	FRMD6	2	blue
ENSBTAG00000031869	ZSCAN26	2	blue
ENSBTAG00000031919	SLC35E3	2	blue
ENSBTAG00000031967	AMPH	2	blue
ENSBTAG00000032097	FBXO21	2	blue
ENSBTAG00000032140	SBK1	2	blue
ENSBTAG00000032265	RTP4	2	blue
ENSBTAG00000032340	KNSTRN	2	blue
ENSBTAG00000032519	CAMKMT	2	blue
ENSBTAG00000032613	SCG5	2	blue
ENSBTAG00000032806	LOC112445692	2	blue
ENSBTAG00000032881	SLCO5A1	2	blue
ENSBTAG00000033182	HGSNAT	2	blue
ENSBTAG00000033186	OXCT1	2	blue
ENSBTAG00000033190	PGM5	2	blue
ENSBTAG00000033267	LIN9	2	blue
ENSBTAG00000033319	CD200	2	blue
ENSBTAG00000033389	LOC787289	2	blue
ENSBTAG00000033486	C17H4orf46	2	blue
ENSBTAG00000033563	NA	2	blue
ENSBTAG00000033679	HLCS	2	blue
ENSBTAG00000033690	BARD1	2	blue
ENSBTAG00000033731	PRCP	2	blue
ENSBTAG00000034222	CAB39L	2	blue
ENSBTAG00000034225	TAF5L	2	blue
ENSBTAG00000034269	RCBTB1	2	blue
ENSBTAG00000034396	PIGW	2	blue
ENSBTAG00000034495	GTF2F2	2	blue
ENSBTAG00000034529	HMGA1	2	blue
ENSBTAG00000034633	ERO1B	2	blue
ENSBTAG00000034785	DNAJC15	2	blue
ENSBTAG00000034827	PDGFD	2	blue
ENSBTAG00000034867	TMEM38B	2	blue
ENSBTAG00000034883	CCR4	2	blue
ENSBTAG00000034905	TMBIM7	2	blue
ENSBTAG00000034936	ANKIB1	2	blue
ENSBTAG00000035084	FZD3	2	blue
ENSBTAG00000035147	C19H17orf67	2	blue
ENSBTAG00000035662	CAMK4	2	blue
ENSBTAG00000035958	RHOBTB2	2	blue
ENSBTAG00000036222	NA	2	blue
ENSBTAG00000036260	LPXN	2	blue
ENSBTAG00000036297	RBFA	2	blue
ENSBTAG00000037456	AHDC1	2	blue
ENSBTAG00000037465	TRIM34	2	blue
ENSBTAG00000037489	CRCP	2	blue
ENSBTAG00000037508	EBF1	2	blue
ENSBTAG00000037534	KLRF1	2	blue
ENSBTAG00000037571	EBAG9	2	blue
ENSBTAG00000037605	LOC100848815	2	blue
ENSBTAG00000037625	LOC785763	2	blue
ENSBTAG00000037634	GBP4	2	blue
ENSBTAG00000037679	PPP1R3E	2	blue
ENSBTAG00000037721	NA	2	blue
ENSBTAG00000037756	TET1	2	blue
ENSBTAG00000037757	EBF4	2	blue
ENSBTAG00000037799	LOC515697	2	blue
ENSBTAG00000037803	ZNF197	2	blue
ENSBTAG00000037882	NA	2	blue
ENSBTAG00000037913	ZNF22	2	blue
ENSBTAG00000037935	SMARCD1	2	blue
ENSBTAG00000037937	LOC101903126	2	blue
ENSBTAG00000037951	KLHL6	2	blue
ENSBTAG00000037981	LOC530973	2	blue
ENSBTAG00000037988	ZSCAN31	2	blue
ENSBTAG00000038020	DTD2	2	blue
ENSBTAG00000038050	ZNF420	2	blue
ENSBTAG00000038088	NA	2	blue
ENSBTAG00000038117	ATG10	2	blue
ENSBTAG00000038233	LOC507055	2	blue
ENSBTAG00000038240	NA	2	blue
ENSBTAG00000038306	CBX2	2	blue
ENSBTAG00000038411	LOC101904753	2	blue
ENSBTAG00000038480	FPGT	2	blue
ENSBTAG00000038496	CR2	2	blue
ENSBTAG00000038536	LOC616948	2	blue
ENSBTAG00000038652	LOC510193	2	blue
ENSBTAG00000038770	LOC513767	2	blue
ENSBTAG00000038843	NKG2C	2	blue
ENSBTAG00000038888	ZBTB9	2	blue
ENSBTAG00000038970	ZBTB14	2	blue
ENSBTAG00000039075	ZNF527	2	blue
ENSBTAG00000039215	KIR2DL5A	2	blue
ENSBTAG00000039242	ZNF10	2	blue
[truncated: 8,101 more rows]
