# Supplementary material for: Integrated Network Analysis to Identify Key Modules and Potential Hub Genes Involved in Bovine Respiratory Disease: A Systems Biology Approach
Source: Front Genet. 2021 Oct 18;12:753839. doi: 10.3389/fgene.2021.753839 (PMC8559434; doi:10.3389/fgene.2021.753839)
Supplement: Supplementary file 4 [file Table9.xlsx]

## Sheet: Module_preservation
Supplementary Table 9: Summary of module preservation analysis
Module	moduleSize	medianRank	Zsummary
darkred	137	4	11				Preservation_Status
midnightblue	212	7	17				Highly-preserved
grey60	158	2	19				Semi-preserved
pink	488	7	20				Non-preserved
magenta	435	5	24
lightgreen	158	1	26
yellowgreen	40	7	5.8
skyblue	65	36	1.5
darkmagenta	48	34	2.1
darkolivegreen	55	24	3.6
tan	279	30	3.8
darkorange	66	25	4.2
lightcyan	163	28	4.2
darkgrey	102	28	4.3
white	66	25	4.3
cyan	221	30	4.5
darkgreen	129	25	4.5
red	534	32	4.6
saddlebrown	64	15	5.2
darkturquoise	103	22	5.4
salmon	222	28	5.5
sienna3	45	10	5.9
violet	57	14	5.9
steelblue	62	8	6.9
lightyellow	153	19	7.2
purple	406	26	7.4
paleturquoise	61	9	7.8
orange	93	15	8.4
royalblue	143	13	8.6
black	516	23	12
greenyellow	300	14	14
brown	848	26	15
turquoise	1163	24	15
green	591	16	19
blue	980	15	21
yellow	689	8	24
