# Supplementary material for: Integrated Network Analysis to Identify Key Modules and Potential Hub Genes Involved in Bovine Respiratory Disease: A Systems Biology Approach
Source: Front Genet. 2021 Oct 18;12:753839. doi: 10.3389/fgene.2021.753839 (PMC8559434; doi:10.3389/fgene.2021.753839)
Supplement: Supplementary file 5 [file Table6.xlsx]

## Sheet: rectal temperature
Supplementary Table 6: Gene significance analysis results for rectal temperature
Gene_id	Symbol	GS_Rect_tempt	GS_Rect_tempt_pvalue
ENSBTAG00000000005	GRK3	-0.0615511	0.702243
ENSBTAG00000000010	UBL7	0.634749	8.3e-06
ENSBTAG00000000012	TTC33	0.0370934	0.8179
ENSBTAG00000000013	PRKAA1	0.381325	0.0138975
ENSBTAG00000000015	FOXRED2	-0.712616	1.73e-07
ENSBTAG00000000016	LTA	-0.481495	0.00143655
ENSBTAG00000000021	WASHC3	0.591081	4.72e-05
ENSBTAG00000000022	NUP37	-0.411946	0.00744723
ENSBTAG00000000023	RNF2	-0.706336	2.47e-07
ENSBTAG00000000025	RAB6A	0.328294	0.0361201
ENSBTAG00000000030	RDM1	-0.021323	0.894726
ENSBTAG00000000032	ABI3	-0.502135	0.0008223
ENSBTAG00000000033	PHOSPHO1	0.485975	0.00127645
ENSBTAG00000000037	CWC27	-0.30393	0.0533729
ENSBTAG00000000039	SIRT7	0.609954	2.3e-05
ENSBTAG00000000040	MAFG	0.517061	0.000537175
ENSBTAG00000000042	PYCR1	0.233888	0.141075
ENSBTAG00000000046	SURF2	0.195748	0.219995
ENSBTAG00000000049	CCDC77	-0.0819241	0.610609
ENSBTAG00000000050	PSMG3	0.0190067	0.906108
ENSBTAG00000000053	FILIP1	0.641434	6.21e-06
ENSBTAG00000000054	SNAPC4	0.107972	0.501616
ENSBTAG00000000057	THBS3	-0.0145256	0.928178
ENSBTAG00000000064	FEN1	-0.478038	0.00157198
ENSBTAG00000000065	CRLS1	-0.383226	0.0133912
ENSBTAG00000000067	SDF2L1	0.373988	0.0160066
ENSBTAG00000000072	TFB2M	-0.292326	0.0636457
ENSBTAG00000000073	LRPAP1	0.738089	3.65e-08
ENSBTAG00000000074	NFIA	0.540626	0.00026321
ENSBTAG00000000077	ADSL	-0.308488	0.0497209
ENSBTAG00000000078	GLIPR2	0.642665	5.89e-06
ENSBTAG00000000079	CCSAP	-0.440858	0.00391464
ENSBTAG00000000080	GRWD1	0.352267	0.0238958
ENSBTAG00000000081	CERT1	-0.150646	0.34714
ENSBTAG00000000088	ALCAM	-0.335322	0.0320977
ENSBTAG00000000090	SEC31B	-0.289762	0.0661136
ENSBTAG00000000094	ATPAF1	-0.358657	0.0212955
ENSBTAG00000000095	CD274	0.187185	0.241239
ENSBTAG00000000097	EFCAB14	0.22897	0.149868
ENSBTAG00000000098	SETDB1	-0.0364327	0.82109
ENSBTAG00000000099	CERS2	0.632597	9.1e-06
ENSBTAG00000000103	MRPL23	-0.12497	0.436266
ENSBTAG00000000105	RIT1	0.118713	0.459758
ENSBTAG00000000111	UGP2	0.640664	6.43e-06
ENSBTAG00000000115	VPS54	-0.674207	1.35e-06
ENSBTAG00000000125	SPATA5	-0.393772	0.010858
ENSBTAG00000000130	TNFSF13	0.34376	0.0277633
ENSBTAG00000000133	CD68	0.659414	2.75e-06
ENSBTAG00000000137	FRYL	-0.418967	0.0064024
ENSBTAG00000000139	KMT5A	0.202436	0.204324
ENSBTAG00000000140	EPHX1	0.158519	0.32222
ENSBTAG00000000141	NFU1	0.465621	0.00215622
ENSBTAG00000000144	LOC100335205	-0.518352	0.000517261
ENSBTAG00000000146	FARP1	0.27065	0.0869859
ENSBTAG00000000147	RIC8B	-0.56935	0.000102404
ENSBTAG00000000153	LRFN3	-0.462226	0.00234606
ENSBTAG00000000154	NA	-0.341713	0.0287676
ENSBTAG00000000157	CCDC138	-0.18511	0.24659
ENSBTAG00000000160	CBS	0.031593	0.844542
ENSBTAG00000000161	TMEM40	-0.458472	0.00257293
ENSBTAG00000000162	ANAPC16	0.310585	0.0481101
ENSBTAG00000000163	DDIT4	0.151638	0.343936
ENSBTAG00000000169	ASZ1	0.114914	0.474343
ENSBTAG00000000175	N4BP2	-0.510952	0.000640946
ENSBTAG00000000176	SP3	0.169408	0.28966
ENSBTAG00000000179	RPUSD1	0.241988	0.12743
ENSBTAG00000000181	SUSD3	0.612067	2.12e-05
ENSBTAG00000000182	SPINT2	-0.69978	3.56e-07
ENSBTAG00000000184	EIF2AK3	0.15641	0.328784
ENSBTAG00000000186	FLAD1	-0.226533	0.154374
ENSBTAG00000000191	SLC25A20	0.625116	1.25e-05
ENSBTAG00000000195	LOC528802	-0.293726	0.0623285
ENSBTAG00000000199	PDP1	0.0321484	0.841844
ENSBTAG00000000201	LTN1	-0.258197	0.10312
ENSBTAG00000000202	SLC25A19	0.480792	0.00146321
ENSBTAG00000000204	TMEM268	-0.635311	8.11e-06
ENSBTAG00000000205	MMD	0.387331	0.0123512
ENSBTAG00000000210	ARHGAP31	0.197989	0.214654
ENSBTAG00000000212	NADK	0.275687	0.0810449
ENSBTAG00000000221	RBM34	-0.28035	0.0758327
ENSBTAG00000000222	ARID4B	-0.489136	0.00117321
ENSBTAG00000000224	TSPAN15	-0.281334	0.0747668
ENSBTAG00000000225	POLB	0.694689	4.69e-07
ENSBTAG00000000231	BMPR1A	-0.335106	0.0322159
ENSBTAG00000000236	YWHAZ	-0.504759	0.000764058
ENSBTAG00000000240	AKAP7	-0.395032	0.0105847
ENSBTAG00000000241	STAU1	0.624172	1.3e-05
ENSBTAG00000000242	NA	0.224329	0.158531
ENSBTAG00000000244	NRXN2	-0.414241	0.0070907
ENSBTAG00000000246	ME3	-0.498346	0.000913377
ENSBTAG00000000250	HDHD3	0.587262	5.43e-05
ENSBTAG00000000251	ALAD	-0.364564	0.0191062
ENSBTAG00000000252	POLE3	-0.476868	0.0016203
ENSBTAG00000000253	PTPRF	-0.593343	4.34e-05
ENSBTAG00000000256	NA	-0.0317851	0.843609
ENSBTAG00000000269	CBWD1	0.432545	0.00473648
ENSBTAG00000000273	IL5RA	-0.445356	0.00352411
ENSBTAG00000000277	IL18	0.589215	5.06e-05
ENSBTAG00000000281	MND1	-0.59364	4.29e-05
ENSBTAG00000000283	CSF1	0.123495	0.441744
ENSBTAG00000000285	GUF1	0.125124	0.435698
ENSBTAG00000000286	PFKM	-0.189939	0.23426
ENSBTAG00000000290	ATP11B	-0.357139	0.0218907
ENSBTAG00000000292	TCIRG1	0.782764	1.48e-09
ENSBTAG00000000297	ZNF330	-0.0653266	0.684895
ENSBTAG00000000306	ITK	-0.608549	2.43e-05
ENSBTAG00000000308	ITCH	0.128477	0.4234
ENSBTAG00000000312	GRINA	0.658191	2.91e-06
ENSBTAG00000000317	MAPK8IP1	-0.369637	0.0173804
ENSBTAG00000000320	UBAP1	0.643889	5.58e-06
ENSBTAG00000000322	CD2AP	-0.741827	2.86e-08
ENSBTAG00000000336	LOC112442378	0.717687	1.28e-07
ENSBTAG00000000341	ISOC1	0.161433	0.313292
ENSBTAG00000000342	PLOD3	0.707714	2.29e-07
ENSBTAG00000000343	ZNHIT1	0.0784524	0.625863
ENSBTAG00000000345	CLDN15	-0.069005	0.668145
ENSBTAG00000000347	RHOG	0.62683	1.16e-05
ENSBTAG00000000357	PRAG1	-0.578279	7.5e-05
ENSBTAG00000000362	SPG11	-0.58183	6.61e-05
ENSBTAG00000000363	BDP1	-0.48893	0.0011797
ENSBTAG00000000371	DIS3L	-0.27747	0.0790201
ENSBTAG00000000372	TIPIN	-0.153758	0.337152
ENSBTAG00000000375	SSRP1	-0.42632	0.00544644
ENSBTAG00000000376	P2RX3	-0.244868	0.122823
ENSBTAG00000000377	BMX	0.758002	9.52e-09
ENSBTAG00000000379	GOLT1B	-0.0778806	0.628391
ENSBTAG00000000381	S1PR4	0.0744061	0.643838
ENSBTAG00000000385	ZBTB18	-0.548244	0.000206622
ENSBTAG00000000387	NICN1	-0.038253	0.812307
ENSBTAG00000000390	TPST1	-0.25048	0.114209
ENSBTAG00000000393	SSPN	-0.614775	1.9e-05
ENSBTAG00000000396	PIM1	0.663456	2.27e-06
ENSBTAG00000000400	KRT85	0.267007	0.0914884
ENSBTAG00000000404	NAXE	-0.464658	0.00220862
ENSBTAG00000000405	VKORC1	-0.0146981	0.927327
ENSBTAG00000000406	GPATCH4	0.0317787	0.84364
ENSBTAG00000000411	HGS	0.61433	1.93e-05
ENSBTAG00000000417	MRPL12	0.0691513	0.667482
ENSBTAG00000000419	PHEX	-0.0770769	0.63195
ENSBTAG00000000421	EEA1	-0.0309436	0.8477
ENSBTAG00000000429	DGCR2	0.549563	0.000198025
ENSBTAG00000000432	NA	-0.440542	0.00394341
ENSBTAG00000000434	CRYAB	0.7726	3.27e-09
ENSBTAG00000000435	TARBP2	0.143828	0.369643
ENSBTAG00000000436	TNFAIP3	0.143396	0.371098
ENSBTAG00000000440	HSPB2	0.707396	2.33e-07
ENSBTAG00000000445	PDE6C	0.472926	0.00179295
ENSBTAG00000000446	ATP11A	-0.1357	0.397578
ENSBTAG00000000447	FRA10AC1	-0.340676	0.0292876
ENSBTAG00000000448	BDH1	-0.337164	0.0311067
ENSBTAG00000000451	TMEM126A	0.0902531	0.574677
ENSBTAG00000000454	TMEM106C	-0.401564	0.00926014
ENSBTAG00000000455	CREBZF	-0.489184	0.00117172
ENSBTAG00000000459	POMGNT2	0.262214	0.0976832
ENSBTAG00000000460	SYTL2	-0.633468	8.77e-06
ENSBTAG00000000462	CCDC102A	0.0341609	0.832081
ENSBTAG00000000472	ZNF570	-0.511606	0.000629035
ENSBTAG00000000473	ATP10D	0.10412	0.517087
ENSBTAG00000000475	IMMP1L	-0.455883	0.00274045
ENSBTAG00000000477	TLR5	-0.48828	0.00120043
ENSBTAG00000000480	IFRD2	-0.280086	0.0761201
ENSBTAG00000000483	HYAL1	0.370933	0.0169613
ENSBTAG00000000484	HYAL2	-0.0236426	0.883349
ENSBTAG00000000489	WDR54	-0.253315	0.110035
ENSBTAG00000000494	PDE4D	-0.357495	0.0217496
ENSBTAG00000000495	HAVCR2	-0.399791	0.00960468
ENSBTAG00000000496	SLC12A8	0.573745	8.79e-05
ENSBTAG00000000497	AKR1A1	-0.487698	0.00121923
ENSBTAG00000000500	PINX1	0.0794287	0.621557
ENSBTAG00000000504	GTF2B	0.572931	9.05e-05
ENSBTAG00000000505	KYAT3	0.0157086	0.922346
ENSBTAG00000000507	NR4A1	-0.625911	1.21e-05
ENSBTAG00000000511	CNST	-0.445368	0.00352311
ENSBTAG00000000512	SNTA1	0.604009	2.9e-05
ENSBTAG00000000517	ANKRD29	0.00546525	0.972947
ENSBTAG00000000521	PLEKHA8	-0.42821	0.0052218
ENSBTAG00000000524	CSTB	0.508876	0.000680081
ENSBTAG00000000526	TOPBP1	-0.50824	0.000692492
ENSBTAG00000000527	ZFAND3	0.497938	0.000923703
ENSBTAG00000000532	EXO5	-0.199794	0.210418
ENSBTAG00000000536	ZNF395	-0.652135	3.85e-06
ENSBTAG00000000539	LRRC28	0.630678	9.88e-06
ENSBTAG00000000542	CFAP36	-0.151982	0.34283
ENSBTAG00000000545	PPP4R3B	-0.457832	0.00261352
ENSBTAG00000000546	TOB1	-0.655123	3.36e-06
ENSBTAG00000000550	ATP5F1D	0.0632716	0.694319
ENSBTAG00000000555	ACO1	0.45607	0.00272805
ENSBTAG00000000559	PLTP	0.0186368	0.907927
ENSBTAG00000000560	LOC507271	-0.110751	0.490606
ENSBTAG00000000563	MYD88	0.681563	9.31e-07
ENSBTAG00000000564	NSG2	-0.225404	0.156494
ENSBTAG00000000565	RFX7	-0.687563	6.83e-07
ENSBTAG00000000566	CCDC14	-0.432241	0.00476919
ENSBTAG00000000569	HES1	-0.597324	3.74e-05
ENSBTAG00000000570	RET	0.0447887	0.780968
ENSBTAG00000000579	NIPBL	-0.055574	0.730012
ENSBTAG00000000581	DOCK10	-0.353967	0.0231793
ENSBTAG00000000582	LY6G6E	0.0564591	0.725877
ENSBTAG00000000585	LY6G6C	-0.113331	0.480494
ENSBTAG00000000586	CPLANE1	-0.097245	0.545277
ENSBTAG00000000590	POLE	-0.329516	0.0353924
ENSBTAG00000000598	CST3	0.36393	0.0193319
ENSBTAG00000000601	COL11A2	-0.026298	0.870353
ENSBTAG00000000602	RXRB	-0.368974	0.0175981
ENSBTAG00000000603	JAM2	0.174678	0.274692
ENSBTAG00000000605	ATP5PF	0.144599	0.367055
ENSBTAG00000000619	KRT74	0.244117	0.124012
ENSBTAG00000000621	CATSPERG	0.00389679	0.980709
ENSBTAG00000000622	RPS17	-0.155115	0.332854
ENSBTAG00000000629	MMS22L	-0.241216	0.128686
ENSBTAG00000000632	RAD54B	-0.470693	0.00189778
ENSBTAG00000000638	CDT1	-0.446527	0.00342821
ENSBTAG00000000639	APRT	0.184966	0.246962
ENSBTAG00000000640	SELENOS	0.269984	0.0877959
ENSBTAG00000000641	SKAP1	-0.41232	0.00738812
ENSBTAG00000000642	INTS1	0.612921	2.04e-05
ENSBTAG00000000646	ANAPC4	-0.378864	0.0145768
ENSBTAG00000000647	SELENOO	-0.347447	0.0260278
ENSBTAG00000000650	TUBGCP6	-0.171046	0.284951
ENSBTAG00000000653	PPP1R16B	-0.635114	8.18e-06
ENSBTAG00000000656	NFATC1	-0.598927	3.52e-05
ENSBTAG00000000658	NA	0.619052	1.6e-05
ENSBTAG00000000660	FAM83D	-0.162689	0.309491
ENSBTAG00000000664	SLC22A15	-0.444657	0.00358245
ENSBTAG00000000666	GHDC	0.608262	2.46e-05
ENSBTAG00000000667	APOL3	-0.225592	0.156138
ENSBTAG00000000668	SLC22A5	-0.449154	0.00322132
ENSBTAG00000000670	RRP9	0.0491167	0.760398
ENSBTAG00000000671	PARP3	0.715648	1.45e-07
ENSBTAG00000000672	OTULINL	-0.209981	0.187604
ENSBTAG00000000675	PGS1	0.717006	1.34e-07
ENSBTAG00000000676	DOP1A	-0.52544	0.00041931
ENSBTAG00000000679	PGM3	-3.24e-05	0.999839
ENSBTAG00000000682	RAPGEF6	-0.499104	0.000894469
ENSBTAG00000000684	ARHGEF10L	-0.27924	0.0770486
ENSBTAG00000000686	NANP	-0.519833	0.000495247
ENSBTAG00000000687	POC1B	-0.462219	0.00234649
ENSBTAG00000000694	TAF10	0.38427	0.0131199
ENSBTAG00000000695	UBAP2	-0.435729	0.00440551
ENSBTAG00000000696	ILK	0.0105651	0.947729
ENSBTAG00000000697	RRP8	0.172763	0.280071
ENSBTAG00000000699	AOPEP	-0.363582	0.0194567
ENSBTAG00000000710	PIP5K1C	0.104788	0.514387
ENSBTAG00000000711	NDRG1	0.575608	8.24e-05
ENSBTAG00000000712	FBXW2	0.166283	0.298777
ENSBTAG00000000713	AGFG2	-0.737079	3.9e-08
ENSBTAG00000000715	LOC530077	-0.425489	0.0055479
ENSBTAG00000000717	PLPP2	-0.313147	0.0461998
ENSBTAG00000000718	TMPRSS9	-0.170979	0.285143
ENSBTAG00000000725	USP42	-0.558039	0.00015005
ENSBTAG00000000727	RNF169	-0.0146067	0.927778
ENSBTAG00000000735	BCL2A1	-0.464245	0.00223145
ENSBTAG00000000736	LRP8	-0.272031	0.085324
ENSBTAG00000000737	DMXL2	0.363267	0.01957
ENSBTAG00000000738	DAPK1	-0.134768	0.400858
ENSBTAG00000000746	KAT2B	0.602506	3.07e-05
ENSBTAG00000000750	MSL2	-0.345334	0.0270111
ENSBTAG00000000752	SGO1	0.122679	0.444789
ENSBTAG00000000754	PPP2R5A	0.337808	0.0307662
ENSBTAG00000000755	ZFR2	-0.557639	0.000152055
ENSBTAG00000000758	PACC1	-0.272808	0.0844003
ENSBTAG00000000759	NENF	-0.410649	0.00765562
ENSBTAG00000000764	GIPC1	-0.464877	0.0021966
ENSBTAG00000000767	NA	-0.0910368	0.571346
ENSBTAG00000000770	PGM2L1	-0.728927	6.51e-08
ENSBTAG00000000778	HSP90AB1	0.52889	0.000377942
ENSBTAG00000000781	HIP1	0.378754	0.014608
ENSBTAG00000000783	TGFA	0.69169	5.5e-07
ENSBTAG00000000785	PASK	-0.43213	0.00478115
ENSBTAG00000000786	NQO2	-0.346825	0.026314
ENSBTAG00000000795	NMNAT2	-0.106316	0.50824
ENSBTAG00000000799	ICA1	0.242057	0.127318
ENSBTAG00000000801	NA	0.0575213	0.720926
ENSBTAG00000000803	ZNF667	-0.257748	0.103743
ENSBTAG00000000804	MOB3B	-0.374683	0.0157957
ENSBTAG00000000806	ATAD1	0.190951	0.231731
ENSBTAG00000000807	TMED3	0.415645	0.0068799
ENSBTAG00000000811	DDX49	0.209318	0.189034
ENSBTAG00000000812	CD300A	0.569606	0.000101506
ENSBTAG00000000813	HOMER3	0.472421	0.00181619
ENSBTAG00000000815	EPHA2	0.170422	0.286737
ENSBTAG00000000816	PRDM1	0.173181	0.278891
ENSBTAG00000000817	SYNJ2	-0.460644	0.00243944
ENSBTAG00000000819	RFX3	-0.364523	0.0191208
ENSBTAG00000000820	GNG11	0.554306	0.000169708
ENSBTAG00000000825	MRPS26	-0.097016	0.546229
ENSBTAG00000000827	TAOK1	-0.0999699	0.534018
ENSBTAG00000000829	SHPK	-0.248217	0.117627
ENSBTAG00000000830	GPR137B	0.316227	0.0439841
ENSBTAG00000000831	CTNS	0.66419	2.19e-06
ENSBTAG00000000833	TAX1BP3	0.602671	3.05e-05
ENSBTAG00000000837	PARP1	-0.66895	1.74e-06
ENSBTAG00000000842	UBASH3B	-0.444171	0.00362351
ENSBTAG00000000843	NDRG2	-0.299115	0.0574605
ENSBTAG00000000851	CYP20A1	0.630997	9.74e-06
ENSBTAG00000000855	NXN	-0.350381	0.024712
ENSBTAG00000000856	FBXL6	-0.214421	0.17823
ENSBTAG00000000857	SLC52A2	0.136213	0.395778
ENSBTAG00000000859	SLC38A1	-0.265224	0.0937566
ENSBTAG00000000868	ZFP1	-0.608033	2.48e-05
ENSBTAG00000000869	OBI1	-0.566908	0.000111341
ENSBTAG00000000873	SLC13A3	0.660821	2.57e-06
ENSBTAG00000000874	CAST	0.374923	0.0157235
ENSBTAG00000000875	CEP131	0.527578	0.000393221
ENSBTAG00000000877	ETFBKMT	-0.396662	0.0102398
ENSBTAG00000000878	RB1CC1	0.481782	0.0014258
ENSBTAG00000000879	C14H8orf33	-0.297112	0.0592332
ENSBTAG00000000880	GINM1	0.198422	0.213633
ENSBTAG00000000885	NA	-0.396109	0.0103557
ENSBTAG00000000892	CGAS	-0.110404	0.491975
ENSBTAG00000000894	PGK1	0.408181	0.00806583
ENSBTAG00000000897	IQGAP2	-0.221709	0.163579
ENSBTAG00000000900	LRRC8C	-0.592847	4.42e-05
ENSBTAG00000000902	OGT	-0.0594297	0.712057
ENSBTAG00000000911	UBE2H	0.410293	0.00771356
ENSBTAG00000000913	UQCR10	0.163101	0.30825
ENSBTAG00000000917	BMP1	0.31961	0.0416513
ENSBTAG00000000918	ERMARD	0.0976288	0.543685
ENSBTAG00000000920	DNAH17	0.507387	0.000709447
ENSBTAG00000000928	SPECC1	0.694379	4.77e-07
ENSBTAG00000000933	CCDC183	0.415504	0.00690077
ENSBTAG00000000936	SLC39A2	-0.135263	0.399114
ENSBTAG00000000937	ITPRID2	0.255223	0.107292
ENSBTAG00000000939	KIF16B	0.12976	0.418743
ENSBTAG00000000940	TBCC	-0.562787	0.000128031
ENSBTAG00000000941	PLEKHB2	0.282568	0.0734476
ENSBTAG00000000942	SIPA1L2	0.251881	0.112132
ENSBTAG00000000943	ZNF286A	-0.56011	0.000140056
ENSBTAG00000000944	LPCAT1	0.0453961	0.778071
ENSBTAG00000000945	ATP2C2	0.47263	0.00180657
ENSBTAG00000000946	MEAK7	0.03894	0.808998
ENSBTAG00000000951	JAKMIP3	-0.435625	0.00441602
ENSBTAG00000000955	RBM41	-0.309033	0.049298
ENSBTAG00000000957	CDKN2AIP	0.338649	0.0303266
ENSBTAG00000000961	NEURL2	-0.239341	0.131775
ENSBTAG00000000962	STAP1	-0.267502	0.0908653
ENSBTAG00000000964	FCRL5	-0.562978	0.000127211
ENSBTAG00000000966	LOC618565	-0.364805	0.0190212
ENSBTAG00000000974	IARS1	-0.507064	0.000715974
ENSBTAG00000000977	CADM1	0.513917	0.000588523
ENSBTAG00000000981	KLHDC8B	0.593753	4.27e-05
ENSBTAG00000000985	RAB10	-0.343777	0.0277547
ENSBTAG00000000988	BRCA2	-0.452068	0.00300472
ENSBTAG00000000993	N4BP2L1	0.615614	1.84e-05
ENSBTAG00000000995	TENT5A	0.442074	0.00380553
ENSBTAG00000000998	SLC39A6	-0.691941	5.43e-07
ENSBTAG00000001001	ANKRD55	-0.687057	7.02e-07
ENSBTAG00000001002	TCF7	-0.545471	0.0002258
ENSBTAG00000001005	ZNF280B	-0.39377	0.0108583
ENSBTAG00000001007	SLC25A43	-0.0447369	0.781215
ENSBTAG00000001008	PRF1	-0.546443	0.000218906
ENSBTAG00000001009	HCLS1	0.388786	0.0119994
ENSBTAG00000001014	MAPK7	0.268346	0.089813
ENSBTAG00000001017	SLK	-0.367297	0.0181596
ENSBTAG00000001022	AMDHD2	0.546446	0.000218882
ENSBTAG00000001027	SERPINH1	0.157835	0.324342
ENSBTAG00000001029	RASGRP2	0.463378	0.00228008
ENSBTAG00000001030	MTMR3	0.621687	1.44e-05
ENSBTAG00000001032	PYGM	-0.775215	2.67e-09
ENSBTAG00000001034	IL18R1	0.421404	0.00607075
ENSBTAG00000001036	HIBADH	0.338295	0.0305113
ENSBTAG00000001037	MAP4K2	-0.0672409	0.676159
ENSBTAG00000001038	SNRPB	-0.205534	0.197338
ENSBTAG00000001042	MXD1	0.542711	0.000246479
ENSBTAG00000001050	LDLRAP1	-0.538015	0.000285594
ENSBTAG00000001051	NA	0.737601	3.77e-08
ENSBTAG00000001057	ARFGAP3	0.254686	0.108059
ENSBTAG00000001058	SRPK3	0.742712	2.7e-08
ENSBTAG00000001059	IDH3G	-0.388124	0.0121583
ENSBTAG00000001060	CXCR4	0.168034	0.293646
ENSBTAG00000001061	PRKCA	0.422444	0.00593376
ENSBTAG00000001066	PILRA	0.26502	0.0940186
ENSBTAG00000001068	ZCWPW1	-0.397393	0.0100884
ENSBTAG00000001069	TP53	-0.5716	9.48e-05
ENSBTAG00000001074	SAYSD1	-0.150383	0.347989
ENSBTAG00000001077	OSBPL5	-0.0367916	0.819356
ENSBTAG00000001080	SPAG17	0.29116	0.064759
ENSBTAG00000001083	MAP3K20	0.440248	0.00397038
ENSBTAG00000001085	FAM20A	0.540948	0.000260556
ENSBTAG00000001086	FHL2	-0.472472	0.00181386
ENSBTAG00000001093	KLHL23	-0.541255	0.000258057
ENSBTAG00000001096	PRKRA	0.334539	0.0325266
ENSBTAG00000001099	PIANP	-0.429503	0.0050727
ENSBTAG00000001101	IFNLR1	-0.737629	3.76e-08
ENSBTAG00000001105	ANXA4	0.446273	0.00344884
ENSBTAG00000001107	CACYBP	0.533951	0.000323867
ENSBTAG00000001110	SLC16A5	0.488388	0.00119695
ENSBTAG00000001112	SMOX	0.599215	3.48e-05
ENSBTAG00000001114	PRKD3	-0.599507	3.44e-05
ENSBTAG00000001116	P4HA2	0.44395	0.00364237
ENSBTAG00000001117	ANKRD50	0.10252	0.523584
ENSBTAG00000001120	CORO6	0.54824	0.000206646
ENSBTAG00000001123	SNRNP48	0.210557	0.186369
ENSBTAG00000001124	GALC	0.28843	0.0674261
ENSBTAG00000001125	ADAMDEC1	0.424959	0.00561344
ENSBTAG00000001126	BMP2K	0.370525	0.017092
ENSBTAG00000001131	SLC12A9	0.541206	0.000258456
ENSBTAG00000001132	GTDC1	0.231021	0.146153
ENSBTAG00000001133	VWA8	-0.494065	0.00102699
ENSBTAG00000001136	NA	0.426197	0.00546136
ENSBTAG00000001137	CLTA	0.51966	0.000497781
ENSBTAG00000001139	ACHE	-0.107709	0.502667
ENSBTAG00000001141	ADAM17	0.298417	0.0580731
ENSBTAG00000001142	GNE	-0.436981	0.00428097
ENSBTAG00000001143	LOC512486	0.176287	0.270225
ENSBTAG00000001146	HIVEP2	-0.655296	3.33e-06
ENSBTAG00000001151	APLP1	-0.326976	0.0369185
ENSBTAG00000001152	TLE6	-0.411779	0.00747381
ENSBTAG00000001153	TLE2	-0.582475	6.46e-05
ENSBTAG00000001156	ST3GAL1	-0.541834	0.000253394
ENSBTAG00000001161	SINHCAF	-0.750416	1.61e-08
ENSBTAG00000001163	MACROH2A2	0.085995	0.592927
ENSBTAG00000001165	AIFM2	-0.450473	0.00312164
ENSBTAG00000001168	BRAP	-0.364721	0.0190509
ENSBTAG00000001173	PLXNA2	0.726057	7.77e-08
ENSBTAG00000001174	MRPL15	0.0796992	0.620366
ENSBTAG00000001178	USPL1	-0.0428973	0.790004
ENSBTAG00000001179	TEP1	0.398398	0.00988325
ENSBTAG00000001182	SEPTIN7	-0.652448	3.79e-06
ENSBTAG00000001183	KLHL33	-0.318024	0.0427322
ENSBTAG00000001185	KMT5B	0.0798844	0.619552
ENSBTAG00000001188	ROM1	-0.119844	0.455463
ENSBTAG00000001192	STX12	-0.177313	0.267403
ENSBTAG00000001197	SLAMF7	-0.529904	0.000366492
ENSBTAG00000001198	GIMAP7	-0.455516	0.00276494
ENSBTAG00000001204	JCAD	-0.253096	0.110354
ENSBTAG00000001213	NA	-0.504189	0.000776404
ENSBTAG00000001223	CAAP1	-0.385793	0.0127324
ENSBTAG00000001224	ATP9B	-0.463855	0.00225319
ENSBTAG00000001228	CEND1	-0.411741	0.00747988
ENSBTAG00000001229	SLC25A22	0.155325	0.332192
ENSBTAG00000001233	MPZL3	0.629659	1.03e-05
ENSBTAG00000001235	CD200R1L	-0.703637	2.87e-07
ENSBTAG00000001243	AP3M2	-0.32485	0.0382368
ENSBTAG00000001252	HIVEP1	-0.00285468	0.985867
ENSBTAG00000001257	AGTPBP1	-0.668001	1.83e-06
ENSBTAG00000001269	TMEM165	0.510263	0.000653707
ENSBTAG00000001273	NLRP3	0.389905	0.0117347
ENSBTAG00000001280	CLPB	0.173241	0.278721
ENSBTAG00000001282	RALGAPA1	-0.523743	0.000441101
ENSBTAG00000001283	RIC1	-0.111776	0.486573
ENSBTAG00000001286	ELMO3	0.695724	4.43e-07
ENSBTAG00000001287	LOC525426	0.307072	0.0508335
ENSBTAG00000001290	TUBD1	0.0659756	0.681929
ENSBTAG00000001292	LTF	0.333816	0.0329269
ENSBTAG00000001293	CFAP91	-0.12641	0.430956
ENSBTAG00000001294	PPP1R15A	0.670021	1.66e-06
ENSBTAG00000001295	DEPDC5	-0.164702	0.303461
ENSBTAG00000001296	TMEM50A	0.54901	0.000201589
ENSBTAG00000001298	STAMBPL1	-0.592796	4.43e-05
ENSBTAG00000001301	LRRC32	-0.400277	0.0095091
ENSBTAG00000001302	MRPS28	-0.236111	0.137226
ENSBTAG00000001303	HSPB8	-0.436647	0.00431392
ENSBTAG00000001305	ATP2B2	-0.239604	0.131339
ENSBTAG00000001306	FXN	-0.120555	0.452773
ENSBTAG00000001308	LOC522763	0.0528566	0.742753
ENSBTAG00000001314	TRMT6	-0.527624	0.000392667
ENSBTAG00000001321	IL1B	0.507802	0.000701152
ENSBTAG00000001325	UPB1	-0.0476371	0.767412
ENSBTAG00000001332	MYO1C	-0.561508	0.000133657
ENSBTAG00000001333	PPARG	0.196891	0.217259
ENSBTAG00000001338	CCR3	0.00823013	0.95927
ENSBTAG00000001343	DEPDC1	-0.457002	0.00266694
ENSBTAG00000001346	STRA8	0.693335	5.04e-07
ENSBTAG00000001348	COMMD8	-0.601275	3.22e-05
ENSBTAG00000001352	ENTR1	-0.227511	0.152555
ENSBTAG00000001354	INPP5E	-0.689067	6.32e-07
ENSBTAG00000001359	B3GNT7	-0.568964	0.00010377
ENSBTAG00000001360	RPS12	-0.359642	0.0209165
ENSBTAG00000001364	DPH6	-0.565095	0.000118424
ENSBTAG00000001368	LGALS3BP	0.749145	1.76e-08
ENSBTAG00000001385	ZSCAN2	-0.365634	0.0187309
ENSBTAG00000001387	WDR73	0.439759	0.0040156
ENSBTAG00000001390	B4GALT4	0.577843	7.62e-05
ENSBTAG00000001391	ANKRD42	-0.258457	0.102762
ENSBTAG00000001393	MTF2	-0.592416	4.49e-05
ENSBTAG00000001395	C1H21orf91	-0.22366	0.159809
ENSBTAG00000001396	ADAMTS7	0.542634	0.000247078
ENSBTAG00000001403	PRKCI	-0.124172	0.439227
ENSBTAG00000001405	GLCE	-0.679568	1.03e-06
ENSBTAG00000001408	CNRIP1	0.0796654	0.620515
ENSBTAG00000001410	GRAMD1B	0.0400743	0.803543
ENSBTAG00000001412	N6AMT1	-0.147336	0.357956
ENSBTAG00000001414	KCTD12	0.0012029	0.994045
ENSBTAG00000001420	ABHD12	0.649885	4.26e-06
ENSBTAG00000001424	MSH6	-0.583779	6.16e-05
ENSBTAG00000001425	FBXO11	0.341335	0.0289563
ENSBTAG00000001444	TNXB	-0.207163	0.193731
ENSBTAG00000001446	ABRACL	-0.44776	0.00332972
ENSBTAG00000001449	SRA1	0.674828	1.31e-06
ENSBTAG00000001450	APBB3	-0.0979575	0.542322
ENSBTAG00000001457	TMEM267	-0.453575	0.00289774
ENSBTAG00000001460	LIN7C	-0.469941	0.00193428
ENSBTAG00000001462	FLT4	0.675198	1.28e-06
ENSBTAG00000001463	TNKS	-0.328142	0.0362114
ENSBTAG00000001465	P2RY1	0.334605	0.0324905
ENSBTAG00000001468	SAMD4A	0.641525	6.19e-06
ENSBTAG00000001471	POC1A	-0.458968	0.0025419
ENSBTAG00000001473	ARVCF	0.606439	2.64e-05
ENSBTAG00000001474	NRGN	-0.0202058	0.900213
ENSBTAG00000001475	MCUR1	-0.409826	0.00779037
ENSBTAG00000001477	NA	0.493748	0.00103587
ENSBTAG00000001478	DESI2	-0.168224	0.293093
ENSBTAG00000001483	SRGAP2	0.217289	0.172356
ENSBTAG00000001484	LZTFL1	-0.32059	0.0409948
ENSBTAG00000001489	TUBA1A	-0.120652	0.452405
ENSBTAG00000001492	FYB1	0.47172	0.00184894
ENSBTAG00000001497	MRAS	0.128585	0.423006
ENSBTAG00000001499	TRIM33	-0.529027	0.000376368
ENSBTAG00000001500	FIGNL1	-0.315596	0.0444313
ENSBTAG00000001504	NOP14	0.0676301	0.674388
ENSBTAG00000001505	GRK4	-0.341148	0.0290498
ENSBTAG00000001507	CLCN5	0.283095	0.0728895
ENSBTAG00000001508	SH3RF1	0.380021	0.0142542
ENSBTAG00000001509	ELK3	-0.453959	0.00287108
ENSBTAG00000001510	CDK17	0.151079	0.345739
ENSBTAG00000001511	BCL6	0.694814	4.66e-07
ENSBTAG00000001512	ZFP64	-0.482883	0.00138515
ENSBTAG00000001513	PDIK1L	-0.467864	0.00203835
ENSBTAG00000001514	ASB11	0.147375	0.357828
ENSBTAG00000001523	YES1	-0.119649	0.456202
ENSBTAG00000001529	NSD3	-0.0445795	0.781966
ENSBTAG00000001537	TSKU	-0.270027	0.087743
ENSBTAG00000001538	NA	-0.144812	0.366341
ENSBTAG00000001539	SAV1	-0.294676	0.0614473
ENSBTAG00000001543	BRI3BP	-0.408642	0.00798765
ENSBTAG00000001548	NA	-0.292086	0.0638727
ENSBTAG00000001551	PLEKHG3	0.5206	0.000484188
ENSBTAG00000001562	NFE2	0.716284	1.4e-07
ENSBTAG00000001564	PDE4DIP	-0.297617	0.0587825
ENSBTAG00000001573	JMJD1C	-0.0856309	0.594499
ENSBTAG00000001575	CALM2	0.158377	0.32266
ENSBTAG00000001576	TMEM140	0.583598	6.2e-05
ENSBTAG00000001578	ADPGK	-0.304353	0.0530251
ENSBTAG00000001579	AGO2	-0.149922	0.349489
ENSBTAG00000001580	CLGN	-0.296243	0.0600155
ENSBTAG00000001585	WIPF1	0.439012	0.00408548
ENSBTAG00000001586	OTUD7B	-0.188055	0.239019
ENSBTAG00000001592	INSIG1	-0.311438	0.0474669
ENSBTAG00000001593	OGFOD2	-0.376653	0.015211
ENSBTAG00000001594	ARL6IP4	-0.0829998	0.605915
ENSBTAG00000001597	PITPNM2	-0.612749	2.06e-05
ENSBTAG00000001599	SV2A	-0.335555	0.0319709
ENSBTAG00000001600	DCUN1D4	-0.337436	0.0309628
ENSBTAG00000001601	PKM	0.669169	1.73e-06
ENSBTAG00000001602	IL4R	0.721279	1.04e-07
ENSBTAG00000001607	TMEM41B	-0.102509	0.52363
ENSBTAG00000001609	MAP2K6	-0.572855	9.07e-05
ENSBTAG00000001610	SLC4A1	-0.424255	0.00570151
ENSBTAG00000001614	ZNF174	-0.372468	0.0164756
ENSBTAG00000001615	RUNDC3A	-0.593074	4.38e-05
ENSBTAG00000001616	ZNF592	0.631417	9.57e-06
ENSBTAG00000001617	G2E3	-0.546937	0.000215469
ENSBTAG00000001618	ALPK3	0.728028	6.89e-08
ENSBTAG00000001619	SERINC5	-0.639935	6.64e-06
ENSBTAG00000001626	CTPS1	-0.56745	0.000109298
ENSBTAG00000001627	NA	0.0539621	0.737561
ENSBTAG00000001629	SCMH1	-0.432092	0.00478535
ENSBTAG00000001631	KIFC1	-0.540969	0.000260386
ENSBTAG00000001632	NBR1	0.337123	0.0311286
ENSBTAG00000001634	PHF1	0.22754	0.152501
ENSBTAG00000001635	CUTA	-0.339174	0.0300547
ENSBTAG00000001637	FUNDC1	-0.0501265	0.755621
ENSBTAG00000001640	EPB41L1	-0.551498	0.000185992
ENSBTAG00000001644	MDN1	0.052963	0.742252
ENSBTAG00000001647	PLEKHJ1	0.294779	0.0613525
ENSBTAG00000001648	RPL21	-0.226658	0.154139
ENSBTAG00000001649	ZFPM2	0.529519	0.0003708
ENSBTAG00000001651	SYF2	0.38209	0.0136917
ENSBTAG00000001652	SLCO3A1	-0.570708	9.77e-05
ENSBTAG00000001654	SNTB2	0.290283	0.0656063
ENSBTAG00000001656	TMEM254	-0.508798	0.000681592
ENSBTAG00000001657	PICALM	0.435082	0.00447115
ENSBTAG00000001660	SPTY2D1	-0.37693	0.0151304
ENSBTAG00000001662	EHD3	0.27378	0.0832558
ENSBTAG00000001663	PDF	-0.152466	0.341275
ENSBTAG00000001666	NIP7	-0.372696	0.0164046
ENSBTAG00000001673	C2CD5	-0.753208	1.33e-08
ENSBTAG00000001692	NDST1	-0.389744	0.0117725
ENSBTAG00000001698	CHTF8	-0.344126	0.0275865
ENSBTAG00000001708	TTLL12	0.682571	8.84e-07
ENSBTAG00000001710	CMTM8	-0.415876	0.00684564
ENSBTAG00000001712	CMTM7	-0.404537	0.00870597
ENSBTAG00000001714	MFSD9	-0.662126	2.42e-06
ENSBTAG00000001717	AURKB	-0.408725	0.00797371
ENSBTAG00000001721	GYG1	0.345851	0.0267674
ENSBTAG00000001727	PRXL2B	-0.0190913	0.905692
ENSBTAG00000001728	IGSF10	0.588119	5.26e-05
ENSBTAG00000001729	DUSP10	-0.424532	0.00566674
ENSBTAG00000001735	ADAM11	-0.240335	0.13013
ENSBTAG00000001737	TUT7	0.484487	0.00132777
ENSBTAG00000001739	CDH20	0.438087	0.00417353
ENSBTAG00000001747	PEX3	0.16162	0.312721
ENSBTAG00000001748	TRIM45	-0.190173	0.233675
ENSBTAG00000001749	SENP2	0.596481	3.86e-05
ENSBTAG00000001752	FUCA2	0.309624	0.0488435
ENSBTAG00000001754	AHCYL2	-0.565886	0.000115282
ENSBTAG00000001762	RFXANK	0.566565	0.00011265
ENSBTAG00000001763	NR2C2AP	0.132024	0.410601
ENSBTAG00000001767	NA	-0.0906202	0.573115
ENSBTAG00000001768	TXLNG	-0.199831	0.210332
ENSBTAG00000001773	NA	0.573144	8.98e-05
ENSBTAG00000001774	SPRY2	-0.370317	0.0171594
ENSBTAG00000001775	RINL	0.307748	0.0502997
ENSBTAG00000001777	RPLP2	-0.405351	0.0085592
ENSBTAG00000001782	MRPS12	-0.129895	0.418256
ENSBTAG00000001785	TGM3	0.678979	1.06e-06
ENSBTAG00000001790	SAFB2	0.410301	0.00771223
ENSBTAG00000001792	MICOS13	-0.246403	0.12042
ENSBTAG00000001793	HSD11B1L	-0.32663	0.0371306
ENSBTAG00000001794	RPL36	-0.307221	0.0507155
ENSBTAG00000001795	LONP1	-0.167263	0.295897
ENSBTAG00000001796	CATSPERD	-0.136454	0.394937
ENSBTAG00000001801	SYT4	0.50164	0.000833732
ENSBTAG00000001805	TWSG1	-0.497951	0.000923368
ENSBTAG00000001806	IQCD	0.450799	0.00309739
ENSBTAG00000001810	SCAF11	-0.43863	0.00412164
ENSBTAG00000001814	PLXND1	-0.123381	0.442167
ENSBTAG00000001815	ARHGEF5	0.636981	7.54e-06
ENSBTAG00000001816	SLC25A42	-0.218492	0.169936
ENSBTAG00000001817	TMEM161A	-0.267062	0.0914193
ENSBTAG00000001818	MEF2B	-0.0121245	0.940026
ENSBTAG00000001821	PRRC2C	-0.235725	0.137889
ENSBTAG00000001822	SNX10	0.353098	0.0235434
ENSBTAG00000001824	SLC2A6	0.261615	0.0984799
ENSBTAG00000001826	SASH1	0.263511	0.0959769
ENSBTAG00000001828	SCRN2	0.54023	0.000266499
ENSBTAG00000001829	SLC17A9	0.603087	3e-05
ENSBTAG00000001835	GJA1	0.0864817	0.590828
ENSBTAG00000001838	LRRC36	0.623814	1.32e-05
ENSBTAG00000001839	OCIAD2	0.521954	0.000465183
ENSBTAG00000001842	GSTM3	0.254626	0.108144
ENSBTAG00000001844	MOGS	0.211307	0.184768
ENSBTAG00000001847	CNTLN	0.385197	0.0128829
ENSBTAG00000001852	BREH1	-0.513163	0.000601478
ENSBTAG00000001857	DOK4	0.00546152	0.972965
ENSBTAG00000001858	NA	-0.237431	0.134979
ENSBTAG00000001861	SESTD1	0.537117	0.000293684
ENSBTAG00000001867	SACS	-0.363337	0.0195448
ENSBTAG00000001868	PCYT2	-0.233754	0.14131
ENSBTAG00000001872	ORC6	-0.509076	0.000676218
ENSBTAG00000001874	DOCK3	-0.0883211	0.582925
ENSBTAG00000001877	HMGN5	-0.308105	0.0500202
ENSBTAG00000001881	SLC10A1	0.566159	0.000114219
ENSBTAG00000001882	CD79A	-0.522332	0.000460002
ENSBTAG00000001886	FAM122B	-0.582778	6.39e-05
ENSBTAG00000001887	STAM2	0.516787	0.000541482
ENSBTAG00000001888	MED13L	0.0160265	0.920779
ENSBTAG00000001889	C22H3orf14	-0.160544	0.315998
ENSBTAG00000001890	RUBCN	-0.296845	0.0594722
ENSBTAG00000001892	YAE1	-0.312725	0.0465103
ENSBTAG00000001894	NEDD1	-0.5535	0.000174246
ENSBTAG00000001898	CCDC112	0.0702413	0.662551
ENSBTAG00000001900	NA	-0.148966	0.352604
ENSBTAG00000001902	CEP295	-0.123343	0.44231
ENSBTAG00000001903	C11H2orf50	-0.37856	0.0146628
ENSBTAG00000001904	ZNF276	0.732565	5.19e-08
ENSBTAG00000001906	FANCA	0.330739	0.0346767
ENSBTAG00000001919	ZNF652	-0.69762	4e-07
ENSBTAG00000001920	POLQ	-0.172825	0.279895
ENSBTAG00000001928	PDIA6	0.311793	0.0472015
ENSBTAG00000001931	TRABD	-0.292431	0.0635461
ENSBTAG00000001932	CRAT	0.424327	0.00569246
ENSBTAG00000001933	PTPA	0.543685	0.00023899
ENSBTAG00000001937	ANAPC11	-0.360154	0.0207215
ENSBTAG00000001938	CKS2	0.0207742	0.897421
ENSBTAG00000001941	SEMA4D	0.696731	4.2e-07
ENSBTAG00000001942	SNX27	0.395656	0.0104514
ENSBTAG00000001945	ARG2	0.633331	8.82e-06
ENSBTAG00000001948	VTI1B	0.678244	1.1e-06
ENSBTAG00000001950	RDH11	-0.595917	3.94e-05
ENSBTAG00000001961	MAP1B	0.621711	1.43e-05
ENSBTAG00000001962	MRPS27	-0.28701	0.0688474
ENSBTAG00000001977	YIPF6	-0.238217	0.133654
ENSBTAG00000001981	SLC6A17	-0.485235	0.00130176
ENSBTAG00000001983	SMAGP	-0.484239	0.0013365
ENSBTAG00000001987	SWAP70	-0.565737	0.000115868
ENSBTAG00000001992	CYP51A1	-0.344308	0.0274992
ENSBTAG00000001996	NA	-0.0317173	0.843938
ENSBTAG00000002000	TIMM8B	0.708583	2.18e-07
ENSBTAG00000002002	NA	-0.705949	2.53e-07
ENSBTAG00000002004	LLPH	0.137109	0.39265
ENSBTAG00000002006	THBS1	0.206332	0.195565
ENSBTAG00000002010	PI4K2A	0.392348	0.0111742
ENSBTAG00000002015	RPS6KA6	-0.205127	0.198245
ENSBTAG00000002018	EIF5A	-0.325556	0.0377952
ENSBTAG00000002020	CREBRF	-0.012914	0.936129
ENSBTAG00000002025	AMIGO2	-0.572561	9.16e-05
ENSBTAG00000002026	RPL5	-0.462512	0.00232952
ENSBTAG00000002027	FAM167B	0.494194	0.0010234
ENSBTAG00000002028	DIPK1A	-0.434475	0.00453334
ENSBTAG00000002033	UBXN2A	0.142967	0.372544
ENSBTAG00000002034	MFSD2B	0.531767	0.000346287
ENSBTAG00000002036	CACNB1	-0.560763	0.000137035
ENSBTAG00000002037	ATXN7L1	-0.509638	0.000665478
ENSBTAG00000002038	RPL14	-0.21598	0.17502
ENSBTAG00000002048	PTPN11	-0.485367	0.00129722
ENSBTAG00000002049	HADH	-0.454776	0.00281498
ENSBTAG00000002050	COA7	-0.117981	0.46255
ENSBTAG00000002051	ARAP1	0.667685	1.85e-06
ENSBTAG00000002052	PLOD1	0.663822	2.23e-06
ENSBTAG00000002055	ZFP28	0.0982875	0.540956
ENSBTAG00000002056	MARS2	-0.224726	0.157777
ENSBTAG00000002060	RPL19	-0.0823779	0.608626
ENSBTAG00000002068	TAGLN2	-0.160089	0.317389
ENSBTAG00000002069	BOLA	0.235882	0.13762
ENSBTAG00000002072	ERCC2	-0.200111	0.20968
ENSBTAG00000002075	MME	-0.126254	0.43153
ENSBTAG00000002076	STAU2	-0.682576	8.84e-07
ENSBTAG00000002078	KDM4A	0.559434	0.00014325
ENSBTAG00000002082	MARCKS	0.584372	6.03e-05
ENSBTAG00000002083	AUTS2	0.262482	0.0973291
ENSBTAG00000002090	CPSF4	-0.127852	0.425675
ENSBTAG00000002096	FCGR3A	-0.108511	0.499473
ENSBTAG00000002098	CDC34	-0.295756	0.0604578
ENSBTAG00000002100	GZMM	-0.61929	1.58e-05
ENSBTAG00000002103	PLCG2	-0.425195	0.00558421
ENSBTAG00000002105	TEX261	0.710795	1.92e-07
ENSBTAG00000002108	YWHAQ	-0.657793	2.97e-06
ENSBTAG00000002112	INSIG2	0.267322	0.0910917
ENSBTAG00000002113	NA	-0.51671	0.000542691
ENSBTAG00000002116	ZCCHC3	-0.547552	0.000211266
ENSBTAG00000002117	KIF18A	-0.486041	0.00127421
ENSBTAG00000002121	CDK2AP2	-0.0586499	0.715677
ENSBTAG00000002125	GNAL	0.610213	2.28e-05
ENSBTAG00000002126	PFKFB2	-0.021879	0.891997
ENSBTAG00000002127	TCP11L2	-0.0262644	0.870517
ENSBTAG00000002129	KLF5	0.297459	0.0589228
ENSBTAG00000002135	CD69	-0.218934	0.169052
ENSBTAG00000002136	FCHO1	-0.36543	0.0188018
ENSBTAG00000002144	ADRB2	-0.48504	0.0013085
ENSBTAG00000002148	RAB3D	0.714773	1.52e-07
ENSBTAG00000002154	GPR141	0.181384	0.256397
ENSBTAG00000002163	PTGER2	-0.189271	0.235939
ENSBTAG00000002171	FAM135A	0.499114	0.000894214
ENSBTAG00000002175	SRPK2	0.338146	0.0305891
ENSBTAG00000002176	NSMCE1	0.691257	5.63e-07
ENSBTAG00000002177	PIKFYVE	-0.624834	1.26e-05
ENSBTAG00000002179	CDIN1	-0.413753	0.00716527
ENSBTAG00000002182	COX17	0.372157	0.0165731
ENSBTAG00000002187	SERINC3	0.0580281	0.718567
ENSBTAG00000002190	DOCK8	0.129231	0.420661
ENSBTAG00000002191	RRP12	0.442357	0.00378047
ENSBTAG00000002192	VXN	-0.202532	0.204105
ENSBTAG00000002199	CORIN	0.102908	0.522003
ENSBTAG00000002202	CRAMP1	-0.331702	0.0341211
ENSBTAG00000002210	LAS1L	-0.487976	0.00121023
ENSBTAG00000002211	MAPK8IP3	-0.418464	0.00647287
ENSBTAG00000002219	ATAD3A	-0.133929	0.403823
ENSBTAG00000002220	SPTLC1	0.289583	0.066289
ENSBTAG00000002226	FBXO31	-0.269942	0.0878462
ENSBTAG00000002233	CPNE2	0.716539	1.37e-07
ENSBTAG00000002238	ARL2	-0.146432	0.360945
ENSBTAG00000002243	SNX15	0.487702	0.0012191
ENSBTAG00000002247	LOC100848288	0.392277	0.0111901
ENSBTAG00000002248	SAC3D1	0.067149	0.676578
ENSBTAG00000002251	NA	0.407447	0.00819127
ENSBTAG00000002260	NCAPD3	-0.165646	0.300659
ENSBTAG00000002266	NPL	0.127938	0.425362
ENSBTAG00000002271	CDADC1	-0.643042	5.79e-06
ENSBTAG00000002272	KCTD18	-0.680634	9.76e-07
ENSBTAG00000002277	MLLT1	-0.433004	0.00468753
ENSBTAG00000002278	FBN1	-0.0633866	0.69379
ENSBTAG00000002279	LUC7L3	-0.176616	0.269318
ENSBTAG00000002280	KIF5B	-0.0743573	0.644056
ENSBTAG00000002286	DNAJC18	-0.699488	3.61e-07
ENSBTAG00000002287	CHD9	-0.554824	0.000166846
ENSBTAG00000002290	NA	0.606752	2.61e-05
ENSBTAG00000002291	ZBTB41	-0.380633	0.0140859
ENSBTAG00000002292	SMARCA1	-0.683427	8.46e-07
ENSBTAG00000002293	ARL5A	-0.61238	2.09e-05
ENSBTAG00000002295	ATF2	-0.530168	0.000363571
ENSBTAG00000002296	STING1	-0.0726985	0.651485
ENSBTAG00000002298	CKAP2L	-0.44361	0.00367147
ENSBTAG00000002299	SEL1L3	-0.54936	0.000199321
ENSBTAG00000002302	CD59	0.244582	0.123276
ENSBTAG00000002313	ITPR2	-0.174528	0.275111
ENSBTAG00000002319	HMCN2	0.765535	5.53e-09
ENSBTAG00000002321	AMT	0.262116	0.0978138
ENSBTAG00000002326	LGALS3	0.577303	7.76e-05
ENSBTAG00000002327	TMEM208	0.356968	0.0219583
ENSBTAG00000002329	ASAP2	-0.0941756	0.558095
ENSBTAG00000002331	DLGAP5	-0.330754	0.0346678
ENSBTAG00000002333	HOPX	-0.397081	0.0101527
ENSBTAG00000002336	RCOR1	0.272167	0.0851615
ENSBTAG00000002340	STEAP4	0.380051	0.0142457
ENSBTAG00000002341	ETS1	-0.731003	5.72e-08
ENSBTAG00000002348	SLC4A4	-0.516094	0.000552518
ENSBTAG00000002350	PIK3R2	-0.382696	0.0135309
ENSBTAG00000002356	RBM47	0.421763	0.00602315
ENSBTAG00000002357	TICAM2	-0.616727	1.76e-05
ENSBTAG00000002361	TMCC2	-0.358182	0.0214802
ENSBTAG00000002362	APOLD1	-0.230844	0.146472
ENSBTAG00000002363	SESN2	0.637435	7.4e-06
ENSBTAG00000002367	HCFC1R1	0.403553	0.00888606
ENSBTAG00000002368	TULP2	-0.117313	0.465104
ENSBTAG00000002369	TMEM217	0.538974	0.000277182
ENSBTAG00000002370	NA	-0.142977	0.372509
ENSBTAG00000002374	ARMC5	0.0868713	0.58915
ENSBTAG00000002382	DDX10	-0.0388146	0.809602
ENSBTAG00000002385	SLC35E4	0.273846	0.0831786
ENSBTAG00000002391	TGFB1I1	-0.100483	0.531908
ENSBTAG00000002393	C23H6orf89	0.146511	0.360683
ENSBTAG00000002395	HPS3	-0.697509	4.02e-07
ENSBTAG00000002398	NA	-0.623875	1.31e-05
ENSBTAG00000002402	IGF2R	0.603586	2.95e-05
ENSBTAG00000002408	FHAD1	-0.302673	0.0544168
ENSBTAG00000002411	CTNND1	0.304585	0.0528349
ENSBTAG00000002415	TSPAN3	-0.518011	0.000522465
ENSBTAG00000002416	LOC783604	-0.626374	1.18e-05
ENSBTAG00000002417	RAB30	-0.481429	0.00143905
ENSBTAG00000002418	TICRR	-0.319785	0.0415332
ENSBTAG00000002422	BCL9	0.00331877	0.98357
ENSBTAG00000002428	PPA2	-0.296508	0.0597757
ENSBTAG00000002430	COL17A1	-0.0651508	0.685699
ENSBTAG00000002431	TRIM24	0.267931	0.0903294
ENSBTAG00000002432	ABHD13	-0.303618	0.0536306
ENSBTAG00000002435	PTPRE	0.348002	0.0257742
ENSBTAG00000002440	KIF7	-0.226492	0.15445
ENSBTAG00000002444	MKI67	-0.33626	0.0315902
ENSBTAG00000002445	NA	-0.361204	0.0203269
ENSBTAG00000002447	C7H19orf44	0.0599171	0.709799
ENSBTAG00000002455	KLHL8	0.675206	1.28e-06
ENSBTAG00000002457	SEC61B	0.29368	0.0623715
ENSBTAG00000002458	NUP155	-0.650578	4.13e-06
ENSBTAG00000002460	ACTL6A	-0.668262	1.8e-06
ENSBTAG00000002462	MRPL47	0.0761541	0.636047
ENSBTAG00000002463	NDUFB5	-0.361464	0.0202302
ENSBTAG00000002468	RPS28	-0.0703337	0.662133
ENSBTAG00000002470	CCDC78	0.167338	0.295677
ENSBTAG00000002472	CASP9	0.144238	0.368265
ENSBTAG00000002473	ANGPTL4	0.375488	0.0155545
ENSBTAG00000002477	MRM2	-0.21205	0.183193
ENSBTAG00000002478	AGMAT	-0.0997466	0.534936
ENSBTAG00000002480	NUDT1	-0.0431503	0.788794
ENSBTAG00000002481	HAGHL	0.311974	0.0470662
ENSBTAG00000002484	CIAO3	0.464748	0.0022037
ENSBTAG00000002485	TNS1	-0.0331324	0.837067
ENSBTAG00000002490	CHPT1	0.175828	0.271494
ENSBTAG00000002492	SYCP3	0.284022	0.0719157
ENSBTAG00000002493	VPS35	-0.243607	0.124825
ENSBTAG00000002495	BRD4	0.260159	0.100436
ENSBTAG00000002500	FBXL15	0.00825776	0.959133
ENSBTAG00000002501	CUEDC2	-0.150608	0.347262
ENSBTAG00000002504	IREB2	0.0825967	0.607671
ENSBTAG00000002520	CELF1	-0.441998	0.00381223
ENSBTAG00000002524	MRI1	-0.28339	0.0725782
ENSBTAG00000002525	C7H19orf53	-0.225501	0.156309
ENSBTAG00000002526	BDH2	-0.725283	8.15e-08
ENSBTAG00000002527	ZSWIM4	-0.091992	0.567298
ENSBTAG00000002531	ARHGAP10	0.0723738	0.652943
ENSBTAG00000002539	TRIOBP	0.0212568	0.895051
ENSBTAG00000002542	KRCC1	0.368852	0.0176384
ENSBTAG00000002549	PTMA	-0.408171	0.00806738
ENSBTAG00000002550	NA	-0.550697	0.000190891
ENSBTAG00000002554	TCAF1	-0.672203	1.49e-06
ENSBTAG00000002555	PDZK1IP1	-0.124708	0.437236
ENSBTAG00000002559	MIOX	0.042539	0.791719
ENSBTAG00000002561	CCDC120	-0.463664	0.00226392
ENSBTAG00000002562	PRAF2	0.755388	1.14e-08
ENSBTAG00000002563	WDR45	0.689988	6.02e-07
ENSBTAG00000002564	DLG4	-0.538451	0.000281744
ENSBTAG00000002571	PDCD2L	-0.315128	0.0447647
ENSBTAG00000002573	UBA2	-0.665966	2.01e-06
ENSBTAG00000002578	ZMYND11	-0.718204	1.25e-07
ENSBTAG00000002579	FBL	-0.241738	0.127836
ENSBTAG00000002580	MYH14	-0.202172	0.204929
ENSBTAG00000002586	TCF12	-0.578127	7.54e-05
ENSBTAG00000002594	ZNF436	-0.633749	8.67e-06
ENSBTAG00000002596	VSTM1	0.416255	0.00678987
ENSBTAG00000002599	MGARP	-0.155333	0.332167
ENSBTAG00000002600	EFCAB7	0.0862914	0.591648
ENSBTAG00000002603	PRPF39	-0.147107	0.358713
ENSBTAG00000002606	LGR4	-0.459382	0.00251624
ENSBTAG00000002612	FANCM	-0.657978	2.94e-06
ENSBTAG00000002613	MIS18BP1	-0.514028	0.000586635
ENSBTAG00000002614	RUFY2	-0.360415	0.020623
ENSBTAG00000002615	LONRF3	0.622956	1.36e-05
ENSBTAG00000002620	DNA2	-0.410178	0.00773237
ENSBTAG00000002623	SAMSN1	0.465749	0.00214932
ENSBTAG00000002624	PSTPIP2	0.623504	1.33e-05
ENSBTAG00000002625	MAP3K7	-0.364556	0.019109
ENSBTAG00000002626	ARHGAP6	-0.635059	8.19e-06
ENSBTAG00000002628	SLC44A2	-0.744195	2.45e-08
ENSBTAG00000002633	SEPTIN9	-0.687246	6.95e-07
ENSBTAG00000002635	PGLYRP1	0.384643	0.0130241
ENSBTAG00000002639	ZDHHC7	0.603731	2.93e-05
ENSBTAG00000002643	VPS52	0.488022	0.00120873
ENSBTAG00000002644	KCNQ4	-0.368067	0.0179
ENSBTAG00000002647	RGS10	0.695218	4.55e-07
ENSBTAG00000002648	RPS18	-0.335345	0.0320854
ENSBTAG00000002651	PKP2	0.126037	0.432329
ENSBTAG00000002655	ZWINT	-0.583386	6.25e-05
ENSBTAG00000002658	STAM	0.206061	0.196165
ENSBTAG00000002668	ZNF711	-0.459944	0.00248181
ENSBTAG00000002669	RASSF4	-0.02792	0.862431
ENSBTAG00000002675	NA	0.108198	0.500719
ENSBTAG00000002676	SAE1	-0.294668	0.0614543
ENSBTAG00000002678	MED18	0.0298686	0.852932
ENSBTAG00000002685	PITRM1	0.29227	0.063698
ENSBTAG00000002688	ATP1B1	-0.492943	0.00105879
ENSBTAG00000002699	KIT	-0.712725	1.72e-07
ENSBTAG00000002702	TSPAN32	0.717835	1.27e-07
ENSBTAG00000002703	ATP6V1A	0.303471	0.053752
ENSBTAG00000002705	REC8	0.581166	6.77e-05
ENSBTAG00000002706	GSTZ1	-0.361102	0.0203653
ENSBTAG00000002707	IPO4	0.318243	0.0425817
ENSBTAG00000002708	MRPL42	-0.140709	0.380221
ENSBTAG00000002710	TSSK4	-0.093421	0.561267
ENSBTAG00000002712	MDP1	-0.0506447	0.753174
ENSBTAG00000002714	GNAI1	-0.51221	0.000618223
ENSBTAG00000002719	ORC1	-0.321465	0.0404155
ENSBTAG00000002721	TUT4	-0.763118	6.6e-09
ENSBTAG00000002725	RNGTT	0.501953	0.000826484
ENSBTAG00000002730	ELP3	-0.462839	0.00231074
ENSBTAG00000002735	METTL26	-0.182916	0.252333
ENSBTAG00000002736	DNMT1	-0.531838	0.00034553
ENSBTAG00000002738	S1PR2	-0.625814	1.21e-05
ENSBTAG00000002742	MSH2	-0.678021	1.11e-06
ENSBTAG00000002743	OSGEP	0.63719	7.48e-06
ENSBTAG00000002745	APEX1	-0.60122	3.23e-05
ENSBTAG00000002746	OSTF1	0.384599	0.0130355
ENSBTAG00000002747	ABCA5	0.10459	0.51519
ENSBTAG00000002755	ANKRD12	-0.0726641	0.651639
ENSBTAG00000002756	CDCA2	-0.134135	0.403093
ENSBTAG00000002764	IGFLR1	0.395944	0.0103904
ENSBTAG00000002767	GNB4	-0.173909	0.276844
ENSBTAG00000002770	TCN2	0.548051	0.000207908
ENSBTAG00000002774	PTPN23	0.430688	0.00493937
ENSBTAG00000002782	ZC3H7B	-0.549056	0.000201286
ENSBTAG00000002783	PCYOX1	-0.516774	0.000541685
ENSBTAG00000002788	RAB27B	0.216951	0.173041
ENSBTAG00000002792	FUT11	-0.425401	0.00555878
ENSBTAG00000002795	NKTR	0.203125	0.202755
ENSBTAG00000002796	KLHL3	-0.245975	0.121087
ENSBTAG00000002799	SLC39A5	0.101169	0.529097
ENSBTAG00000002809	CAPN10	0.690148	5.97e-07
ENSBTAG00000002810	ZNF777	-0.537612	0.000289199
ENSBTAG00000002813	GAB1	0.0279576	0.862248
ENSBTAG00000002816	SARM1	-0.604829	2.81e-05
ENSBTAG00000002817	SLC46A1	-0.360768	0.02049
ENSBTAG00000002820	RBBP7	-0.565778	0.000115707
ENSBTAG00000002823	MPZL1	0.20436	0.199966
ENSBTAG00000002824	DPEP3	-0.463858	0.00225305
ENSBTAG00000002826	CLSPN	-0.428059	0.00523937
ENSBTAG00000002827	ACAT2	-0.506198	0.000733704
ENSBTAG00000002828	RNF185	0.31107	0.0477436
ENSBTAG00000002834	CCDC69	0.260384	0.100133
ENSBTAG00000002835	SMAD1	0.686056	7.39e-07
ENSBTAG00000002836	TAF3	-0.495072	0.000999196
ENSBTAG00000002837	TOR1B	-0.279899	0.0763244
ENSBTAG00000002842	HEATR4	-0.0560923	0.72759
ENSBTAG00000002845	CDH10	-0.262919	0.0967532
ENSBTAG00000002847	D2HGDH	-0.47686	0.00162066
ENSBTAG00000002848	C16H1orf74	-0.219829	0.167271
ENSBTAG00000002854	TMEM63A	0.239193	0.132021
ENSBTAG00000002859	NA	-0.745453	2.25e-08
ENSBTAG00000002863	ACAA2	0.29426	0.0618319
ENSBTAG00000002869	ARL4A	0.0940177	0.558758
ENSBTAG00000002880	SORBS1	-0.194232	0.223658
ENSBTAG00000002882	LMNB1	0.479602	0.00150936
ENSBTAG00000002883	RPTOR	-0.0126282	0.93754
ENSBTAG00000002885	MSR1	-0.29514	0.0610208
ENSBTAG00000002888	TMTC2	0.242129	0.1272
ENSBTAG00000002900	LOC511898	0.388899	0.0119725
ENSBTAG00000002902	ANO6	-0.01382	0.931659
ENSBTAG00000002904	ZNF787	0.269723	0.0881139
ENSBTAG00000002908	GNG4	0.30562	0.0519941
ENSBTAG00000002917	PRKAG2	0.450138	0.00314667
ENSBTAG00000002918	RAD51	-0.37491	0.0157273
ENSBTAG00000002920	KAT6B	-0.433955	0.00458732
ENSBTAG00000002922	GAB2	0.641241	6.27e-06
ENSBTAG00000002923	CX3CR1	-0.57495	8.43e-05
ENSBTAG00000002929	IRF4	-0.322333	0.0398474
ENSBTAG00000002931	BEST3	0.390633	0.0115651
ENSBTAG00000002937	ADGRE3	0.495313	0.000992644
ENSBTAG00000002939	FURIN	0.659164	2.78e-06
ENSBTAG00000002941	FES	0.690307	5.92e-07
ENSBTAG00000002944	ATP5MC3	-0.213088	0.181009
ENSBTAG00000002947	LY9	0.265951	0.0928266
ENSBTAG00000002948	SETD2	-0.494953	0.00100244
ENSBTAG00000002951	CD244	0.332005	0.033948
ENSBTAG00000002953	TXN	0.382561	0.0135666
ENSBTAG00000002956	ZNF674	0.594614	4.14e-05
ENSBTAG00000002962	PPM1M	0.595576	3.99e-05
ENSBTAG00000002964	TXLNB	-0.0344245	0.830804
ENSBTAG00000002966	DNAJC13	0.220265	0.16641
ENSBTAG00000002973	RPP30	-0.0984207	0.540405
ENSBTAG00000002977	ECE1	0.571768	9.42e-05
ENSBTAG00000002979	PIK3R3	-0.618083	1.66e-05
ENSBTAG00000002980	GPT2	0.345788	0.0267973
ENSBTAG00000002988	MACO1	-0.600278	3.34e-05
ENSBTAG00000002993	SFT2D1	0.689696	6.11e-07
ENSBTAG00000002995	GMPPA	-0.0904915	0.573663
ENSBTAG00000002996	SHROOM4	0.694999	4.61e-07
ENSBTAG00000002997	ADAMTSL1	-0.120582	0.452672
ENSBTAG00000002999	ANAPC15	0.440201	0.00397475
ENSBTAG00000003001	LAMTOR1	0.66156	2.48e-06
ENSBTAG00000003002	WDR75	-0.453866	0.00287751
ENSBTAG00000003014	TRPV2	-0.393005	0.0110273
ENSBTAG00000003015	SESN1	-0.266492	0.0921384
ENSBTAG00000003016	PTPN7	-0.53364	0.000326974
ENSBTAG00000003017	TTC38	0.102487	0.523717
ENSBTAG00000003018	FSTL3	-0.297992	0.0584492
ENSBTAG00000003021	SP1	-0.0619062	0.700605
ENSBTAG00000003033	GADD45G	0.602335	3.09e-05
ENSBTAG00000003035	IMPACT	-0.731977	5.39e-08
ENSBTAG00000003036	PPFIA2	0.100767	0.530747
ENSBTAG00000003038	TAP2	-0.174885	0.274116
ENSBTAG00000003039	PSMB8	-0.183688	0.250301
ENSBTAG00000003040	RALGAPB	-0.261129	0.0991297
ENSBTAG00000003043	GNG2	0.209992	0.18758
ENSBTAG00000003044	SPIN1	-0.434371	0.00454414
ENSBTAG00000003051	FER	0.00192899	0.99045
ENSBTAG00000003061	NA	0.706651	2.43e-07
ENSBTAG00000003062	FAM160B1	0.0891372	0.579434
ENSBTAG00000003063	SYNJ1	0.538504	0.000281279
ENSBTAG00000003064	PAXBP1	0.0960222	0.550367
ENSBTAG00000003066	NSA2	-0.320661	0.0409473
ENSBTAG00000003068	MSMO1	-0.207339	0.193344
ENSBTAG00000003069	MAN1C1	0.13457	0.401555
ENSBTAG00000003072	ACADVL	0.59843	3.59e-05
ENSBTAG00000003073	NAA40	-0.701638	3.21e-07
ENSBTAG00000003076	NT5DC1	0.285426	0.0704607
ENSBTAG00000003084	GPATCH2L	-0.100079	0.533571
ENSBTAG00000003087	DCUN1D5	-0.359074	0.0211343
ENSBTAG00000003089	RHPN2	-0.47197	0.00183717
ENSBTAG00000003092	ANAPC5	-0.299738	0.0569181
ENSBTAG00000003097	DENND4C	-0.751899	1.46e-08
ENSBTAG00000003098	MTDH	0.520542	0.000485015
ENSBTAG00000003100	SMTN	0.316672	0.0436712
ENSBTAG00000003102	GCC1	-0.427162	0.00534531
ENSBTAG00000003109	ITM2B	0.349132	0.0252653
ENSBTAG00000003111	ATM	-0.311255	0.0476048
ENSBTAG00000003114	AVL9	0.106058	0.509277
ENSBTAG00000003115	KBTBD2	-0.0140772	0.930389
ENSBTAG00000003128	SPATA6	0.6577	2.98e-06
ENSBTAG00000003137	PLPPR1	-0.0125412	0.937969
ENSBTAG00000003144	KIAA0825	-0.0491559	0.760212
ENSBTAG00000003151	DNAJB11	0.419611	0.00631328
ENSBTAG00000003152	IFI27	-0.298216	0.0582505
ENSBTAG00000003155	IFI27L2	-0.503254	0.000797004
ENSBTAG00000003161	YBEY	-0.31941	0.0417863
ENSBTAG00000003162	CRYZ	0.312395	0.0467538
ENSBTAG00000003169	FBXO24	-0.310396	0.0482536
ENSBTAG00000003174	NDUFAF4	-0.154066	0.336173
ENSBTAG00000003176	JAM3	0.430319	0.00498056
ENSBTAG00000003177	SLC25A33	0.498174	0.00091772
ENSBTAG00000003178	ATE1	-0.180077	0.259896
ENSBTAG00000003180	TMEM201	0.126324	0.431274
ENSBTAG00000003184	GATA1	0.174312	0.275714
ENSBTAG00000003185	ASAP1	0.178852	0.263207
ENSBTAG00000003186	OTULIN	-0.609388	2.35e-05
ENSBTAG00000003189	CCDC6	-0.633683	8.69e-06
ENSBTAG00000003191	FSCN1	-0.63454	8.38e-06
ENSBTAG00000003196	PAPSS2	0.562651	0.000128621
ENSBTAG00000003200	CSPG4B	0.58424	6.06e-05
ENSBTAG00000003205	RPL35	-0.196624	0.217896
ENSBTAG00000003221	ATF7IP	0.0090188	0.955371
ENSBTAG00000003222	ASNS	0.202659	0.203815
ENSBTAG00000003228	RPL3	-0.20547	0.197479
ENSBTAG00000003229	RPL23	-0.246553	0.120188
ENSBTAG00000003232	RAB29	-0.455358	0.00277554
ENSBTAG00000003237	IQSEC1	0.438716	0.00411349
ENSBTAG00000003239	UTP20	0.106354	0.508087
ENSBTAG00000003240	C8H9orf152	-0.373269	0.0162269
ENSBTAG00000003242	ACAD9	-0.267077	0.0913999
ENSBTAG00000003245	BCAR3	-0.456105	0.00272574
ENSBTAG00000003255	CD4	-0.339674	0.0297971
ENSBTAG00000003256	TOMM34	0.574576	8.54e-05
ENSBTAG00000003257	STK4	-0.210208	0.187116
ENSBTAG00000003259	TCERG1	-0.603435	2.96e-05
ENSBTAG00000003261	AURKC	0.251681	0.112427
ENSBTAG00000003263	TBCA	-0.114125	0.477404
ENSBTAG00000003265	ADD3	-0.644114	5.52e-06
ENSBTAG00000003276	PRKCH	-0.723903	8.86e-08
ENSBTAG00000003289	LOC616364	-0.112776	0.482659
ENSBTAG00000003290	SLC9A7	-0.589553	4.99e-05
ENSBTAG00000003296	TWNK	-0.491227	0.00110908
ENSBTAG00000003297	OASL	-0.374519	0.0158452
ENSBTAG00000003298	LZTS2	0.53737	0.000291383
ENSBTAG00000003300	MFGE8	0.617022	1.74e-05
ENSBTAG00000003303	MRPL58	0.521426	0.00047251
ENSBTAG00000003305	NCF1	0.718229	1.24e-07
ENSBTAG00000003312	CHST15	0.591906	4.58e-05
ENSBTAG00000003314	SKA3	0.229326	0.14922
ENSBTAG00000003315	MRPL57	-0.293129	0.0628869
ENSBTAG00000003322	TTLL7	0.414632	0.00703142
ENSBTAG00000003323	NOL6	0.435093	0.00446995
ENSBTAG00000003325	SNRK	-0.0976625	0.543545
ENSBTAG00000003326	NAIP	0.575183	8.36e-05
ENSBTAG00000003327	RUFY4	0.586137	5.66e-05
ENSBTAG00000003328	TAMM41	-0.191648	0.23
ENSBTAG00000003329	FST	-0.489032	0.0011765
ENSBTAG00000003330	ATL3	-0.647936	4.66e-06
ENSBTAG00000003332	RPP40	0.195215	0.221277
ENSBTAG00000003334	ADAP2	0.555957	0.000160746
ENSBTAG00000003339	ZBTB10	-0.553209	0.00017591
ENSBTAG00000003340	HDDC2	-0.643403	5.7e-06
ENSBTAG00000003353	SLC6A2	0.744196	2.45e-08
ENSBTAG00000003354	SMCHD1	-0.518908	0.000508905
ENSBTAG00000003358	MCFD2	0.476709	0.00162696
ENSBTAG00000003359	ELOVL5	-0.440643	0.00393423
ENSBTAG00000003362	HSP90B1	0.295936	0.0602942
ENSBTAG00000003366	DDX58	0.361321	0.0202833
ENSBTAG00000003372	SLC35B4	-0.249105	0.116277
ENSBTAG00000003376	ASB1	-0.293173	0.0628459
ENSBTAG00000003378	ACAP2	-0.102621	0.523171
ENSBTAG00000003381	TENT4A	-0.0917481	0.568331
ENSBTAG00000003384	CEP162	-0.429595	0.00506219
ENSBTAG00000003388	DPM2	0.509685	0.000664583
ENSBTAG00000003393	CCDC157	-0.330763	0.0346628
ENSBTAG00000003394	RNF215	-0.0676994	0.674073
ENSBTAG00000003395	ZRANB1	0.121743	0.448299
ENSBTAG00000003396	MAFB	0.195531	0.220515
ENSBTAG00000003397	CTBP2	0.623745	1.32e-05
ENSBTAG00000003398	KCNG1	-0.112554	0.483526
ENSBTAG00000003401	ACTR3	0.334021	0.0328135
ENSBTAG00000003403	PADI2	-0.236619	0.136359
ENSBTAG00000003405	TP53I3	-0.322434	0.0397819
ENSBTAG00000003408	NA	0.0532254	0.741019
ENSBTAG00000003415	ESD	-0.523832	0.000439934
ENSBTAG00000003417	PHKG2	0.51159	0.000629326
ENSBTAG00000003418	MSN	-0.287588	0.0682659
ENSBTAG00000003419	EAPP	0.0747665	0.642229
ENSBTAG00000003423	DDX24	-0.559844	0.000141306
ENSBTAG00000003424	BET1	0.481373	0.00144115
ENSBTAG00000003425	MGME1	-0.541973	0.000252282
ENSBTAG00000003432	ZAN	-0.728739	6.59e-08
ENSBTAG00000003434	CERS4	-0.560536	0.00013808
ENSBTAG00000003436	RHBDF2	-0.170346	0.286956
ENSBTAG00000003438	ZBTB43	-0.493711	0.00103692
ENSBTAG00000003443	USP46	-0.0263563	0.870068
ENSBTAG00000003449	KCP	-0.163083	0.308302
ENSBTAG00000003454	RGS20	0.190889	0.231885
ENSBTAG00000003455	ANKRD6	-0.152774	0.340291
ENSBTAG00000003456	NA	0.142925	0.372686
ENSBTAG00000003457	ATF5	0.588681	5.16e-05
ENSBTAG00000003458	CDCA7	-0.446159	0.0034581
ENSBTAG00000003460	TCEA1	-0.589591	4.99e-05
ENSBTAG00000003470	TTYH1	-1.9e-05	0.999906
ENSBTAG00000003483	NUDT18	0.224982	0.157291
ENSBTAG00000003484	CZIB	0.0603996	0.707565
ENSBTAG00000003489	IPCEF1	0.287694	0.0681599
ENSBTAG00000003491	SLC25A23	-0.411064	0.00758843
ENSBTAG00000003495	KDM7A	-0.0165022	0.918436
ENSBTAG00000003496	AIG1	-0.0856365	0.594474
ENSBTAG00000003498	FAT2	0.321454	0.0404229
ENSBTAG00000003499	ENPP4	-0.193503	0.225433
ENSBTAG00000003503	C18H16orf87	-0.469821	0.00194019
ENSBTAG00000003504	GSS	0.583782	6.16e-05
ENSBTAG00000003506	STEAP2	0.305085	0.0524274
ENSBTAG00000003508	CFAP69	0.58728	5.43e-05
ENSBTAG00000003509	PLEKHA2	-0.369008	0.0175869
ENSBTAG00000003511	SLAIN1	-0.727881	6.95e-08
ENSBTAG00000003514	HSF4	0.641737	6.13e-06
ENSBTAG00000003519	NOL3	0.776438	2.43e-09
ENSBTAG00000003525	STXBP1	0.084568	0.599099
ENSBTAG00000003526	SYNE3	-0.318714	0.0422592
ENSBTAG00000003528	NA	0.215296	0.176424
ENSBTAG00000003531	ABCA13	-0.148111	0.355407
ENSBTAG00000003532	TLE4	0.19489	0.222061
ENSBTAG00000003535	DPM3	0.523858	0.000439596
ENSBTAG00000003536	MARCHF6	-0.153055	0.339392
ENSBTAG00000003541	ZNF614	-0.469326	0.00196462
ENSBTAG00000003544	S1PR5	-0.584434	6.02e-05
ENSBTAG00000003545	TAF1D	-0.390487	0.011599
ENSBTAG00000003546	TFAM	-0.39557	0.0104697
ENSBTAG00000003548	GSTP1	-0.189727	0.234792
ENSBTAG00000003550	C29H11orf54	0.0331634	0.836917
ENSBTAG00000003553	ZFP36L2	-0.582518	6.45e-05
ENSBTAG00000003556	ZFYVE21	0.492159	0.00108148
ENSBTAG00000003557	CCDC117	0.42197	0.00599581
ENSBTAG00000003559	PPP1R13B	-0.411573	0.00750658
ENSBTAG00000003560	LOC506251	-0.212069	0.183152
ENSBTAG00000003565	TRIM3	0.207026	0.194032
ENSBTAG00000003566	ARFIP2	0.0612456	0.703654
ENSBTAG00000003567	TIMM10B	-0.511309	0.000634413
ENSBTAG00000003569	DZIP1	-0.617387	1.71e-05
ENSBTAG00000003575	ZKSCAN4	-0.534261	0.000320793
ENSBTAG00000003578	DPCD	-0.310397	0.0482527
ENSBTAG00000003579	FBXW4	-0.316773	0.0436004
ENSBTAG00000003580	PSD	-0.366006	0.0186017
ENSBTAG00000003581	SETD7	0.00123649	0.993878
ENSBTAG00000003585	CD47	0.212237	0.182799
ENSBTAG00000003586	MAN1A2	-0.219754	0.167421
ENSBTAG00000003587	ELL	0.571766	9.42e-05
ENSBTAG00000003588	ZFAND1	-0.227666	0.152267
ENSBTAG00000003589	COMMD3	-0.0612201	0.703772
ENSBTAG00000003594	RIBC2	0.752086	1.44e-08
ENSBTAG00000003598	NA	0.774823	2.76e-09
ENSBTAG00000003602	RBPJ	-0.208988	0.189747
ENSBTAG00000003604	ADAMTSL4	0.237384	0.135059
ENSBTAG00000003606	GLI4	-0.102143	0.525119
ENSBTAG00000003607	FAM20C	0.628033	1.1e-05
ENSBTAG00000003608	SYCP2	0.294808	0.0613257
ENSBTAG00000003616	DCLRE1B	0.122927	0.443863
ENSBTAG00000003617	ALKBH4	0.0875082	0.586412
ENSBTAG00000003619	SEC24D	-0.0163474	0.919198
ENSBTAG00000003622	ZKSCAN7	-0.36991	0.0172915
ENSBTAG00000003634	CISD1	-0.0723172	0.653197
ENSBTAG00000003635	SLC35C2	0.269286	0.0886504
ENSBTAG00000003636	LIPA	0.355928	0.0223752
ENSBTAG00000003639	ELMO2	0.584051	6.1e-05
ENSBTAG00000003642	PRDX1	-0.176622	0.269302
ENSBTAG00000003644	HSPBP1	0.163711	0.30642
ENSBTAG00000003650	NR4A2	-0.22363	0.159866
ENSBTAG00000003651	OTOP1	-0.149936	0.349443
ENSBTAG00000003653	LYAR	-0.314857	0.0449589
ENSBTAG00000003661	SLC35F2	-0.189615	0.235075
ENSBTAG00000003665	NUP210	-0.612036	2.12e-05
ENSBTAG00000003668	RADX	-0.281204	0.0749066
ENSBTAG00000003669	BNC2	0.781525	1.63e-09
ENSBTAG00000003675	ADGRL1	-0.561689	0.000132848
ENSBTAG00000003682	DNAJB13	-0.313966	0.0456021
ENSBTAG00000003687	FOXK2	0.0672352	0.676185
ENSBTAG00000003690	NHLRC2	-0.478139	0.00156789
ENSBTAG00000003692	UCP2	0.0599551	0.709623
ENSBTAG00000003693	SUN2	-0.698782	3.76e-07
ENSBTAG00000003695	WDR45B	0.0646643	0.687927
ENSBTAG00000003696	BICDL1	-0.270439	0.0872408
ENSBTAG00000003707	GRAP	-0.306174	0.051549
ENSBTAG00000003711	EPAS1	0.280478	0.0756936
ENSBTAG00000003713	ZNRD2	-0.0917625	0.568269
ENSBTAG00000003718	HACL1	0.453778	0.00288359
ENSBTAG00000003719	TDRD7	0.538578	0.000280628
ENSBTAG00000003721	CHST1	-0.534719	0.000316295
ENSBTAG00000003724	BRDT	-0.649067	4.42e-06
ENSBTAG00000003726	MTMR9	-0.136977	0.393108
ENSBTAG00000003727	SH3KBP1	0.0557492	0.729193
ENSBTAG00000003741	NEURL1	0.242343	0.126855
ENSBTAG00000003743	NA	-0.329133	0.0356193
ENSBTAG00000003746	SCP2	0.328861	0.0357812
ENSBTAG00000003747	PTGR2	-0.669936	1.66e-06
ENSBTAG00000003749	KCNMB4	0.0734698	0.648026
ENSBTAG00000003752	SLC25A24	0.509715	0.000664006
ENSBTAG00000003758	TKT	0.59122	4.7e-05
ENSBTAG00000003759	PCNX3	0.653814	3.56e-06
ENSBTAG00000003760	NA	0.719881	1.13e-07
ENSBTAG00000003763	MYO5C	-0.452998	0.00293831
ENSBTAG00000003764	AKIRIN2	0.642888	5.83e-06
ENSBTAG00000003773	SLC25A13	0.375075	0.0156779
ENSBTAG00000003777	TIE1	-0.478593	0.00154951
ENSBTAG00000003779	ZC4H2	-0.2985	0.0579998
ENSBTAG00000003781	MPL	0.455897	0.00273953
ENSBTAG00000003788	RCC1	-0.477468	0.00159538
ENSBTAG00000003791	LPAR3	-0.347674	0.0259238
ENSBTAG00000003793	NGLY1	0.401532	0.00926614
ENSBTAG00000003794	GNAO1	-0.411148	0.00757483
ENSBTAG00000003804	SCCPDH	-0.46628	0.002121
ENSBTAG00000003806	ECM1	0.610092	2.29e-05
ENSBTAG00000003807	CNOT9	-0.483263	0.00137138
ENSBTAG00000003808	HDAC9	-0.592945	4.41e-05
ENSBTAG00000003809	PLCD4	0.271904	0.0854763
ENSBTAG00000003810	LOC524650	0.230162	0.147702
ENSBTAG00000003813	BCS1L	0.326566	0.0371702
ENSBTAG00000003815	EDEM2	0.621424	1.45e-05
ENSBTAG00000003819	STK36	-0.170304	0.287076
ENSBTAG00000003820	GRAMD1A	0.429206	0.00510664
ENSBTAG00000003822	CROCC	-0.104052	0.517365
ENSBTAG00000003825	PTPN12	0.315858	0.0442453
ENSBTAG00000003826	SCN1B	-0.562933	0.000127403
ENSBTAG00000003832	MFAP2	0.136798	0.393735
ENSBTAG00000003833	SLC35G2	-0.505177	0.000755127
ENSBTAG00000003835	BMP4	0.212604	0.182025
ENSBTAG00000003836	ADAM19	0.551576	0.000185519
ENSBTAG00000003840	GUCY1B1	-0.615691	1.83e-05
ENSBTAG00000003848	ATRN	0.184119	0.249173
ENSBTAG00000003851	CCNL1	0.507575	0.000705691
ENSBTAG00000003855	FAM120C	-0.233096	0.142464
ENSBTAG00000003857	SUSD6	0.522651	0.000455674
ENSBTAG00000003863	PCED1A	-0.0463444	0.773556
ENSBTAG00000003865	CASR	0.11516	0.473393
ENSBTAG00000003872	STX16	-0.346677	0.0263827
ENSBTAG00000003876	MCU	0.53486	0.00031493
ENSBTAG00000003877	ZCCHC24	-0.544152	0.000235475
ENSBTAG00000003878	ZUP1	0.324334	0.0385627
ENSBTAG00000003880	EMILIN2	0.549011	0.000201581
ENSBTAG00000003882	EMC3	0.703836	2.84e-07
ENSBTAG00000003884	FAM120B	-0.180852	0.257816
ENSBTAG00000003885	PEX2	-0.173894	0.276885
ENSBTAG00000003887	ECHDC1	-0.724594	8.5e-08
ENSBTAG00000003889	PER1	0.0414053	0.797152
ENSBTAG00000003892	LOC537017	-0.400699	0.0094269
ENSBTAG00000003894	NDRG4	-0.367521	0.0180837
ENSBTAG00000003901	DNMT3B	-0.420593	0.00617938
ENSBTAG00000003902	ZNF512	-0.613565	1.99e-05
ENSBTAG00000003907	TSPAN14	0.172262	0.281489
ENSBTAG00000003914	MVB12A	-0.148466	0.354242
ENSBTAG00000003915	LARP6	-0.366963	0.0182729
ENSBTAG00000003916	DPH3	0.331559	0.0342029
ENSBTAG00000003920	TGM1	0.670467	1.62e-06
ENSBTAG00000003923	GPBAR1	0.337479	0.0309402
ENSBTAG00000003928	ATG16L1	0.532164	0.000342106
ENSBTAG00000003934	PSPC1	-0.546576	0.000217972
ENSBTAG00000003935	TMBIM1	0.528283	0.000384944
ENSBTAG00000003936	PNKD	0.178143	0.265135
ENSBTAG00000003937	LOC504858	-0.236151	0.137158
ENSBTAG00000003941	AP1AR	-0.590203	4.88e-05
ENSBTAG00000003943	TTC39B	-0.638095	7.19e-06
ENSBTAG00000003944	CATIP	0.810738	1.32e-10
ENSBTAG00000003946	NECAB3	-0.238393	0.133359
ENSBTAG00000003947	SSBP4	-0.298345	0.0581373
ENSBTAG00000003948	FDPS	-0.0452277	0.778874
ENSBTAG00000003952	FBXL2	0.232376	0.143737
ENSBTAG00000003953	ZNF316	-0.448942	0.00323762
ENSBTAG00000003954	ASH1L	-0.263869	0.0955087
ENSBTAG00000003956	SGCA	-0.56771	0.00010833
ENSBTAG00000003957	NA	-0.0574546	0.721236
ENSBTAG00000003958	TMEM220	-0.0834786	0.60383
ENSBTAG00000003959	ARHGAP24	-0.492836	0.00106184
ENSBTAG00000003960	CCP110	-0.471556	0.00185666
ENSBTAG00000003961	SNX20	0.367852	0.0179721
ENSBTAG00000003963	FER1L5	-0.0782458	0.626776
ENSBTAG00000003965	LIPT1	-0.1615	0.313087
ENSBTAG00000003966	DUSP3	0.0627769	0.696594
ENSBTAG00000003968	UBP1	-0.212592	0.182051
ENSBTAG00000003970	MITD1	0.482906	0.00138433
ENSBTAG00000003971	E2F1	-0.461382	0.00239547
ENSBTAG00000003975	LMAN2L	-0.129539	0.419545
ENSBTAG00000003981	RRP1	-0.0344308	0.830773
ENSBTAG00000003983	TOM1L2	-0.0560744	0.727673
ENSBTAG00000003986	CXXC5	-0.66446	2.17e-06
ENSBTAG00000003989	GSTO1	-0.247159	0.11925
ENSBTAG00000003990	ITPRIP	0.490263	0.00113826
ENSBTAG00000004004	CSDC2	-0.464201	0.0022339
ENSBTAG00000004005	WDR7	-0.0651054	0.685907
ENSBTAG00000004008	FAM199X	-0.439981	0.00399503
ENSBTAG00000004009	PMM1	-0.128134	0.424646
ENSBTAG00000004010	PAPPA	-0.0397673	0.805018
ENSBTAG00000004015	KAT6A	-0.18041	0.259002
ENSBTAG00000004017	PLEKHG2	-0.559218	0.000144286
ENSBTAG00000004018	DGKA	-0.448117	0.00330167
ENSBTAG00000004019	PMEL	-0.151863	0.343211
ENSBTAG00000004021	CDK2	-0.497828	0.000926495
ENSBTAG00000004023	ELAPOR2	-0.669682	1.68e-06
ENSBTAG00000004024	UBE2Q2	0.671732	1.52e-06
ENSBTAG00000004028	POLK	-0.366718	0.0183567
ENSBTAG00000004034	SESN3	-0.479542	0.00151172
ENSBTAG00000004035	SDK1	-0.37535	0.0155956
ENSBTAG00000004037	JUN	0.148451	0.354288
ENSBTAG00000004038	ABAT	-0.505249	0.000753607
ENSBTAG00000004041	ANKRD10	-0.175188	0.273272
ENSBTAG00000004043	LOC407171	0.737241	3.86e-08
ENSBTAG00000004046	DTX4	-0.225893	0.155572
ENSBTAG00000004059	SOAT1	0.724701	8.44e-08
ENSBTAG00000004061	NA	0.409354	0.00786842
ENSBTAG00000004064	BPNT1	0.0339365	0.833168
ENSBTAG00000004066	PARP8	0.226148	0.155093
ENSBTAG00000004072	CAPZA2	0.472002	0.0018357
ENSBTAG00000004073	MTA3	-0.543997	0.000236641
ENSBTAG00000004075	IDI1	-0.330843	0.0346162
ENSBTAG00000004076	NA	-0.235229	0.138744
ENSBTAG00000004077	YWHAG	0.0727305	0.651341
ENSBTAG00000004078	KCNH2	-0.397266	0.0101145
ENSBTAG00000004079	ZNF106	-0.382026	0.013709
ENSBTAG00000004080	TIAL1	0.611476	2.17e-05
ENSBTAG00000004085	ASF1B	-0.567412	0.000109438
ENSBTAG00000004091	GTF3C4	-0.44045	0.00395185
ENSBTAG00000004092	AK8	0.125665	0.433701
ENSBTAG00000004098	ARMT1	0.284012	0.071926
ENSBTAG00000004099	CCDC170	0.159386	0.319547
ENSBTAG00000004100	TTI1	-0.530282	0.000362308
ENSBTAG00000004104	RUNX2	-0.390965	0.0114885
ENSBTAG00000004106	PRKRIP1	0.0670529	0.677015
ENSBTAG00000004108	CENPX	-0.384624	0.013029
ENSBTAG00000004110	NA	-0.644526	5.42e-06
ENSBTAG00000004111	LRRC45	0.00648579	0.967897
ENSBTAG00000004112	GAMT	-0.0666942	0.67865
ENSBTAG00000004114	MAP3K11	0.65864	2.85e-06
ENSBTAG00000004115	MYLIP	-0.458668	0.00256064
ENSBTAG00000004120	HEMK1	0.124791	0.43693
ENSBTAG00000004124	CPOX	-0.0838415	0.602252
ENSBTAG00000004131	RAP2C	-0.177093	0.268008
ENSBTAG00000004135	LMTK2	0.508788	0.000681789
ENSBTAG00000004136	NFE2L3	-0.582467	6.46e-05
ENSBTAG00000004138	BICRA	-0.182323	0.2539
ENSBTAG00000004139	BACH1	0.359126	0.0211143
ENSBTAG00000004140	STKLD1	0.470247	0.00191938
ENSBTAG00000004147	FBH1	0.557065	0.000154969
ENSBTAG00000004150	NRG1	0.657693	2.98e-06
ENSBTAG00000004154	SKIL	-0.203842	0.201133
ENSBTAG00000004155	SPATA20	-0.0396445	0.805609
ENSBTAG00000004165	NA	-0.295396	0.060786
ENSBTAG00000004171	GPHN	0.412041	0.00743215
ENSBTAG00000004172	SETD1B	0.0482084	0.764702
ENSBTAG00000004173	UBXN8	0.535996	0.000304063
ENSBTAG00000004177	TANC1	0.00902519	0.955339
ENSBTAG00000004184	WDSUB1	0.115312	0.472803
ENSBTAG00000004189	MLXIP	0.652755	3.74e-06
ENSBTAG00000004190	ARHGAP29	0.276638	0.0799602
ENSBTAG00000004191	JMJD4	0.412956	0.00728854
ENSBTAG00000004194	RALGDS	-0.680551	9.8e-07
ENSBTAG00000004196	FMNL1	0.521237	0.000475164
ENSBTAG00000004200	GTPBP3	-0.17259	0.28056
ENSBTAG00000004204	GPR107	-0.267728	0.0905829
ENSBTAG00000004208	PLEKHG6	0.119083	0.458349
ENSBTAG00000004211	TNFRSF1A	0.629262	1.05e-05
ENSBTAG00000004216	MAP3K2	-0.16026	0.316865
ENSBTAG00000004221	ESM1	-0.553321	0.000175268
ENSBTAG00000004223	SRR	-0.175372	0.272761
ENSBTAG00000004224	C7H19orf38	0.708734	2.16e-07
ENSBTAG00000004225	TSR1	-0.186877	0.242027
ENSBTAG00000004227	TBCK	-0.348119	0.0257211
ENSBTAG00000004231	GPM6A	-0.316671	0.0436723
ENSBTAG00000004238	TACC1	-0.428941	0.00513707
ENSBTAG00000004240	TMPO	-0.671217	1.56e-06
ENSBTAG00000004243	LYPLA1	0.0990595	0.537767
ENSBTAG00000004246	SPSB1	0.156854	0.327395
ENSBTAG00000004247	RPH3A	0.564919	0.000119133
ENSBTAG00000004256	ODC1	-0.0616347	0.701857
ENSBTAG00000004257	TAF4B	-0.354573	0.0229282
ENSBTAG00000004258	EEF2	-0.718681	1.21e-07
ENSBTAG00000004259	HPCAL1	0.560168	0.000139785
ENSBTAG00000004262	ZFP2	0.0344784	0.830543
ENSBTAG00000004263	ATP6V0A4	-0.56144	0.00013396
ENSBTAG00000004268	TRAPPC5	-0.264633	0.0945181
ENSBTAG00000004269	SGK1	0.0609332	0.705097
ENSBTAG00000004270	FCER2	-0.568003	0.000107247
ENSBTAG00000004273	CST7	-0.456933	0.00267138
ENSBTAG00000004277	EVC2	-0.279408	0.0768634
ENSBTAG00000004278	APMAP	-0.590724	4.78e-05
ENSBTAG00000004279	RHOA	0.20298	0.203086
ENSBTAG00000004281	ACSS1	-0.518701	0.000511996
ENSBTAG00000004283	PPFIBP1	-0.0927186	0.564228
ENSBTAG00000004286	CDC45	-0.0502048	0.755251
ENSBTAG00000004288	GSTA4	-0.237074	0.135584
ENSBTAG00000004290	DDX28	-0.237705	0.134517
ENSBTAG00000004291	SEPTIN6	-0.694199	4.81e-07
ENSBTAG00000004297	ACOXL	0.0451699	0.77915
ENSBTAG00000004302	NDUFAF5	0.556621	0.00015726
ENSBTAG00000004307	VPS36	-0.655108	3.36e-06
ENSBTAG00000004310	UBR7	-0.555393	0.000163754
ENSBTAG00000004315	HDLBP	0.600759	3.28e-05
ENSBTAG00000004316	BOD1L1	-0.207096	0.193878
ENSBTAG00000004318	ARL3	-0.330889	0.0345897
ENSBTAG00000004321	SFXN2	-0.173376	0.278342
ENSBTAG00000004322	FOS	-0.272379	0.0849099
ENSBTAG00000004328	CHST10	-0.455454	0.0027691
ENSBTAG00000004329	RELL1	0.400966	0.00937511
ENSBTAG00000004337	PDE1B	-0.112251	0.484715
ENSBTAG00000004339	LOC508153	-0.279032	0.0772787
ENSBTAG00000004343	CCS	0.447717	0.0033331
ENSBTAG00000004344	ACSL1	0.335766	0.0318565
ENSBTAG00000004349	DAZAP2	0.407219	0.00823065
ENSBTAG00000004358	DARS2	-0.549653	0.000197445
ENSBTAG00000004361	ZBTB37	0.31917	0.0419486
ENSBTAG00000004362	SERPINC1	0.520324	0.000488143
ENSBTAG00000004364	THNSL2	-0.474032	0.00174293
ENSBTAG00000004367	COQ10A	-0.671241	1.56e-06
ENSBTAG00000004368	NFATC3	-0.577846	7.61e-05
ENSBTAG00000004374	CNPY2	-0.0220993	0.890916
ENSBTAG00000004377	PHLDB3	0.635192	8.15e-06
ENSBTAG00000004378	IL23A	0.697195	4.09e-07
ENSBTAG00000004379	ETHE1	0.506755	0.000722249
ENSBTAG00000004380	STAT2	0.598823	3.53e-05
ENSBTAG00000004383	FNBP1L	-0.0682374	0.671628
ENSBTAG00000004386	SOCS1	0.206208	0.195839
ENSBTAG00000004392	C29H11orf24	-0.0737321	0.646852
ENSBTAG00000004394	PKIB	0.0434348	0.787434
ENSBTAG00000004398	IMMP2L	0.273161	0.0839837
ENSBTAG00000004400	PRRC2B	-0.0230773	0.88612
ENSBTAG00000004401	UGGT2	-0.35004	0.024862
ENSBTAG00000004403	CD320	-0.392286	0.0111881
ENSBTAG00000004406	MSI2	-0.161018	0.314553
ENSBTAG00000004407	KCNK2	0.239344	0.13177
ENSBTAG00000004413	RHOBTB3	-0.0111511	0.944834
ENSBTAG00000004416	NUDC	0.000799906	0.99604
ENSBTAG00000004421	CHST14	-0.56916	0.000103073
ENSBTAG00000004422	ALG14	-0.228283	0.151129
ENSBTAG00000004426	DNAJB14	-0.34978	0.0249768
ENSBTAG00000004427	OSBPL8	0.102301	0.524475
ENSBTAG00000004428	H2AZ1	-0.0889735	0.580134
ENSBTAG00000004430	SGPP1	0.474038	0.00174266
ENSBTAG00000004436	PPT2	0.467783	0.00204252
ENSBTAG00000004440	SLC15A1	0.305051	0.0524551
ENSBTAG00000004448	CKAP5	-0.429651	0.0050559
ENSBTAG00000004449	DGKE	-0.586347	5.61e-05
ENSBTAG00000004457	ORAI1	0.1151	0.473624
ENSBTAG00000004458	MORN3	-0.523433	0.000445203
ENSBTAG00000004460	RFWD3	-0.648399	4.56e-06
ENSBTAG00000004463	KDELR1	0.312455	0.0467091
ENSBTAG00000004464	HROB	-0.255993	0.1062
ENSBTAG00000004472	NA	0.697725	3.98e-07
ENSBTAG00000004475	CDK5R1	0.576341	8.03e-05
ENSBTAG00000004476	ADHFE1	-0.555858	0.000161269
ENSBTAG00000004488	MEI1	-0.101527	0.527633
ENSBTAG00000004489	APPBP2	-0.172011	0.282201
ENSBTAG00000004492	SWT1	0.138979	0.386163
ENSBTAG00000004495	UBA5	-0.441654	0.00384291
ENSBTAG00000004499	RGS3	-0.623684	1.32e-05
ENSBTAG00000004502	CLUAP1	-0.49174	0.00109383
ENSBTAG00000004505	NLRC3	-0.657433	3.02e-06
ENSBTAG00000004509	SLX4	0.0170008	0.915979
ENSBTAG00000004511	VAV2	-0.572853	9.07e-05
ENSBTAG00000004515	KCNK1	-0.191239	0.231015
ENSBTAG00000004517	TARBP1	-0.60995	2.3e-05
ENSBTAG00000004521	LSM7	-0.086136	0.592318
ENSBTAG00000004524	SPPL2B	-0.114174	0.477214
ENSBTAG00000004532	FGFR1OP2	0.0737768	0.646652
ENSBTAG00000004541	LPAR5	0.537519	0.000290039
ENSBTAG00000004542	FAM78A	-0.453541	0.00290017
ENSBTAG00000004544	TXNDC9	0.589895	4.93e-05
ENSBTAG00000004547	OLR1	0.15653	0.328409
ENSBTAG00000004553	TPM4	0.61183	2.13e-05
ENSBTAG00000004554	CAPZB	0.155665	0.331121
ENSBTAG00000004556	SLC2A3	0.563032	0.00012698
ENSBTAG00000004557	DHRS9	0.41868	0.00644247
ENSBTAG00000004558	C10H15orf48	0.721515	1.02e-07
ENSBTAG00000004564	MBNL1	-0.438814	0.00410419
ENSBTAG00000004568	GALNS	0.652464	3.79e-06
ENSBTAG00000004574	UGT8	-0.0725001	0.652375
ENSBTAG00000004575	FAM126A	0.168277	0.292938
ENSBTAG00000004580	MS4A1	-0.604863	2.8e-05
ENSBTAG00000004585	NA	0.367882	0.0179618
ENSBTAG00000004586	LOC107132045	-0.410949	0.00760694
ENSBTAG00000004587	DUSP6	-0.13476	0.400884
ENSBTAG00000004588	KCNN4	-0.522072	0.000463561
ENSBTAG00000004590	PPIH	0.136929	0.393278
ENSBTAG00000004597	PIM2	-0.0677091	0.674029
ENSBTAG00000004604	CCDC124	0.0866839	0.589957
ENSBTAG00000004608	LOC100138951	0.0756047	0.638492
ENSBTAG00000004613	CSGALNACT1	0.260724	0.0996746
ENSBTAG00000004620	ZNF133	-0.317611	0.0430176
ENSBTAG00000004622	DZANK1	-0.350776	0.0245391
ENSBTAG00000004632	ASPSCR1	0.518084	0.000521343
ENSBTAG00000004635	LLGL1	-0.604065	2.89e-05
ENSBTAG00000004636	PLEKHA1	-0.425481	0.00554894
ENSBTAG00000004641	PLEKHA6	-0.492967	0.00105809
ENSBTAG00000004650	ZNF516	-0.736605	4.02e-08
ENSBTAG00000004651	NME1	0.00818916	0.959473
ENSBTAG00000004652	LPAR2	0.000599194	0.997033
ENSBTAG00000004653	ADGRA3	-0.0583238	0.717192
ENSBTAG00000004654	PWP1	-0.43243	0.00474887
ENSBTAG00000004660	SPATS2	-0.479802	0.00150153
ENSBTAG00000004662	SLC16A12	0.0659682	0.681963
ENSBTAG00000004663	TRUB2	-0.123753	0.440782
ENSBTAG00000004664	COQ4	0.0146937	0.927349
ENSBTAG00000004672	RDX	-0.468271	0.00201759
ENSBTAG00000004674	HAAO	-0.0484578	0.763519
ENSBTAG00000004679	WARS1	-0.0310253	0.847302
ENSBTAG00000004680	SLC13A5	0.659165	2.78e-06
ENSBTAG00000004685	SRGAP3	-0.574963	8.43e-05
ENSBTAG00000004688	DHCR24	-0.554867	0.000166612
ENSBTAG00000004705	ILDR1	0.331479	0.0342487
ENSBTAG00000004706	SUV39H1	-0.302723	0.0543749
ENSBTAG00000004709	MAPK9	-0.268695	0.08938
ENSBTAG00000004714	MCEMP1	0.650104	4.22e-06
ENSBTAG00000004715	AKIRIN1	-0.611963	2.12e-05
ENSBTAG00000004716	RETN	0.478968	0.0015345
ENSBTAG00000004722	THUMPD2	-0.350512	0.0246546
ENSBTAG00000004723	TEX2	0.580664	6.89e-05
ENSBTAG00000004727	PAQR4	0.254219	0.108729
ENSBTAG00000004729	PKMYT1	0.239305	0.131835
ENSBTAG00000004732	SPTB	0.406738	0.00831433
ENSBTAG00000004735	CCNE1	0.274426	0.0825016
ENSBTAG00000004736	GRB2	0.42866	0.00516943
ENSBTAG00000004739	SLC18A2	0.581635	6.65e-05
ENSBTAG00000004741	IL12B	0.688914	6.37e-07
ENSBTAG00000004742	RUNX1	0.31649	0.0437992
ENSBTAG00000004745	NAA15	-0.501834	0.000829241
ENSBTAG00000004746	HELZ	0.221048	0.16487
ENSBTAG00000004749	NEK4	-0.118059	0.462252
ENSBTAG00000004750	VSTM2L	-0.128236	0.424274
ENSBTAG00000004753	RXYLT1	-0.0179191	0.911459
ENSBTAG00000004757	LTBP4	0.0638022	0.691881
ENSBTAG00000004767	SYK	0.175823	0.271509
ENSBTAG00000004769	NEIL2	-0.324306	0.0385806
ENSBTAG00000004770	SCN4A	-0.404412	0.00872867
ENSBTAG00000004772	THEM4	-0.379714	0.0143391
ENSBTAG00000004776	DUSP23	0.193497	0.225449
ENSBTAG00000004777	S100B	0.128707	0.422563
ENSBTAG00000004782	PTPRCAP	-0.341872	0.0286882
ENSBTAG00000004786	TMEM134	-0.553804	0.000172522
ENSBTAG00000004787	METRNL	0.289532	0.0663395
ENSBTAG00000004789	LGR6	0.497921	0.000924124
ENSBTAG00000004797	TRMT44	0.346438	0.0264936
ENSBTAG00000004799	DENND2A	0.745526	2.24e-08
ENSBTAG00000004801	PDXDC1	0.166972	0.29675
ENSBTAG00000004802	CEP170B	0.480866	0.0014604
ENSBTAG00000004805	ITFG1	0.286451	0.0694133
ENSBTAG00000004806	PHKB	-0.504964	0.000759679
ENSBTAG00000004813	SUSD1	0.292035	0.0639215
ENSBTAG00000004814	INPP4A	-0.509463	0.0006688
ENSBTAG00000004815	LOC509006	-0.57454	8.55e-05
ENSBTAG00000004817	NA	0.013136	0.935033
ENSBTAG00000004824	REEP1	-0.590602	4.8e-05
ENSBTAG00000004826	ACP5	-0.182704	0.252891
ENSBTAG00000004842	RSPRY1	0.540031	0.00026816
ENSBTAG00000004844	ARL2BP	-0.335128	0.0322039
ENSBTAG00000004849	IGSF3	-0.208982	0.189761
ENSBTAG00000004850	KPNA3	-0.455961	0.00273528
ENSBTAG00000004851	NCKAP5L	-0.566262	0.000113819
ENSBTAG00000004852	PLEKHO1	0.598583	3.57e-05
ENSBTAG00000004854	SLC24A5	-0.642154	6.02e-06
ENSBTAG00000004855	PRDX6	0.104104	0.517151
ENSBTAG00000004856	RNF130	0.686096	7.38e-07
ENSBTAG00000004862	TUB	-0.402057	0.00916608
ENSBTAG00000004863	RIC3	0.237404	0.135024
ENSBTAG00000004864	CEP89	0.183729	0.250193
ENSBTAG00000004869	CXADR	0.12006	0.454645
ENSBTAG00000004872	MRPL20	-0.0594475	0.711975
ENSBTAG00000004873	CCNL2	0.374382	0.0158866
ENSBTAG00000004874	AURKAIP1	-0.0426537	0.79117
ENSBTAG00000004877	TRAIP	-0.19561	0.220326
ENSBTAG00000004879	FOXO4	0.0549339	0.733007
ENSBTAG00000004884	SLC4A5	0.28701	0.0688476
ENSBTAG00000004891	OXNAD1	0.516854	0.000540425
ENSBTAG00000004893	ACOX3	0.0428548	0.790208
ENSBTAG00000004894	GIMAP5	-0.541615	0.000255145
ENSBTAG00000004895	AFAP1L2	-0.450279	0.00313611
ENSBTAG00000004896	ABLIM3	0.34401	0.0276427
ENSBTAG00000004899	ABLIM1	-0.582984	6.34e-05
ENSBTAG00000004901	PIK3C2A	0.269375	0.0885407
ENSBTAG00000004906	CCNE2	-0.397506	0.010065
ENSBTAG00000004907	MINK1	-0.353133	0.0235284
ENSBTAG00000004908	CHRNE	0.0741654	0.644913
ENSBTAG00000004909	GP1BA	0.631394	9.58e-06
ENSBTAG00000004910	SLC25A11	0.564469	0.000120964
ENSBTAG00000004912	ANKRD17	-0.366214	0.01853
ENSBTAG00000004913	RNF167	0.646798	4.9e-06
ENSBTAG00000004915	PFN1	0.11442	0.47626
ENSBTAG00000004917	KLRK1	-0.715778	1.44e-07
ENSBTAG00000004920	LOC783202	0.108238	0.500557
ENSBTAG00000004922	AGPAT5	-0.684494	8.01e-07
ENSBTAG00000004925	NA	-0.41276	0.00731911
ENSBTAG00000004926	LRR1	-0.448998	0.0032333
ENSBTAG00000004929	C20H5orf51	0.401361	0.00929909
ENSBTAG00000004930	DNAAF2	-0.564121	0.000122395
ENSBTAG00000004931	POLE2	-0.145061	0.365508
ENSBTAG00000004933	KLHDC2	0.130557	0.415869
ENSBTAG00000004936	TMIGD2	-0.294214	0.0618745
ENSBTAG00000004937	SEC61A1	0.344462	0.0274256
ENSBTAG00000004943	CCNA2	-0.257171	0.104545
ENSBTAG00000004945	BBS7	-0.402562	0.00907079
ENSBTAG00000004948	LRATD1	-0.169843	0.288403
ENSBTAG00000004949	FDXACB1	-0.0134349	0.933558
ENSBTAG00000004950	BRB	0.216178	0.174616
ENSBTAG00000004952	MFSD4A	-0.481036	0.0014539
ENSBTAG00000004954	TOX	-0.258601	0.102563
ENSBTAG00000004956	CHEK2	-0.373831	0.0160545
ENSBTAG00000004961	GOSR1	0.275914	0.0807851
ENSBTAG00000004962	BCORL1	-0.129812	0.418556
ENSBTAG00000004964	PCGF5	-0.242335	0.126868
ENSBTAG00000004965	NUP133	-0.527543	0.000393631
ENSBTAG00000004970	LRRC24	0.193229	0.226104
ENSBTAG00000004971	GRAMD1C	-0.531633	0.000347706
ENSBTAG00000004974	ZDHHC23	-0.402702	0.00904451
ENSBTAG00000004975	CCDC191	0.686096	7.37e-07
ENSBTAG00000004976	CDCA7L	-0.628066	1.1e-05
ENSBTAG00000004977	QTRT2	-0.179072	0.262608
ENSBTAG00000004979	MRS2	-0.480853	0.00146089
ENSBTAG00000004982	GPLD1	-0.134273	0.402604
ENSBTAG00000004991	ELP1	-0.471042	0.00188103
ENSBTAG00000004993	NXT1	-0.347146	0.0261657
ENSBTAG00000004995	C1GALT1	0.0583725	0.716966
ENSBTAG00000004997	CTNNAL1	-0.391786	0.0113009
ENSBTAG00000004999	RESF1	-0.479153	0.00152711
ENSBTAG00000005002	GALE	0.445024	0.00355171
ENSBTAG00000005008	WSB1	0.429745	0.00504526
ENSBTAG00000005009	PRELID1	0.48069	0.00146712
ENSBTAG00000005010	MXD3	-0.120462	0.453123
ENSBTAG00000005012	HSPH1	0.721927	9.98e-08
ENSBTAG00000005015	SFXN3	-0.74527	2.28e-08
ENSBTAG00000005018	NFAM1	0.740691	3.08e-08
ENSBTAG00000005019	PRSS50	-0.269554	0.0883211
ENSBTAG00000005025	FAM91A1	-0.330669	0.0347173
ENSBTAG00000005028	HIRIP3	-0.310455	0.0482092
ENSBTAG00000005029	TAL1	-0.414859	0.00699714
ENSBTAG00000005031	DOC2A	-0.152595	0.340863
ENSBTAG00000005033	TLCD3B	0.11129	0.488483
ENSBTAG00000005034	CAPN5	0.0260743	0.871447
ENSBTAG00000005038	ZBTB42	-0.214843	0.177357
ENSBTAG00000005042	SYN1	0.355077	0.0227212
ENSBTAG00000005049	BLK	-0.248337	0.117444
ENSBTAG00000005055	TXK	-0.542294	0.000249743
ENSBTAG00000005062	TEC	0.628476	1.08e-05
ENSBTAG00000005063	THEM6	-0.230912	0.146349
ENSBTAG00000005066	HSPBAP1	0.257118	0.10462
ENSBTAG00000005068	COMMD2	-0.601484	3.19e-05
ENSBTAG00000005069	TM7SF2	0.672134	1.49e-06
ENSBTAG00000005071	SLC49A4	0.530916	0.000355385
ENSBTAG00000005072	CUBN	0.0339949	0.832885
ENSBTAG00000005073	ZNHIT2	-0.312833	0.0464302
ENSBTAG00000005077	CXCL12	-0.216317	0.174332
ENSBTAG00000005078	UCHL1	-0.27055	0.0871069
ENSBTAG00000005083	TULP4	-0.55956	0.000142649
ENSBTAG00000005089	RHBDD2	0.393106	0.0110049
ENSBTAG00000005090	CEMIP2	0.396412	0.0102921
ENSBTAG00000005091	DGKG	0.648731	4.49e-06
ENSBTAG00000005092	ROR2	0.287006	0.0688518
ENSBTAG00000005094	LRP2BP	0.113633	0.479319
ENSBTAG00000005096	COX7A2	0.600724	3.29e-05
ENSBTAG00000005100	TMEM30A	-0.139334	0.384941
ENSBTAG00000005102	PHTF2	-0.644245	5.49e-06
ENSBTAG00000005110	CADPS2	0.0823248	0.608858
ENSBTAG00000005115	SLC31A2	0.600637	3.3e-05
ENSBTAG00000005116	FKBP15	0.444444	0.00360039
ENSBTAG00000005120	TESPA1	-0.185035	0.246783
ENSBTAG00000005124	JADE3	0.150237	0.348463
ENSBTAG00000005136	ABI1	-0.0379028	0.813995
ENSBTAG00000005137	LPGAT1	-0.344124	0.0275877
ENSBTAG00000005138	BCL9L	-0.704897	2.68e-07
ENSBTAG00000005141	PELI2	0.500146	0.000869046
ENSBTAG00000005142	RPL37	-0.0979012	0.542556
ENSBTAG00000005144	PNPLA2	0.363782	0.0193847
ENSBTAG00000005145	PEAK1	-0.130105	0.417499
ENSBTAG00000005146	NA	-0.144742	0.366576
ENSBTAG00000005147	HPS5	-0.752957	1.35e-08
ENSBTAG00000005150	HMGB3	-0.656709	3.12e-06
ENSBTAG00000005151	WDPCP	-0.344246	0.0275292
ENSBTAG00000005152	TK2	-0.591998	4.56e-05
ENSBTAG00000005155	ARL13B	-0.35981	0.0208523
ENSBTAG00000005161	ATP8B2	-0.48693	0.00124445
ENSBTAG00000005163	S100A1	0.515441	0.000563111
ENSBTAG00000005164	GZMK	-0.577944	7.59e-05
ENSBTAG00000005165	CSGALNACT2	0.40012	0.0095399
ENSBTAG00000005170	ADGRG5	-0.553576	0.000173811
ENSBTAG00000005174	GDPGP1	-0.415012	0.00697425
ENSBTAG00000005176	GDNF	0.625914	1.21e-05
ENSBTAG00000005178	MMAB	0.0958032	0.551281
ENSBTAG00000005180	RBMS1	0.302321	0.054712
ENSBTAG00000005181	SYS1	0.538769	0.000278962
ENSBTAG00000005182	BoLA	-0.237854	0.134265
ENSBTAG00000005183	MVK	-0.415178	0.00694936
ENSBTAG00000005186	DBNDD2	0.0786067	0.625182
ENSBTAG00000005190	TSC1	0.0629162	0.695953
ENSBTAG00000005191	RPN1	0.0934346	0.56121
ENSBTAG00000005193	CRTAM	-0.556557	0.000157592
ENSBTAG00000005196	TYW3	0.0374978	0.815948
ENSBTAG00000005205	DSE	0.371526	0.0167721
ENSBTAG00000005206	TMEM14A	-0.31151	0.047413
ENSBTAG00000005210	SNAPC5	-0.000527334	0.997389
ENSBTAG00000005211	RPL4	-0.452621	0.00296505
ENSBTAG00000005212	C1H3orf70	-0.373867	0.0160435
ENSBTAG00000005213	ZWILCH	-0.281798	0.0742683
ENSBTAG00000005215	IL10RA	0.260914	0.0994183
ENSBTAG00000005218	PDE3B	-0.196798	0.21748
ENSBTAG00000005221	WNK1	-0.0379758	0.813643
ENSBTAG00000005227	ATF6	0.191412	0.230585
ENSBTAG00000005231	CFAP74	-0.207014	0.194058
ENSBTAG00000005239	NA	-0.180213	0.259531
ENSBTAG00000005240	NA	-0.0525152	0.744358
ENSBTAG00000005246	DIP2B	-0.157866	0.324244
ENSBTAG00000005247	FRMD3	-0.00509873	0.97476
ENSBTAG00000005250	BGN	0.647165	4.82e-06
ENSBTAG00000005251	LOC516599	-0.193299	0.225933
ENSBTAG00000005257	PEX13	-0.536935	0.000295346
ENSBTAG00000005263	KLHL2	0.383913	0.0132121
ENSBTAG00000005265	ZCCHC9	-0.455291	0.00278009
ENSBTAG00000005269	CCNB2	-0.10354	0.519436
ENSBTAG00000005272	DOHH	-0.153633	0.337548
ENSBTAG00000005273	IL1R1	0.450525	0.00311779
ENSBTAG00000005278	WEE1	-0.534947	0.000314083
ENSBTAG00000005280	ADA	-0.161284	0.313744
ENSBTAG00000005288	GFRA3	0.183011	0.252081
ENSBTAG00000005293	CDC25C	0.16982	0.288471
ENSBTAG00000005295	SLC35E1	0.113887	0.478329
ENSBTAG00000005296	RPL13A	-0.374725	0.0157831
ENSBTAG00000005300	TMEM51	-0.266786	0.0917671
ENSBTAG00000005304	SRM	0.0322933	0.84114
ENSBTAG00000005310	GPR180	-0.640589	6.45e-06
ENSBTAG00000005311	POLR3H	-0.0182201	0.909978
ENSBTAG00000005316	GDI2	-0.657766	2.97e-06
ENSBTAG00000005318	RNF6	-0.702032	3.14e-07
ENSBTAG00000005326	CSNK1A1	0.347825	0.0258549
ENSBTAG00000005328	ICE2	-0.432497	0.00474163
ENSBTAG00000005339	VEGFA	-0.00740229	0.963364
ENSBTAG00000005340	SERGEF	-0.0750953	0.640762
ENSBTAG00000005344	GNPNAT1	-0.000442352	0.99781
ENSBTAG00000005345	ARPC3	0.240924	0.129163
ENSBTAG00000005347	GPN3	-0.180272	0.259372
ENSBTAG00000005349	RPL27A	-0.18693	0.241891
ENSBTAG00000005351	RFXAP	-0.421491	0.0060591
ENSBTAG00000005354	LRRFIP1	0.0899615	0.575918
ENSBTAG00000005355	BAG2	0.580002	7.05e-05
ENSBTAG00000005356	DENND2B	0.0338534	0.833571
ENSBTAG00000005359	TGFB2	0.304194	0.0531555
ENSBTAG00000005362	RAB23	-0.425154	0.00558934
ENSBTAG00000005367	VRK3	-0.326187	0.0374036
ENSBTAG00000005371	DPAGT1	0.361156	0.0203451
ENSBTAG00000005372	DLGAP1	0.733875	4.78e-08
ENSBTAG00000005373	TPM1	0.0982601	0.54107
ENSBTAG00000005376	FBXO30	0.147092	0.358762
ENSBTAG00000005378	XKRX	-0.338727	0.0302858
ENSBTAG00000005379	SLC41A1	-0.122645	0.444919
ENSBTAG00000005380	MOCS2	0.642828	5.84e-06
ENSBTAG00000005385	POP5	0.245484	0.121855
ENSBTAG00000005390	GMFG	0.641508	6.19e-06
ENSBTAG00000005392	KBTBD3	-0.240086	0.130541
ENSBTAG00000005394	NA	-0.534297	0.000320441
ENSBTAG00000005397	CD46	0.342476	0.0283896
ENSBTAG00000005403	ADI1	0.225859	0.155635
ENSBTAG00000005404	MSC	-0.496602	0.000958236
ENSBTAG00000005408	CLK1	0.480568	0.00147181
ENSBTAG00000005412	NEDD4L	-0.503199	0.000798223
ENSBTAG00000005413	NLRC5	0.358894	0.0212036
ENSBTAG00000005430	MB21D2	0.403636	0.00887082
ENSBTAG00000005432	CAPG	0.580536	6.92e-05
ENSBTAG00000005439	FAM102B	-0.0889106	0.580403
ENSBTAG00000005442	DNAI4	0.692061	5.39e-07
ENSBTAG00000005443	MIER1	-0.014586	0.92788
ENSBTAG00000005444	UGGT1	0.0540938	0.736944
ENSBTAG00000005445	SLC35D1	-0.220427	0.16609
ENSBTAG00000005446	POLR2J	0.524863	0.000426609
ENSBTAG00000005448	LOC521224	0.557468	0.000152919
ENSBTAG00000005453	FGD4	0.27112	0.0864172
ENSBTAG00000005454	FUT10	-0.729906	6.13e-08
ENSBTAG00000005456	TTK	-0.292865	0.0631361
ENSBTAG00000005461	SOX15	0.351446	0.0242483
ENSBTAG00000005462	FXR2	0.537521	0.000290017
ENSBTAG00000005464	ADCY6	0.628961	1.06e-05
ENSBTAG00000005470	BIN3	0.704364	2.76e-07
ENSBTAG00000005471	RHCG	-0.287644	0.0682103
ENSBTAG00000005474	CREB1	-0.444956	0.00355744
ENSBTAG00000005475	TCAF2	-0.314896	0.0449311
ENSBTAG00000005478	PATZ1	-0.559495	0.000142962
ENSBTAG00000005481	ADAM10	-0.0680402	0.672523
ENSBTAG00000005482	TMEM135	0.260221	0.100354
ENSBTAG00000005483	ESYT2	-0.556264	0.000159127
ENSBTAG00000005488	ARIH2	0.528195	0.000385965
ENSBTAG00000005489	LOC112448582	-0.53753	0.000289937
ENSBTAG00000005490	P4HTM	-0.201789	0.205804
ENSBTAG00000005492	CCNY	0.138311	0.388474
ENSBTAG00000005493	TBC1D14	0.649231	4.39e-06
ENSBTAG00000005496	RP2	0.468473	0.00200731
ENSBTAG00000005497	RPRD1A	-0.23144	0.145404
ENSBTAG00000005498	SQLE	-0.387886	0.0122159
ENSBTAG00000005501	COBLL1	-0.682117	9.05e-07
ENSBTAG00000005503	PRMT2	0.0982231	0.541223
ENSBTAG00000005504	TP53INP2	0.439678	0.00402315
ENSBTAG00000005514	TRIO	-0.378922	0.0145607
ENSBTAG00000005517	NOP58	-0.246674	0.12
ENSBTAG00000005519	RNF38	-0.449596	0.00318765
ENSBTAG00000005523	XYLT1	-0.341244	0.0290017
ENSBTAG00000005524	HBP1	0.273129	0.0840212
ENSBTAG00000005532	PEX6	0.297669	0.0587363
ENSBTAG00000005534	ENO3	-0.5832	6.29e-05
ENSBTAG00000005536	MEA1	-0.089981	0.575835
ENSBTAG00000005542	EPS15	0.361373	0.0202643
ENSBTAG00000005550	SOS2	-0.0412994	0.79766
ENSBTAG00000005556	CYGB	-0.518343	0.000517405
ENSBTAG00000005557	AFDN	-0.077669	0.629327
ENSBTAG00000005559	LOC781220	-0.343015	0.0281251
ENSBTAG00000005564	PIAS1	0.274324	0.0826208
ENSBTAG00000005565	CLN6	-0.618525	1.63e-05
ENSBTAG00000005571	PHF20	-0.690735	5.78e-07
ENSBTAG00000005572	ZNF205	0.207793	0.19235
ENSBTAG00000005573	SCAND1	-0.179142	0.26242
ENSBTAG00000005574	CLU	0.61752	1.7e-05
ENSBTAG00000005577	RNASEH2C	-0.14458	0.367119
ENSBTAG00000005580	SZT2	-0.0946334	0.556174
ENSBTAG00000005583	HYI	-0.0741058	0.64518
ENSBTAG00000005586	GATM	0.51297	0.000604836
ENSBTAG00000005587	LOC100139548	0.457465	0.002637
ENSBTAG00000005589	STK19	0.540685	0.000262716
ENSBTAG00000005592	MCOLN1	0.423648	0.00577843
ENSBTAG00000005607	ERCC6L	-0.220814	0.165329
ENSBTAG00000005609	NA	-0.263344	0.0961948
ENSBTAG00000005614	UXS1	-0.337695	0.0308263
ENSBTAG00000005617	SLC41A3	0.022412	0.889382
ENSBTAG00000005620	RPS3	-0.0948274	0.555361
ENSBTAG00000005622	LITAF	0.462889	0.00230788
ENSBTAG00000005627	PAFAH1B2	-0.337477	0.0309413
ENSBTAG00000005629	CRYBG2	-0.339855	0.0297048
ENSBTAG00000005631	VARS1	0.143883	0.369456
ENSBTAG00000005634	LSM2	-0.35674	0.0220491
ENSBTAG00000005635	TTC39C	-0.622236	1.4e-05
ENSBTAG00000005647	GPR132	0.406967	0.0082744
ENSBTAG00000005650	SKAP2	0.60513	2.78e-05
ENSBTAG00000005652	ALG3	0.518486	0.000515241
ENSBTAG00000005654	TMSB10	0.591546	4.64e-05
ENSBTAG00000005661	SNAP23	0.259632	0.101153
ENSBTAG00000005663	HAUS2	-0.592126	4.54e-05
ENSBTAG00000005666	LRRC20	-0.183876	0.249808
ENSBTAG00000005668	SLC39A8	0.716656	1.37e-07
ENSBTAG00000005674	NEU1	0.430411	0.00497021
ENSBTAG00000005676	EHMT2	-0.453603	0.00289581
ENSBTAG00000005678	AACS	-0.276479	0.0801411
ENSBTAG00000005681	ME1	0.1127	0.482956
ENSBTAG00000005683	ELAC1	-0.559939	0.000140859
ENSBTAG00000005688	MRPS2	0.134871	0.400494
ENSBTAG00000005691	FGF2	0.0593341	0.712501
ENSBTAG00000005694	TMED10	-0.132096	0.410345
ENSBTAG00000005696	DBF4B	-0.0220781	0.89102
ENSBTAG00000005699	SCML4	-0.193082	0.226466
ENSBTAG00000005708	KIF20B	-0.521681	0.000468962
ENSBTAG00000005709	ABHD3	-0.312669	0.0465515
ENSBTAG00000005711	NSG1	0.0801441	0.61841
ENSBTAG00000005718	PLIN2	0.751973	1.45e-08
ENSBTAG00000005723	NEPRO	-0.284747	0.0711619
ENSBTAG00000005724	SYTL4	-0.491227	0.00110908
ENSBTAG00000005725	IDO2	-0.310178	0.0484196
ENSBTAG00000005730	GPAT4	0.746626	2.08e-08
ENSBTAG00000005733	CHD6	-0.198762	0.212833
ENSBTAG00000005735	ATP5MC2	-0.449084	0.00322672
ENSBTAG00000005744	COQ2	-0.703995	2.82e-07
ENSBTAG00000005745	HPSE	-0.301815	0.0551387
ENSBTAG00000005751	CDAN1	-0.0307871	0.848461
ENSBTAG00000005753	PARP6	0.641527	6.19e-06
ENSBTAG00000005754	PPM1K	-0.600994	3.25e-05
ENSBTAG00000005757	FUS	-0.218979	0.168962
ENSBTAG00000005760	TBC1D4	-0.404691	0.00867809
ENSBTAG00000005761	DEDD2	0.622375	1.4e-05
ENSBTAG00000005763	AKT1S1	0.539924	0.000269067
ENSBTAG00000005765	SYNGR1	-0.590107	4.89e-05
ENSBTAG00000005766	IL4I1	-0.127303	0.427683
ENSBTAG00000005769	NPHP3	0.171914	0.282477
ENSBTAG00000005773	PGM2	0.127144	0.428266
ENSBTAG00000005785	DPY19L1	0.207906	0.192102
ENSBTAG00000005786	ATXN3	0.383901	0.0132152
ENSBTAG00000005787	IFT57	-0.0240087	0.881555
ENSBTAG00000005788	VANGL1	-0.126376	0.431081
ENSBTAG00000005791	UROS	-0.0623869	0.69839
ENSBTAG00000005792	BCCIP	0.147008	0.359039
ENSBTAG00000005793	PEA15	-0.647545	4.74e-06
ENSBTAG00000005795	DHX32	-0.238318	0.133484
ENSBTAG00000005800	GRIA1	0.365363	0.0188253
ENSBTAG00000005803	PTPDC1	-0.100881	0.530279
ENSBTAG00000005805	EPHX4	-0.606259	2.66e-05
ENSBTAG00000005807	MICU1	0.596016	3.93e-05
ENSBTAG00000005810	NA	-0.369013	0.0175853
ENSBTAG00000005812	TP73	-0.336987	0.031201
ENSBTAG00000005815	RNF31	0.256181	0.105935
ENSBTAG00000005816	IRF9	0.368354	0.0178039
ENSBTAG00000005819	CCDC61	0.506728	0.000722809
ENSBTAG00000005825	NEIL3	-0.324404	0.0385182
ENSBTAG00000005826	PTAR1	-0.467493	0.00205742
ENSBTAG00000005828	MERTK	0.563529	0.00012487
ENSBTAG00000005832	GRK2	0.332043	0.0339262
ENSBTAG00000005833	ETNK1	-0.32209	0.0400055
ENSBTAG00000005835	PYCR2	-0.493436	0.00104472
ENSBTAG00000005838	ULK3	0.183367	0.251146
ENSBTAG00000005842	ABCC10	0.192871	0.226984
ENSBTAG00000005843	REXO2	0.511567	0.000629738
ENSBTAG00000005845	MPI	-0.358128	0.0215013
ENSBTAG00000005846	FAM219B	-0.50359	0.000789544
ENSBTAG00000005847	ROCK2	-0.217367	0.172199
ENSBTAG00000005850	DLK2	0.140178	0.382039
ENSBTAG00000005852	KLF8	-0.680741	9.71e-07
ENSBTAG00000005861	CCNT1	-0.446013	0.00347003
ENSBTAG00000005862	SMC4	-0.616207	1.79e-05
ENSBTAG00000005863	ATF7	-0.204812	0.198951
ENSBTAG00000005865	MAPK6	0.526556	0.000405503
ENSBTAG00000005866	NA	0.208883	0.189975
ENSBTAG00000005868	HEBP1	0.676371	1.21e-06
ENSBTAG00000005870	FANCL	-0.360066	0.0207551
ENSBTAG00000005884	WDR31	-0.516178	0.000551171
ENSBTAG00000005891	FCRL1	-0.356179	0.022274
ENSBTAG00000005892	ZAP70	-0.364067	0.019283
ENSBTAG00000005893	TMEM68	0.0872304	0.587606
ENSBTAG00000005897	FNTB	0.246925	0.119612
ENSBTAG00000005903	LRP5	-0.00613061	0.969655
ENSBTAG00000005908	RSPH10B	-0.0286644	0.8588
ENSBTAG00000005913	PATL1	0.472939	0.00179236
ENSBTAG00000005915	SFMBT2	-0.311935	0.0470955
ENSBTAG00000005923	ABTB2	0.471913	0.00183988
ENSBTAG00000005928	MINPP1	-0.581394	6.71e-05
ENSBTAG00000005929	NA	-0.20947	0.188706
ENSBTAG00000005932	FAM184B	-0.19248	0.227945
ENSBTAG00000005933	CTNNBIP1	0.0267083	0.868348
ENSBTAG00000005934	TTYH3	0.326945	0.0369376
ENSBTAG00000005946	USP13	-0.403346	0.00892434
ENSBTAG00000005947	PLAU	0.395456	0.010494
ENSBTAG00000005951	HIC2	-0.391957	0.0112623
ENSBTAG00000005952	CEBPE	0.296708	0.0595959
ENSBTAG00000005955	RSPH3	-0.67779	1.13e-06
ENSBTAG00000005957	CSE1L	-0.307025	0.0508707
ENSBTAG00000005958	PTK2B	0.753059	1.34e-08
ENSBTAG00000005960	EPB41L2	-0.438707	0.00411437
ENSBTAG00000005964	PIGG	-0.275949	0.0807444
ENSBTAG00000005970	XBP1	0.235234	0.138735
ENSBTAG00000005973	OVGP1	0.483965	0.00134621
ENSBTAG00000005978	PIK3R5	0.634853	8.27e-06
ENSBTAG00000005979	HELLS	-0.417345	0.00663186
ENSBTAG00000005984	DAAM1	-0.677338	1.15e-06
ENSBTAG00000005986	SFT2D3	-0.402724	0.00904039
ENSBTAG00000005989	LAP3	0.0492525	0.759755
ENSBTAG00000005990	S1PR1	0.10494	0.513776
ENSBTAG00000005997	ABCB1	-0.30914	0.0492153
ENSBTAG00000005998	NOCT	0.421726	0.00602795
ENSBTAG00000006005	MPND	0.122997	0.443601
ENSBTAG00000006007	SH3GL1	0.59858	3.57e-05
ENSBTAG00000006008	CAMSAP1	-0.26689	0.0916352
ENSBTAG00000006013	NT5DC3	-0.403499	0.00889606
ENSBTAG00000006015	POLH	-0.608716	2.41e-05
ENSBTAG00000006016	GTPBP2	0.123529	0.441618
ENSBTAG00000006017	NFKB2	0.11889	0.459083
ENSBTAG00000006021	CEP250	-0.277371	0.0791308
ENSBTAG00000006022	ATP6V0E2	-0.298644	0.0578738
ENSBTAG00000006025	AHSA2	0.679016	1.06e-06
ENSBTAG00000006027	USP34	-0.22145	0.164084
ENSBTAG00000006031	ADGRV1	-0.0343522	0.831154
ENSBTAG00000006034	RNF113A	-0.328588	0.0359443
ENSBTAG00000006035	PPP1R1B	-0.508353	0.000690268
ENSBTAG00000006036	ERP27	-0.176212	0.270433
ENSBTAG00000006039	ARHGDIB	0.0440505	0.784492
ENSBTAG00000006040	UHRF1BP1L	0.0672379	0.676173
[truncated: 8,101 more rows]

## Sheet: haptoglobin level
Supplementary Table 6: Gene significance analysis results for haptoglobin level
Gene_id	Symbol	GS_Haptog_level	GS_Haptog_level_pvalue
ENSBTAG00000000005	GRK3	0.0242733	0.880259
ENSBTAG00000000010	UBL7	0.630927	9.7724e-06
ENSBTAG00000000012	TTC33	-0.0196383	0.903002
ENSBTAG00000000013	PRKAA1	0.350773	0.0245402
ENSBTAG00000000015	FOXRED2	-0.707062	2.37195e-07
ENSBTAG00000000016	LTA	-0.553852	0.000172246
ENSBTAG00000000021	WASHC3	0.611457	2.16675e-05
ENSBTAG00000000022	NUP37	-0.39102	0.0114759
ENSBTAG00000000023	RNF2	-0.760243	8.11777e-09
ENSBTAG00000000025	RAB6A	0.28855	0.0673071
ENSBTAG00000000030	RDM1	0.0147972	0.926839
ENSBTAG00000000032	ABI3	-0.427979	0.00524884
ENSBTAG00000000033	PHOSPHO1	0.477375	0.0015992
ENSBTAG00000000037	CWC27	-0.346741	0.0263528
ENSBTAG00000000039	SIRT7	0.633427	8.78748e-06
ENSBTAG00000000040	MAFG	0.510919	0.000641537
ENSBTAG00000000042	PYCR1	0.291416	0.0645128
ENSBTAG00000000046	SURF2	0.163196	0.307965
ENSBTAG00000000049	CCDC77	-0.0702083	0.6627
ENSBTAG00000000050	PSMG3	-0.00761477	0.962313
ENSBTAG00000000053	FILIP1	0.653141	3.67591e-06
ENSBTAG00000000054	SNAPC4	0.145418	0.364316
ENSBTAG00000000057	THBS3	0.117919	0.462786
ENSBTAG00000000064	FEN1	-0.453869	0.00287731
ENSBTAG00000000065	CRLS1	-0.413228	0.00724615
ENSBTAG00000000067	SDF2L1	0.465906	0.00214089
ENSBTAG00000000072	TFB2M	-0.368427	0.0177795
ENSBTAG00000000073	LRPAP1	0.712811	1.7081e-07
ENSBTAG00000000074	NFIA	0.569796	0.000100842
ENSBTAG00000000077	ADSL	-0.336167	0.0316399
ENSBTAG00000000078	GLIPR2	0.636282	7.77492e-06
ENSBTAG00000000079	CCSAP	-0.482634	0.00139425
ENSBTAG00000000080	GRWD1	0.313965	0.0456023
ENSBTAG00000000081	CERT1	-0.181075	0.25722
ENSBTAG00000000088	ALCAM	-0.298917	0.0576339
ENSBTAG00000000090	SEC31B	-0.230963	0.146259
ENSBTAG00000000094	ATPAF1	-0.37056	0.017081
ENSBTAG00000000095	CD274	0.151163	0.345467
ENSBTAG00000000097	EFCAB14	0.186472	0.243068
ENSBTAG00000000098	SETDB1	-0.00739134	0.963418
ENSBTAG00000000099	CERS2	0.652223	3.83356e-06
ENSBTAG00000000103	MRPL23	-0.0482707	0.764406
ENSBTAG00000000105	RIT1	0.0637291	0.692217
ENSBTAG00000000111	UGP2	0.63298	8.95662e-06
ENSBTAG00000000115	VPS54	-0.6751	1.28913e-06
ENSBTAG00000000125	SPATA5	-0.44646	0.00343361
ENSBTAG00000000130	TNFSF13	0.447521	0.00334857
ENSBTAG00000000133	CD68	0.674305	1.34099e-06
ENSBTAG00000000137	FRYL	-0.408515	0.0080091
ENSBTAG00000000139	KMT5A	0.240833	0.129313
ENSBTAG00000000140	EPHX1	0.244058	0.124106
ENSBTAG00000000141	NFU1	0.468996	0.00198104
ENSBTAG00000000144	LOC100335205	-0.570529	9.83258e-05
ENSBTAG00000000146	FARP1	0.222683	0.161688
ENSBTAG00000000147	RIC8B	-0.514709	0.000575193
ENSBTAG00000000153	LRFN3	-0.382661	0.0135401
ENSBTAG00000000154	NA	-0.434608	0.00451972
ENSBTAG00000000157	CCDC138	-0.24307	0.125685
ENSBTAG00000000160	CBS	0.0886102	0.581688
ENSBTAG00000000161	TMEM40	-0.487139	0.00123754
ENSBTAG00000000162	ANAPC16	0.27853	0.0778346
ENSBTAG00000000163	DDIT4	0.0762501	0.635621
ENSBTAG00000000169	ASZ1	0.119109	0.458252
ENSBTAG00000000175	N4BP2	-0.511968	0.000622532
ENSBTAG00000000176	SP3	0.146618	0.360329
ENSBTAG00000000179	RPUSD1	0.389961	0.0117216
ENSBTAG00000000181	SUSD3	0.555391	0.000163766
ENSBTAG00000000182	SPINT2	-0.69606	4.35314e-07
ENSBTAG00000000184	EIF2AK3	0.156645	0.328048
ENSBTAG00000000186	FLAD1	-0.190249	0.233484
ENSBTAG00000000191	SLC25A20	0.593065	4.38571e-05
ENSBTAG00000000195	LOC528802	-0.270837	0.0867593
ENSBTAG00000000199	PDP1	-0.0342101	0.831842
ENSBTAG00000000201	LTN1	-0.295871	0.0603532
ENSBTAG00000000202	SLC25A19	0.539533	0.000272377
ENSBTAG00000000204	TMEM268	-0.653813	3.56448e-06
ENSBTAG00000000205	MMD	0.381946	0.0137303
ENSBTAG00000000210	ARHGAP31	0.314304	0.0453571
ENSBTAG00000000212	NADK	0.261111	0.0991539
ENSBTAG00000000221	RBM34	-0.230704	0.146724
ENSBTAG00000000222	ARID4B	-0.558945	0.000145605
ENSBTAG00000000224	TSPAN15	-0.278081	0.0783354
ENSBTAG00000000225	POLB	0.685002	7.80459e-07
ENSBTAG00000000231	BMPR1A	-0.38507	0.0129152
ENSBTAG00000000236	YWHAZ	-0.567183	0.0001103
ENSBTAG00000000240	AKAP7	-0.456785	0.00268105
ENSBTAG00000000241	STAU1	0.615669	1.8321e-05
ENSBTAG00000000242	NA	0.172799	0.27997
ENSBTAG00000000244	NRXN2	-0.343111	0.0280784
ENSBTAG00000000246	ME3	-0.564295	0.000121677
ENSBTAG00000000250	HDHD3	0.588025	5.28097e-05
ENSBTAG00000000251	ALAD	-0.431768	0.0048205
ENSBTAG00000000252	POLE3	-0.448613	0.00326304
ENSBTAG00000000253	PTPRF	-0.640006	6.61482e-06
ENSBTAG00000000256	NA	-0.0779491	0.628087
ENSBTAG00000000269	CBWD1	0.441752	0.00383415
ENSBTAG00000000273	IL5RA	-0.418321	0.006493
ENSBTAG00000000277	IL18	0.598459	3.58242e-05
ENSBTAG00000000281	MND1	-0.612599	2.07085e-05
ENSBTAG00000000283	CSF1	0.147247	0.358251
ENSBTAG00000000285	GUF1	0.112426	0.484026
ENSBTAG00000000286	PFKM	-0.155223	0.332513
ENSBTAG00000000290	ATP11B	-0.399348	0.00969251
ENSBTAG00000000292	TCIRG1	0.781322	1.65943e-09
ENSBTAG00000000297	ZNF330	0.0352837	0.826644
ENSBTAG00000000306	ITK	-0.66784	1.84036e-06
ENSBTAG00000000308	ITCH	0.138938	0.386305
ENSBTAG00000000312	GRINA	0.650098	4.22244e-06
ENSBTAG00000000317	MAPK8IP1	-0.373722	0.0160877
ENSBTAG00000000320	UBAP1	0.633666	8.69838e-06
ENSBTAG00000000322	CD2AP	-0.753353	1.31768e-08
ENSBTAG00000000336	LOC112442378	0.728201	6.81312e-08
ENSBTAG00000000341	ISOC1	0.0450509	0.779717
ENSBTAG00000000342	PLOD3	0.709349	2.08349e-07
ENSBTAG00000000343	ZNHIT1	-0.0355522	0.825346
ENSBTAG00000000345	CLDN15	0.0488758	0.761539
ENSBTAG00000000347	RHOG	0.61229	2.09647e-05
ENSBTAG00000000357	PRAG1	-0.561295	0.000134614
ENSBTAG00000000362	SPG11	-0.604507	2.84293e-05
ENSBTAG00000000363	BDP1	-0.541271	0.000257921
ENSBTAG00000000371	DIS3L	-0.235764	0.137822
ENSBTAG00000000372	TIPIN	-0.143593	0.370433
ENSBTAG00000000375	SSRP1	-0.434002	0.00458245
ENSBTAG00000000376	P2RX3	-0.205228	0.198021
ENSBTAG00000000377	BMX	0.776495	2.42293e-09
ENSBTAG00000000379	GOLT1B	-0.0849646	0.597381
ENSBTAG00000000381	S1PR4	0.0141631	0.929966
ENSBTAG00000000385	ZBTB18	-0.699604	3.59045e-07
ENSBTAG00000000387	NICN1	0.0108951	0.946098
ENSBTAG00000000390	TPST1	-0.313238	0.0461329
ENSBTAG00000000393	SSPN	-0.56316	0.000126434
ENSBTAG00000000396	PIM1	0.611595	2.15497e-05
ENSBTAG00000000400	KRT85	0.279312	0.0769694
ENSBTAG00000000404	NAXE	-0.471805	0.00184491
ENSBTAG00000000405	VKORC1	-0.0205805	0.898372
ENSBTAG00000000406	GPATCH4	-0.00147489	0.992698
ENSBTAG00000000411	HGS	0.651555	3.95219e-06
ENSBTAG00000000417	MRPL12	0.0664971	0.679548
ENSBTAG00000000419	PHEX	0.00802834	0.960268
ENSBTAG00000000421	EEA1	-0.0351622	0.827232
ENSBTAG00000000429	DGCR2	0.530878	0.000355803
ENSBTAG00000000432	NA	-0.507659	0.00070401
ENSBTAG00000000434	CRYAB	0.739973	3.23214e-08
ENSBTAG00000000435	TARBP2	0.158422	0.322522
ENSBTAG00000000436	TNFAIP3	0.0856712	0.594324
ENSBTAG00000000440	HSPB2	0.671368	1.54995e-06
ENSBTAG00000000445	PDE6C	0.567319	0.000109787
ENSBTAG00000000446	ATP11A	0.0530906	0.741653
ENSBTAG00000000447	FRA10AC1	-0.348043	0.0257556
ENSBTAG00000000448	BDH1	-0.269335	0.0885905
ENSBTAG00000000451	TMEM126A	0.0790741	0.62312
ENSBTAG00000000454	TMEM106C	-0.478717	0.00154451
ENSBTAG00000000455	CREBZF	-0.45721	0.00265343
ENSBTAG00000000459	POMGNT2	0.135422	0.398553
ENSBTAG00000000460	SYTL2	-0.601913	3.14102e-05
ENSBTAG00000000462	CCDC102A	-0.034685	0.829542
ENSBTAG00000000472	ZNF570	-0.469394	0.00196121
ENSBTAG00000000473	ATP10D	0.155468	0.331741
ENSBTAG00000000475	IMMP1L	-0.54722	0.000213522
ENSBTAG00000000477	TLR5	-0.361548	0.0201991
ENSBTAG00000000480	IFRD2	-0.270617	0.0870258
ENSBTAG00000000483	HYAL1	0.439326	0.00405596
ENSBTAG00000000484	HYAL2	-0.125965	0.432594
ENSBTAG00000000489	WDR54	-0.223299	0.160501
ENSBTAG00000000494	PDE4D	-0.37479	0.0157636
ENSBTAG00000000495	HAVCR2	-0.353217	0.0234931
ENSBTAG00000000496	SLC12A8	0.543345	0.000241584
ENSBTAG00000000497	AKR1A1	-0.507726	0.000702675
ENSBTAG00000000500	PINX1	0.0284448	0.859871
ENSBTAG00000000504	GTF2B	0.504816	0.000762845
ENSBTAG00000000505	KYAT3	-0.0017108	0.99153
ENSBTAG00000000507	NR4A1	-0.547395	0.000212334
ENSBTAG00000000511	CNST	-0.478666	0.00154657
ENSBTAG00000000512	SNTA1	0.667169	1.90103e-06
ENSBTAG00000000517	ANKRD29	0.103439	0.519849
ENSBTAG00000000521	PLEKHA8	-0.429986	0.00501799
ENSBTAG00000000524	CSTB	0.578384	7.47101e-05
ENSBTAG00000000526	TOPBP1	-0.515992	0.000554165
ENSBTAG00000000527	ZFAND3	0.471774	0.00184638
ENSBTAG00000000532	EXO5	-0.194772	0.222349
ENSBTAG00000000536	ZNF395	-0.710144	1.99115e-07
ENSBTAG00000000539	LRRC28	0.692875	5.1637e-07
ENSBTAG00000000542	CFAP36	-0.189844	0.2345
ENSBTAG00000000545	PPP4R3B	-0.489479	0.00116246
ENSBTAG00000000546	TOB1	-0.736237	4.11242e-08
ENSBTAG00000000550	ATP5F1D	0.135148	0.399518
ENSBTAG00000000555	ACO1	0.504002	0.000780472
ENSBTAG00000000559	PLTP	0.00716246	0.96455
ENSBTAG00000000560	LOC507271	-0.0950434	0.554457
ENSBTAG00000000563	MYD88	0.677694	1.13242e-06
ENSBTAG00000000564	NSG2	-0.303403	0.0538087
ENSBTAG00000000565	RFX7	-0.695285	4.53871e-07
ENSBTAG00000000566	CCDC14	-0.455841	0.00274327
ENSBTAG00000000569	HES1	-0.455858	0.00274212
ENSBTAG00000000570	RET	0.130961	0.414414
ENSBTAG00000000579	NIPBL	-0.0765743	0.63418
ENSBTAG00000000581	DOCK10	-0.287221	0.0686349
ENSBTAG00000000582	LY6G6E	0.058428	0.716708
ENSBTAG00000000585	LY6G6C	-0.158481	0.322338
ENSBTAG00000000586	CPLANE1	-0.0377025	0.814961
ENSBTAG00000000590	POLE	-0.247535	0.118671
ENSBTAG00000000598	CST3	0.337717	0.0308146
ENSBTAG00000000601	COL11A2	-0.000525925	0.997396
ENSBTAG00000000602	RXRB	-0.429965	0.00502035
ENSBTAG00000000603	JAM2	0.230217	0.147603
ENSBTAG00000000605	ATP5PF	0.225522	0.15627
ENSBTAG00000000619	KRT74	0.170104	0.287651
ENSBTAG00000000621	CATSPERG	0.089056	0.579781
ENSBTAG00000000622	RPS17	-0.18431	0.248673
ENSBTAG00000000629	MMS22L	-0.256784	0.105086
ENSBTAG00000000632	RAD54B	-0.490468	0.00113198
ENSBTAG00000000638	CDT1	-0.393536	0.0109098
ENSBTAG00000000639	APRT	0.176335	0.270094
ENSBTAG00000000640	SELENOS	0.314617	0.0451313
ENSBTAG00000000641	SKAP1	-0.480668	0.00146797
ENSBTAG00000000642	INTS1	0.653998	3.5342e-06
ENSBTAG00000000646	ANAPC4	-0.309951	0.0485928
ENSBTAG00000000647	SELENOO	-0.335334	0.0320911
ENSBTAG00000000650	TUBGCP6	-0.16105	0.314454
ENSBTAG00000000653	PPP1R16B	-0.695211	4.55682e-07
ENSBTAG00000000656	NFATC1	-0.642975	5.80624e-06
ENSBTAG00000000658	NA	0.638047	7.20354e-06
ENSBTAG00000000660	FAM83D	-0.158722	0.321594
ENSBTAG00000000664	SLC22A15	-0.481993	0.0014179
ENSBTAG00000000666	GHDC	0.664807	2.12941e-06
ENSBTAG00000000667	APOL3	-0.251782	0.112277
ENSBTAG00000000668	SLC22A5	-0.493424	0.00104505
ENSBTAG00000000670	RRP9	0.048905	0.7614
ENSBTAG00000000671	PARP3	0.784835	1.25223e-09
ENSBTAG00000000672	OTULINL	-0.238626	0.132967
ENSBTAG00000000675	PGS1	0.71898	1.19031e-07
ENSBTAG00000000676	DOP1A	-0.51395	0.00058796
ENSBTAG00000000679	PGM3	0.0120507	0.940391
ENSBTAG00000000682	RAPGEF6	-0.560183	0.000139715
ENSBTAG00000000684	ARHGEF10L	-0.122596	0.4451
ENSBTAG00000000686	NANP	-0.58984	4.94094e-05
ENSBTAG00000000687	POC1B	-0.436941	0.00428488
ENSBTAG00000000694	TAF10	0.371738	0.0167051
ENSBTAG00000000695	UBAP2	-0.453466	0.00290538
ENSBTAG00000000696	ILK	0.0818438	0.610959
ENSBTAG00000000697	RRP8	0.128611	0.422911
ENSBTAG00000000699	AOPEP	-0.346026	0.0266854
ENSBTAG00000000710	PIP5K1C	0.101413	0.528101
ENSBTAG00000000711	NDRG1	0.606176	2.66495e-05
ENSBTAG00000000712	FBXW2	0.186063	0.244122
ENSBTAG00000000713	AGFG2	-0.768835	4.33629e-09
ENSBTAG00000000715	LOC530077	-0.483477	0.00136366
ENSBTAG00000000717	PLPP2	-0.321242	0.0405624
ENSBTAG00000000718	TMPRSS9	-0.0682426	0.671604
ENSBTAG00000000725	USP42	-0.572349	9.23189e-05
ENSBTAG00000000727	RNF169	-0.0734684	0.648032
ENSBTAG00000000735	BCL2A1	-0.475213	0.00169091
ENSBTAG00000000736	LRP8	-0.31651	0.0437854
ENSBTAG00000000737	DMXL2	0.32649	0.0372166
ENSBTAG00000000738	DAPK1	0.0181791	0.910179
ENSBTAG00000000746	KAT2B	0.612693	2.06314e-05
ENSBTAG00000000750	MSL2	-0.447807	0.00332599
ENSBTAG00000000752	SGO1	0.150535	0.347499
ENSBTAG00000000754	PPP2R5A	0.281719	0.0743527
ENSBTAG00000000755	ZFR2	-0.587561	5.37121e-05
ENSBTAG00000000758	PACC1	-0.350514	0.0246535
ENSBTAG00000000759	NENF	-0.458742	0.00255602
ENSBTAG00000000764	GIPC1	-0.323982	0.0387862
ENSBTAG00000000767	NA	-0.10172	0.526847
ENSBTAG00000000770	PGM2L1	-0.792868	6.44754e-10
ENSBTAG00000000778	HSP90AB1	0.408601	0.00799471
ENSBTAG00000000781	HIP1	0.462349	0.00233895
ENSBTAG00000000783	TGFA	0.694715	4.67995e-07
ENSBTAG00000000785	PASK	-0.374413	0.0158773
ENSBTAG00000000786	NQO2	-0.266103	0.0926334
ENSBTAG00000000795	NMNAT2	-0.172074	0.282022
ENSBTAG00000000799	ICA1	0.166719	0.297493
ENSBTAG00000000801	NA	0.177195	0.267726
ENSBTAG00000000803	ZNF667	-0.313783	0.045735
ENSBTAG00000000804	MOB3B	-0.461378	0.00239571
ENSBTAG00000000806	ATAD1	0.11141	0.488012
ENSBTAG00000000807	TMED3	0.463067	0.00229771
ENSBTAG00000000811	DDX49	0.221099	0.16477
ENSBTAG00000000812	CD300A	0.60406	2.89239e-05
ENSBTAG00000000813	HOMER3	0.530973	0.000354775
ENSBTAG00000000815	EPHA2	0.257301	0.104365
ENSBTAG00000000816	PRDM1	0.19621	0.218885
ENSBTAG00000000817	SYNJ2	-0.442321	0.00378369
ENSBTAG00000000819	RFX3	-0.436969	0.00428219
ENSBTAG00000000820	GNG11	0.647655	4.71425e-06
ENSBTAG00000000825	MRPS26	-0.155105	0.332884
ENSBTAG00000000827	TAOK1	-0.125578	0.434022
ENSBTAG00000000829	SHPK	-0.304205	0.0531462
ENSBTAG00000000830	GPR137B	0.327872	0.0363745
ENSBTAG00000000831	CTNS	0.773818	2.97714e-09
ENSBTAG00000000833	TAX1BP3	0.561854	0.000132111
ENSBTAG00000000837	PARP1	-0.692758	5.19611e-07
ENSBTAG00000000842	UBASH3B	-0.477962	0.00157509
ENSBTAG00000000843	NDRG2	-0.248537	0.117138
ENSBTAG00000000851	CYP20A1	0.592442	4.48822e-05
ENSBTAG00000000855	NXN	-0.442651	0.00375468
ENSBTAG00000000856	FBXL6	-0.231834	0.1447
ENSBTAG00000000857	SLC52A2	0.19248	0.227943
ENSBTAG00000000859	SLC38A1	-0.269988	0.087791
ENSBTAG00000000868	ZFP1	-0.603681	2.93486e-05
ENSBTAG00000000869	OBI1	-0.644054	5.53565e-06
ENSBTAG00000000873	SLC13A3	0.69004	6.00074e-07
ENSBTAG00000000874	CAST	0.409501	0.00784401
ENSBTAG00000000875	CEP131	0.479956	0.0014955
ENSBTAG00000000877	ETFBKMT	-0.434353	0.00454596
ENSBTAG00000000878	RB1CC1	0.44444	0.00360075
ENSBTAG00000000879	C14H8orf33	-0.309682	0.0487987
ENSBTAG00000000880	GINM1	0.221171	0.16463
ENSBTAG00000000885	NA	-0.387759	0.0122467
ENSBTAG00000000892	CGAS	-0.133096	0.406778
ENSBTAG00000000894	PGK1	0.428268	0.00521505
ENSBTAG00000000897	IQGAP2	-0.126453	0.430801
ENSBTAG00000000900	LRRC8C	-0.652538	3.77871e-06
ENSBTAG00000000902	OGT	0.023407	0.884504
ENSBTAG00000000911	UBE2H	0.412517	0.00735713
ENSBTAG00000000913	UQCR10	0.12655	0.430441
ENSBTAG00000000917	BMP1	0.45377	0.00288417
ENSBTAG00000000918	ERMARD	0.111286	0.488498
ENSBTAG00000000920	DNAH17	0.512175	0.000618839
ENSBTAG00000000928	SPECC1	0.725371	8.10465e-08
ENSBTAG00000000933	CCDC183	0.360137	0.0207283
ENSBTAG00000000936	SLC39A2	-0.118339	0.461181
ENSBTAG00000000937	ITPRID2	0.212289	0.182689
ENSBTAG00000000939	KIF16B	0.095171	0.553923
ENSBTAG00000000940	TBCC	-0.616025	1.80611e-05
ENSBTAG00000000941	PLEKHB2	0.311144	0.0476883
ENSBTAG00000000942	SIPA1L2	0.317926	0.0427994
ENSBTAG00000000943	ZNF286A	-0.620282	1.52038e-05
ENSBTAG00000000944	LPCAT1	0.113776	0.478761
ENSBTAG00000000945	ATP2C2	0.480123	0.00148903
ENSBTAG00000000946	MEAK7	0.035918	0.823577
ENSBTAG00000000951	JAKMIP3	-0.517655	0.000527934
ENSBTAG00000000955	RBM41	-0.340278	0.0294893
ENSBTAG00000000957	CDKN2AIP	0.240281	0.13022
ENSBTAG00000000961	NEURL2	-0.233999	0.140881
ENSBTAG00000000962	STAP1	-0.261729	0.0983285
ENSBTAG00000000964	FCRL5	-0.484856	0.00131488
ENSBTAG00000000966	LOC618565	-0.287534	0.0683203
ENSBTAG00000000974	IARS1	-0.503965	0.000781281
ENSBTAG00000000977	CADM1	0.544323	0.000234201
ENSBTAG00000000981	KLHDC8B	0.584012	6.10962e-05
ENSBTAG00000000985	RAB10	-0.368934	0.0176113
ENSBTAG00000000988	BRCA2	-0.387415	0.0123307
ENSBTAG00000000993	N4BP2L1	0.622894	1.36619e-05
ENSBTAG00000000995	TENT5A	0.43705	0.00427419
ENSBTAG00000000998	SLC39A6	-0.700807	3.36105e-07
ENSBTAG00000001001	ANKRD55	-0.626709	1.16655e-05
ENSBTAG00000001002	TCF7	-0.606627	2.61866e-05
ENSBTAG00000001005	ZNF280B	-0.531268	0.000351602
ENSBTAG00000001007	SLC25A43	0.0591074	0.713553
ENSBTAG00000001008	PRF1	-0.568356	0.000105959
ENSBTAG00000001009	HCLS1	0.368189	0.0178589
ENSBTAG00000001014	MAPK7	0.346815	0.0263184
ENSBTAG00000001017	SLK	-0.373581	0.0161309
ENSBTAG00000001022	AMDHD2	0.62598	1.20251e-05
ENSBTAG00000001027	SERPINH1	0.0498999	0.756693
ENSBTAG00000001029	RASGRP2	0.437862	0.00419526
ENSBTAG00000001030	MTMR3	0.552932	0.00017751
ENSBTAG00000001032	PYGM	-0.758294	9.32535e-09
ENSBTAG00000001034	IL18R1	0.395586	0.0104664
ENSBTAG00000001036	HIBADH	0.268299	0.0898716
ENSBTAG00000001037	MAP4K2	-0.097654	0.54358
ENSBTAG00000001038	SNRPB	-0.263574	0.0958936
ENSBTAG00000001042	MXD1	0.548183	0.000207027
ENSBTAG00000001050	LDLRAP1	-0.5635	0.000124991
ENSBTAG00000001051	NA	0.780254	1.8058e-09
ENSBTAG00000001057	ARFGAP3	0.335891	0.0317891
ENSBTAG00000001058	SRPK3	0.716786	1.35493e-07
ENSBTAG00000001059	IDH3G	-0.399222	0.00971766
ENSBTAG00000001060	CXCR4	0.0579442	0.718958
ENSBTAG00000001061	PRKCA	0.343287	0.0279926
ENSBTAG00000001066	PILRA	0.377138	0.01507
ENSBTAG00000001068	ZCWPW1	-0.482896	0.00138467
ENSBTAG00000001069	TP53	-0.633542	8.7447e-06
ENSBTAG00000001074	SAYSD1	-0.18025	0.259432
ENSBTAG00000001077	OSBPL5	0.122426	0.445735
ENSBTAG00000001080	SPAG17	0.206142	0.195987
ENSBTAG00000001083	MAP3K20	0.509473	0.000668603
ENSBTAG00000001085	FAM20A	0.670495	1.61753e-06
ENSBTAG00000001086	FHL2	-0.526296	0.000408675
ENSBTAG00000001093	KLHL23	-0.52619	0.000409977
ENSBTAG00000001096	PRKRA	0.257951	0.10346
ENSBTAG00000001099	PIANP	-0.495741	0.000981106
ENSBTAG00000001101	IFNLR1	-0.77372	2.99961e-09
ENSBTAG00000001105	ANXA4	0.503447	0.0007927
ENSBTAG00000001107	CACYBP	0.414979	0.00697912
ENSBTAG00000001110	SLC16A5	0.57885	7.34856e-05
ENSBTAG00000001112	SMOX	0.630207	1.00741e-05
ENSBTAG00000001114	PRKD3	-0.579433	7.19801e-05
ENSBTAG00000001116	P4HA2	0.545978	0.000222177
ENSBTAG00000001117	ANKRD50	0.185801	0.244799
ENSBTAG00000001120	CORO6	0.62299	1.36079e-05
ENSBTAG00000001123	SNRNP48	0.188102	0.2389
ENSBTAG00000001124	GALC	0.347283	0.0261027
ENSBTAG00000001125	ADAMDEC1	0.530759	0.00035709
ENSBTAG00000001126	BMP2K	0.414171	0.00710127
ENSBTAG00000001131	SLC12A9	0.583046	6.32584e-05
ENSBTAG00000001132	GTDC1	0.200447	0.2089
ENSBTAG00000001133	VWA8	-0.583061	6.32249e-05
ENSBTAG00000001136	NA	0.397587	0.0100485
ENSBTAG00000001137	CLTA	0.541891	0.00025294
ENSBTAG00000001139	ACHE	-0.163605	0.306738
ENSBTAG00000001141	ADAM17	0.328061	0.0362602
ENSBTAG00000001142	GNE	-0.401436	0.00928451
ENSBTAG00000001143	LOC512486	0.159887	0.31801
ENSBTAG00000001146	HIVEP2	-0.690009	6.01066e-07
ENSBTAG00000001151	APLP1	-0.426585	0.00541447
ENSBTAG00000001152	TLE6	-0.410676	0.00765111
ENSBTAG00000001153	TLE2	-0.594547	4.15007e-05
ENSBTAG00000001156	ST3GAL1	-0.516855	0.000540412
ENSBTAG00000001161	SINHCAF	-0.803021	2.66965e-10
ENSBTAG00000001163	MACROH2A2	0.0158392	0.921702
ENSBTAG00000001165	AIFM2	-0.416509	0.00675282
ENSBTAG00000001168	BRAP	-0.363803	0.0193775
ENSBTAG00000001173	PLXNA2	0.743998	2.48183e-08
ENSBTAG00000001174	MRPL15	0.0680602	0.672433
ENSBTAG00000001178	USPL1	-0.0983405	0.540737
ENSBTAG00000001179	TEP1	0.537693	0.000288471
ENSBTAG00000001182	SEPTIN7	-0.743638	2.54165e-08
ENSBTAG00000001183	KLHL33	-0.378265	0.0147466
ENSBTAG00000001185	KMT5B	0.0341216	0.832271
ENSBTAG00000001188	ROM1	-0.134691	0.401127
ENSBTAG00000001192	STX12	-0.155897	0.330393
ENSBTAG00000001197	SLAMF7	-0.474632	0.00171632
ENSBTAG00000001198	GIMAP7	-0.557481	0.000152851
ENSBTAG00000001204	JCAD	-0.126616	0.430202
ENSBTAG00000001213	NA	-0.45759	0.00262899
ENSBTAG00000001223	CAAP1	-0.466218	0.00212427
ENSBTAG00000001224	ATP9B	-0.465403	0.00216799
ENSBTAG00000001228	CEND1	-0.418305	0.00649518
ENSBTAG00000001229	SLC25A22	0.200167	0.209551
ENSBTAG00000001233	MPZL3	0.639614	6.72913e-06
ENSBTAG00000001235	CD200R1L	-0.684155	8.15336e-07
ENSBTAG00000001243	AP3M2	-0.350349	0.0247259
ENSBTAG00000001252	HIVEP1	0.00852532	0.95781
ENSBTAG00000001257	AGTPBP1	-0.63829	7.12816e-06
ENSBTAG00000001269	TMEM165	0.568242	0.000106375
ENSBTAG00000001273	NLRP3	0.422135	0.00597407
ENSBTAG00000001280	CLPB	0.158156	0.323343
ENSBTAG00000001282	RALGAPA1	-0.560099	0.00014011
ENSBTAG00000001283	RIC1	-0.116475	0.468322
ENSBTAG00000001286	ELMO3	0.639128	6.87305e-06
ENSBTAG00000001287	LOC525426	0.278534	0.0778306
ENSBTAG00000001290	TUBD1	0.0978611	0.542722
ENSBTAG00000001292	LTF	0.368965	0.0176011
ENSBTAG00000001293	CFAP91	-0.109343	0.496168
ENSBTAG00000001294	PPP1R15A	0.604929	2.79685e-05
ENSBTAG00000001295	DEPDC5	-0.138945	0.386281
ENSBTAG00000001296	TMEM50A	0.488519	0.00119276
ENSBTAG00000001298	STAMBPL1	-0.67095	1.58196e-06
ENSBTAG00000001301	LRRC32	-0.319191	0.0419346
ENSBTAG00000001302	MRPS28	-0.198165	0.214237
ENSBTAG00000001303	HSPB8	-0.559259	0.000144091
ENSBTAG00000001305	ATP2B2	-0.33089	0.0345888
ENSBTAG00000001306	FXN	-0.117198	0.465545
ENSBTAG00000001308	LOC522763	0.0569239	0.723709
ENSBTAG00000001314	TRMT6	-0.546385	0.000219312
ENSBTAG00000001321	IL1B	0.522206	0.000461719
ENSBTAG00000001325	UPB1	0.0597673	0.710493
ENSBTAG00000001332	MYO1C	-0.54165	0.000254866
ENSBTAG00000001333	PPARG	0.271785	0.0856182
ENSBTAG00000001338	CCR3	0.0196209	0.903088
ENSBTAG00000001343	DEPDC1	-0.436612	0.0043174
ENSBTAG00000001346	STRA8	0.729846	6.15299e-08
ENSBTAG00000001348	COMMD8	-0.561705	0.000132774
ENSBTAG00000001352	ENTR1	-0.304811	0.0526505
ENSBTAG00000001354	INPP5E	-0.730519	5.90084e-08
ENSBTAG00000001359	B3GNT7	-0.596803	3.81349e-05
ENSBTAG00000001360	RPS12	-0.365565	0.0187547
ENSBTAG00000001364	DPH6	-0.550314	0.000193273
ENSBTAG00000001368	LGALS3BP	0.737977	3.67792e-08
ENSBTAG00000001385	ZSCAN2	-0.434124	0.00456973
ENSBTAG00000001387	WDR73	0.481253	0.00144569
ENSBTAG00000001390	B4GALT4	0.600171	3.35699e-05
ENSBTAG00000001391	ANKRD42	-0.276989	0.0795619
ENSBTAG00000001393	MTF2	-0.664501	2.16081e-06
ENSBTAG00000001395	C1H21orf91	-0.260724	0.099674
ENSBTAG00000001396	ADAMTS7	0.533045	0.000333007
ENSBTAG00000001403	PRKCI	-0.0541422	0.736717
ENSBTAG00000001405	GLCE	-0.643763	5.60749e-06
ENSBTAG00000001408	CNRIP1	0.164797	0.303177
ENSBTAG00000001410	GRAMD1B	0.0629067	0.695997
ENSBTAG00000001412	N6AMT1	-0.168803	0.291408
ENSBTAG00000001414	KCTD12	0.0347535	0.82921
ENSBTAG00000001420	ABHD12	0.734018	4.73626e-08
ENSBTAG00000001424	MSH6	-0.653871	3.55489e-06
ENSBTAG00000001425	FBXO11	0.324732	0.0383111
ENSBTAG00000001444	TNXB	-0.15979	0.318307
ENSBTAG00000001446	ABRACL	-0.466056	0.00213288
ENSBTAG00000001449	SRA1	0.673447	1.39921e-06
ENSBTAG00000001450	APBB3	-0.0750878	0.640795
ENSBTAG00000001457	TMEM267	-0.427782	0.00527196
ENSBTAG00000001460	LIN7C	-0.463035	0.00229957
ENSBTAG00000001462	FLT4	0.672355	1.47659e-06
ENSBTAG00000001463	TNKS	-0.334099	0.0327698
ENSBTAG00000001465	P2RY1	0.348455	0.0255691
ENSBTAG00000001468	SAMD4A	0.681344	9.41562e-07
ENSBTAG00000001471	POC1A	-0.461543	0.00238598
ENSBTAG00000001473	ARVCF	0.680135	1.00118e-06
ENSBTAG00000001474	NRGN	-0.083335	0.604455
ENSBTAG00000001475	MCUR1	-0.367769	0.0180001
ENSBTAG00000001477	NA	0.504594	0.000767609
ENSBTAG00000001478	DESI2	-0.167431	0.295405
ENSBTAG00000001483	SRGAP2	0.268642	0.0894454
ENSBTAG00000001484	LZTFL1	-0.303053	0.0540993
ENSBTAG00000001489	TUBA1A	-0.205265	0.197937
ENSBTAG00000001492	FYB1	0.453028	0.00293618
ENSBTAG00000001497	MRAS	0.236026	0.137373
ENSBTAG00000001499	TRIM33	-0.570376	9.88467e-05
ENSBTAG00000001500	FIGNL1	-0.2598	0.100924
ENSBTAG00000001504	NOP14	0.0714901	0.656918
ENSBTAG00000001505	GRK4	-0.308458	0.0497444
ENSBTAG00000001507	CLCN5	0.315731	0.0443354
ENSBTAG00000001508	SH3RF1	0.406401	0.00837318
ENSBTAG00000001509	ELK3	-0.39505	0.0105807
ENSBTAG00000001510	CDK17	0.0639947	0.690998
ENSBTAG00000001511	BCL6	0.727595	7.07266e-08
ENSBTAG00000001512	ZFP64	-0.451913	0.00301593
ENSBTAG00000001513	PDIK1L	-0.413144	0.00725917
ENSBTAG00000001514	ASB11	0.218776	0.169366
ENSBTAG00000001523	YES1	-0.304843	0.0526243
ENSBTAG00000001529	NSD3	-0.0784405	0.625915
ENSBTAG00000001537	TSKU	-0.295664	0.0605418
ENSBTAG00000001538	NA	-0.16457	0.303854
ENSBTAG00000001539	SAV1	-0.269145	0.0888239
ENSBTAG00000001543	BRI3BP	-0.427159	0.00534576
ENSBTAG00000001548	NA	-0.263778	0.0956274
ENSBTAG00000001551	PLEKHG3	0.520985	0.000478716
ENSBTAG00000001562	NFE2	0.726518	7.55596e-08
ENSBTAG00000001564	PDE4DIP	-0.328411	0.0360501
ENSBTAG00000001573	JMJD1C	-0.111319	0.488369
ENSBTAG00000001575	CALM2	0.104333	0.516228
ENSBTAG00000001576	TMEM140	0.570752	9.7572e-05
ENSBTAG00000001578	ADPGK	-0.33188	0.0340193
ENSBTAG00000001579	AGO2	-0.12369	0.441018
ENSBTAG00000001580	CLGN	-0.37383	0.0160546
ENSBTAG00000001585	WIPF1	0.370473	0.0171088
ENSBTAG00000001586	OTUD7B	-0.21536	0.176292
ENSBTAG00000001592	INSIG1	-0.272936	0.0842492
ENSBTAG00000001593	OGFOD2	-0.295271	0.0609007
ENSBTAG00000001594	ARL6IP4	-0.026852	0.867646
ENSBTAG00000001597	PITPNM2	-0.596318	3.88365e-05
ENSBTAG00000001599	SV2A	-0.356098	0.0223065
ENSBTAG00000001600	DCUN1D4	-0.395941	0.0103912
ENSBTAG00000001601	PKM	0.664104	2.2021e-06
ENSBTAG00000001602	IL4R	0.708853	2.1431e-07
ENSBTAG00000001607	TMEM41B	-0.0279684	0.862195
ENSBTAG00000001609	MAP2K6	-0.613002	2.03803e-05
ENSBTAG00000001610	SLC4A1	-0.46769	0.00204726
ENSBTAG00000001614	ZNF174	-0.384102	0.0131632
ENSBTAG00000001615	RUNDC3A	-0.672819	1.44324e-06
ENSBTAG00000001616	ZNF592	0.56075	0.000137094
ENSBTAG00000001617	G2E3	-0.595042	4.07398e-05
ENSBTAG00000001618	ALPK3	0.682671	8.79883e-07
ENSBTAG00000001619	SERINC5	-0.691345	5.60116e-07
ENSBTAG00000001626	CTPS1	-0.542324	0.000249503
ENSBTAG00000001627	NA	0.0108756	0.946195
ENSBTAG00000001629	SCMH1	-0.558869	0.00014597
ENSBTAG00000001631	KIFC1	-0.473078	0.00178602
ENSBTAG00000001632	NBR1	0.31848	0.0424189
ENSBTAG00000001634	PHF1	0.17951	0.261426
ENSBTAG00000001635	CUTA	-0.397238	0.0101203
ENSBTAG00000001637	FUNDC1	0.00510207	0.974744
ENSBTAG00000001640	EPB41L1	-0.5887	5.15214e-05
ENSBTAG00000001644	MDN1	0.079637	0.62064
ENSBTAG00000001647	PLEKHJ1	0.289596	0.0662766
ENSBTAG00000001648	RPL21	-0.285324	0.070566
ENSBTAG00000001649	ZFPM2	0.52396	0.000438261
ENSBTAG00000001651	SYF2	0.279433	0.0768362
ENSBTAG00000001652	SLCO3A1	-0.592309	4.51042e-05
ENSBTAG00000001654	SNTB2	0.244776	0.122969
ENSBTAG00000001656	TMEM254	-0.427645	0.00528814
ENSBTAG00000001657	PICALM	0.423354	0.00581602
ENSBTAG00000001660	SPTY2D1	-0.390735	0.0115417
ENSBTAG00000001662	EHD3	0.260446	0.100048
ENSBTAG00000001663	PDF	-0.170291	0.287114
ENSBTAG00000001666	NIP7	-0.397189	0.0101305
ENSBTAG00000001673	C2CD5	-0.800383	3.37298e-10
ENSBTAG00000001692	NDST1	-0.358239	0.0214577
ENSBTAG00000001698	CHTF8	-0.394562	0.0106858
ENSBTAG00000001708	TTLL12	0.608719	2.41332e-05
ENSBTAG00000001710	CMTM8	-0.434525	0.00452821
ENSBTAG00000001712	CMTM7	-0.371691	0.01672
ENSBTAG00000001714	MFSD9	-0.687736	6.77159e-07
ENSBTAG00000001717	AURKB	-0.390443	0.0116093
ENSBTAG00000001721	GYG1	0.358077	0.0215212
ENSBTAG00000001727	PRXL2B	-0.101493	0.527776
ENSBTAG00000001728	IGSF10	0.654098	3.51805e-06
ENSBTAG00000001729	DUSP10	-0.401864	0.00920288
ENSBTAG00000001735	ADAM11	-0.257212	0.104488
ENSBTAG00000001737	TUT7	0.464989	0.00219051
ENSBTAG00000001739	CDH20	0.386434	0.0125723
ENSBTAG00000001747	PEX3	0.151636	0.343941
ENSBTAG00000001748	TRIM45	-0.0798912	0.619522
ENSBTAG00000001749	SENP2	0.566541	0.000112743
ENSBTAG00000001752	FUCA2	0.333805	0.0329333
ENSBTAG00000001754	AHCYL2	-0.647101	4.83282e-06
ENSBTAG00000001762	RFXANK	0.50766	0.000703979
ENSBTAG00000001763	NR2C2AP	0.115072	0.473734
ENSBTAG00000001767	NA	-0.0155956	0.922903
ENSBTAG00000001768	TXLNG	-0.1868	0.242226
ENSBTAG00000001773	NA	0.540623	0.000263234
ENSBTAG00000001774	SPRY2	-0.456564	0.00269546
ENSBTAG00000001775	RINL	0.207489	0.193016
ENSBTAG00000001777	RPLP2	-0.391947	0.0112645
ENSBTAG00000001782	MRPS12	-0.038037	0.813348
ENSBTAG00000001785	TGM3	0.72798	6.90672e-08
ENSBTAG00000001790	SAFB2	0.352101	0.0239665
ENSBTAG00000001792	MICOS13	-0.253918	0.109163
ENSBTAG00000001793	HSD11B1L	-0.196066	0.219231
ENSBTAG00000001794	RPL36	-0.327753	0.0364462
ENSBTAG00000001795	LONP1	-0.146268	0.361489
ENSBTAG00000001796	CATSPERD	-0.0981834	0.541387
ENSBTAG00000001801	SYT4	0.45518	0.00278754
ENSBTAG00000001805	TWSG1	-0.502734	0.000808675
ENSBTAG00000001806	IQCD	0.475934	0.00165981
ENSBTAG00000001810	SCAF11	-0.488255	0.00120123
ENSBTAG00000001814	PLXND1	0.0213826	0.894434
ENSBTAG00000001815	ARHGEF5	0.656564	3.13952e-06
ENSBTAG00000001816	SLC25A42	-0.210232	0.187065
ENSBTAG00000001817	TMEM161A	-0.268941	0.0890762
ENSBTAG00000001818	MEF2B	0.0132126	0.934655
ENSBTAG00000001821	PRRC2C	-0.23696	0.135778
ENSBTAG00000001822	SNX10	0.36182	0.0200984
ENSBTAG00000001824	SLC2A6	0.403185	0.00895422
ENSBTAG00000001826	SASH1	0.332527	0.0336511
ENSBTAG00000001828	SCRN2	0.600646	3.2969e-05
ENSBTAG00000001829	SLC17A9	0.664891	2.12092e-06
ENSBTAG00000001835	GJA1	0.00980994	0.95146
ENSBTAG00000001838	LRRC36	0.695669	4.44579e-07
ENSBTAG00000001839	OCIAD2	0.583502	6.22286e-05
ENSBTAG00000001842	GSTM3	0.202439	0.204318
ENSBTAG00000001844	MOGS	0.287458	0.068397
ENSBTAG00000001847	CNTLN	0.503343	0.000795013
ENSBTAG00000001852	BREH1	-0.512835	0.000607198
ENSBTAG00000001857	DOK4	-0.0571561	0.722627
ENSBTAG00000001858	NA	-0.223651	0.159826
ENSBTAG00000001861	SESTD1	0.635802	7.93746e-06
ENSBTAG00000001867	SACS	-0.3656	0.0187425
ENSBTAG00000001868	PCYT2	-0.197164	0.216609
ENSBTAG00000001872	ORC6	-0.593636	4.29342e-05
ENSBTAG00000001874	DOCK3	-0.0996941	0.535152
ENSBTAG00000001877	HMGN5	-0.285651	0.0702297
ENSBTAG00000001881	SLC10A1	0.566653	0.000112313
ENSBTAG00000001882	CD79A	-0.575922	8.14873e-05
ENSBTAG00000001886	FAM122B	-0.590637	4.79818e-05
ENSBTAG00000001887	STAM2	0.480872	0.00146018
ENSBTAG00000001888	MED13L	0.000165002	0.999183
ENSBTAG00000001889	C22H3orf14	-0.156199	0.329443
ENSBTAG00000001890	RUBCN	-0.286978	0.06888
ENSBTAG00000001892	YAE1	-0.314437	0.0452609
ENSBTAG00000001894	NEDD1	-0.552694	0.000178888
ENSBTAG00000001898	CCDC112	0.0201236	0.900617
ENSBTAG00000001900	NA	-0.18828	0.238448
ENSBTAG00000001902	CEP295	-0.0660067	0.681787
ENSBTAG00000001903	C11H2orf50	-0.267062	0.0914193
ENSBTAG00000001904	ZNF276	0.737121	3.88604e-08
ENSBTAG00000001906	FANCA	0.384405	0.0130853
ENSBTAG00000001919	ZNF652	-0.705443	2.59816e-07
ENSBTAG00000001920	POLQ	-0.185502	0.245573
ENSBTAG00000001928	PDIA6	0.390949	0.0114922
ENSBTAG00000001931	TRABD	-0.28248	0.073541
ENSBTAG00000001932	CRAT	0.463275	0.00228592
ENSBTAG00000001933	PTPA	0.549629	0.000197599
ENSBTAG00000001937	ANAPC11	-0.315303	0.0446393
ENSBTAG00000001938	CKS2	-0.0068832	0.965932
ENSBTAG00000001941	SEMA4D	0.649664	4.30615e-06
ENSBTAG00000001942	SNX27	0.36865	0.0177055
ENSBTAG00000001945	ARG2	0.631554	9.51608e-06
ENSBTAG00000001948	VTI1B	0.661701	2.46826e-06
ENSBTAG00000001950	RDH11	-0.659543	2.73223e-06
ENSBTAG00000001961	MAP1B	0.677847	1.12375e-06
ENSBTAG00000001962	MRPS27	-0.324107	0.0387066
ENSBTAG00000001977	YIPF6	-0.276757	0.0798248
ENSBTAG00000001981	SLC6A17	-0.491296	0.00110702
ENSBTAG00000001983	SMAGP	-0.505587	0.000746467
ENSBTAG00000001987	SWAP70	-0.56685	0.00011156
ENSBTAG00000001992	CYP51A1	-0.232409	0.143678
ENSBTAG00000001996	NA	-0.00628925	0.96887
ENSBTAG00000002000	TIMM8B	0.656602	3.134e-06
ENSBTAG00000002002	NA	-0.725099	8.24021e-08
ENSBTAG00000002004	LLPH	0.0553902	0.730872
ENSBTAG00000002006	THBS1	0.207733	0.192481
ENSBTAG00000002010	PI4K2A	0.435575	0.00442106
ENSBTAG00000002015	RPS6KA6	-0.301996	0.0549859
ENSBTAG00000002018	EIF5A	-0.258476	0.102736
ENSBTAG00000002020	CREBRF	-0.0510645	0.751192
ENSBTAG00000002025	AMIGO2	-0.611945	2.12531e-05
ENSBTAG00000002026	RPL5	-0.503918	0.000782317
ENSBTAG00000002027	FAM167B	0.503293	0.000796142
ENSBTAG00000002028	DIPK1A	-0.554222	0.000170173
ENSBTAG00000002033	UBXN2A	0.172807	0.279947
ENSBTAG00000002034	MFSD2B	0.524609	0.000429864
ENSBTAG00000002036	CACNB1	-0.589077	5.08151e-05
ENSBTAG00000002037	ATXN7L1	-0.51846	0.000515635
ENSBTAG00000002038	RPL14	-0.259286	0.101625
ENSBTAG00000002048	PTPN11	-0.479906	0.00149744
ENSBTAG00000002049	HADH	-0.487941	0.00121133
ENSBTAG00000002050	COA7	-0.114422	0.476252
ENSBTAG00000002051	ARAP1	0.665178	2.09191e-06
ENSBTAG00000002052	PLOD1	0.696098	4.34414e-07
ENSBTAG00000002055	ZFP28	0.124756	0.437061
ENSBTAG00000002056	MARS2	-0.387278	0.012364
ENSBTAG00000002060	RPL19	-0.102164	0.525034
ENSBTAG00000002068	TAGLN2	-0.15808	0.32358
ENSBTAG00000002069	BOLA	0.0557569	0.729157
ENSBTAG00000002072	ERCC2	-0.152227	0.342043
ENSBTAG00000002075	MME	-0.150895	0.346332
ENSBTAG00000002076	STAU2	-0.7439	2.49803e-08
ENSBTAG00000002078	KDM4A	0.535731	0.000306568
ENSBTAG00000002082	MARCKS	0.572211	9.27632e-05
ENSBTAG00000002083	AUTS2	0.366634	0.0183856
ENSBTAG00000002090	CPSF4	-0.0929728	0.563156
ENSBTAG00000002096	FCGR3A	-0.0257979	0.872798
ENSBTAG00000002098	CDC34	-0.290622	0.0652772
ENSBTAG00000002100	GZMM	-0.674602	1.32144e-06
ENSBTAG00000002103	PLCG2	-0.363659	0.0194288
ENSBTAG00000002105	TEX261	0.760084	8.21077e-09
ENSBTAG00000002108	YWHAQ	-0.652715	3.74834e-06
ENSBTAG00000002112	INSIG2	0.188095	0.238917
ENSBTAG00000002113	NA	-0.568163	0.000106663
ENSBTAG00000002116	ZCCHC3	-0.648668	4.50426e-06
ENSBTAG00000002117	KIF18A	-0.452133	0.00300006
ENSBTAG00000002121	CDK2AP2	-0.0594501	0.711963
ENSBTAG00000002125	GNAL	0.596452	3.86408e-05
ENSBTAG00000002126	PFKFB2	-0.0222758	0.89005
ENSBTAG00000002127	TCP11L2	-0.0944145	0.557092
ENSBTAG00000002129	KLF5	0.221873	0.163259
ENSBTAG00000002135	CD69	-0.396662	0.0102398
ENSBTAG00000002136	FCHO1	-0.416882	0.00669854
ENSBTAG00000002144	ADRB2	-0.361011	0.0203992
ENSBTAG00000002148	RAB3D	0.729354	6.34414e-08
ENSBTAG00000002154	GPR141	0.242676	0.126317
ENSBTAG00000002163	PTGER2	-0.169322	0.289908
ENSBTAG00000002171	FAM135A	0.462983	0.00230249
ENSBTAG00000002175	SRPK2	0.282876	0.0731209
ENSBTAG00000002176	NSMCE1	0.655163	3.34973e-06
ENSBTAG00000002177	PIKFYVE	-0.622052	1.41422e-05
ENSBTAG00000002179	CDIN1	-0.510179	0.000655281
ENSBTAG00000002182	COX17	0.433396	0.00464597
ENSBTAG00000002187	SERINC3	0.0386578	0.810357
ENSBTAG00000002190	DOCK8	0.105544	0.511342
ENSBTAG00000002191	RRP12	0.506884	0.000719633
ENSBTAG00000002192	VXN	-0.22958	0.148756
ENSBTAG00000002199	CORIN	0.133604	0.404976
ENSBTAG00000002202	CRAMP1	-0.290967	0.0649444
ENSBTAG00000002210	LAS1L	-0.513491	0.000595811
ENSBTAG00000002211	MAPK8IP3	-0.405889	0.0084635
ENSBTAG00000002219	ATAD3A	-0.135354	0.398793
ENSBTAG00000002220	SPTLC1	0.28926	0.066606
ENSBTAG00000002226	FBXO31	-0.269892	0.087908
ENSBTAG00000002233	CPNE2	0.69932	3.64662e-07
ENSBTAG00000002238	ARL2	-0.123017	0.443526
ENSBTAG00000002243	SNX15	0.507831	0.000700586
ENSBTAG00000002247	LOC100848288	0.429337	0.00509167
ENSBTAG00000002248	SAC3D1	0.228427	0.150864
ENSBTAG00000002251	NA	0.437614	0.00421921
ENSBTAG00000002260	NCAPD3	-0.124219	0.439052
ENSBTAG00000002266	NPL	0.0865573	0.590502
ENSBTAG00000002271	CDADC1	-0.633505	8.75855e-06
ENSBTAG00000002272	KCTD18	-0.689028	6.32879e-07
ENSBTAG00000002277	MLLT1	-0.46906	0.00197785
ENSBTAG00000002278	FBN1	-0.00222407	0.988989
ENSBTAG00000002279	LUC7L3	-0.158568	0.322068
ENSBTAG00000002280	KIF5B	-0.103417	0.519937
ENSBTAG00000002286	DNAJC18	-0.709127	2.11e-07
ENSBTAG00000002287	CHD9	-0.559177	0.000144481
ENSBTAG00000002290	NA	0.698253	3.86508e-07
ENSBTAG00000002291	ZBTB41	-0.425768	0.00551369
ENSBTAG00000002292	SMARCA1	-0.740619	3.09897e-08
ENSBTAG00000002293	ARL5A	-0.649824	4.27511e-06
ENSBTAG00000002295	ATF2	-0.5755	8.27054e-05
ENSBTAG00000002296	STING1	0.0214829	0.893941
ENSBTAG00000002298	CKAP2L	-0.412449	0.00736773
ENSBTAG00000002299	SEL1L3	-0.518336	0.000517509
ENSBTAG00000002302	CD59	0.180211	0.259534
ENSBTAG00000002313	ITPR2	-0.193894	0.22448
ENSBTAG00000002319	HMCN2	0.755885	1.10483e-08
ENSBTAG00000002321	AMT	0.300367	0.0563746
ENSBTAG00000002326	LGALS3	0.49126	0.00110809
ENSBTAG00000002327	TMEM208	0.46653	0.00210777
ENSBTAG00000002329	ASAP2	-0.0310504	0.84718
ENSBTAG00000002331	DLGAP5	-0.288772	0.067087
ENSBTAG00000002333	HOPX	-0.430305	0.00498215
ENSBTAG00000002336	RCOR1	0.235977	0.137456
ENSBTAG00000002340	STEAP4	0.393557	0.0109051
ENSBTAG00000002341	ETS1	-0.782176	1.55034e-09
ENSBTAG00000002348	SLC4A4	-0.526015	0.000412142
ENSBTAG00000002350	PIK3R2	-0.369768	0.0173377
ENSBTAG00000002356	RBM47	0.453173	0.00292594
ENSBTAG00000002357	TICAM2	-0.520555	0.000484821
ENSBTAG00000002361	TMCC2	-0.369491	0.0174283
ENSBTAG00000002362	APOLD1	-0.23642	0.136698
ENSBTAG00000002363	SESN2	0.60713	2.56789e-05
ENSBTAG00000002367	HCFC1R1	0.416938	0.00669055
ENSBTAG00000002368	TULP2	-0.124893	0.436553
ENSBTAG00000002369	TMEM217	0.632022	9.32917e-06
ENSBTAG00000002370	NA	-0.239104	0.13217
ENSBTAG00000002374	ARMC5	0.10563	0.510996
ENSBTAG00000002382	DDX10	-0.0326196	0.839556
ENSBTAG00000002385	SLC35E4	0.421274	0.00608797
ENSBTAG00000002391	TGFB1I1	-0.0812732	0.613456
ENSBTAG00000002393	C23H6orf89	0.168442	0.292457
ENSBTAG00000002395	HPS3	-0.721858	1.00244e-07
ENSBTAG00000002398	NA	-0.699672	3.57705e-07
ENSBTAG00000002402	IGF2R	0.61753	1.69989e-05
ENSBTAG00000002408	FHAD1	-0.307517	0.0504815
ENSBTAG00000002411	CTNND1	0.385456	0.0128173
ENSBTAG00000002415	TSPAN3	-0.537978	0.000285928
ENSBTAG00000002416	LOC783604	-0.58159	6.66498e-05
ENSBTAG00000002417	RAB30	-0.57135	9.55741e-05
ENSBTAG00000002418	TICRR	-0.280048	0.0761616
ENSBTAG00000002422	BCL9	0.0775064	0.630047
ENSBTAG00000002428	PPA2	-0.339136	0.0300739
ENSBTAG00000002430	COL17A1	-0.104186	0.51682
ENSBTAG00000002431	TRIM24	0.23367	0.141456
ENSBTAG00000002432	ABHD13	-0.290557	0.0653407
ENSBTAG00000002435	PTPRE	0.289575	0.0662971
ENSBTAG00000002440	KIF7	-0.226984	0.153532
ENSBTAG00000002444	MKI67	-0.276384	0.0802489
ENSBTAG00000002445	NA	-0.242094	0.127258
ENSBTAG00000002447	C7H19orf44	0.198605	0.213201
ENSBTAG00000002455	KLHL8	0.681202	9.48355e-07
ENSBTAG00000002457	SEC61B	0.351789	0.0241004
ENSBTAG00000002458	NUP155	-0.593489	4.31705e-05
ENSBTAG00000002460	ACTL6A	-0.651579	3.94778e-06
ENSBTAG00000002462	MRPL47	0.0276072	0.863958
ENSBTAG00000002463	NDUFB5	-0.390273	0.0116488
ENSBTAG00000002468	RPS28	-0.155179	0.332651
ENSBTAG00000002470	CCDC78	0.204848	0.19887
ENSBTAG00000002472	CASP9	0.162238	0.310851
ENSBTAG00000002473	ANGPTL4	0.249463	0.115735
ENSBTAG00000002477	MRM2	-0.134144	0.40306
ENSBTAG00000002478	AGMAT	0.00501962	0.975152
ENSBTAG00000002480	NUDT1	0.00550618	0.972744
ENSBTAG00000002481	HAGHL	0.322585	0.0396839
ENSBTAG00000002484	CIAO3	0.440183	0.00397634
ENSBTAG00000002485	TNS1	0.0998549	0.534491
ENSBTAG00000002490	CHPT1	0.266915	0.0916044
ENSBTAG00000002492	SYCP3	0.288646	0.0672122
ENSBTAG00000002493	VPS35	-0.229623	0.148679
ENSBTAG00000002495	BRD4	0.228684	0.150393
ENSBTAG00000002500	FBXL15	0.0186766	0.907732
ENSBTAG00000002501	CUEDC2	-0.142882	0.372831
ENSBTAG00000002504	IREB2	0.0635671	0.692961
ENSBTAG00000002520	CELF1	-0.52103	0.000478076
ENSBTAG00000002524	MRI1	-0.357663	0.0216834
ENSBTAG00000002525	C7H19orf53	-0.300285	0.0564453
ENSBTAG00000002526	BDH2	-0.758946	8.90386e-09
ENSBTAG00000002527	ZSWIM4	-0.0475898	0.767637
ENSBTAG00000002531	ARHGAP10	0.0938313	0.559541
ENSBTAG00000002539	TRIOBP	-0.011122	0.944978
ENSBTAG00000002542	KRCC1	0.341555	0.0288462
ENSBTAG00000002549	PTMA	-0.408573	0.0079994
ENSBTAG00000002550	NA	-0.494561	0.00101322
ENSBTAG00000002554	TCAF1	-0.719157	1.17787e-07
ENSBTAG00000002555	PDZK1IP1	-0.0889907	0.58006
ENSBTAG00000002559	MIOX	-0.0118247	0.941507
ENSBTAG00000002561	CCDC120	-0.509988	0.000658853
ENSBTAG00000002562	PRAF2	0.739363	3.36263e-08
ENSBTAG00000002563	WDR45	0.670128	1.64683e-06
ENSBTAG00000002564	DLG4	-0.585493	5.79089e-05
ENSBTAG00000002571	PDCD2L	-0.438759	0.00410945
ENSBTAG00000002573	UBA2	-0.701028	3.3204e-07
ENSBTAG00000002578	ZMYND11	-0.797668	4.27603e-10
ENSBTAG00000002579	FBL	-0.245581	0.121703
ENSBTAG00000002580	MYH14	-0.238088	0.133871
ENSBTAG00000002586	TCF12	-0.632267	9.23265e-06
ENSBTAG00000002594	ZNF436	-0.602166	3.11082e-05
ENSBTAG00000002596	VSTM1	0.459644	0.00250016
ENSBTAG00000002599	MGARP	-0.110071	0.493288
ENSBTAG00000002600	EFCAB7	0.121281	0.450034
ENSBTAG00000002603	PRPF39	-0.165933	0.299809
ENSBTAG00000002606	LGR4	-0.539664	0.000271266
ENSBTAG00000002612	FANCM	-0.761708	7.30831e-09
ENSBTAG00000002613	MIS18BP1	-0.513447	0.000596565
ENSBTAG00000002614	RUFY2	-0.315766	0.0443102
ENSBTAG00000002615	LONRF3	0.63553	8.03063e-06
ENSBTAG00000002620	DNA2	-0.320678	0.0409362
ENSBTAG00000002623	SAMSN1	0.414436	0.00706104
ENSBTAG00000002624	PSTPIP2	0.620964	1.47865e-05
ENSBTAG00000002625	MAP3K7	-0.401152	0.00933917
ENSBTAG00000002626	ARHGAP6	-0.603482	2.95748e-05
ENSBTAG00000002628	SLC44A2	-0.734977	4.4566e-08
ENSBTAG00000002633	SEPTIN9	-0.671331	1.55271e-06
ENSBTAG00000002635	PGLYRP1	0.410029	0.00775689
ENSBTAG00000002639	ZDHHC7	0.555183	0.000164891
ENSBTAG00000002643	VPS52	0.490641	0.00112674
ENSBTAG00000002644	KCNQ4	-0.417407	0.00662293
ENSBTAG00000002647	RGS10	0.673702	1.38169e-06
ENSBTAG00000002648	RPS18	-0.381237	0.0139213
ENSBTAG00000002651	PKP2	0.0640281	0.690844
ENSBTAG00000002655	ZWINT	-0.543138	0.000243167
ENSBTAG00000002658	STAM	0.253736	0.109425
ENSBTAG00000002668	ZNF711	-0.500444	0.000861907
ENSBTAG00000002669	RASSF4	0.0608651	0.705412
ENSBTAG00000002675	NA	-0.0624893	0.697918
ENSBTAG00000002676	SAE1	-0.282707	0.0732996
ENSBTAG00000002678	MED18	0.0435663	0.786805
ENSBTAG00000002685	PITRM1	0.288135	0.0677199
ENSBTAG00000002688	ATP1B1	-0.53144	0.000349753
ENSBTAG00000002699	KIT	-0.667814	1.84275e-06
ENSBTAG00000002702	TSPAN32	0.737829	3.71318e-08
ENSBTAG00000002703	ATP6V1A	0.313055	0.0462672
ENSBTAG00000002705	REC8	0.592432	4.48994e-05
ENSBTAG00000002706	GSTZ1	-0.234341	0.140284
ENSBTAG00000002707	IPO4	0.305681	0.0519451
ENSBTAG00000002708	MRPL42	-0.212542	0.182156
ENSBTAG00000002710	TSSK4	-0.0936769	0.56019
ENSBTAG00000002712	MDP1	-0.0883953	0.582608
ENSBTAG00000002714	GNAI1	-0.562197	0.0001306
ENSBTAG00000002719	ORC1	-0.269533	0.0883477
ENSBTAG00000002721	TUT4	-0.757592	9.7993e-09
ENSBTAG00000002725	RNGTT	0.480092	0.00149021
ENSBTAG00000002730	ELP3	-0.458888	0.00254692
ENSBTAG00000002735	METTL26	-0.193149	0.226301
ENSBTAG00000002736	DNMT1	-0.509494	0.000668203
ENSBTAG00000002738	S1PR2	-0.607531	2.52802e-05
ENSBTAG00000002742	MSH2	-0.740891	3.04443e-08
ENSBTAG00000002743	OSGEP	0.661726	2.46534e-06
ENSBTAG00000002745	APEX1	-0.639813	6.67084e-06
ENSBTAG00000002746	OSTF1	0.336538	0.0314408
ENSBTAG00000002747	ABCA5	0.203959	0.200869
ENSBTAG00000002755	ANKRD12	-0.0992071	0.537158
ENSBTAG00000002756	CDCA2	-0.105453	0.511709
ENSBTAG00000002764	IGFLR1	0.502404	0.000816148
ENSBTAG00000002767	GNB4	-0.0935823	0.560589
ENSBTAG00000002770	TCN2	0.661344	2.51029e-06
ENSBTAG00000002774	PTPN23	0.494087	0.00102638
ENSBTAG00000002782	ZC3H7B	-0.555036	0.00016569
ENSBTAG00000002783	PCYOX1	-0.494797	0.00100672
ENSBTAG00000002788	RAB27B	0.319593	0.0416629
ENSBTAG00000002792	FUT11	-0.406291	0.00839259
ENSBTAG00000002795	NKTR	0.19882	0.212698
ENSBTAG00000002796	KLHL3	-0.187199	0.241203
ENSBTAG00000002799	SLC39A5	0.181136	0.257058
ENSBTAG00000002809	CAPN10	0.65142	3.97645e-06
ENSBTAG00000002810	ZNF777	-0.50782	0.000700799
ENSBTAG00000002813	GAB1	0.173762	0.277258
ENSBTAG00000002816	SARM1	-0.621394	1.45287e-05
ENSBTAG00000002817	SLC46A1	-0.31024	0.0483727
ENSBTAG00000002820	RBBP7	-0.612688	2.06361e-05
ENSBTAG00000002823	MPZL1	0.299843	0.0568272
ENSBTAG00000002824	DPEP3	-0.449372	0.00320464
ENSBTAG00000002826	CLSPN	-0.355019	0.0227452
ENSBTAG00000002827	ACAT2	-0.505107	0.000756613
ENSBTAG00000002828	RNF185	0.304133	0.0532053
ENSBTAG00000002834	CCDC69	0.206017	0.196263
ENSBTAG00000002835	SMAD1	0.690559	5.83889e-07
ENSBTAG00000002836	TAF3	-0.558288	0.000148814
ENSBTAG00000002837	TOR1B	-0.275905	0.0807951
ENSBTAG00000002842	HEATR4	-0.133632	0.404876
ENSBTAG00000002845	CDH10	-0.23704	0.135642
ENSBTAG00000002847	D2HGDH	-0.345767	0.0268072
ENSBTAG00000002848	C16H1orf74	-0.177105	0.267974
ENSBTAG00000002854	TMEM63A	0.336713	0.0313472
ENSBTAG00000002859	NA	-0.734134	4.70149e-08
ENSBTAG00000002863	ACAA2	0.253838	0.109278
ENSBTAG00000002869	ARL4A	0.0663327	0.680298
ENSBTAG00000002880	SORBS1	-0.270928	0.0866493
ENSBTAG00000002882	LMNB1	0.441693	0.00383938
ENSBTAG00000002883	RPTOR	0.0871841	0.587805
ENSBTAG00000002885	MSR1	-0.241301	0.128547
ENSBTAG00000002888	TMTC2	0.353521	0.0233656
ENSBTAG00000002900	LOC511898	0.525857	0.000414104
ENSBTAG00000002902	ANO6	0.031772	0.843672
ENSBTAG00000002904	ZNF787	0.313454	0.0459747
ENSBTAG00000002908	GNG4	0.289922	0.0659575
ENSBTAG00000002917	PRKAG2	0.525968	0.000412724
ENSBTAG00000002918	RAD51	-0.387224	0.0123774
ENSBTAG00000002920	KAT6B	-0.493218	0.00105091
ENSBTAG00000002922	GAB2	0.6462	5.03166e-06
ENSBTAG00000002923	CX3CR1	-0.517888	0.000524344
ENSBTAG00000002929	IRF4	-0.271538	0.0859146
ENSBTAG00000002931	BEST3	0.336165	0.031641
ENSBTAG00000002937	ADGRE3	0.445453	0.00351606
ENSBTAG00000002939	FURIN	0.659634	2.72065e-06
ENSBTAG00000002941	FES	0.676619	1.19509e-06
ENSBTAG00000002944	ATP5MC3	-0.16556	0.300913
ENSBTAG00000002947	LY9	0.291915	0.0640358
ENSBTAG00000002948	SETD2	-0.471261	0.00187061
ENSBTAG00000002951	CD244	0.360303	0.0206654
ENSBTAG00000002953	TXN	0.470741	0.00189546
ENSBTAG00000002956	ZNF674	0.553338	0.000175166
ENSBTAG00000002962	PPM1M	0.604891	2.80099e-05
ENSBTAG00000002964	TXLNB	0.00513028	0.974604
ENSBTAG00000002966	DNAJC13	0.232776	0.143029
ENSBTAG00000002973	RPP30	-0.116916	0.466627
ENSBTAG00000002977	ECE1	0.565023	0.000118713
ENSBTAG00000002979	PIK3R3	-0.655644	3.27607e-06
ENSBTAG00000002980	GPT2	0.469896	0.00193648
ENSBTAG00000002988	MACO1	-0.718141	1.25093e-07
ENSBTAG00000002993	SFT2D1	0.678156	1.10644e-06
ENSBTAG00000002995	GMPPA	-0.02718	0.866044
ENSBTAG00000002996	SHROOM4	0.718941	1.19302e-07
ENSBTAG00000002997	ADAMTSL1	-0.136015	0.396473
ENSBTAG00000002999	ANAPC15	0.47184	0.0018433
ENSBTAG00000003001	LAMTOR1	0.626025	1.20025e-05
ENSBTAG00000003002	WDR75	-0.496995	0.000947952
ENSBTAG00000003014	TRPV2	-0.326357	0.0372989
ENSBTAG00000003015	SESN1	-0.302802	0.054309
ENSBTAG00000003016	PTPN7	-0.547867	0.000209136
ENSBTAG00000003017	TTC38	0.0789306	0.623753
ENSBTAG00000003018	FSTL3	-0.201132	0.207316
ENSBTAG00000003021	SP1	-0.136407	0.395099
ENSBTAG00000003033	GADD45G	0.641695	6.14315e-06
ENSBTAG00000003035	IMPACT	-0.778653	2.04806e-09
ENSBTAG00000003036	PPFIA2	0.124867	0.436651
ENSBTAG00000003038	TAP2	-0.224941	0.157368
ENSBTAG00000003039	PSMB8	-0.205416	0.197601
ENSBTAG00000003040	RALGAPB	-0.275125	0.0816921
ENSBTAG00000003043	GNG2	0.108042	0.501338
ENSBTAG00000003044	SPIN1	-0.507474	0.00070771
ENSBTAG00000003051	FER	-0.058452	0.716596
ENSBTAG00000003061	NA	0.757052	1.01799e-08
ENSBTAG00000003062	FAM160B1	0.0847399	0.598354
ENSBTAG00000003063	SYNJ1	0.527882	0.00038963
ENSBTAG00000003064	PAXBP1	0.134039	0.403433
ENSBTAG00000003066	NSA2	-0.353347	0.0234386
ENSBTAG00000003068	MSMO1	-0.199329	0.211503
ENSBTAG00000003069	MAN1C1	0.0944393	0.556988
ENSBTAG00000003072	ACADVL	0.599115	3.49451e-05
ENSBTAG00000003073	NAA40	-0.709426	2.07442e-07
ENSBTAG00000003076	NT5DC1	0.357829	0.0216183
ENSBTAG00000003084	GPATCH2L	-0.173382	0.278325
ENSBTAG00000003087	DCUN1D5	-0.278461	0.0779118
ENSBTAG00000003089	RHPN2	-0.461296	0.00240057
ENSBTAG00000003092	ANAPC5	-0.251211	0.113122
ENSBTAG00000003097	DENND4C	-0.740835	3.05549e-08
ENSBTAG00000003098	MTDH	0.510935	0.000641246
ENSBTAG00000003100	SMTN	0.395991	0.0103805
ENSBTAG00000003102	GCC1	-0.429802	0.00503872
ENSBTAG00000003109	ITM2B	0.317241	0.0432739
ENSBTAG00000003111	ATM	-0.343055	0.0281057
ENSBTAG00000003114	AVL9	0.0963933	0.54882
ENSBTAG00000003115	KBTBD2	-0.0611042	0.704307
ENSBTAG00000003128	SPATA6	0.659666	2.71656e-06
ENSBTAG00000003137	PLPPR1	0.0761949	0.635866
ENSBTAG00000003144	KIAA0825	-0.00306492	0.984827
ENSBTAG00000003151	DNAJB11	0.507996	0.000697302
ENSBTAG00000003152	IFI27	-0.302539	0.0545287
ENSBTAG00000003155	IFI27L2	-0.476967	0.00161619
ENSBTAG00000003161	YBEY	-0.259284	0.101627
ENSBTAG00000003162	CRYZ	0.41143	0.00752954
ENSBTAG00000003169	FBXO24	-0.267726	0.0905857
ENSBTAG00000003174	NDUFAF4	-0.133605	0.404969
ENSBTAG00000003176	JAM3	0.540174	0.000266964
ENSBTAG00000003177	SLC25A33	0.520864	0.000480423
ENSBTAG00000003178	ATE1	-0.258541	0.102646
ENSBTAG00000003180	TMEM201	0.0159855	0.920981
ENSBTAG00000003184	GATA1	0.1746	0.274909
ENSBTAG00000003185	ASAP1	0.215426	0.176157
ENSBTAG00000003186	OTULIN	-0.591021	4.73064e-05
ENSBTAG00000003189	CCDC6	-0.640472	6.48152e-06
ENSBTAG00000003191	FSCN1	-0.575907	8.15313e-05
ENSBTAG00000003196	PAPSS2	0.581043	6.79679e-05
ENSBTAG00000003200	CSPG4B	0.693829	4.90744e-07
ENSBTAG00000003205	RPL35	-0.253013	0.110474
ENSBTAG00000003221	ATF7IP	-0.0178731	0.911685
ENSBTAG00000003222	ASNS	0.124019	0.439794
ENSBTAG00000003228	RPL3	-0.315674	0.0443757
ENSBTAG00000003229	RPL23	-0.318117	0.0426685
ENSBTAG00000003232	RAB29	-0.566548	0.000112714
ENSBTAG00000003237	IQSEC1	0.411604	0.00750175
ENSBTAG00000003239	UTP20	0.111663	0.48702
ENSBTAG00000003240	C8H9orf152	-0.394503	0.0106986
ENSBTAG00000003242	ACAD9	-0.262006	0.0979605
ENSBTAG00000003245	BCAR3	-0.517309	0.000533294
ENSBTAG00000003255	CD4	-0.413035	0.00727623
ENSBTAG00000003256	TOMM34	0.528416	0.000383396
ENSBTAG00000003257	STK4	-0.271998	0.0853635
ENSBTAG00000003259	TCERG1	-0.655532	3.29317e-06
ENSBTAG00000003261	AURKC	0.364263	0.0192132
ENSBTAG00000003263	TBCA	-0.178584	0.263935
ENSBTAG00000003265	ADD3	-0.744129	2.4604e-08
ENSBTAG00000003276	PRKCH	-0.774305	2.86825e-09
ENSBTAG00000003289	LOC616364	-0.115796	0.470935
ENSBTAG00000003290	SLC9A7	-0.567734	0.00010824
ENSBTAG00000003296	TWNK	-0.505972	0.000738407
ENSBTAG00000003297	OASL	-0.378471	0.0146879
ENSBTAG00000003298	LZTS2	0.579999	7.05452e-05
ENSBTAG00000003300	MFGE8	0.647357	4.77783e-06
ENSBTAG00000003303	MRPL58	0.55809	0.000149797
ENSBTAG00000003305	NCF1	0.740681	3.08642e-08
ENSBTAG00000003312	CHST15	0.596513	3.85533e-05
ENSBTAG00000003314	SKA3	0.321533	0.0403706
ENSBTAG00000003315	MRPL57	-0.257457	0.104147
ENSBTAG00000003322	TTLL7	0.378033	0.0148127
ENSBTAG00000003323	NOL6	0.395593	0.0104648
ENSBTAG00000003325	SNRK	-0.134957	0.400192
ENSBTAG00000003326	NAIP	0.580455	6.94085e-05
ENSBTAG00000003327	RUFY4	0.706904	2.39323e-07
ENSBTAG00000003328	TAMM41	-0.22322	0.160653
ENSBTAG00000003329	FST	-0.530082	0.000364524
ENSBTAG00000003330	ATL3	-0.607561	2.52508e-05
ENSBTAG00000003332	RPP40	0.132229	0.409871
ENSBTAG00000003334	ADAP2	0.541814	0.000253555
ENSBTAG00000003339	ZBTB10	-0.626069	1.19807e-05
ENSBTAG00000003340	HDDC2	-0.563603	0.000124558
ENSBTAG00000003353	SLC6A2	0.772215	3.36353e-09
ENSBTAG00000003354	SMCHD1	-0.546259	0.000220193
ENSBTAG00000003358	MCFD2	0.528283	0.00038494
ENSBTAG00000003359	ELOVL5	-0.467194	0.00207292
ENSBTAG00000003362	HSP90B1	0.349526	0.0250896
ENSBTAG00000003366	DDX58	0.246798	0.119808
ENSBTAG00000003372	SLC35B4	-0.314166	0.0454567
ENSBTAG00000003376	ASB1	-0.257185	0.104525
ENSBTAG00000003378	ACAP2	-0.159837	0.318163
ENSBTAG00000003381	TENT4A	-0.120024	0.454781
ENSBTAG00000003384	CEP162	-0.425862	0.00550216
ENSBTAG00000003388	DPM2	0.509447	0.000669105
ENSBTAG00000003393	CCDC157	-0.338445	0.0304327
ENSBTAG00000003394	RNF215	0.0621855	0.699318
ENSBTAG00000003395	ZRANB1	0.0250246	0.876581
ENSBTAG00000003396	MAFB	0.350557	0.0246347
ENSBTAG00000003397	CTBP2	0.63022	1.00685e-05
ENSBTAG00000003398	KCNG1	-0.0871238	0.588064
ENSBTAG00000003401	ACTR3	0.289191	0.0666744
ENSBTAG00000003403	PADI2	-0.118129	0.461983
ENSBTAG00000003405	TP53I3	-0.324132	0.0386912
ENSBTAG00000003408	NA	0.11077	0.490529
ENSBTAG00000003415	ESD	-0.541537	0.000255773
ENSBTAG00000003417	PHKG2	0.515169	0.000567565
ENSBTAG00000003418	MSN	-0.309188	0.0491788
ENSBTAG00000003419	EAPP	0.0718082	0.655486
ENSBTAG00000003423	DDX24	-0.586392	5.60501e-05
ENSBTAG00000003424	BET1	0.399298	0.0097025
ENSBTAG00000003425	MGME1	-0.533743	0.000325945
ENSBTAG00000003432	ZAN	-0.763171	6.57527e-09
ENSBTAG00000003434	CERS4	-0.553516	0.000174151
ENSBTAG00000003436	RHBDF2	-0.0291932	0.856222
ENSBTAG00000003438	ZBTB43	-0.53007	0.000364654
ENSBTAG00000003443	USP46	0.0853483	0.59572
ENSBTAG00000003449	KCP	-0.142301	0.374798
ENSBTAG00000003454	RGS20	0.178095	0.265264
ENSBTAG00000003455	ANKRD6	-0.332912	0.0334335
ENSBTAG00000003456	NA	0.0394353	0.806615
ENSBTAG00000003457	ATF5	0.440613	0.00393693
ENSBTAG00000003458	CDCA7	-0.510948	0.000641016
ENSBTAG00000003460	TCEA1	-0.612963	2.04118e-05
ENSBTAG00000003470	TTYH1	0.0508587	0.752163
ENSBTAG00000003483	NUDT18	0.215952	0.175076
ENSBTAG00000003484	CZIB	0.0350016	0.828009
ENSBTAG00000003489	IPCEF1	0.245646	0.121601
ENSBTAG00000003491	SLC25A23	-0.459479	0.00251025
ENSBTAG00000003495	KDM7A	-0.0606234	0.706529
ENSBTAG00000003496	AIG1	-0.02006	0.90093
ENSBTAG00000003498	FAT2	0.453106	0.0029307
ENSBTAG00000003499	ENPP4	-0.313309	0.0460807
ENSBTAG00000003503	C18H16orf87	-0.427984	0.00524817
ENSBTAG00000003504	GSS	0.64156	6.17945e-06
ENSBTAG00000003506	STEAP2	0.316012	0.0441358
ENSBTAG00000003508	CFAP69	0.677867	1.12258e-06
ENSBTAG00000003509	PLEKHA2	-0.390332	0.0116351
ENSBTAG00000003511	SLAIN1	-0.778164	2.12807e-09
ENSBTAG00000003514	HSF4	0.686551	7.20284e-07
ENSBTAG00000003519	NOL3	0.776556	2.41162e-09
ENSBTAG00000003525	STXBP1	0.1015	0.527745
ENSBTAG00000003526	SYNE3	-0.242232	0.127034
ENSBTAG00000003528	NA	0.179523	0.261389
ENSBTAG00000003531	ABCA13	-0.281769	0.0743
ENSBTAG00000003532	TLE4	0.110828	0.490301
ENSBTAG00000003535	DPM3	0.520378	0.000487371
ENSBTAG00000003536	MARCHF6	-0.147934	0.355988
ENSBTAG00000003541	ZNF614	-0.506753	0.000722307
ENSBTAG00000003544	S1PR5	-0.581182	6.76305e-05
ENSBTAG00000003545	TAF1D	-0.484546	0.00132571
ENSBTAG00000003546	TFAM	-0.433128	0.00467432
ENSBTAG00000003548	GSTP1	-0.172705	0.280236
ENSBTAG00000003550	C29H11orf54	-0.0392016	0.807739
ENSBTAG00000003553	ZFP36L2	-0.62082	1.48738e-05
ENSBTAG00000003556	ZFYVE21	0.59545	4.01213e-05
ENSBTAG00000003557	CCDC117	0.318178	0.0426261
ENSBTAG00000003559	PPP1R13B	-0.362673	0.0197854
ENSBTAG00000003560	LOC506251	-0.222072	0.162872
ENSBTAG00000003565	TRIM3	0.330377	0.0348871
ENSBTAG00000003566	ARFIP2	0.102372	0.524188
ENSBTAG00000003567	TIMM10B	-0.629549	1.03574e-05
ENSBTAG00000003569	DZIP1	-0.697763	3.96947e-07
ENSBTAG00000003575	ZKSCAN4	-0.644354	5.46263e-06
ENSBTAG00000003578	DPCD	-0.266959	0.0915485
ENSBTAG00000003579	FBXW4	-0.320494	0.0410583
ENSBTAG00000003580	PSD	-0.386729	0.0124992
ENSBTAG00000003581	SETD7	-0.00953548	0.952817
ENSBTAG00000003585	CD47	0.175117	0.27347
ENSBTAG00000003586	MAN1A2	-0.186678	0.24254
ENSBTAG00000003587	ELL	0.550782	0.000190367
ENSBTAG00000003588	ZFAND1	-0.131217	0.413493
ENSBTAG00000003589	COMMD3	-0.0222792	0.890034
ENSBTAG00000003594	RIBC2	0.780118	1.82534e-09
ENSBTAG00000003598	NA	0.800293	3.40003e-10
ENSBTAG00000003602	RBPJ	-0.190787	0.23214
ENSBTAG00000003604	ADAMTSL4	0.287943	0.0679108
ENSBTAG00000003606	GLI4	-0.0663143	0.680382
ENSBTAG00000003607	FAM20C	0.699339	3.64286e-07
ENSBTAG00000003608	SYCP2	0.240779	0.129401
ENSBTAG00000003616	DCLRE1B	0.221302	0.164373
ENSBTAG00000003617	ALKBH4	0.112884	0.482239
ENSBTAG00000003619	SEC24D	0.096715	0.547481
ENSBTAG00000003622	ZKSCAN7	-0.42715	0.00534676
ENSBTAG00000003634	CISD1	-0.0597851	0.71041
ENSBTAG00000003635	SLC35C2	0.266683	0.0918973
ENSBTAG00000003636	LIPA	0.297895	0.0585354
ENSBTAG00000003639	ELMO2	0.546211	0.000220534
ENSBTAG00000003642	PRDX1	-0.133805	0.404263
ENSBTAG00000003644	HSPBP1	0.158256	0.323035
ENSBTAG00000003650	NR4A2	-0.19703	0.216929
ENSBTAG00000003651	OTOP1	-0.252913	0.11062
ENSBTAG00000003653	LYAR	-0.369916	0.0172894
ENSBTAG00000003661	SLC35F2	-0.2271	0.153316
ENSBTAG00000003665	NUP210	-0.555543	0.000162949
ENSBTAG00000003668	RADX	-0.327306	0.0367177
ENSBTAG00000003669	BNC2	0.75884	8.97085e-09
ENSBTAG00000003675	ADGRL1	-0.538309	0.000282988
ENSBTAG00000003682	DNAJB13	-0.216202	0.174566
ENSBTAG00000003687	FOXK2	0.0742845	0.644381
ENSBTAG00000003690	NHLRC2	-0.479239	0.0015237
ENSBTAG00000003692	UCP2	0.076382	0.635034
ENSBTAG00000003693	SUN2	-0.739388	3.35729e-08
ENSBTAG00000003695	WDR45B	0.100726	0.530913
ENSBTAG00000003696	BICDL1	-0.316427	0.0438432
ENSBTAG00000003707	GRAP	-0.351675	0.0241493
ENSBTAG00000003711	EPAS1	0.192801	0.227155
ENSBTAG00000003713	ZNRD2	-0.150178	0.348656
ENSBTAG00000003718	HACL1	0.438511	0.004133
ENSBTAG00000003719	TDRD7	0.500957	0.000849712
ENSBTAG00000003721	CHST1	-0.5993	3.47008e-05
ENSBTAG00000003724	BRDT	-0.675172	1.2845e-06
ENSBTAG00000003726	MTMR9	-0.170921	0.285309
ENSBTAG00000003727	SH3KBP1	-0.0172639	0.914684
ENSBTAG00000003741	NEURL1	0.336785	0.0313089
ENSBTAG00000003743	NA	-0.249506	0.11567
ENSBTAG00000003746	SCP2	0.270647	0.0869892
ENSBTAG00000003747	PTGR2	-0.587613	5.36108e-05
ENSBTAG00000003749	KCNMB4	0.067824	0.673506
ENSBTAG00000003752	SLC25A24	0.472787	0.00179933
ENSBTAG00000003758	TKT	0.592345	4.50455e-05
ENSBTAG00000003759	PCNX3	0.685878	7.45905e-07
ENSBTAG00000003760	NA	0.722723	9.51571e-08
ENSBTAG00000003763	MYO5C	-0.555161	0.00016501
ENSBTAG00000003764	AKIRIN2	0.594541	4.15089e-05
ENSBTAG00000003773	SLC25A13	0.38201	0.0137132
ENSBTAG00000003777	TIE1	-0.560426	0.000138589
ENSBTAG00000003779	ZC4H2	-0.377071	0.0150895
ENSBTAG00000003781	MPL	0.501772	0.000830663
ENSBTAG00000003788	RCC1	-0.447651	0.00333832
ENSBTAG00000003791	LPAR3	-0.34042	0.0294169
ENSBTAG00000003793	NGLY1	0.467917	0.00203562
ENSBTAG00000003794	GNAO1	-0.405852	0.00847
ENSBTAG00000003804	SCCPDH	-0.464355	0.00222536
ENSBTAG00000003806	ECM1	0.734945	4.46572e-08
ENSBTAG00000003807	CNOT9	-0.53155	0.000348586
ENSBTAG00000003808	HDAC9	-0.65903	2.79865e-06
ENSBTAG00000003809	PLCD4	0.309051	0.0492849
ENSBTAG00000003810	LOC524650	0.182055	0.254612
ENSBTAG00000003813	BCS1L	0.291438	0.064492
ENSBTAG00000003815	EDEM2	0.623224	1.34773e-05
ENSBTAG00000003819	STK36	-0.161667	0.312578
ENSBTAG00000003820	GRAMD1A	0.393778	0.0108568
ENSBTAG00000003822	CROCC	0.000101971	0.999495
ENSBTAG00000003825	PTPN12	0.344141	0.0275795
ENSBTAG00000003826	SCN1B	-0.555704	0.000162089
ENSBTAG00000003832	MFAP2	0.11828	0.461406
ENSBTAG00000003833	SLC35G2	-0.522069	0.000463605
ENSBTAG00000003835	BMP4	0.0813927	0.612933
ENSBTAG00000003836	ADAM19	0.574761	8.48731e-05
ENSBTAG00000003840	GUCY1B1	-0.614414	1.9265e-05
ENSBTAG00000003848	ATRN	0.200628	0.208481
ENSBTAG00000003851	CCNL1	0.490982	0.00111641
ENSBTAG00000003855	FAM120C	-0.212962	0.181272
ENSBTAG00000003857	SUSD6	0.512911	0.000605865
ENSBTAG00000003863	PCED1A	-0.0163956	0.918961
ENSBTAG00000003865	CASR	0.0313864	0.845547
ENSBTAG00000003872	STX16	-0.339199	0.0300419
ENSBTAG00000003876	MCU	0.541797	0.000253686
ENSBTAG00000003877	ZCCHC24	-0.517538	0.000529741
ENSBTAG00000003878	ZUP1	0.263063	0.096563
ENSBTAG00000003880	EMILIN2	0.637298	7.44126e-06
ENSBTAG00000003882	EMC3	0.703302	2.92796e-07
ENSBTAG00000003884	FAM120B	-0.18487	0.247212
ENSBTAG00000003885	PEX2	-0.178756	0.263466
ENSBTAG00000003887	ECHDC1	-0.734823	4.50048e-08
ENSBTAG00000003889	PER1	0.108495	0.499537
ENSBTAG00000003892	LOC537017	-0.496161	0.000969888
ENSBTAG00000003894	NDRG4	-0.387911	0.0122099
ENSBTAG00000003901	DNMT3B	-0.462562	0.00232665
ENSBTAG00000003902	ZNF512	-0.643146	5.76255e-06
ENSBTAG00000003907	TSPAN14	0.15993	0.317876
ENSBTAG00000003914	MVB12A	-0.139593	0.384047
ENSBTAG00000003915	LARP6	-0.402867	0.00901355
ENSBTAG00000003916	DPH3	0.506028	0.000737245
ENSBTAG00000003920	TGM1	0.648213	4.59739e-06
ENSBTAG00000003923	GPBAR1	0.517494	0.000530426
ENSBTAG00000003928	ATG16L1	0.472792	0.0017991
ENSBTAG00000003934	PSPC1	-0.530422	0.000360777
ENSBTAG00000003935	TMBIM1	0.580246	6.99275e-05
ENSBTAG00000003936	PNKD	0.293734	0.0623212
ENSBTAG00000003937	LOC504858	-0.263182	0.0964067
ENSBTAG00000003941	AP1AR	-0.592263	4.51818e-05
ENSBTAG00000003943	TTC39B	-0.686492	7.22509e-07
ENSBTAG00000003944	CATIP	0.820642	5.08654e-11
ENSBTAG00000003946	NECAB3	-0.195877	0.219684
ENSBTAG00000003947	SSBP4	-0.337235	0.031069
ENSBTAG00000003948	FDPS	-0.0133185	0.934133
ENSBTAG00000003952	FBXL2	0.239222	0.131974
ENSBTAG00000003953	ZNF316	-0.430743	0.00493325
ENSBTAG00000003954	ASH1L	-0.295835	0.0603855
ENSBTAG00000003956	SGCA	-0.584334	6.03889e-05
ENSBTAG00000003957	NA	-0.0263886	0.86991
ENSBTAG00000003958	TMEM220	-0.119022	0.458582
ENSBTAG00000003959	ARHGAP24	-0.422107	0.00597785
ENSBTAG00000003960	CCP110	-0.434749	0.00450515
ENSBTAG00000003961	SNX20	0.339874	0.029695
ENSBTAG00000003963	FER1L5	0.0662196	0.680814
ENSBTAG00000003965	LIPT1	-0.160307	0.316722
ENSBTAG00000003966	DUSP3	0.168997	0.290847
ENSBTAG00000003968	UBP1	-0.18368	0.250322
ENSBTAG00000003970	MITD1	0.42888	0.00514407
ENSBTAG00000003971	E2F1	-0.409706	0.00781007
ENSBTAG00000003975	LMAN2L	-0.0728624	0.650749
ENSBTAG00000003981	RRP1	-0.0639587	0.691163
ENSBTAG00000003983	TOM1L2	0.00553642	0.972595
ENSBTAG00000003986	CXXC5	-0.703569	2.88471e-07
ENSBTAG00000003989	GSTO1	-0.173758	0.277267
ENSBTAG00000003990	ITPRIP	0.432834	0.00470555
ENSBTAG00000004004	CSDC2	-0.57707	7.82598e-05
ENSBTAG00000004005	WDR7	0.0322298	0.841448
ENSBTAG00000004008	FAM199X	-0.472056	0.00183319
ENSBTAG00000004009	PMM1	-0.100407	0.532221
ENSBTAG00000004010	PAPPA	-0.00603064	0.970149
ENSBTAG00000004015	KAT6A	-0.182367	0.253783
ENSBTAG00000004017	PLEKHG2	-0.447208	0.00337351
ENSBTAG00000004018	DGKA	-0.467837	0.0020397
ENSBTAG00000004019	PMEL	-0.147785	0.356477
ENSBTAG00000004021	CDK2	-0.406705	0.00832002
ENSBTAG00000004023	ELAPOR2	-0.741119	2.99947e-08
ENSBTAG00000004024	UBE2Q2	0.634945	8.2351e-06
ENSBTAG00000004028	POLK	-0.357789	0.0216338
ENSBTAG00000004034	SESN3	-0.523533	0.000443868
ENSBTAG00000004035	SDK1	-0.42848	0.00519035
ENSBTAG00000004037	JUN	0.196458	0.218293
ENSBTAG00000004038	ABAT	-0.550467	0.000192315
ENSBTAG00000004041	ANKRD10	-0.163133	0.308152
ENSBTAG00000004043	LOC407171	0.7281	6.85557e-08
ENSBTAG00000004046	DTX4	-0.25744	0.104171
ENSBTAG00000004059	SOAT1	0.729384	6.33224e-08
ENSBTAG00000004061	NA	0.420312	0.0062175
ENSBTAG00000004064	BPNT1	0.0422054	0.793317
ENSBTAG00000004066	PARP8	0.227112	0.153294
ENSBTAG00000004072	CAPZA2	0.473213	0.00177984
ENSBTAG00000004073	MTA3	-0.614619	1.91075e-05
ENSBTAG00000004075	IDI1	-0.294729	0.061398
ENSBTAG00000004076	NA	-0.326902	0.0369641
ENSBTAG00000004077	YWHAG	0.0563932	0.726185
ENSBTAG00000004078	KCNH2	-0.389727	0.0117764
ENSBTAG00000004079	ZNF106	-0.42555	0.00554048
ENSBTAG00000004080	TIAL1	0.605065	2.78224e-05
ENSBTAG00000004085	ASF1B	-0.547799	0.000209598
ENSBTAG00000004091	GTF3C4	-0.452864	0.0029478
ENSBTAG00000004092	AK8	0.0839917	0.601599
ENSBTAG00000004098	ARMT1	0.326677	0.0371018
ENSBTAG00000004099	CCDC170	0.140313	0.381576
ENSBTAG00000004100	TTI1	-0.492686	0.00106617
ENSBTAG00000004104	RUNX2	-0.364017	0.0193009
ENSBTAG00000004106	PRKRIP1	0.0374611	0.816125
ENSBTAG00000004108	CENPX	-0.288691	0.0671674
ENSBTAG00000004110	NA	-0.689111	6.30112e-07
ENSBTAG00000004111	LRRC45	0.0547233	0.733993
ENSBTAG00000004112	GAMT	-0.0688612	0.668797
ENSBTAG00000004114	MAP3K11	0.649844	4.27137e-06
ENSBTAG00000004115	MYLIP	-0.573434	8.89007e-05
ENSBTAG00000004120	HEMK1	0.120593	0.45263
ENSBTAG00000004124	CPOX	-0.0639803	0.691064
ENSBTAG00000004131	RAP2C	-0.221075	0.164817
ENSBTAG00000004135	LMTK2	0.493573	0.00104082
ENSBTAG00000004136	NFE2L3	-0.544037	0.000236341
ENSBTAG00000004138	BICRA	-0.129859	0.418385
ENSBTAG00000004139	BACH1	0.363009	0.0196635
ENSBTAG00000004140	STKLD1	0.531969	0.000344151
ENSBTAG00000004147	FBH1	0.485713	0.00128535
ENSBTAG00000004150	NRG1	0.726214	7.69814e-08
ENSBTAG00000004154	SKIL	-0.2878	0.0680541
ENSBTAG00000004155	SPATA20	0.0167424	0.917252
ENSBTAG00000004165	NA	-0.298913	0.0576373
ENSBTAG00000004171	GPHN	0.485733	0.00128468
ENSBTAG00000004172	SETD1B	0.0383487	0.811846
ENSBTAG00000004173	UBXN8	0.556269	0.0001591
ENSBTAG00000004177	TANC1	-1.1453e-05	0.999943
ENSBTAG00000004184	WDSUB1	0.15801	0.323798
ENSBTAG00000004189	MLXIP	0.742464	2.74614e-08
ENSBTAG00000004190	ARHGAP29	0.355102	0.022711
ENSBTAG00000004191	JMJD4	0.429734	0.00504648
ENSBTAG00000004194	RALGDS	-0.660873	2.56668e-06
ENSBTAG00000004196	FMNL1	0.510628	0.000646913
ENSBTAG00000004200	GTPBP3	-0.193429	0.225615
ENSBTAG00000004204	GPR107	-0.24655	0.120192
ENSBTAG00000004208	PLEKHG6	0.0167258	0.917334
ENSBTAG00000004211	TNFRSF1A	0.643689	5.6259e-06
ENSBTAG00000004216	MAP3K2	-0.151613	0.344015
ENSBTAG00000004221	ESM1	-0.608551	2.42919e-05
ENSBTAG00000004223	SRR	-0.112177	0.485001
ENSBTAG00000004224	C7H19orf38	0.696867	4.16714e-07
ENSBTAG00000004225	TSR1	-0.198261	0.214012
ENSBTAG00000004227	TBCK	-0.407531	0.00817688
ENSBTAG00000004231	GPM6A	-0.335729	0.0318768
ENSBTAG00000004238	TACC1	-0.414083	0.00711471
ENSBTAG00000004240	TMPO	-0.680309	9.92422e-07
ENSBTAG00000004243	LYPLA1	0.165809	0.300177
ENSBTAG00000004246	SPSB1	0.212403	0.182449
ENSBTAG00000004247	RPH3A	0.588794	5.13434e-05
ENSBTAG00000004256	ODC1	-0.0895655	0.577606
ENSBTAG00000004257	TAF4B	-0.397752	0.0100147
ENSBTAG00000004258	EEF2	-0.70422	2.782e-07
ENSBTAG00000004259	HPCAL1	0.510412	0.000650923
ENSBTAG00000004262	ZFP2	0.0998401	0.534551
ENSBTAG00000004263	ATP6V0A4	-0.572869	9.06678e-05
ENSBTAG00000004268	TRAPPC5	-0.257788	0.103687
ENSBTAG00000004269	SGK1	0.0587417	0.715251
ENSBTAG00000004270	FCER2	-0.507036	0.000716539
ENSBTAG00000004273	CST7	-0.537408	0.000291041
ENSBTAG00000004277	EVC2	-0.241709	0.127882
ENSBTAG00000004278	APMAP	-0.66632	1.98034e-06
ENSBTAG00000004279	RHOA	0.184189	0.248989
ENSBTAG00000004281	ACSS1	-0.503849	0.000783837
ENSBTAG00000004283	PPFIBP1	-0.132258	0.409766
ENSBTAG00000004286	CDC45	-0.0377808	0.814583
ENSBTAG00000004288	GSTA4	-0.171996	0.282245
ENSBTAG00000004290	DDX28	-0.174961	0.273904
ENSBTAG00000004291	SEPTIN6	-0.733164	4.99869e-08
ENSBTAG00000004297	ACOXL	0.00735036	0.963621
ENSBTAG00000004302	NDUFAF5	0.521599	0.000470098
ENSBTAG00000004307	VPS36	-0.572303	9.24677e-05
ENSBTAG00000004310	UBR7	-0.54729	0.000213049
ENSBTAG00000004315	HDLBP	0.707091	2.36813e-07
ENSBTAG00000004316	BOD1L1	-0.169623	0.289038
ENSBTAG00000004318	ARL3	-0.305594	0.0520155
ENSBTAG00000004321	SFXN2	-0.152335	0.341696
ENSBTAG00000004322	FOS	-0.253014	0.110473
ENSBTAG00000004328	CHST10	-0.451942	0.00301383
ENSBTAG00000004329	RELL1	0.412687	0.00733042
ENSBTAG00000004337	PDE1B	-0.116871	0.466801
ENSBTAG00000004339	LOC508153	-0.266885	0.0916423
ENSBTAG00000004343	CCS	0.386799	0.012482
ENSBTAG00000004344	ACSL1	0.428479	0.00519045
ENSBTAG00000004349	DAZAP2	0.358072	0.0215232
ENSBTAG00000004358	DARS2	-0.62076	1.49102e-05
ENSBTAG00000004361	ZBTB37	0.270661	0.086972
ENSBTAG00000004362	SERPINC1	0.505172	0.000755245
ENSBTAG00000004364	THNSL2	-0.410833	0.00762566
ENSBTAG00000004367	COQ10A	-0.716846	1.35017e-07
ENSBTAG00000004368	NFATC3	-0.592918	4.4096e-05
ENSBTAG00000004374	CNPY2	0.0225565	0.888673
ENSBTAG00000004377	PHLDB3	0.671171	1.56495e-06
ENSBTAG00000004378	IL23A	0.674678	1.31645e-06
ENSBTAG00000004379	ETHE1	0.563479	0.000125081
ENSBTAG00000004380	STAT2	0.5888	5.13325e-05
ENSBTAG00000004383	FNBP1L	0.030492	0.849897
ENSBTAG00000004386	SOCS1	0.122131	0.446841
ENSBTAG00000004392	C29H11orf24	0.0401523	0.803168
ENSBTAG00000004394	PKIB	0.235848	0.137678
ENSBTAG00000004398	IMMP2L	0.240724	0.129491
ENSBTAG00000004400	PRRC2B	-0.0623766	0.698437
ENSBTAG00000004401	UGGT2	-0.245848	0.121285
ENSBTAG00000004403	CD320	-0.46198	0.00236039
ENSBTAG00000004406	MSI2	-0.17088	0.285425
ENSBTAG00000004407	KCNK2	0.12261	0.445047
ENSBTAG00000004413	RHOBTB3	-0.0883639	0.582742
ENSBTAG00000004416	NUDC	-0.055921	0.72839
ENSBTAG00000004421	CHST14	-0.539759	0.000270462
ENSBTAG00000004422	ALG14	-0.222578	0.161892
ENSBTAG00000004426	DNAJB14	-0.420158	0.00623844
ENSBTAG00000004427	OSBPL8	0.0993872	0.536416
ENSBTAG00000004428	H2AZ1	-0.104552	0.515343
ENSBTAG00000004430	SGPP1	0.436386	0.00433976
ENSBTAG00000004436	PPT2	0.552892	0.00017774
ENSBTAG00000004440	SLC15A1	0.342312	0.0284703
ENSBTAG00000004448	CKAP5	-0.393969	0.0108148
ENSBTAG00000004449	DGKE	-0.595561	3.99554e-05
ENSBTAG00000004457	ORAI1	0.14148	0.377588
ENSBTAG00000004458	MORN3	-0.452925	0.00294346
ENSBTAG00000004460	RFWD3	-0.621469	1.44843e-05
ENSBTAG00000004463	KDELR1	0.405916	0.00845872
ENSBTAG00000004464	HROB	-0.213823	0.179472
ENSBTAG00000004472	NA	0.750618	1.59011e-08
ENSBTAG00000004475	CDK5R1	0.545926	0.000222548
ENSBTAG00000004476	ADHFE1	-0.587843	5.31619e-05
ENSBTAG00000004488	MEI1	-0.156864	0.327362
ENSBTAG00000004489	APPBP2	-0.129775	0.418688
ENSBTAG00000004492	SWT1	0.107594	0.503124
ENSBTAG00000004495	UBA5	-0.378177	0.0147714
ENSBTAG00000004499	RGS3	-0.66884	1.75337e-06
ENSBTAG00000004502	CLUAP1	-0.501825	0.000829445
ENSBTAG00000004505	NLRC3	-0.69141	5.58178e-07
ENSBTAG00000004509	SLX4	0.0586483	0.715684
ENSBTAG00000004511	VAV2	-0.603138	2.9969e-05
ENSBTAG00000004515	KCNK1	-0.231019	0.146157
ENSBTAG00000004517	TARBP1	-0.572293	9.25012e-05
ENSBTAG00000004521	LSM7	-0.120752	0.452029
ENSBTAG00000004524	SPPL2B	-0.0439032	0.785195
ENSBTAG00000004532	FGFR1OP2	-0.00990895	0.950971
ENSBTAG00000004541	LPAR5	0.50724	0.000712418
ENSBTAG00000004542	FAM78A	-0.429008	0.00512929
ENSBTAG00000004544	TXNDC9	0.628188	1.09663e-05
ENSBTAG00000004547	OLR1	0.258408	0.10283
ENSBTAG00000004553	TPM4	0.593423	4.32757e-05
ENSBTAG00000004554	CAPZB	0.145356	0.364525
ENSBTAG00000004556	SLC2A3	0.527151	0.000398302
ENSBTAG00000004557	DHRS9	0.381727	0.0137891
ENSBTAG00000004558	C10H15orf48	0.701991	3.14848e-07
ENSBTAG00000004564	MBNL1	-0.451516	0.00304473
ENSBTAG00000004568	GALNS	0.637348	7.42506e-06
ENSBTAG00000004574	UGT8	-0.261823	0.0982027
ENSBTAG00000004575	FAM126A	0.134596	0.401463
ENSBTAG00000004580	MS4A1	-0.634406	8.42746e-06
ENSBTAG00000004585	NA	0.416945	0.00668946
ENSBTAG00000004586	LOC107132045	-0.479117	0.00152854
ENSBTAG00000004587	DUSP6	-0.0174345	0.913844
ENSBTAG00000004588	KCNN4	-0.469323	0.00196475
ENSBTAG00000004590	PPIH	0.195815	0.219833
ENSBTAG00000004597	PIM2	-0.132719	0.408122
ENSBTAG00000004604	CCDC124	0.0750363	0.641025
ENSBTAG00000004608	LOC100138951	0.0437601	0.785879
ENSBTAG00000004613	CSGALNACT1	0.266281	0.0924071
ENSBTAG00000004620	ZNF133	-0.332886	0.0334482
ENSBTAG00000004622	DZANK1	-0.382019	0.0137108
ENSBTAG00000004632	ASPSCR1	0.531168	0.000352675
ENSBTAG00000004635	LLGL1	-0.598384	3.59257e-05
ENSBTAG00000004636	PLEKHA1	-0.501607	0.000834493
ENSBTAG00000004641	PLEKHA6	-0.497443	0.000936378
ENSBTAG00000004650	ZNF516	-0.723932	8.84528e-08
ENSBTAG00000004651	NME1	-0.00155426	0.992305
ENSBTAG00000004652	LPAR2	-0.0798913	0.619521
ENSBTAG00000004653	ADGRA3	-0.0592547	0.712869
ENSBTAG00000004654	PWP1	-0.448556	0.00326741
ENSBTAG00000004660	SPATS2	-0.516809	0.000541127
ENSBTAG00000004662	SLC16A12	0.0754942	0.638984
ENSBTAG00000004663	TRUB2	-0.127592	0.426626
ENSBTAG00000004664	COQ4	0.0942526	0.557771
ENSBTAG00000004672	RDX	-0.551414	0.000186502
ENSBTAG00000004674	HAAO	-0.11668	0.467533
ENSBTAG00000004679	WARS1	-0.0197022	0.902688
ENSBTAG00000004680	SLC13A5	0.756252	1.07684e-08
ENSBTAG00000004685	SRGAP3	-0.599076	3.49964e-05
ENSBTAG00000004688	DHCR24	-0.614876	1.89127e-05
ENSBTAG00000004705	ILDR1	0.532686	0.00033669
ENSBTAG00000004706	SUV39H1	-0.295501	0.0606903
ENSBTAG00000004709	MAPK9	-0.166588	0.297878
ENSBTAG00000004714	MCEMP1	0.637584	7.3495e-06
ENSBTAG00000004715	AKIRIN1	-0.652603	3.76761e-06
ENSBTAG00000004716	RETN	0.520381	0.000487321
ENSBTAG00000004722	THUMPD2	-0.385902	0.0127052
ENSBTAG00000004723	TEX2	0.583484	6.22699e-05
ENSBTAG00000004727	PAQR4	0.303485	0.0537406
ENSBTAG00000004729	PKMYT1	0.30906	0.0492776
ENSBTAG00000004732	SPTB	0.443038	0.00372086
ENSBTAG00000004735	CCNE1	0.301312	0.0555654
ENSBTAG00000004736	GRB2	0.440521	0.00394535
ENSBTAG00000004739	SLC18A2	0.687236	6.95052e-07
ENSBTAG00000004741	IL12B	0.707017	2.378e-07
ENSBTAG00000004742	RUNX1	0.350113	0.0248297
ENSBTAG00000004745	NAA15	-0.504857	0.000761958
ENSBTAG00000004746	HELZ	0.194611	0.222738
ENSBTAG00000004749	NEK4	-0.117047	0.466125
ENSBTAG00000004750	VSTM2L	-0.210583	0.186312
ENSBTAG00000004753	RXYLT1	0.0368063	0.819285
ENSBTAG00000004757	LTBP4	0.0614538	0.702693
ENSBTAG00000004767	SYK	0.173971	0.27667
ENSBTAG00000004769	NEIL2	-0.231384	0.145503
ENSBTAG00000004770	SCN4A	-0.489923	0.00114869
ENSBTAG00000004772	THEM4	-0.342658	0.0283002
ENSBTAG00000004776	DUSP23	0.25059	0.114045
ENSBTAG00000004777	S100B	0.0703358	0.662124
ENSBTAG00000004782	PTPRCAP	-0.410278	0.00771611
ENSBTAG00000004786	TMEM134	-0.571764	9.4213e-05
ENSBTAG00000004787	METRNL	0.415739	0.00686596
ENSBTAG00000004789	LGR6	0.5381	0.000284843
ENSBTAG00000004797	TRMT44	0.277681	0.0787825
ENSBTAG00000004799	DENND2A	0.73984	3.26008e-08
ENSBTAG00000004801	PDXDC1	0.237315	0.135176
ENSBTAG00000004802	CEP170B	0.580217	7.00008e-05
ENSBTAG00000004805	ITFG1	0.28137	0.0747277
ENSBTAG00000004806	PHKB	-0.444918	0.0035606
ENSBTAG00000004813	SUSD1	0.273391	0.0837123
ENSBTAG00000004814	INPP4A	-0.538056	0.00028523
ENSBTAG00000004815	LOC509006	-0.624978	1.25357e-05
ENSBTAG00000004817	NA	0.101532	0.527614
ENSBTAG00000004824	REEP1	-0.684776	7.89636e-07
ENSBTAG00000004826	ACP5	-0.234656	0.139736
ENSBTAG00000004842	RSPRY1	0.505047	0.000757899
ENSBTAG00000004844	ARL2BP	-0.459547	0.00250608
ENSBTAG00000004849	IGSF3	-0.11884	0.459273
ENSBTAG00000004850	KPNA3	-0.436152	0.0043631
ENSBTAG00000004851	NCKAP5L	-0.576064	8.10807e-05
ENSBTAG00000004852	PLEKHO1	0.576409	8.01046e-05
ENSBTAG00000004854	SLC24A5	-0.658627	2.852e-06
ENSBTAG00000004855	PRDX6	0.0793913	0.621722
ENSBTAG00000004856	RNF130	0.657039	3.07092e-06
ENSBTAG00000004862	TUB	-0.49265	0.00106722
ENSBTAG00000004863	RIC3	0.0616484	0.701794
ENSBTAG00000004864	CEP89	0.0247091	0.878125
ENSBTAG00000004869	CXADR	0.17498	0.273849
ENSBTAG00000004872	MRPL20	-0.0909477	0.571724
ENSBTAG00000004873	CCNL2	0.383879	0.0132209
ENSBTAG00000004874	AURKAIP1	-0.000847324	0.995805
ENSBTAG00000004877	TRAIP	-0.148512	0.354089
ENSBTAG00000004879	FOXO4	0.0374059	0.816392
ENSBTAG00000004884	SLC4A5	0.329027	0.0356825
ENSBTAG00000004891	OXNAD1	0.574057	8.6989e-05
ENSBTAG00000004893	ACOX3	-0.086458	0.59093
ENSBTAG00000004894	GIMAP5	-0.589743	4.9587e-05
ENSBTAG00000004895	AFAP1L2	-0.515156	0.00056778
ENSBTAG00000004896	ABLIM3	0.338941	0.030175
ENSBTAG00000004899	ABLIM1	-0.628389	1.08745e-05
ENSBTAG00000004901	PIK3C2A	0.31495	0.0448918
ENSBTAG00000004906	CCNE2	-0.351356	0.0242871
ENSBTAG00000004907	MINK1	-0.371522	0.0167734
ENSBTAG00000004908	CHRNE	0.212384	0.182488
ENSBTAG00000004909	GP1BA	0.653544	3.60877e-06
ENSBTAG00000004910	SLC25A11	0.567327	0.000109758
ENSBTAG00000004912	ANKRD17	-0.394428	0.010715
ENSBTAG00000004913	RNF167	0.610366	2.26211e-05
ENSBTAG00000004915	PFN1	0.129894	0.41826
ENSBTAG00000004917	KLRK1	-0.731384	5.59013e-08
ENSBTAG00000004920	LOC783202	0.106784	0.506365
ENSBTAG00000004922	AGPAT5	-0.660604	2.59935e-06
ENSBTAG00000004925	NA	-0.406973	0.00827336
ENSBTAG00000004926	LRR1	-0.522644	0.000455758
ENSBTAG00000004929	C20H5orf51	0.398394	0.00988389
ENSBTAG00000004930	DNAAF2	-0.629088	1.05601e-05
ENSBTAG00000004931	POLE2	-0.103923	0.517887
ENSBTAG00000004933	KLHDC2	0.0971189	0.545801
ENSBTAG00000004936	TMIGD2	-0.380779	0.0140459
ENSBTAG00000004937	SEC61A1	0.467599	0.00205197
ENSBTAG00000004943	CCNA2	-0.224391	0.158413
ENSBTAG00000004945	BBS7	-0.50364	0.000788429
ENSBTAG00000004948	LRATD1	-0.211453	0.184457
ENSBTAG00000004949	FDXACB1	-0.0300172	0.852208
ENSBTAG00000004950	BRB	0.21569	0.175615
ENSBTAG00000004952	MFSD4A	-0.413934	0.00713744
ENSBTAG00000004954	TOX	-0.397242	0.0101195
ENSBTAG00000004956	CHEK2	-0.290185	0.0657018
ENSBTAG00000004961	GOSR1	0.217044	0.172852
ENSBTAG00000004962	BCORL1	-0.143979	0.369134
ENSBTAG00000004964	PCGF5	-0.276247	0.0804046
ENSBTAG00000004965	NUP133	-0.531354	0.000350678
ENSBTAG00000004970	LRRC24	0.22545	0.156406
ENSBTAG00000004971	GRAMD1C	-0.476243	0.00164667
ENSBTAG00000004974	ZDHHC23	-0.46618	0.0021263
ENSBTAG00000004975	CCDC191	0.657676	2.98132e-06
ENSBTAG00000004976	CDCA7L	-0.657707	2.97708e-06
ENSBTAG00000004977	QTRT2	-0.273741	0.0833014
ENSBTAG00000004979	MRS2	-0.529236	0.000374
ENSBTAG00000004982	GPLD1	-0.248742	0.116827
ENSBTAG00000004991	ELP1	-0.564364	0.000121394
ENSBTAG00000004993	NXT1	-0.390033	0.0117047
ENSBTAG00000004995	C1GALT1	0.00724429	0.964145
ENSBTAG00000004997	CTNNAL1	-0.360965	0.0204162
ENSBTAG00000004999	RESF1	-0.594307	4.18738e-05
ENSBTAG00000005002	GALE	0.519933	0.000493798
ENSBTAG00000005008	WSB1	0.476194	0.00164873
ENSBTAG00000005009	PRELID1	0.550428	0.000192559
ENSBTAG00000005010	MXD3	-0.0269161	0.867333
ENSBTAG00000005012	HSPH1	0.565728	0.000115905
ENSBTAG00000005015	SFXN3	-0.760805	7.79767e-09
ENSBTAG00000005018	NFAM1	0.735662	4.26615e-08
ENSBTAG00000005019	PRSS50	-0.317347	0.0432002
ENSBTAG00000005025	FAM91A1	-0.315648	0.0443944
ENSBTAG00000005028	HIRIP3	-0.340886	0.0291815
ENSBTAG00000005029	TAL1	-0.344051	0.0276228
ENSBTAG00000005031	DOC2A	-0.0663929	0.680024
ENSBTAG00000005033	TLCD3B	0.08444	0.599654
ENSBTAG00000005034	CAPN5	-0.0295244	0.854608
ENSBTAG00000005038	ZBTB42	-0.194399	0.223253
ENSBTAG00000005042	SYN1	0.382079	0.0136947
ENSBTAG00000005049	BLK	-0.269762	0.0880673
ENSBTAG00000005055	TXK	-0.62659	1.17237e-05
ENSBTAG00000005062	TEC	0.611578	2.15637e-05
ENSBTAG00000005063	THEM6	-0.226096	0.155192
ENSBTAG00000005066	HSPBAP1	0.204399	0.199878
ENSBTAG00000005068	COMMD2	-0.594617	4.13925e-05
ENSBTAG00000005069	TM7SF2	0.697126	4.10916e-07
ENSBTAG00000005071	SLC49A4	0.577514	7.7043e-05
ENSBTAG00000005072	CUBN	0.138426	0.388075
ENSBTAG00000005073	ZNHIT2	-0.30819	0.0499532
ENSBTAG00000005077	CXCL12	-0.281018	0.0751076
ENSBTAG00000005078	UCHL1	-0.174635	0.274813
ENSBTAG00000005083	TULP4	-0.635034	8.20357e-06
ENSBTAG00000005089	RHBDD2	0.360065	0.0207552
ENSBTAG00000005090	CEMIP2	0.381395	0.0138786
ENSBTAG00000005091	DGKG	0.592511	4.47674e-05
ENSBTAG00000005092	ROR2	0.420343	0.00621319
ENSBTAG00000005094	LRP2BP	0.209828	0.187934
ENSBTAG00000005096	COX7A2	0.606906	2.59035e-05
ENSBTAG00000005100	TMEM30A	-0.152046	0.342624
ENSBTAG00000005102	PHTF2	-0.711404	1.85243e-07
ENSBTAG00000005110	CADPS2	0.134974	0.400129
ENSBTAG00000005115	SLC31A2	0.65084	4.08281e-06
ENSBTAG00000005116	FKBP15	0.52307	0.000450027
ENSBTAG00000005120	TESPA1	-0.325688	0.037713
ENSBTAG00000005124	JADE3	0.256022	0.10616
ENSBTAG00000005136	ABI1	-0.106277	0.508394
ENSBTAG00000005137	LPGAT1	-0.347999	0.0257756
ENSBTAG00000005138	BCL9L	-0.704168	2.79002e-07
ENSBTAG00000005141	PELI2	0.479969	0.00149502
ENSBTAG00000005142	RPL37	-0.171893	0.282536
ENSBTAG00000005144	PNPLA2	0.371945	0.0166398
ENSBTAG00000005145	PEAK1	-0.11541	0.472427
ENSBTAG00000005146	NA	-0.224475	0.158253
ENSBTAG00000005147	HPS5	-0.756578	1.05244e-08
ENSBTAG00000005150	HMGB3	-0.608066	2.47577e-05
ENSBTAG00000005151	WDPCP	-0.365613	0.018738
ENSBTAG00000005152	TK2	-0.489841	0.00115123
ENSBTAG00000005155	ARL13B	-0.480232	0.00148479
ENSBTAG00000005161	ATP8B2	-0.526041	0.000411819
ENSBTAG00000005163	S100A1	0.583108	6.31169e-05
ENSBTAG00000005164	GZMK	-0.5693	0.00010258
ENSBTAG00000005165	CSGALNACT2	0.363637	0.0194369
ENSBTAG00000005170	ADGRG5	-0.580555	6.91609e-05
ENSBTAG00000005174	GDPGP1	-0.394975	0.0105968
ENSBTAG00000005176	GDNF	0.675305	1.27602e-06
ENSBTAG00000005178	MMAB	0.0685235	0.670329
ENSBTAG00000005180	RBMS1	0.268206	0.0899872
ENSBTAG00000005181	SYS1	0.497477	0.000935491
ENSBTAG00000005182	BoLA	-0.279152	0.0771459
ENSBTAG00000005183	MVK	-0.35766	0.0216847
ENSBTAG00000005186	DBNDD2	0.0840422	0.60138
ENSBTAG00000005190	TSC1	0.0790526	0.623214
ENSBTAG00000005191	RPN1	0.150896	0.346329
ENSBTAG00000005193	CRTAM	-0.652282	3.82319e-06
ENSBTAG00000005196	TYW3	-0.0438671	0.785368
ENSBTAG00000005205	DSE	0.488549	0.0011918
ENSBTAG00000005206	TMEM14A	-0.396445	0.0102851
ENSBTAG00000005210	SNAPC5	-0.0316843	0.844098
ENSBTAG00000005211	RPL4	-0.421813	0.00601654
ENSBTAG00000005212	C1H3orf70	-0.400608	0.00944463
ENSBTAG00000005213	ZWILCH	-0.311767	0.0472209
ENSBTAG00000005215	IL10RA	0.301047	0.0557914
ENSBTAG00000005218	PDE3B	-0.197552	0.215688
ENSBTAG00000005221	WNK1	-0.0540965	0.736931
ENSBTAG00000005227	ATF6	0.253766	0.109383
ENSBTAG00000005231	CFAP74	-0.158742	0.321533
ENSBTAG00000005239	NA	-0.158834	0.321247
ENSBTAG00000005240	NA	-0.0100599	0.950225
ENSBTAG00000005246	DIP2B	-0.160777	0.315287
ENSBTAG00000005247	FRMD3	-0.104137	0.517018
ENSBTAG00000005250	BGN	0.623822	1.31491e-05
ENSBTAG00000005251	LOC516599	-0.180446	0.258906
ENSBTAG00000005257	PEX13	-0.558923	0.000145708
ENSBTAG00000005263	KLHL2	0.356532	0.0221322
ENSBTAG00000005265	ZCCHC9	-0.484274	0.00133529
ENSBTAG00000005269	CCNB2	-0.0664063	0.679963
ENSBTAG00000005272	DOHH	-0.228516	0.150702
ENSBTAG00000005273	IL1R1	0.491597	0.00109805
ENSBTAG00000005278	WEE1	-0.527491	0.000394249
ENSBTAG00000005280	ADA	-0.107032	0.505371
ENSBTAG00000005288	GFRA3	0.151963	0.342889
ENSBTAG00000005293	CDC25C	0.238454	0.133257
ENSBTAG00000005295	SLC35E1	0.139109	0.385715
ENSBTAG00000005296	RPL13A	-0.420031	0.00625578
ENSBTAG00000005300	TMEM51	-0.15622	0.329379
ENSBTAG00000005304	SRM	0.0699748	0.663755
ENSBTAG00000005310	GPR180	-0.598448	3.58388e-05
ENSBTAG00000005311	POLR3H	-0.0613286	0.70327
ENSBTAG00000005316	GDI2	-0.682085	9.0663e-07
ENSBTAG00000005318	RNF6	-0.700148	3.48496e-07
ENSBTAG00000005326	CSNK1A1	0.319737	0.0415657
ENSBTAG00000005328	ICE2	-0.455878	0.00274077
ENSBTAG00000005339	VEGFA	0.000876966	0.995658
ENSBTAG00000005340	SERGEF	-0.0582453	0.717557
ENSBTAG00000005344	GNPNAT1	0.0304589	0.850058
ENSBTAG00000005345	ARPC3	0.215346	0.17632
ENSBTAG00000005347	GPN3	-0.264423	0.0947888
ENSBTAG00000005349	RPL27A	-0.208775	0.190208
ENSBTAG00000005351	RFXAP	-0.487457	0.0012271
ENSBTAG00000005354	LRRFIP1	0.0813431	0.61315
ENSBTAG00000005355	BAG2	0.500548	0.000859425
ENSBTAG00000005356	DENND2B	-0.0488734	0.76155
ENSBTAG00000005359	TGFB2	0.344626	0.027347
ENSBTAG00000005362	RAB23	-0.45859	0.00256556
ENSBTAG00000005367	VRK3	-0.350173	0.0248034
ENSBTAG00000005371	DPAGT1	0.393738	0.0108654
ENSBTAG00000005372	DLGAP1	0.76917	4.22924e-09
ENSBTAG00000005373	TPM1	0.167318	0.295736
ENSBTAG00000005376	FBXO30	0.135075	0.399773
ENSBTAG00000005378	XKRX	-0.43759	0.00422153
ENSBTAG00000005379	SLC41A1	-0.0419927	0.794336
ENSBTAG00000005380	MOCS2	0.542959	0.000244551
ENSBTAG00000005385	POP5	0.191903	0.229368
ENSBTAG00000005390	GMFG	0.620152	1.52846e-05
ENSBTAG00000005392	KBTBD3	-0.208713	0.190344
ENSBTAG00000005394	NA	-0.521013	0.000478313
ENSBTAG00000005397	CD46	0.333104	0.0333253
ENSBTAG00000005403	ADI1	0.266923	0.0915942
ENSBTAG00000005404	MSC	-0.479917	0.00149705
ENSBTAG00000005408	CLK1	0.425065	0.00560026
ENSBTAG00000005412	NEDD4L	-0.363905	0.0193406
ENSBTAG00000005413	NLRC5	0.334807	0.0323794
ENSBTAG00000005430	MB21D2	0.422431	0.00593544
ENSBTAG00000005432	CAPG	0.584944	5.90718e-05
ENSBTAG00000005439	FAM102B	-0.0993782	0.536453
ENSBTAG00000005442	DNAI4	0.680308	9.92426e-07
ENSBTAG00000005443	MIER1	-0.0798658	0.619633
ENSBTAG00000005444	UGGT1	0.0620809	0.6998
ENSBTAG00000005445	SLC35D1	-0.233632	0.141522
ENSBTAG00000005446	POLR2J	0.476546	0.00163383
ENSBTAG00000005448	LOC521224	0.673498	1.39565e-06
ENSBTAG00000005453	FGD4	0.274068	0.0829192
ENSBTAG00000005454	FUT10	-0.562939	0.000127377
ENSBTAG00000005456	TTK	-0.239912	0.130829
ENSBTAG00000005461	SOX15	0.371049	0.0169241
ENSBTAG00000005462	FXR2	0.543571	0.000239856
ENSBTAG00000005464	ADCY6	0.641633	6.15981e-06
ENSBTAG00000005470	BIN3	0.706138	2.4987e-07
ENSBTAG00000005471	RHCG	-0.165705	0.300483
ENSBTAG00000005474	CREB1	-0.499766	0.000878235
ENSBTAG00000005475	TCAF2	-0.346363	0.0265282
ENSBTAG00000005478	PATZ1	-0.63445	8.41163e-06
ENSBTAG00000005481	ADAM10	-0.101164	0.529119
ENSBTAG00000005482	TMEM135	0.298276	0.0581981
ENSBTAG00000005483	ESYT2	-0.509063	0.000676463
ENSBTAG00000005488	ARIH2	0.484182	0.00133853
ENSBTAG00000005489	LOC112448582	-0.610681	2.2342e-05
ENSBTAG00000005490	P4HTM	-0.153666	0.337444
ENSBTAG00000005492	CCNY	0.0790389	0.623275
ENSBTAG00000005493	TBC1D14	0.642947	5.81341e-06
ENSBTAG00000005496	RP2	0.473037	0.00178789
ENSBTAG00000005497	RPRD1A	-0.229687	0.148563
ENSBTAG00000005498	SQLE	-0.372924	0.0163338
ENSBTAG00000005501	COBLL1	-0.7262	7.70444e-08
ENSBTAG00000005503	PRMT2	0.0646978	0.687774
ENSBTAG00000005504	TP53INP2	0.475817	0.00166483
ENSBTAG00000005514	TRIO	-0.332302	0.0337784
ENSBTAG00000005517	NOP58	-0.26385	0.0955338
ENSBTAG00000005519	RNF38	-0.518883	0.000509281
ENSBTAG00000005523	XYLT1	-0.392391	0.0111643
ENSBTAG00000005524	HBP1	0.255818	0.106447
ENSBTAG00000005532	PEX6	0.311039	0.0477669
ENSBTAG00000005534	ENO3	-0.438593	0.00412518
ENSBTAG00000005536	MEA1	-0.0768013	0.633173
ENSBTAG00000005542	EPS15	0.315422	0.044555
ENSBTAG00000005550	SOS2	-0.0406494	0.80078
ENSBTAG00000005556	CYGB	-0.567695	0.000108385
ENSBTAG00000005557	AFDN	-0.108127	0.501
ENSBTAG00000005559	LOC781220	-0.356325	0.0222154
ENSBTAG00000005564	PIAS1	0.200363	0.209095
ENSBTAG00000005565	CLN6	-0.442296	0.00378585
ENSBTAG00000005571	PHF20	-0.694628	4.70164e-07
ENSBTAG00000005572	ZNF205	0.265438	0.0934815
ENSBTAG00000005573	SCAND1	-0.155684	0.331061
ENSBTAG00000005574	CLU	0.681415	9.38153e-07
ENSBTAG00000005577	RNASEH2C	-0.200649	0.208432
ENSBTAG00000005580	SZT2	-0.0717539	0.65573
ENSBTAG00000005583	HYI	-0.0778056	0.628722
ENSBTAG00000005586	GATM	0.543063	0.000243746
ENSBTAG00000005587	LOC100139548	0.433464	0.00463883
ENSBTAG00000005589	STK19	0.56568	0.000116096
ENSBTAG00000005592	MCOLN1	0.474966	0.00170169
ENSBTAG00000005607	ERCC6L	-0.135738	0.397444
ENSBTAG00000005609	NA	-0.20338	0.202178
ENSBTAG00000005614	UXS1	-0.419445	0.00633619
ENSBTAG00000005617	SLC41A3	0.0689254	0.668506
ENSBTAG00000005620	RPS3	-0.160653	0.315664
ENSBTAG00000005622	LITAF	0.454987	0.00280062
ENSBTAG00000005627	PAFAH1B2	-0.345088	0.0271273
ENSBTAG00000005629	CRYBG2	-0.336604	0.0314057
ENSBTAG00000005631	VARS1	0.171335	0.284126
ENSBTAG00000005634	LSM2	-0.338072	0.0306279
ENSBTAG00000005635	TTC39C	-0.690467	5.86712e-07
ENSBTAG00000005647	GPR132	0.336844	0.0312771
ENSBTAG00000005650	SKAP2	0.601495	3.19168e-05
ENSBTAG00000005652	ALG3	0.57032	9.90366e-05
ENSBTAG00000005654	TMSB10	0.575352	8.31354e-05
ENSBTAG00000005661	SNAP23	0.21209	0.183109
ENSBTAG00000005663	HAUS2	-0.650724	4.10436e-06
ENSBTAG00000005666	LRRC20	-0.230296	0.147459
ENSBTAG00000005668	SLC39A8	0.680893	9.63385e-07
ENSBTAG00000005674	NEU1	0.469031	0.00197929
ENSBTAG00000005676	EHMT2	-0.438644	0.00412031
ENSBTAG00000005678	AACS	-0.236214	0.137051
ENSBTAG00000005681	ME1	0.124097	0.439506
ENSBTAG00000005683	ELAC1	-0.504571	0.000768104
ENSBTAG00000005688	MRPS2	0.120375	0.453452
ENSBTAG00000005691	FGF2	0.0545297	0.7349
ENSBTAG00000005694	TMED10	-0.068602	0.669972
ENSBTAG00000005696	DBF4B	0.0312329	0.846293
ENSBTAG00000005699	SCML4	-0.293292	0.0627346
ENSBTAG00000005708	KIF20B	-0.593931	4.24657e-05
ENSBTAG00000005709	ABHD3	-0.439175	0.00407012
ENSBTAG00000005711	NSG1	-0.0552717	0.731426
ENSBTAG00000005718	PLIN2	0.683054	8.62761e-07
ENSBTAG00000005723	NEPRO	-0.248566	0.117094
ENSBTAG00000005724	SYTL4	-0.519823	0.0004954
ENSBTAG00000005725	IDO2	-0.265946	0.0928328
ENSBTAG00000005730	GPAT4	0.73472	4.5298e-08
ENSBTAG00000005733	CHD6	-0.192619	0.227602
ENSBTAG00000005735	ATP5MC2	-0.444122	0.00362766
ENSBTAG00000005744	COQ2	-0.634271	8.47643e-06
ENSBTAG00000005745	HPSE	-0.337586	0.0308837
ENSBTAG00000005751	CDAN1	-0.0572716	0.722089
ENSBTAG00000005753	PARP6	0.63573	7.96179e-06
ENSBTAG00000005754	PPM1K	-0.65007	4.22783e-06
ENSBTAG00000005757	FUS	-0.172701	0.280246
ENSBTAG00000005760	TBC1D4	-0.437384	0.0042416
ENSBTAG00000005761	DEDD2	0.605834	2.70054e-05
ENSBTAG00000005763	AKT1S1	0.604629	2.82949e-05
ENSBTAG00000005765	SYNGR1	-0.537832	0.000287227
ENSBTAG00000005766	IL4I1	-0.0325828	0.839735
ENSBTAG00000005769	NPHP3	0.130853	0.414804
ENSBTAG00000005773	PGM2	0.15614	0.329629
ENSBTAG00000005785	DPY19L1	0.313152	0.0461957
ENSBTAG00000005786	ATXN3	0.308988	0.0493335
ENSBTAG00000005787	IFT57	-0.0903847	0.574117
ENSBTAG00000005788	VANGL1	-0.0980215	0.542057
ENSBTAG00000005791	UROS	-0.0734627	0.648058
ENSBTAG00000005792	BCCIP	0.109054	0.497314
ENSBTAG00000005793	PEA15	-0.668884	1.74962e-06
ENSBTAG00000005795	DHX32	-0.17477	0.274436
ENSBTAG00000005800	GRIA1	0.37219	0.0165628
ENSBTAG00000005803	PTPDC1	-0.0436811	0.786256
ENSBTAG00000005805	EPHX4	-0.609776	2.31523e-05
ENSBTAG00000005807	MICU1	0.631506	9.53562e-06
ENSBTAG00000005810	NA	-0.37723	0.0150434
ENSBTAG00000005812	TP73	-0.214806	0.177434
ENSBTAG00000005815	RNF31	0.35416	0.0230991
ENSBTAG00000005816	IRF9	0.298605	0.0579076
ENSBTAG00000005819	CCDC61	0.507561	0.000705967
ENSBTAG00000005825	NEIL3	-0.273818	0.0832115
ENSBTAG00000005826	PTAR1	-0.533954	0.000323839
ENSBTAG00000005828	MERTK	0.606012	2.682e-05
ENSBTAG00000005832	GRK2	0.273486	0.0836003
ENSBTAG00000005833	ETNK1	-0.354627	0.0229062
ENSBTAG00000005835	PYCR2	-0.495986	0.000974536
ENSBTAG00000005838	ULK3	0.17792	0.265742
ENSBTAG00000005842	ABCC10	0.189315	0.235828
ENSBTAG00000005843	REXO2	0.601787	3.15621e-05
ENSBTAG00000005845	MPI	-0.261464	0.0986815
ENSBTAG00000005846	FAM219B	-0.526981	0.000400355
ENSBTAG00000005847	ROCK2	-0.20724	0.193562
ENSBTAG00000005850	DLK2	0.0480981	0.765225
ENSBTAG00000005852	KLF8	-0.707224	2.35038e-07
ENSBTAG00000005861	CCNT1	-0.462071	0.00235507
ENSBTAG00000005862	SMC4	-0.632629	9.09163e-06
ENSBTAG00000005863	ATF7	-0.187518	0.240388
ENSBTAG00000005865	MAPK6	0.529054	0.000376071
ENSBTAG00000005866	NA	0.222825	0.161414
ENSBTAG00000005868	HEBP1	0.625229	1.2406e-05
ENSBTAG00000005870	FANCL	-0.434317	0.00454969
ENSBTAG00000005884	WDR31	-0.573769	8.7868e-05
ENSBTAG00000005891	FCRL1	-0.425436	0.00555451
ENSBTAG00000005892	ZAP70	-0.451217	0.00306661
ENSBTAG00000005893	TMEM68	0.0993422	0.536602
ENSBTAG00000005897	FNTB	0.279835	0.0763947
ENSBTAG00000005903	LRP5	0.0736548	0.647198
ENSBTAG00000005908	RSPH10B	-0.046621	0.772241
ENSBTAG00000005913	PATL1	0.485056	0.00130795
ENSBTAG00000005915	SFMBT2	-0.430254	0.00498788
ENSBTAG00000005923	ABTB2	0.358604	0.0213159
ENSBTAG00000005928	MINPP1	-0.512649	0.000610447
ENSBTAG00000005929	NA	-0.228983	0.149845
ENSBTAG00000005932	FAM184B	-0.224194	0.158788
ENSBTAG00000005933	CTNNBIP1	0.123194	0.442868
ENSBTAG00000005934	TTYH3	0.404869	0.00864578
ENSBTAG00000005946	USP13	-0.348596	0.0255055
ENSBTAG00000005947	PLAU	0.413549	0.00719655
ENSBTAG00000005951	HIC2	-0.335616	0.031938
ENSBTAG00000005952	CEBPE	0.261723	0.0983361
ENSBTAG00000005955	RSPH3	-0.63883	6.96267e-06
ENSBTAG00000005957	CSE1L	-0.338272	0.030523
ENSBTAG00000005958	PTK2B	0.749834	1.67738e-08
ENSBTAG00000005960	EPB41L2	-0.376947	0.0151254
ENSBTAG00000005964	PIGG	-0.319375	0.0418104
ENSBTAG00000005970	XBP1	0.317123	0.0433565
ENSBTAG00000005973	OVGP1	0.506878	0.000719741
ENSBTAG00000005978	PIK3R5	0.617039	1.73391e-05
ENSBTAG00000005979	HELLS	-0.430558	0.00495386
ENSBTAG00000005984	DAAM1	-0.69815	3.88694e-07
ENSBTAG00000005986	SFT2D3	-0.500619	0.000857717
ENSBTAG00000005989	LAP3	0.0342878	0.831466
ENSBTAG00000005990	S1PR1	0.0329301	0.838049
ENSBTAG00000005997	ABCB1	-0.321449	0.0404259
ENSBTAG00000005998	NOCT	0.3331	0.0333277
ENSBTAG00000006005	MPND	0.1116	0.487265
ENSBTAG00000006007	SH3GL1	0.618163	1.657e-05
ENSBTAG00000006008	CAMSAP1	-0.283243	0.0727336
ENSBTAG00000006013	NT5DC3	-0.374438	0.0158699
ENSBTAG00000006015	POLH	-0.585016	5.89177e-05
ENSBTAG00000006016	GTPBP2	0.176115	0.270703
ENSBTAG00000006017	NFKB2	0.0775402	0.629897
ENSBTAG00000006021	CEP250	-0.320125	0.0413053
ENSBTAG00000006022	ATP6V0E2	-0.390084	0.0116929
ENSBTAG00000006025	AHSA2	0.554064	0.000171057
ENSBTAG00000006027	USP34	-0.258854	0.102216
ENSBTAG00000006031	ADGRV1	-0.0360936	0.822728
ENSBTAG00000006034	RNF113A	-0.380862	0.0140232
ENSBTAG00000006035	PPP1R1B	-0.560956	0.000136151
ENSBTAG00000006036	ERP27	-0.269511	0.0883745
ENSBTAG00000006039	ARHGDIB	-0.0215883	0.893424
ENSBTAG00000006040	UHRF1BP1L	0.0485496	0.763084
[truncated: 8,101 more rows]

## Sheet: average daily gain 
Supplementary Table 6: Gene significance analysis results for average daily gain
Gene_id	Symbol	GS_ADG	GS_ADG_pvalue
ENSBTAG00000000005	GRK3	-0.176464	0.269738
ENSBTAG00000000010	UBL7	-0.457508	0.00263421
ENSBTAG00000000012	TTC33	-0.132493	0.408929
ENSBTAG00000000013	PRKAA1	-0.410407	0.00769496
ENSBTAG00000000015	FOXRED2	0.538045	0.000285327
ENSBTAG00000000016	LTA	0.508646	0.000684542
ENSBTAG00000000021	WASHC3	-0.344371	0.0274691
ENSBTAG00000000022	NUP37	0.340448	0.029403
ENSBTAG00000000023	RNF2	0.568529	0.000105333
ENSBTAG00000000025	RAB6A	-0.325537	0.037807
ENSBTAG00000000030	RDM1	0.185924	0.24448
ENSBTAG00000000032	ABI3	0.564955	0.000118986
ENSBTAG00000000033	PHOSPHO1	-0.435223	0.00445674
ENSBTAG00000000037	CWC27	0.225086	0.157094
ENSBTAG00000000039	SIRT7	-0.507716	0.000702858
ENSBTAG00000000040	MAFG	-0.496177	0.000969453
ENSBTAG00000000042	PYCR1	-0.34258	0.0283384
ENSBTAG00000000046	SURF2	0.0269193	0.867317
ENSBTAG00000000049	CCDC77	0.0059085	0.970754
ENSBTAG00000000050	PSMG3	0.214432	0.178207
ENSBTAG00000000053	FILIP1	-0.609372	2.3523e-05
ENSBTAG00000000054	SNAPC4	-0.0228007	0.887476
ENSBTAG00000000057	THBS3	-0.10707	0.50522
ENSBTAG00000000064	FEN1	0.375011	0.0156972
ENSBTAG00000000065	CRLS1	0.297234	0.059124
ENSBTAG00000000067	SDF2L1	-0.263072	0.0965515
ENSBTAG00000000072	TFB2M	0.324163	0.0386715
ENSBTAG00000000073	LRPAP1	-0.525379	0.000420074
ENSBTAG00000000074	NFIA	-0.411875	0.00745848
ENSBTAG00000000077	ADSL	0.316044	0.0441137
ENSBTAG00000000078	GLIPR2	-0.507218	0.00071285
ENSBTAG00000000079	CCSAP	0.361106	0.0203635
ENSBTAG00000000080	GRWD1	-0.170966	0.285179
ENSBTAG00000000081	CERT1	-0.103879	0.518063
ENSBTAG00000000088	ALCAM	0.0107257	0.946935
ENSBTAG00000000090	SEC31B	0.412583	0.0073468
ENSBTAG00000000094	ATPAF1	0.294109	0.0619718
ENSBTAG00000000095	CD274	-0.242749	0.1262
ENSBTAG00000000097	EFCAB14	-0.289013	0.0668492
ENSBTAG00000000098	SETDB1	-0.107	0.505498
ENSBTAG00000000099	CERS2	-0.507651	0.000704168
ENSBTAG00000000103	MRPL23	0.11522	0.473161
ENSBTAG00000000105	RIT1	-0.0454804	0.77767
ENSBTAG00000000111	UGP2	-0.52502	0.000424614
ENSBTAG00000000115	VPS54	0.472457	0.00181456
ENSBTAG00000000125	SPATA5	0.266092	0.0926473
ENSBTAG00000000130	TNFSF13	-0.337798	0.0307718
ENSBTAG00000000133	CD68	-0.59652	3.85432e-05
ENSBTAG00000000137	FRYL	0.330699	0.0346995
ENSBTAG00000000139	KMT5A	-0.319858	0.0414842
ENSBTAG00000000140	EPHX1	-0.169525	0.289322
ENSBTAG00000000141	NFU1	-0.386859	0.0124672
ENSBTAG00000000144	LOC100335205	0.414224	0.00709319
ENSBTAG00000000146	FARP1	-0.193373	0.225751
ENSBTAG00000000147	RIC8B	0.498236	0.000916158
ENSBTAG00000000153	LRFN3	0.448471	0.00327404
ENSBTAG00000000154	NA	0.23139	0.145492
ENSBTAG00000000157	CCDC138	0.107452	0.503691
ENSBTAG00000000160	CBS	-0.0543461	0.73576
ENSBTAG00000000161	TMEM40	0.427744	0.00527643
ENSBTAG00000000162	ANAPC16	-0.144009	0.369034
ENSBTAG00000000163	DDIT4	-0.0454534	0.777798
ENSBTAG00000000169	ASZ1	-0.00891837	0.955867
ENSBTAG00000000175	N4BP2	0.110116	0.493111
ENSBTAG00000000176	SP3	-0.257166	0.104552
ENSBTAG00000000179	RPUSD1	-0.237776	0.134396
ENSBTAG00000000181	SUSD3	-0.370115	0.0172246
ENSBTAG00000000182	SPINT2	0.509191	0.000674003
ENSBTAG00000000184	EIF2AK3	-0.301861	0.0550998
ENSBTAG00000000186	FLAD1	0.287621	0.0682333
ENSBTAG00000000191	SLC25A20	-0.607518	2.52929e-05
ENSBTAG00000000195	LOC528802	-0.120549	0.452795
ENSBTAG00000000199	PDP1	-0.141529	0.377422
ENSBTAG00000000201	LTN1	0.00258237	0.987215
ENSBTAG00000000202	SLC25A19	-0.345731	0.026824
ENSBTAG00000000204	TMEM268	0.538464	0.000281631
ENSBTAG00000000205	MMD	-0.470053	0.00192882
ENSBTAG00000000210	ARHGAP31	-0.188982	0.236668
ENSBTAG00000000212	NADK	-0.179408	0.261699
ENSBTAG00000000221	RBM34	0.327368	0.03668
ENSBTAG00000000222	ARID4B	0.356604	0.0221035
ENSBTAG00000000224	TSPAN15	0.264373	0.0948545
ENSBTAG00000000225	POLB	-0.50313	0.000799763
ENSBTAG00000000231	BMPR1A	0.308161	0.0499765
ENSBTAG00000000236	YWHAZ	0.345195	0.0270768
ENSBTAG00000000240	AKAP7	0.389652	0.0117941
ENSBTAG00000000241	STAU1	-0.507693	0.000703334
ENSBTAG00000000242	NA	0.109005	0.49751
ENSBTAG00000000244	NRXN2	0.238135	0.133791
ENSBTAG00000000246	ME3	0.479922	0.00149682
ENSBTAG00000000250	HDHD3	-0.352891	0.0236306
ENSBTAG00000000251	ALAD	0.383543	0.0133083
ENSBTAG00000000252	POLE3	0.366684	0.0183682
ENSBTAG00000000253	PTPRF	0.613213	2.02101e-05
ENSBTAG00000000256	NA	0.16831	0.292841
ENSBTAG00000000269	CBWD1	-0.214371	0.178334
ENSBTAG00000000273	IL5RA	0.372672	0.0164119
ENSBTAG00000000277	IL18	-0.545143	0.000228177
ENSBTAG00000000281	MND1	0.409707	0.00780988
ENSBTAG00000000283	CSF1	-0.0413218	0.797553
ENSBTAG00000000285	GUF1	-0.232151	0.144136
ENSBTAG00000000286	PFKM	-0.0101172	0.949942
ENSBTAG00000000290	ATP11B	0.0128084	0.93665
ENSBTAG00000000292	TCIRG1	-0.550653	0.000191162
ENSBTAG00000000297	ZNF330	-0.114707	0.475146
ENSBTAG00000000306	ITK	0.527137	0.00039848
ENSBTAG00000000308	ITCH	-0.282783	0.0732188
ENSBTAG00000000312	GRINA	-0.483256	0.00137161
ENSBTAG00000000317	MAPK8IP1	0.432556	0.0047353
ENSBTAG00000000320	UBAP1	-0.490462	0.00113216
ENSBTAG00000000322	CD2AP	0.421956	0.00599763
ENSBTAG00000000336	LOC112442378	-0.619498	1.56967e-05
ENSBTAG00000000341	ISOC1	-0.121564	0.44897
ENSBTAG00000000342	PLOD3	-0.505577	0.000746676
ENSBTAG00000000343	ZNHIT1	0.20726	0.193519
ENSBTAG00000000345	CLDN15	0.0628838	0.696102
ENSBTAG00000000347	RHOG	-0.415533	0.00689652
ENSBTAG00000000357	PRAG1	0.637224	7.46498e-06
ENSBTAG00000000362	SPG11	0.386168	0.0126385
ENSBTAG00000000363	BDP1	0.198198	0.21416
ENSBTAG00000000371	DIS3L	0.238137	0.133789
ENSBTAG00000000372	TIPIN	0.223481	0.160152
ENSBTAG00000000375	SSRP1	0.389402	0.0118532
ENSBTAG00000000376	P2RX3	0.145052	0.365538
ENSBTAG00000000377	BMX	-0.695559	4.47226e-07
ENSBTAG00000000379	GOLT1B	-0.0759715	0.63686
ENSBTAG00000000381	S1PR4	-0.08754	0.586275
ENSBTAG00000000385	ZBTB18	0.50787	0.000699801
ENSBTAG00000000387	NICN1	-0.146392	0.361078
ENSBTAG00000000390	TPST1	0.150217	0.34853
ENSBTAG00000000393	SSPN	0.57891	7.333e-05
ENSBTAG00000000396	PIM1	-0.454991	0.00280037
ENSBTAG00000000400	KRT85	-0.220133	0.166671
ENSBTAG00000000404	NAXE	0.407985	0.00809911
ENSBTAG00000000405	VKORC1	0.314999	0.0448569
ENSBTAG00000000406	GPATCH4	-0.155245	0.332443
ENSBTAG00000000411	HGS	-0.420741	0.00615947
ENSBTAG00000000417	MRPL12	0.173092	0.279143
ENSBTAG00000000419	PHEX	0.267304	0.0911138
ENSBTAG00000000421	EEA1	-0.282207	0.0738312
ENSBTAG00000000429	DGCR2	-0.391244	0.0114245
ENSBTAG00000000432	NA	0.471453	0.0018615
ENSBTAG00000000434	CRYAB	-0.615288	1.86033e-05
ENSBTAG00000000435	TARBP2	-0.0427697	0.790615
ENSBTAG00000000436	TNFAIP3	0.0427733	0.790598
ENSBTAG00000000440	HSPB2	-0.458351	0.00258058
ENSBTAG00000000445	PDE6C	-0.358813	0.0212348
ENSBTAG00000000446	ATP11A	-0.0954944	0.55257
ENSBTAG00000000447	FRA10AC1	0.362872	0.0197132
ENSBTAG00000000448	BDH1	0.319424	0.0417766
ENSBTAG00000000451	TMEM126A	0.0759323	0.637034
ENSBTAG00000000454	TMEM106C	0.498839	0.000901033
ENSBTAG00000000455	CREBZF	0.228922	0.149957
ENSBTAG00000000459	POMGNT2	-0.13237	0.409368
ENSBTAG00000000460	SYTL2	0.525202	0.000422305
ENSBTAG00000000462	CCDC102A	0.0244012	0.879633
ENSBTAG00000000472	ZNF570	0.152186	0.342174
ENSBTAG00000000473	ATP10D	-0.140009	0.382617
ENSBTAG00000000475	IMMP1L	0.477884	0.00157826
ENSBTAG00000000477	TLR5	0.403982	0.00880711
ENSBTAG00000000480	IFRD2	0.286496	0.0693677
ENSBTAG00000000483	HYAL1	-0.443392	0.00369025
ENSBTAG00000000484	HYAL2	-0.0436241	0.786528
ENSBTAG00000000489	WDR54	0.313044	0.0462748
ENSBTAG00000000494	PDE4D	0.154412	0.335077
ENSBTAG00000000495	HAVCR2	0.108911	0.497882
ENSBTAG00000000496	SLC12A8	-0.54556	0.000225159
ENSBTAG00000000497	AKR1A1	0.544663	0.000231686
ENSBTAG00000000500	PINX1	0.00560935	0.972234
ENSBTAG00000000504	GTF2B	-0.380541	0.0141111
ENSBTAG00000000505	KYAT3	0.312409	0.0467435
ENSBTAG00000000507	NR4A1	0.561289	0.000134641
ENSBTAG00000000511	CNST	0.115983	0.470215
ENSBTAG00000000512	SNTA1	-0.597909	3.65769e-05
ENSBTAG00000000517	ANKRD29	-0.316133	0.0440507
ENSBTAG00000000521	PLEKHA8	0.119572	0.456494
ENSBTAG00000000524	CSTB	-0.425941	0.00549259
ENSBTAG00000000526	TOPBP1	0.29225	0.0637177
ENSBTAG00000000527	ZFAND3	-0.301809	0.0551433
ENSBTAG00000000532	EXO5	0.277358	0.0791456
ENSBTAG00000000536	ZNF395	0.52422	0.000434878
ENSBTAG00000000539	LRRC28	-0.551198	0.000187813
ENSBTAG00000000542	CFAP36	0.506062	0.000736543
ENSBTAG00000000545	PPP4R3B	0.112928	0.482064
ENSBTAG00000000546	TOB1	0.480864	0.00146047
ENSBTAG00000000550	ATP5F1D	0.0854295	0.595369
ENSBTAG00000000555	ACO1	-0.442239	0.00379094
ENSBTAG00000000559	PLTP	-0.107885	0.501964
ENSBTAG00000000560	LOC507271	0.11715	0.46573
ENSBTAG00000000563	MYD88	-0.512905	0.00060597
ENSBTAG00000000564	NSG2	0.417034	0.00667656
ENSBTAG00000000565	RFX7	0.57336	8.91292e-05
ENSBTAG00000000566	CCDC14	0.275893	0.0808096
ENSBTAG00000000569	HES1	0.569212	0.000102889
ENSBTAG00000000570	RET	-0.185082	0.246662
ENSBTAG00000000579	NIPBL	-0.0282392	0.860874
ENSBTAG00000000581	DOCK10	0.192772	0.227227
ENSBTAG00000000582	LY6G6E	0.0283162	0.860498
ENSBTAG00000000585	LY6G6C	0.0152607	0.924553
ENSBTAG00000000586	CPLANE1	0.103677	0.518882
ENSBTAG00000000590	POLE	0.146459	0.360855
ENSBTAG00000000598	CST3	-0.145124	0.365298
ENSBTAG00000000601	COL11A2	-0.0793508	0.6219
ENSBTAG00000000602	RXRB	0.575169	8.36698e-05
ENSBTAG00000000603	JAM2	-0.209475	0.188693
ENSBTAG00000000605	ATP5PF	0.011398	0.943614
ENSBTAG00000000619	KRT74	-0.387473	0.0123165
ENSBTAG00000000621	CATSPERG	-0.131877	0.411127
ENSBTAG00000000622	RPS17	0.263385	0.0961415
ENSBTAG00000000629	MMS22L	0.0265676	0.869036
ENSBTAG00000000632	RAD54B	0.362533	0.0198366
ENSBTAG00000000638	CDT1	0.27736	0.0791436
ENSBTAG00000000639	APRT	0.0968269	0.547015
ENSBTAG00000000640	SELENOS	-0.121878	0.447791
ENSBTAG00000000641	SKAP1	0.418251	0.00650291
ENSBTAG00000000642	INTS1	-0.401725	0.00922925
ENSBTAG00000000646	ANAPC4	0.257464	0.104137
ENSBTAG00000000647	SELENOO	0.468088	0.00202689
ENSBTAG00000000650	TUBGCP6	0.12452	0.437936
ENSBTAG00000000653	PPP1R16B	0.517704	0.000527173
ENSBTAG00000000656	NFATC1	0.570089	9.98301e-05
ENSBTAG00000000658	NA	-0.401587	0.00925572
ENSBTAG00000000660	FAM83D	0.117457	0.464555
ENSBTAG00000000664	SLC22A15	0.171212	0.284478
ENSBTAG00000000666	GHDC	-0.533452	0.00032887
ENSBTAG00000000667	APOL3	0.255441	0.106983
ENSBTAG00000000668	SLC22A5	0.240218	0.130324
ENSBTAG00000000670	RRP9	-0.0215246	0.893736
ENSBTAG00000000671	PARP3	-0.577885	7.60409e-05
ENSBTAG00000000672	OTULINL	0.149452	0.351019
ENSBTAG00000000675	PGS1	-0.607226	2.55829e-05
ENSBTAG00000000676	DOP1A	0.357289	0.0218312
ENSBTAG00000000679	PGM3	0.0483177	0.764183
ENSBTAG00000000682	RAPGEF6	0.175527	0.27233
ENSBTAG00000000684	ARHGEF10L	0.226755	0.153959
ENSBTAG00000000686	NANP	0.50861	0.000685242
ENSBTAG00000000687	POC1B	0.286602	0.0692605
ENSBTAG00000000694	TAF10	-0.0474	0.768538
ENSBTAG00000000695	UBAP2	0.521618	0.000469839
ENSBTAG00000000696	ILK	0.336396	0.0315167
ENSBTAG00000000697	RRP8	-0.0471174	0.769881
ENSBTAG00000000699	AOPEP	0.443297	0.00369843
ENSBTAG00000000710	PIP5K1C	-0.16578	0.300262
ENSBTAG00000000711	NDRG1	-0.536014	0.000303903
ENSBTAG00000000712	FBXW2	-0.282805	0.0731961
ENSBTAG00000000713	AGFG2	0.671743	1.52164e-06
ENSBTAG00000000715	LOC530077	0.475376	0.00168386
ENSBTAG00000000717	PLPP2	0.313526	0.0459223
ENSBTAG00000000718	TMPRSS9	0.0972609	0.545211
ENSBTAG00000000725	USP42	0.354064	0.0231389
ENSBTAG00000000727	RNF169	-0.113999	0.477894
ENSBTAG00000000735	BCL2A1	0.609142	2.37356e-05
ENSBTAG00000000736	LRP8	0.22273	0.161598
ENSBTAG00000000737	DMXL2	-0.313217	0.0461482
ENSBTAG00000000738	DAPK1	-0.0692457	0.667055
ENSBTAG00000000746	KAT2B	-0.599706	3.41692e-05
ENSBTAG00000000750	MSL2	0.19292	0.226863
ENSBTAG00000000752	SGO1	-0.0843978	0.599837
ENSBTAG00000000754	PPP2R5A	-0.234459	0.140078
ENSBTAG00000000755	ZFR2	0.400766	0.00941396
ENSBTAG00000000758	PACC1	0.179666	0.261002
ENSBTAG00000000759	NENF	0.5185	0.00051503
ENSBTAG00000000764	GIPC1	0.385707	0.012754
ENSBTAG00000000767	NA	-0.103335	0.520269
ENSBTAG00000000770	PGM2L1	0.494653	0.00101069
ENSBTAG00000000778	HSP90AB1	0.0149791	0.925942
ENSBTAG00000000781	HIP1	-0.38939	0.011856
ENSBTAG00000000783	TGFA	-0.677433	1.14736e-06
ENSBTAG00000000785	PASK	0.229415	0.149057
ENSBTAG00000000786	NQO2	0.133612	0.404945
ENSBTAG00000000795	NMNAT2	0.143342	0.371278
ENSBTAG00000000799	ICA1	-0.0619691	0.700315
ENSBTAG00000000801	NA	-0.232185	0.144076
ENSBTAG00000000803	ZNF667	-0.0170005	0.915981
ENSBTAG00000000804	MOB3B	0.383746	0.0132555
ENSBTAG00000000806	ATAD1	-0.129741	0.418815
ENSBTAG00000000807	TMED3	-0.296843	0.059474
ENSBTAG00000000811	DDX49	-0.0821689	0.609539
ENSBTAG00000000812	CD300A	-0.475461	0.00168015
ENSBTAG00000000813	HOMER3	-0.429657	0.00505515
ENSBTAG00000000815	EPHA2	-0.266197	0.0925127
ENSBTAG00000000816	PRDM1	-0.104982	0.513604
ENSBTAG00000000817	SYNJ2	0.198985	0.212308
ENSBTAG00000000819	RFX3	0.240863	0.129263
ENSBTAG00000000820	GNG11	-0.497271	0.000940804
ENSBTAG00000000825	MRPS26	0.177327	0.267366
ENSBTAG00000000827	TAOK1	-0.138061	0.389341
ENSBTAG00000000829	SHPK	0.266094	0.0926441
ENSBTAG00000000830	GPR137B	-0.345228	0.0270611
ENSBTAG00000000831	CTNS	-0.60488	2.8022e-05
ENSBTAG00000000833	TAX1BP3	-0.366571	0.0184071
ENSBTAG00000000837	PARP1	0.602442	3.07806e-05
ENSBTAG00000000842	UBASH3B	0.313265	0.0461129
ENSBTAG00000000843	NDRG2	0.271813	0.0855852
ENSBTAG00000000851	CYP20A1	-0.59755	3.70754e-05
ENSBTAG00000000855	NXN	0.320111	0.0413145
ENSBTAG00000000856	FBXL6	0.307152	0.05077
ENSBTAG00000000857	SLC52A2	-0.0179737	0.91119
ENSBTAG00000000859	SLC38A1	-0.0947343	0.555751
ENSBTAG00000000868	ZFP1	0.436821	0.00429673
ENSBTAG00000000869	OBI1	0.512489	0.000613267
ENSBTAG00000000873	SLC13A3	-0.552312	0.000181131
ENSBTAG00000000874	CAST	-0.297069	0.0592719
ENSBTAG00000000875	CEP131	-0.376	0.0154028
ENSBTAG00000000877	ETFBKMT	0.269458	0.0884396
ENSBTAG00000000878	RB1CC1	-0.426846	0.00538315
ENSBTAG00000000879	C14H8orf33	0.154142	0.335933
ENSBTAG00000000880	GINM1	-0.186121	0.243974
ENSBTAG00000000885	NA	0.301323	0.0555564
ENSBTAG00000000892	CGAS	-0.0495574	0.758312
ENSBTAG00000000894	PGK1	-0.421162	0.00610299
ENSBTAG00000000897	IQGAP2	-0.0182577	0.909792
ENSBTAG00000000900	LRRC8C	0.420281	0.00622166
ENSBTAG00000000902	OGT	-0.167225	0.29601
ENSBTAG00000000911	UBE2H	-0.36472	0.0190512
ENSBTAG00000000913	UQCR10	0.0728444	0.65083
ENSBTAG00000000917	BMP1	-0.278276	0.0781174
ENSBTAG00000000918	ERMARD	-0.0559904	0.728066
ENSBTAG00000000920	DNAH17	-0.409476	0.0078482
ENSBTAG00000000928	SPECC1	-0.693716	4.9371e-07
ENSBTAG00000000933	CCDC183	-0.285899	0.0699765
ENSBTAG00000000936	SLC39A2	0.437595	0.00422105
ENSBTAG00000000937	ITPRID2	-0.334039	0.0328034
ENSBTAG00000000939	KIF16B	-0.12224	0.446432
ENSBTAG00000000940	TBCC	0.622518	1.38742e-05
ENSBTAG00000000941	PLEKHB2	-0.31906	0.0420239
ENSBTAG00000000942	SIPA1L2	-0.262198	0.0977044
ENSBTAG00000000943	ZNF286A	0.417609	0.00659402
ENSBTAG00000000944	LPCAT1	-0.0129331	0.936035
ENSBTAG00000000945	ATP2C2	-0.459187	0.00252834
ENSBTAG00000000946	MEAK7	-0.188279	0.23845
ENSBTAG00000000951	JAKMIP3	0.213467	0.180215
ENSBTAG00000000955	RBM41	0.20949	0.188662
ENSBTAG00000000957	CDKN2AIP	-0.181385	0.256393
ENSBTAG00000000961	NEURL2	0.140751	0.380077
ENSBTAG00000000962	STAP1	0.311035	0.0477703
ENSBTAG00000000964	FCRL5	0.580069	7.03691e-05
ENSBTAG00000000966	LOC618565	0.402486	0.009085
ENSBTAG00000000974	IARS1	0.229185	0.149477
ENSBTAG00000000977	CADM1	-0.517086	0.000536784
ENSBTAG00000000981	KLHDC8B	-0.480864	0.00146046
ENSBTAG00000000985	RAB10	0.21318	0.180817
ENSBTAG00000000988	BRCA2	0.0590364	0.713882
ENSBTAG00000000993	N4BP2L1	-0.535907	0.000304903
ENSBTAG00000000995	TENT5A	-0.40088	0.00939182
ENSBTAG00000000998	SLC39A6	0.43899	0.00408762
ENSBTAG00000001001	ANKRD55	0.568994	0.000103665
ENSBTAG00000001002	TCF7	0.489975	0.0011471
ENSBTAG00000001005	ZNF280B	0.102801	0.522439
ENSBTAG00000001007	SLC25A43	0.0527969	0.743034
ENSBTAG00000001008	PRF1	0.556283	0.000159027
ENSBTAG00000001009	HCLS1	-0.279019	0.0772925
ENSBTAG00000001014	MAPK7	-0.311152	0.0476818
ENSBTAG00000001017	SLK	0.109914	0.493908
ENSBTAG00000001022	AMDHD2	-0.377395	0.0149959
ENSBTAG00000001027	SERPINH1	0.220893	0.165174
ENSBTAG00000001029	RASGRP2	-0.287842	0.068012
ENSBTAG00000001030	MTMR3	-0.500283	0.00086575
ENSBTAG00000001032	PYGM	0.768602	4.41222e-09
ENSBTAG00000001034	IL18R1	-0.351042	0.0244232
ENSBTAG00000001036	HIBADH	-0.0396425	0.805619
ENSBTAG00000001037	MAP4K2	0.113145	0.481219
ENSBTAG00000001038	SNRPB	0.369022	0.0175822
ENSBTAG00000001042	MXD1	-0.547974	0.000208418
ENSBTAG00000001050	LDLRAP1	0.521944	0.000465321
ENSBTAG00000001051	NA	-0.690234	5.93982e-07
ENSBTAG00000001057	ARFGAP3	-0.40265	0.00905428
ENSBTAG00000001058	SRPK3	-0.64667	4.92699e-06
ENSBTAG00000001059	IDH3G	0.387557	0.0122959
ENSBTAG00000001060	CXCR4	-0.0477876	0.766698
ENSBTAG00000001061	PRKCA	-0.510406	0.000651041
ENSBTAG00000001066	PILRA	-0.371837	0.0166739
ENSBTAG00000001068	ZCWPW1	0.2886	0.0672576
ENSBTAG00000001069	TP53	0.558737	0.000146611
ENSBTAG00000001074	SAYSD1	0.129018	0.421432
ENSBTAG00000001077	OSBPL5	0.280204	0.0759915
ENSBTAG00000001080	SPAG17	0.0327486	0.83893
ENSBTAG00000001083	MAP3K20	-0.520966	0.000478985
ENSBTAG00000001085	FAM20A	-0.577473	7.71541e-05
ENSBTAG00000001086	FHL2	0.537261	0.000292368
ENSBTAG00000001093	KLHL23	0.449096	0.00322578
ENSBTAG00000001096	PRKRA	-0.311675	0.0472896
ENSBTAG00000001099	PIANP	0.362665	0.0197884
ENSBTAG00000001101	IFNLR1	0.658963	2.80745e-06
ENSBTAG00000001105	ANXA4	-0.517518	0.000530041
ENSBTAG00000001107	CACYBP	-0.0406026	0.801004
ENSBTAG00000001110	SLC16A5	-0.458681	0.00255982
ENSBTAG00000001112	SMOX	-0.591794	4.59737e-05
ENSBTAG00000001114	PRKD3	0.342	0.0286247
ENSBTAG00000001116	P4HA2	-0.254491	0.108339
ENSBTAG00000001117	ANKRD50	-0.356844	0.0220078
ENSBTAG00000001120	CORO6	-0.423831	0.00575524
ENSBTAG00000001123	SNRNP48	-0.194001	0.224219
ENSBTAG00000001124	GALC	-0.456638	0.00269068
ENSBTAG00000001125	ADAMDEC1	-0.140124	0.382224
ENSBTAG00000001126	BMP2K	-0.488653	0.00118852
ENSBTAG00000001131	SLC12A9	-0.449378	0.00320424
ENSBTAG00000001132	GTDC1	-0.383014	0.0134468
ENSBTAG00000001133	VWA8	0.388904	0.0119712
ENSBTAG00000001136	NA	-0.281644	0.0744333
ENSBTAG00000001137	CLTA	-0.272899	0.0842924
ENSBTAG00000001139	ACHE	0.29342	0.0626147
ENSBTAG00000001141	ADAM17	-0.403405	0.00891352
ENSBTAG00000001142	GNE	0.217729	0.171469
ENSBTAG00000001143	LOC512486	-0.119954	0.455045
ENSBTAG00000001146	HIVEP2	0.395644	0.0104541
ENSBTAG00000001151	APLP1	0.436562	0.00432234
ENSBTAG00000001152	TLE6	0.28047	0.0757014
ENSBTAG00000001153	TLE2	0.552654	0.000179125
ENSBTAG00000001156	ST3GAL1	0.305911	0.0517602
ENSBTAG00000001161	SINHCAF	0.647456	4.75654e-06
ENSBTAG00000001163	MACROH2A2	0.132493	0.408929
ENSBTAG00000001165	AIFM2	0.558988	0.000145394
ENSBTAG00000001168	BRAP	0.190458	0.232959
ENSBTAG00000001173	PLXNA2	-0.60953	2.33771e-05
ENSBTAG00000001174	MRPL15	-0.0240731	0.88124
ENSBTAG00000001178	USPL1	-0.0255974	0.873779
ENSBTAG00000001179	TEP1	-0.353902	0.0232062
ENSBTAG00000001182	SEPTIN7	0.502221	0.00082033
ENSBTAG00000001183	KLHL33	0.195577	0.220405
ENSBTAG00000001185	KMT5B	-0.151613	0.344016
ENSBTAG00000001188	ROM1	0.289073	0.0667902
ENSBTAG00000001192	STX12	0.0302022	0.851307
ENSBTAG00000001197	SLAMF7	0.606319	2.65014e-05
ENSBTAG00000001198	GIMAP7	0.465898	0.00214135
ENSBTAG00000001204	JCAD	0.0414993	0.796701
ENSBTAG00000001213	NA	0.427263	0.00533336
ENSBTAG00000001223	CAAP1	0.347095	0.0261893
ENSBTAG00000001224	ATP9B	0.279293	0.0769901
ENSBTAG00000001228	CEND1	0.549891	0.000195934
ENSBTAG00000001229	SLC25A22	-0.0877275	0.58547
ENSBTAG00000001233	MPZL3	-0.536586	0.00029856
ENSBTAG00000001235	CD200R1L	0.687295	6.92938e-07
ENSBTAG00000001243	AP3M2	0.203693	0.201469
ENSBTAG00000001252	HIVEP1	-0.0202931	0.899784
ENSBTAG00000001257	AGTPBP1	0.512939	0.000605383
ENSBTAG00000001269	TMEM165	-0.376684	0.0152021
ENSBTAG00000001273	NLRP3	-0.405165	0.00859258
ENSBTAG00000001280	CLPB	-0.329822	0.0352125
ENSBTAG00000001282	RALGAPA1	0.362164	0.0199717
ENSBTAG00000001283	RIC1	-0.148111	0.355406
ENSBTAG00000001286	ELMO3	-0.463891	0.00225118
ENSBTAG00000001287	LOC525426	-0.226002	0.155368
ENSBTAG00000001290	TUBD1	0.0788114	0.624278
ENSBTAG00000001292	LTF	-0.200551	0.20866
ENSBTAG00000001293	CFAP91	-0.102202	0.524878
ENSBTAG00000001294	PPP1R15A	-0.450406	0.00312665
ENSBTAG00000001295	DEPDC5	0.0876876	0.585642
ENSBTAG00000001296	TMEM50A	-0.406925	0.00828161
ENSBTAG00000001298	STAMBPL1	0.564869	0.000119334
ENSBTAG00000001301	LRRC32	0.177237	0.26761
ENSBTAG00000001302	MRPS28	0.0900334	0.575612
ENSBTAG00000001303	HSPB8	0.586907	5.5008e-05
ENSBTAG00000001305	ATP2B2	0.114086	0.477554
ENSBTAG00000001306	FXN	0.162037	0.311459
ENSBTAG00000001308	LOC522763	-0.118277	0.461419
ENSBTAG00000001314	TRMT6	0.233366	0.141989
ENSBTAG00000001321	IL1B	-0.426446	0.00543129
ENSBTAG00000001325	UPB1	0.0710961	0.658693
ENSBTAG00000001332	MYO1C	0.604799	2.81103e-05
ENSBTAG00000001333	PPARG	-0.260018	0.100628
ENSBTAG00000001338	CCR3	-0.153026	0.339485
ENSBTAG00000001343	DEPDC1	0.240547	0.129781
ENSBTAG00000001346	STRA8	-0.514311	0.000581859
ENSBTAG00000001348	COMMD8	0.339906	0.0296787
ENSBTAG00000001352	ENTR1	0.347073	0.0261993
ENSBTAG00000001354	INPP5E	0.60202	3.12822e-05
ENSBTAG00000001359	B3GNT7	0.610311	2.26701e-05
ENSBTAG00000001360	RPS12	0.433216	0.00466503
ENSBTAG00000001364	DPH6	0.441421	0.00386373
ENSBTAG00000001368	LGALS3BP	-0.600647	3.2967e-05
ENSBTAG00000001385	ZSCAN2	0.388408	0.0120899
ENSBTAG00000001387	WDR73	-0.538157	0.000284334
ENSBTAG00000001390	B4GALT4	-0.354289	0.0230458
ENSBTAG00000001391	ANKRD42	0.172393	0.281118
ENSBTAG00000001393	MTF2	0.243752	0.124594
ENSBTAG00000001395	C1H21orf91	-0.0723555	0.653025
ENSBTAG00000001396	ADAMTS7	-0.421681	0.00603396
ENSBTAG00000001403	PRKCI	-0.0952666	0.553523
ENSBTAG00000001405	GLCE	0.275986	0.0807027
ENSBTAG00000001408	CNRIP1	-0.0755169	0.638883
ENSBTAG00000001410	GRAMD1B	0.0766067	0.634037
ENSBTAG00000001412	N6AMT1	0.216949	0.173045
ENSBTAG00000001414	KCTD12	-0.168676	0.291779
ENSBTAG00000001420	ABHD12	-0.456047	0.00272958
ENSBTAG00000001424	MSH6	0.452211	0.00299439
ENSBTAG00000001425	FBXO11	-0.275763	0.080958
ENSBTAG00000001444	TNXB	0.149687	0.350251
ENSBTAG00000001446	ABRACL	0.475023	0.00169919
ENSBTAG00000001449	SRA1	-0.417581	0.00659796
ENSBTAG00000001450	APBB3	-0.00894226	0.955749
ENSBTAG00000001457	TMEM267	0.306444	0.051333
ENSBTAG00000001460	LIN7C	0.249297	0.115986
ENSBTAG00000001462	FLT4	-0.626365	1.1834e-05
ENSBTAG00000001463	TNKS	-0.000624053	0.99691
ENSBTAG00000001465	P2RY1	-0.465707	0.00215161
ENSBTAG00000001468	SAMD4A	-0.572196	9.28121e-05
ENSBTAG00000001471	POC1A	0.332963	0.0334047
ENSBTAG00000001473	ARVCF	-0.485674	0.0012867
ENSBTAG00000001474	NRGN	0.0247169	0.878088
ENSBTAG00000001475	MCUR1	0.270305	0.0874041
ENSBTAG00000001477	NA	-0.437197	0.00425984
ENSBTAG00000001478	DESI2	-0.0361734	0.822342
ENSBTAG00000001483	SRGAP2	-0.120469	0.453099
ENSBTAG00000001484	LZTFL1	0.113425	0.480127
ENSBTAG00000001489	TUBA1A	0.184564	0.24801
ENSBTAG00000001492	FYB1	-0.39718	0.0101323
ENSBTAG00000001497	MRAS	-0.273068	0.0840928
ENSBTAG00000001499	TRIM33	0.204905	0.198742
ENSBTAG00000001500	FIGNL1	0.160918	0.314858
ENSBTAG00000001504	NOP14	-0.0205565	0.898491
ENSBTAG00000001505	GRK4	0.375957	0.0154157
ENSBTAG00000001507	CLCN5	-0.402591	0.00906535
ENSBTAG00000001508	SH3RF1	-0.511509	0.000630789
ENSBTAG00000001509	ELK3	0.106094	0.509132
ENSBTAG00000001510	CDK17	-0.274956	0.0818866
ENSBTAG00000001511	BCL6	-0.634709	8.31889e-06
ENSBTAG00000001512	ZFP64	0.424217	0.00570635
ENSBTAG00000001513	PDIK1L	0.183889	0.249774
ENSBTAG00000001514	ASB11	-0.160561	0.315947
ENSBTAG00000001523	YES1	0.149655	0.350357
ENSBTAG00000001529	NSD3	-0.155164	0.332698
ENSBTAG00000001537	TSKU	0.21032	0.186877
ENSBTAG00000001538	NA	0.242398	0.126767
ENSBTAG00000001539	SAV1	0.116944	0.466519
ENSBTAG00000001543	BRI3BP	0.138954	0.386249
ENSBTAG00000001548	NA	0.250061	0.114837
ENSBTAG00000001551	PLEKHG3	-0.471422	0.00186298
ENSBTAG00000001562	NFE2	-0.52527	0.000421445
ENSBTAG00000001564	PDE4DIP	0.383011	0.0134476
ENSBTAG00000001573	JMJD1C	-0.115969	0.47027
ENSBTAG00000001575	CALM2	-0.0346397	0.829762
ENSBTAG00000001576	TMEM140	-0.422937	0.00586968
ENSBTAG00000001578	ADPGK	0.405193	0.00858765
ENSBTAG00000001579	AGO2	-0.0182847	0.90966
ENSBTAG00000001580	CLGN	0.0792564	0.622316
ENSBTAG00000001585	WIPF1	-0.394189	0.0107669
ENSBTAG00000001586	OTUD7B	0.0232146	0.885447
ENSBTAG00000001592	INSIG1	0.283701	0.0722514
ENSBTAG00000001593	OGFOD2	0.268314	0.0898526
ENSBTAG00000001594	ARL6IP4	0.257615	0.103926
ENSBTAG00000001597	PITPNM2	0.525554	0.000417876
ENSBTAG00000001599	SV2A	0.198643	0.213112
ENSBTAG00000001600	DCUN1D4	-0.000392034	0.998059
ENSBTAG00000001601	PKM	-0.582159	6.53061e-05
ENSBTAG00000001602	IL4R	-0.60248	3.0735e-05
ENSBTAG00000001607	TMEM41B	0.0320542	0.842301
ENSBTAG00000001609	MAP2K6	0.478291	0.00156169
ENSBTAG00000001610	SLC4A1	0.312249	0.0468618
ENSBTAG00000001614	ZNF174	0.46085	0.00242709
ENSBTAG00000001615	RUNDC3A	0.677434	1.14729e-06
ENSBTAG00000001616	ZNF592	-0.385734	0.0127473
ENSBTAG00000001617	G2E3	0.238374	0.13339
ENSBTAG00000001618	ALPK3	-0.471486	0.00185995
ENSBTAG00000001619	SERINC5	0.333068	0.0333458
ENSBTAG00000001626	CTPS1	0.335362	0.0320761
ENSBTAG00000001627	NA	0.0253555	0.874962
ENSBTAG00000001629	SCMH1	0.407685	0.00815036
ENSBTAG00000001631	KIFC1	0.368977	0.0175972
ENSBTAG00000001632	NBR1	-0.388071	0.0121711
ENSBTAG00000001634	PHF1	-0.205891	0.196543
ENSBTAG00000001635	CUTA	0.367465	0.0181025
ENSBTAG00000001637	FUNDC1	0.282534	0.0734829
ENSBTAG00000001640	EPB41L1	0.355708	0.0224642
ENSBTAG00000001644	MDN1	-0.0670252	0.677141
ENSBTAG00000001647	PLEKHJ1	-0.0239427	0.881879
ENSBTAG00000001648	RPL21	0.340473	0.0293903
ENSBTAG00000001649	ZFPM2	-0.49531	0.000992717
ENSBTAG00000001651	SYF2	-0.125486	0.434362
ENSBTAG00000001652	SLCO3A1	0.626651	1.16936e-05
ENSBTAG00000001654	SNTB2	-0.387536	0.012301
ENSBTAG00000001656	TMEM254	0.473886	0.00174946
ENSBTAG00000001657	PICALM	-0.501127	0.000845716
ENSBTAG00000001660	SPTY2D1	0.0945592	0.556485
ENSBTAG00000001662	EHD3	-0.220194	0.16655
ENSBTAG00000001663	PDF	0.27259	0.0846584
ENSBTAG00000001666	NIP7	0.121961	0.44748
ENSBTAG00000001673	C2CD5	0.528663	0.000380548
ENSBTAG00000001692	NDST1	0.301164	0.0556916
ENSBTAG00000001698	CHTF8	0.495987	0.000974523
ENSBTAG00000001708	TTLL12	-0.419135	0.00637912
ENSBTAG00000001710	CMTM8	0.396802	0.0102108
ENSBTAG00000001712	CMTM7	0.429759	0.00504368
ENSBTAG00000001714	MFSD9	0.469918	0.0019354
ENSBTAG00000001717	AURKB	0.306601	0.0512078
ENSBTAG00000001721	GYG1	-0.37006	0.0172425
ENSBTAG00000001727	PRXL2B	0.113682	0.479128
ENSBTAG00000001728	IGSF10	-0.397675	0.0100305
ENSBTAG00000001729	DUSP10	0.545248	0.00022741
ENSBTAG00000001735	ADAM11	0.272217	0.0851018
ENSBTAG00000001737	TUT7	-0.477627	0.00158881
ENSBTAG00000001739	CDH20	-0.314426	0.0452689
ENSBTAG00000001747	PEX3	-0.290961	0.0649498
ENSBTAG00000001748	TRIM45	0.17679	0.268839
ENSBTAG00000001749	SENP2	-0.57095	9.69053e-05
ENSBTAG00000001752	FUCA2	-0.262988	0.0966616
ENSBTAG00000001754	AHCYL2	0.425445	0.0055533
ENSBTAG00000001762	RFXANK	-0.314418	0.0452747
ENSBTAG00000001763	NR2C2AP	-0.0633084	0.69415
ENSBTAG00000001767	NA	0.0765804	0.634153
ENSBTAG00000001768	TXLNG	-0.112652	0.483145
ENSBTAG00000001773	NA	-0.465538	0.00216068
ENSBTAG00000001774	SPRY2	0.456835	0.00267778
ENSBTAG00000001775	RINL	-0.127888	0.425545
ENSBTAG00000001777	RPLP2	0.500471	0.000861248
ENSBTAG00000001782	MRPS12	0.402375	0.00910591
ENSBTAG00000001785	TGM3	-0.665313	2.07845e-06
ENSBTAG00000001790	SAFB2	-0.12231	0.446171
ENSBTAG00000001792	MICOS13	0.404829	0.0086531
ENSBTAG00000001793	HSD11B1L	0.17065	0.286084
ENSBTAG00000001794	RPL36	0.420133	0.00624179
ENSBTAG00000001795	LONP1	0.221436	0.164111
ENSBTAG00000001796	CATSPERD	-0.00597719	0.970414
ENSBTAG00000001801	SYT4	-0.403602	0.00887699
ENSBTAG00000001805	TWSG1	0.225747	0.155847
ENSBTAG00000001806	IQCD	-0.544498	0.000232905
ENSBTAG00000001810	SCAF11	0.204079	0.200597
ENSBTAG00000001814	PLXND1	-0.157308	0.325979
ENSBTAG00000001815	ARHGEF5	-0.41603	0.00682293
ENSBTAG00000001816	SLC25A42	0.0779512	0.628078
ENSBTAG00000001817	TMEM161A	0.205254	0.197962
ENSBTAG00000001818	MEF2B	-0.0836559	0.603059
ENSBTAG00000001821	PRRC2C	0.100757	0.530787
ENSBTAG00000001822	SNX10	-0.240222	0.130316
ENSBTAG00000001824	SLC2A6	-0.240364	0.130082
ENSBTAG00000001826	SASH1	-0.39858	0.00984632
ENSBTAG00000001828	SCRN2	-0.445856	0.00348289
ENSBTAG00000001829	SLC17A9	-0.309647	0.0488256
ENSBTAG00000001835	GJA1	-0.318873	0.0421506
ENSBTAG00000001838	LRRC36	-0.544015	0.000236501
ENSBTAG00000001839	OCIAD2	-0.346131	0.0266366
ENSBTAG00000001842	GSTM3	-0.121842	0.447927
ENSBTAG00000001844	MOGS	-0.132259	0.409764
ENSBTAG00000001847	CNTLN	-0.451718	0.00303
ENSBTAG00000001852	BREH1	0.488181	0.0012036
ENSBTAG00000001857	DOK4	0.117476	0.46448
ENSBTAG00000001858	NA	0.184675	0.24772
ENSBTAG00000001861	SESTD1	-0.566814	0.000111698
ENSBTAG00000001867	SACS	0.177652	0.266476
ENSBTAG00000001868	PCYT2	0.416188	0.00679971
ENSBTAG00000001872	ORC6	0.489743	0.00115427
ENSBTAG00000001874	DOCK3	0.105193	0.512755
ENSBTAG00000001877	HMGN5	0.337912	0.0307118
ENSBTAG00000001881	SLC10A1	-0.290385	0.0655071
ENSBTAG00000001882	CD79A	0.517507	0.000530217
ENSBTAG00000001886	FAM122B	0.28119	0.0749222
ENSBTAG00000001887	STAM2	-0.512758	0.000608536
ENSBTAG00000001888	MED13L	-0.22907	0.149687
ENSBTAG00000001889	C22H3orf14	-0.0376587	0.815172
ENSBTAG00000001890	RUBCN	0.0318399	0.843342
ENSBTAG00000001892	YAE1	0.131612	0.412076
ENSBTAG00000001894	NEDD1	0.420517	0.00618964
ENSBTAG00000001898	CCDC112	-0.119956	0.455036
ENSBTAG00000001900	NA	0.106803	0.506289
ENSBTAG00000001902	CEP295	-0.025702	0.873267
ENSBTAG00000001903	C11H2orf50	0.174335	0.275651
ENSBTAG00000001904	ZNF276	-0.5191	0.000506049
ENSBTAG00000001906	FANCA	-0.211526	0.184302
ENSBTAG00000001919	ZNF652	0.322599	0.0396749
ENSBTAG00000001920	POLQ	-0.00277366	0.986268
ENSBTAG00000001928	PDIA6	-0.210772	0.185908
ENSBTAG00000001931	TRABD	0.241938	0.127511
ENSBTAG00000001932	CRAT	-0.487379	0.00122964
ENSBTAG00000001933	PTPA	-0.406227	0.00840385
ENSBTAG00000001937	ANAPC11	0.453581	0.00289735
ENSBTAG00000001938	CKS2	0.0787352	0.624614
ENSBTAG00000001941	SEMA4D	-0.562587	0.000128898
ENSBTAG00000001942	SNX27	-0.400489	0.00946781
ENSBTAG00000001945	ARG2	-0.529412	0.000372011
ENSBTAG00000001948	VTI1B	-0.430768	0.00493051
ENSBTAG00000001950	RDH11	0.44629	0.00344744
ENSBTAG00000001961	MAP1B	-0.541959	0.000252398
ENSBTAG00000001962	MRPS27	0.265463	0.0934498
ENSBTAG00000001977	YIPF6	-0.0198565	0.90193
ENSBTAG00000001981	SLC6A17	0.321862	0.0401545
ENSBTAG00000001983	SMAGP	0.65406	3.52419e-06
ENSBTAG00000001987	SWAP70	0.371375	0.01682
ENSBTAG00000001992	CYP51A1	0.231501	0.145295
ENSBTAG00000001996	NA	0.0448465	0.780692
ENSBTAG00000002000	TIMM8B	-0.496449	0.000962268
ENSBTAG00000002002	NA	0.521144	0.000476469
ENSBTAG00000002004	LLPH	0.277532	0.0789502
ENSBTAG00000002006	THBS1	-0.290829	0.065078
ENSBTAG00000002010	PI4K2A	-0.35885	0.0212205
ENSBTAG00000002015	RPS6KA6	0.0182212	0.909972
ENSBTAG00000002018	EIF5A	0.319571	0.0416773
ENSBTAG00000002020	CREBRF	-0.217058	0.172824
ENSBTAG00000002025	AMIGO2	0.449134	0.00322289
ENSBTAG00000002026	RPL5	0.480601	0.00147055
ENSBTAG00000002027	FAM167B	-0.353438	0.0234002
ENSBTAG00000002028	DIPK1A	0.424912	0.00561931
ENSBTAG00000002033	UBXN2A	-0.420808	0.00615044
ENSBTAG00000002034	MFSD2B	-0.595358	4.02601e-05
ENSBTAG00000002036	CACNB1	0.51472	0.000575001
ENSBTAG00000002037	ATXN7L1	0.286847	0.0690124
ENSBTAG00000002038	RPL14	0.356424	0.0221756
ENSBTAG00000002048	PTPN11	0.116771	0.467184
ENSBTAG00000002049	HADH	0.388962	0.0119574
ENSBTAG00000002050	COA7	0.0707925	0.660062
ENSBTAG00000002051	ARAP1	-0.526453	0.000406762
ENSBTAG00000002052	PLOD1	-0.466754	0.00209596
ENSBTAG00000002055	ZFP28	-0.0999735	0.534003
ENSBTAG00000002056	MARS2	0.332041	0.033927
ENSBTAG00000002060	RPL19	0.239048	0.132262
ENSBTAG00000002068	TAGLN2	0.0607628	0.705885
ENSBTAG00000002069	BOLA	0.0108194	0.946472
ENSBTAG00000002072	ERCC2	0.281553	0.0745311
ENSBTAG00000002075	MME	0.0939101	0.55921
ENSBTAG00000002076	STAU2	0.641304	6.24945e-06
ENSBTAG00000002078	KDM4A	-0.530334	0.000361736
ENSBTAG00000002082	MARCKS	-0.472392	0.00181753
ENSBTAG00000002083	AUTS2	-0.419531	0.00632426
ENSBTAG00000002090	CPSF4	0.20114	0.207297
ENSBTAG00000002096	FCGR3A	0.229744	0.148459
ENSBTAG00000002098	CDC34	0.312653	0.046563
ENSBTAG00000002100	GZMM	0.50299	0.000802898
ENSBTAG00000002103	PLCG2	0.185708	0.245038
ENSBTAG00000002105	TEX261	-0.564285	0.000121719
ENSBTAG00000002108	YWHAQ	0.666822	1.93307e-06
ENSBTAG00000002112	INSIG2	-0.168873	0.291208
ENSBTAG00000002113	NA	0.251275	0.113027
ENSBTAG00000002116	ZCCHC3	0.534524	0.000318205
ENSBTAG00000002117	KIF18A	0.361692	0.0201457
ENSBTAG00000002121	CDK2AP2	0.34493	0.0272022
ENSBTAG00000002125	GNAL	-0.451713	0.00303037
ENSBTAG00000002126	PFKFB2	-0.238858	0.132579
ENSBTAG00000002127	TCP11L2	-0.117462	0.464535
ENSBTAG00000002129	KLF5	-0.217645	0.171638
ENSBTAG00000002135	CD69	0.357121	0.0218979
ENSBTAG00000002136	FCHO1	0.44238	0.00377843
ENSBTAG00000002144	ADRB2	0.497425	0.000936837
ENSBTAG00000002148	RAB3D	-0.58569	5.74975e-05
ENSBTAG00000002154	GPR141	-0.221473	0.164038
ENSBTAG00000002163	PTGER2	-0.182856	0.252491
ENSBTAG00000002171	FAM135A	-0.537308	0.000291946
ENSBTAG00000002175	SRPK2	-0.267506	0.0908604
ENSBTAG00000002176	NSMCE1	-0.532114	0.000342629
ENSBTAG00000002177	PIKFYVE	0.413637	0.00718308
ENSBTAG00000002179	CDIN1	0.32556	0.0377923
ENSBTAG00000002182	COX17	-0.050951	0.751728
ENSBTAG00000002187	SERINC3	-0.161906	0.311855
ENSBTAG00000002190	DOCK8	-0.231871	0.144634
ENSBTAG00000002191	RRP12	-0.353395	0.0234185
ENSBTAG00000002192	VXN	0.0697085	0.66496
ENSBTAG00000002199	CORIN	-0.166253	0.298866
ENSBTAG00000002202	CRAMP1	0.0428009	0.790466
ENSBTAG00000002210	LAS1L	0.406542	0.00834854
ENSBTAG00000002211	MAPK8IP3	0.329674	0.0352992
ENSBTAG00000002219	ATAD3A	0.118252	0.461514
ENSBTAG00000002220	SPTLC1	-0.345656	0.026859
ENSBTAG00000002226	FBXO31	0.144715	0.366666
ENSBTAG00000002233	CPNE2	-0.606789	2.60218e-05
ENSBTAG00000002238	ARL2	0.301803	0.0551488
ENSBTAG00000002243	SNX15	-0.353657	0.0233084
ENSBTAG00000002247	LOC100848288	-0.247683	0.118443
ENSBTAG00000002248	SAC3D1	-0.215785	0.17542
ENSBTAG00000002251	NA	-0.587249	5.43277e-05
ENSBTAG00000002260	NCAPD3	0.0150744	0.925472
ENSBTAG00000002266	NPL	-0.138946	0.386279
ENSBTAG00000002271	CDADC1	0.4218	0.00601829
ENSBTAG00000002272	KCTD18	0.57569	8.2155e-05
ENSBTAG00000002277	MLLT1	0.41543	0.00691181
ENSBTAG00000002278	FBN1	-0.191458	0.23047
ENSBTAG00000002279	LUC7L3	0.0818573	0.6109
ENSBTAG00000002280	KIF5B	-0.0983372	0.540751
ENSBTAG00000002286	DNAJC18	0.437335	0.0042463
ENSBTAG00000002287	CHD9	0.245863	0.121262
ENSBTAG00000002290	NA	-0.576292	8.04345e-05
ENSBTAG00000002291	ZBTB41	0.0227287	0.887829
ENSBTAG00000002292	SMARCA1	0.520936	0.000479411
ENSBTAG00000002293	ARL5A	0.306521	0.0512715
ENSBTAG00000002295	ATF2	0.255642	0.106697
ENSBTAG00000002296	STING1	-0.0752241	0.640187
ENSBTAG00000002298	CKAP2L	0.251399	0.112844
ENSBTAG00000002299	SEL1L3	0.460228	0.00246453
ENSBTAG00000002302	CD59	-0.180559	0.258602
ENSBTAG00000002313	ITPR2	0.139355	0.384866
ENSBTAG00000002319	HMCN2	-0.708761	2.15441e-07
ENSBTAG00000002321	AMT	-0.231793	0.144774
ENSBTAG00000002326	LGALS3	-0.475061	0.00169751
ENSBTAG00000002327	TMEM208	-0.292453	0.0635252
ENSBTAG00000002329	ASAP2	0.202545	0.204076
ENSBTAG00000002331	DLGAP5	0.0498684	0.756841
ENSBTAG00000002333	HOPX	0.420049	0.00625322
ENSBTAG00000002336	RCOR1	-0.304729	0.0527172
ENSBTAG00000002340	STEAP4	-0.330166	0.0350106
ENSBTAG00000002341	ETS1	0.506755	0.000722252
ENSBTAG00000002348	SLC4A4	0.282407	0.0736178
ENSBTAG00000002350	PIK3R2	0.12773	0.426122
ENSBTAG00000002356	RBM47	-0.413639	0.00718279
ENSBTAG00000002357	TICAM2	0.490352	0.00113552
ENSBTAG00000002361	TMCC2	0.207857	0.192208
ENSBTAG00000002362	APOLD1	0.0419867	0.794365
ENSBTAG00000002363	SESN2	-0.577858	7.61127e-05
ENSBTAG00000002367	HCFC1R1	-0.223224	0.160646
ENSBTAG00000002368	TULP2	0.0570514	0.723115
ENSBTAG00000002369	TMEM217	-0.469395	0.00196116
ENSBTAG00000002370	NA	0.138836	0.386658
ENSBTAG00000002374	ARMC5	0.0651125	0.685875
ENSBTAG00000002382	DDX10	0.0576683	0.720241
ENSBTAG00000002385	SLC35E4	-0.186603	0.242731
ENSBTAG00000002391	TGFB1I1	0.274246	0.0827114
ENSBTAG00000002393	C23H6orf89	-0.291619	0.0643188
ENSBTAG00000002395	HPS3	0.4088	0.0079611
ENSBTAG00000002398	NA	0.574374	8.60294e-05
ENSBTAG00000002402	IGF2R	-0.570111	9.97548e-05
ENSBTAG00000002408	FHAD1	0.245221	0.122268
ENSBTAG00000002411	CTNND1	-0.317419	0.0431505
ENSBTAG00000002415	TSPAN3	0.466358	0.00211685
ENSBTAG00000002416	LOC783604	0.316046	0.0441124
ENSBTAG00000002417	RAB30	0.530057	0.000364794
ENSBTAG00000002418	TICRR	0.10288	0.52212
ENSBTAG00000002422	BCL9	-0.0237808	0.882672
ENSBTAG00000002428	PPA2	0.451734	0.00302886
ENSBTAG00000002430	COL17A1	0.0837642	0.602588
ENSBTAG00000002431	TRIM24	-0.366471	0.0184415
ENSBTAG00000002432	ABHD13	0.0603953	0.707585
ENSBTAG00000002435	PTPRE	-0.298122	0.0583344
ENSBTAG00000002440	KIF7	0.0354548	0.825817
ENSBTAG00000002444	MKI67	0.219359	0.168205
ENSBTAG00000002445	NA	0.209016	0.189686
ENSBTAG00000002447	C7H19orf44	-0.13162	0.412048
ENSBTAG00000002455	KLHL8	-0.616977	1.73823e-05
ENSBTAG00000002457	SEC61B	-0.167937	0.293927
ENSBTAG00000002458	NUP155	0.418644	0.00644763
ENSBTAG00000002460	ACTL6A	0.650881	4.07512e-06
ENSBTAG00000002462	MRPL47	0.121964	0.447467
ENSBTAG00000002463	NDUFB5	0.478936	0.00153578
ENSBTAG00000002468	RPS28	0.179936	0.260276
ENSBTAG00000002470	CCDC78	-0.0455506	0.777335
ENSBTAG00000002472	CASP9	-0.08786	0.584902
ENSBTAG00000002473	ANGPTL4	-0.314538	0.045188
ENSBTAG00000002477	MRM2	0.123521	0.441647
ENSBTAG00000002478	AGMAT	0.256761	0.105118
ENSBTAG00000002480	NUDT1	-0.0199017	0.901708
ENSBTAG00000002481	HAGHL	-0.173773	0.277225
ENSBTAG00000002484	CIAO3	-0.183017	0.252066
ENSBTAG00000002485	TNS1	-0.0589499	0.714284
ENSBTAG00000002490	CHPT1	-0.228324	0.151054
ENSBTAG00000002492	SYCP3	0.0341524	0.832122
ENSBTAG00000002493	VPS35	0.062307	0.698758
ENSBTAG00000002495	BRD4	-0.228277	0.15114
ENSBTAG00000002500	FBXL15	0.0867054	0.589864
ENSBTAG00000002501	CUEDC2	0.321399	0.0404586
ENSBTAG00000002504	IREB2	-0.239941	0.130781
ENSBTAG00000002520	CELF1	0.237825	0.134313
ENSBTAG00000002524	MRI1	0.262771	0.0969484
ENSBTAG00000002525	C7H19orf53	0.426979	0.00536719
ENSBTAG00000002526	BDH2	0.610566	2.24434e-05
ENSBTAG00000002527	ZSWIM4	0.0131011	0.935206
ENSBTAG00000002531	ARHGAP10	0.0134267	0.933599
ENSBTAG00000002539	TRIOBP	0.113299	0.480619
ENSBTAG00000002542	KRCC1	-0.289019	0.0668437
ENSBTAG00000002549	PTMA	0.398875	0.00978711
ENSBTAG00000002550	NA	0.341679	0.0287842
ENSBTAG00000002554	TCAF1	0.488545	0.00119193
ENSBTAG00000002555	PDZK1IP1	0.0978947	0.542583
ENSBTAG00000002559	MIOX	0.038896	0.80921
ENSBTAG00000002561	CCDC120	0.341318	0.0289646
ENSBTAG00000002562	PRAF2	-0.519929	0.000493852
ENSBTAG00000002563	WDR45	-0.537494	0.000290258
ENSBTAG00000002564	DLG4	0.435044	0.00447498
ENSBTAG00000002571	PDCD2L	0.208782	0.190194
ENSBTAG00000002573	UBA2	0.388085	0.0121678
ENSBTAG00000002578	ZMYND11	0.582881	6.36348e-05
ENSBTAG00000002579	FBL	0.260711	0.0996911
ENSBTAG00000002580	MYH14	0.165978	0.299676
ENSBTAG00000002586	TCF12	0.388037	0.0121793
ENSBTAG00000002594	ZNF436	0.277213	0.0793088
ENSBTAG00000002596	VSTM1	-0.423502	0.00579714
ENSBTAG00000002599	MGARP	0.0275211	0.864378
ENSBTAG00000002600	EFCAB7	-0.080398	0.617295
ENSBTAG00000002603	PRPF39	0.0714414	0.657137
ENSBTAG00000002606	LGR4	0.478484	0.00155389
ENSBTAG00000002612	FANCM	0.373472	0.0161644
ENSBTAG00000002613	MIS18BP1	0.236523	0.136523
ENSBTAG00000002614	RUFY2	0.221207	0.164558
ENSBTAG00000002615	LONRF3	-0.566655	0.000112304
ENSBTAG00000002620	DNA2	0.110156	0.492953
ENSBTAG00000002623	SAMSN1	-0.364757	0.0190381
ENSBTAG00000002624	PSTPIP2	-0.479291	0.00152163
ENSBTAG00000002625	MAP3K7	0.126741	0.429741
ENSBTAG00000002626	ARHGAP6	0.408947	0.00793652
ENSBTAG00000002628	SLC44A2	0.659784	2.70154e-06
ENSBTAG00000002633	SEPTIN9	0.610849	2.21937e-05
ENSBTAG00000002635	PGLYRP1	-0.263782	0.095622
ENSBTAG00000002639	ZDHHC7	-0.568023	0.000107175
ENSBTAG00000002643	VPS52	-0.359918	0.0208113
ENSBTAG00000002644	KCNQ4	0.183756	0.250123
ENSBTAG00000002647	RGS10	-0.601404	3.20282e-05
ENSBTAG00000002648	RPS18	0.383081	0.0134294
ENSBTAG00000002651	PKP2	0.134214	0.402813
ENSBTAG00000002655	ZWINT	0.281527	0.0745587
ENSBTAG00000002658	STAM	-0.42501	0.0056071
ENSBTAG00000002668	ZNF711	0.236771	0.136099
ENSBTAG00000002669	RASSF4	-0.020201	0.900237
ENSBTAG00000002675	NA	0.00486736	0.975905
ENSBTAG00000002676	SAE1	0.322641	0.0396476
ENSBTAG00000002678	MED18	0.147223	0.358329
ENSBTAG00000002685	PITRM1	-0.132601	0.408542
ENSBTAG00000002688	ATP1B1	0.447973	0.00331292
ENSBTAG00000002699	KIT	0.443346	0.00369417
ENSBTAG00000002702	TSPAN32	-0.604301	2.86553e-05
ENSBTAG00000002703	ATP6V1A	-0.374973	0.0157085
ENSBTAG00000002705	REC8	-0.469219	0.00196992
ENSBTAG00000002706	GSTZ1	-0.0212479	0.895095
ENSBTAG00000002707	IPO4	-0.187339	0.240845
ENSBTAG00000002708	MRPL42	0.366615	0.0183919
ENSBTAG00000002710	TSSK4	0.175371	0.272764
ENSBTAG00000002712	MDP1	0.159561	0.31901
ENSBTAG00000002714	GNAI1	0.425067	0.00560001
ENSBTAG00000002719	ORC1	0.19807	0.214464
ENSBTAG00000002721	TUT4	0.579658	7.1406e-05
ENSBTAG00000002725	RNGTT	-0.473885	0.00174951
ENSBTAG00000002730	ELP3	0.332947	0.0334134
ENSBTAG00000002735	METTL26	0.301983	0.0549967
ENSBTAG00000002736	DNMT1	0.398683	0.0098257
ENSBTAG00000002738	S1PR2	0.43945	0.00404438
ENSBTAG00000002742	MSH2	0.532532	0.000338274
ENSBTAG00000002743	OSGEP	-0.406592	0.00833975
ENSBTAG00000002745	APEX1	0.582331	6.49044e-05
ENSBTAG00000002746	OSTF1	-0.199259	0.211668
ENSBTAG00000002747	ABCA5	-0.519662	0.000497758
ENSBTAG00000002755	ANKRD12	-0.0585818	0.715993
ENSBTAG00000002756	CDCA2	-0.00221189	0.989049
ENSBTAG00000002764	IGFLR1	-0.396143	0.0103486
ENSBTAG00000002767	GNB4	-0.125169	0.435532
ENSBTAG00000002770	TCN2	-0.515881	0.000555961
ENSBTAG00000002774	PTPN23	-0.351405	0.024266
ENSBTAG00000002782	ZC3H7B	0.354189	0.0230871
ENSBTAG00000002783	PCYOX1	0.160505	0.316116
ENSBTAG00000002788	RAB27B	-0.508862	0.000680343
ENSBTAG00000002792	FUT11	0.119443	0.45698
ENSBTAG00000002795	NKTR	-0.354594	0.0229195
ENSBTAG00000002796	KLHL3	-0.126475	0.43072
ENSBTAG00000002799	SLC39A5	0.00473143	0.976578
ENSBTAG00000002809	CAPN10	-0.513763	0.000591147
ENSBTAG00000002810	ZNF777	0.471776	0.00184629
ENSBTAG00000002813	GAB1	-0.259448	0.101404
ENSBTAG00000002816	SARM1	0.315807	0.0442811
ENSBTAG00000002817	SLC46A1	0.38656	0.012541
ENSBTAG00000002820	RBBP7	0.485759	0.00128378
ENSBTAG00000002823	MPZL1	-0.381458	0.0138616
ENSBTAG00000002824	DPEP3	0.478222	0.00156452
ENSBTAG00000002826	CLSPN	0.140787	0.379954
ENSBTAG00000002827	ACAT2	0.484221	0.00133715
ENSBTAG00000002828	RNF185	-0.397253	0.0101172
ENSBTAG00000002834	CCDC69	-0.172825	0.279896
ENSBTAG00000002835	SMAD1	-0.634915	8.24572e-06
ENSBTAG00000002836	TAF3	0.434227	0.0045591
ENSBTAG00000002837	TOR1B	0.212148	0.182986
ENSBTAG00000002842	HEATR4	-0.0300725	0.851939
ENSBTAG00000002845	CDH10	0.235869	0.137641
ENSBTAG00000002847	D2HGDH	0.308475	0.0497312
ENSBTAG00000002848	C16H1orf74	0.201664	0.206092
ENSBTAG00000002854	TMEM63A	-0.352644	0.0237352
ENSBTAG00000002859	NA	0.75295	1.35487e-08
ENSBTAG00000002863	ACAA2	-0.0508725	0.752098
ENSBTAG00000002869	ARL4A	0.0671046	0.67678
ENSBTAG00000002880	SORBS1	-0.059381	0.712283
ENSBTAG00000002882	LMNB1	-0.367652	0.0180392
ENSBTAG00000002883	RPTOR	-0.126352	0.43117
ENSBTAG00000002885	MSR1	0.413941	0.00713641
ENSBTAG00000002888	TMTC2	-0.417581	0.00659797
ENSBTAG00000002900	LOC511898	-0.27337	0.0837375
ENSBTAG00000002902	ANO6	-0.214471	0.178126
ENSBTAG00000002904	ZNF787	-0.124008	0.439834
ENSBTAG00000002908	GNG4	-0.370162	0.0172095
ENSBTAG00000002917	PRKAG2	-0.538519	0.000281145
ENSBTAG00000002918	RAD51	0.303072	0.0540831
ENSBTAG00000002920	KAT6B	0.0870192	0.588514
ENSBTAG00000002922	GAB2	-0.604402	2.85443e-05
ENSBTAG00000002923	CX3CR1	0.625251	1.23943e-05
ENSBTAG00000002929	IRF4	0.134856	0.400547
ENSBTAG00000002931	BEST3	-0.304319	0.0530528
ENSBTAG00000002937	ADGRE3	-0.442712	0.00374932
ENSBTAG00000002939	FURIN	-0.561757	0.000132544
ENSBTAG00000002941	FES	-0.5762	8.06939e-05
ENSBTAG00000002944	ATP5MC3	0.240565	0.129752
ENSBTAG00000002947	LY9	-0.368753	0.0176713
ENSBTAG00000002948	SETD2	0.308871	0.0494234
ENSBTAG00000002951	CD244	-0.207345	0.193332
ENSBTAG00000002953	TXN	-0.365952	0.0186205
ENSBTAG00000002956	ZNF674	-0.481214	0.00144715
ENSBTAG00000002962	PPM1M	-0.441591	0.00384848
ENSBTAG00000002964	TXLNB	0.326446	0.0372441
ENSBTAG00000002966	DNAJC13	-0.31748	0.0431083
ENSBTAG00000002973	RPP30	0.187901	0.23941
ENSBTAG00000002977	ECE1	-0.45333	0.00291494
ENSBTAG00000002979	PIK3R3	0.309097	0.0492486
ENSBTAG00000002980	GPT2	-0.491258	0.00110815
ENSBTAG00000002988	MACO1	0.455286	0.00278042
ENSBTAG00000002993	SFT2D1	-0.556533	0.00015772
ENSBTAG00000002995	GMPPA	-0.0159856	0.92098
ENSBTAG00000002996	SHROOM4	-0.652573	3.77282e-06
ENSBTAG00000002997	ADAMTSL1	0.170149	0.287521
ENSBTAG00000002999	ANAPC15	-0.235644	0.138029
ENSBTAG00000003001	LAMTOR1	-0.562972	0.000127236
ENSBTAG00000003002	WDR75	0.288776	0.0670833
ENSBTAG00000003014	TRPV2	0.414071	0.00711659
ENSBTAG00000003015	SESN1	0.202651	0.203834
ENSBTAG00000003016	PTPN7	0.483927	0.00134756
ENSBTAG00000003017	TTC38	-0.0320692	0.842228
ENSBTAG00000003018	FSTL3	0.23639	0.136749
ENSBTAG00000003021	SP1	0.0104801	0.948149
ENSBTAG00000003033	GADD45G	-0.588558	5.17905e-05
ENSBTAG00000003035	IMPACT	0.520968	0.000478952
ENSBTAG00000003036	PPFIA2	-0.0876871	0.585644
ENSBTAG00000003038	TAP2	0.363359	0.0195368
ENSBTAG00000003039	PSMB8	0.351313	0.0243055
ENSBTAG00000003040	RALGAPB	0.0113029	0.944084
ENSBTAG00000003043	GNG2	-0.189904	0.234347
ENSBTAG00000003044	SPIN1	0.277732	0.0787261
ENSBTAG00000003051	FER	0.00435042	0.978464
ENSBTAG00000003061	NA	-0.615253	1.86291e-05
ENSBTAG00000003062	FAM160B1	-0.297459	0.0589233
ENSBTAG00000003063	SYNJ1	-0.539691	0.000271037
ENSBTAG00000003064	PAXBP1	-0.324934	0.0381846
ENSBTAG00000003066	NSA2	0.439768	0.0040148
ENSBTAG00000003068	MSMO1	0.293217	0.0628048
ENSBTAG00000003069	MAN1C1	-0.164602	0.303756
ENSBTAG00000003072	ACADVL	-0.510394	0.000651265
ENSBTAG00000003073	NAA40	0.577997	7.57407e-05
ENSBTAG00000003076	NT5DC1	-0.299586	0.0570499
ENSBTAG00000003084	GPATCH2L	-0.0570683	0.723036
ENSBTAG00000003087	DCUN1D5	0.488985	0.00117798
ENSBTAG00000003089	RHPN2	0.263386	0.0961401
ENSBTAG00000003092	ANAPC5	0.356167	0.0222791
ENSBTAG00000003097	DENND4C	0.501799	0.000830046
ENSBTAG00000003098	MTDH	-0.479241	0.00152364
ENSBTAG00000003100	SMTN	-0.266765	0.0917936
ENSBTAG00000003102	GCC1	0.353271	0.0234706
ENSBTAG00000003109	ITM2B	-0.197967	0.214707
ENSBTAG00000003111	ATM	0.0806633	0.61613
ENSBTAG00000003114	AVL9	-0.352234	0.0239097
ENSBTAG00000003115	KBTBD2	-0.0477075	0.767079
ENSBTAG00000003128	SPATA6	-0.543365	0.000241425
ENSBTAG00000003137	PLPPR1	-0.030531	0.849707
ENSBTAG00000003144	KIAA0825	-0.247526	0.118685
ENSBTAG00000003151	DNAJB11	-0.315261	0.0446696
ENSBTAG00000003152	IFI27	0.132707	0.408164
ENSBTAG00000003155	IFI27L2	0.346812	0.0263201
ENSBTAG00000003161	YBEY	0.291025	0.0648888
ENSBTAG00000003162	CRYZ	-0.397012	0.0101671
ENSBTAG00000003169	FBXO24	0.114386	0.476391
ENSBTAG00000003174	NDUFAF4	0.113398	0.480231
ENSBTAG00000003176	JAM3	-0.453462	0.00290564
ENSBTAG00000003177	SLC25A33	-0.563988	0.000122946
ENSBTAG00000003178	ATE1	-0.043273	0.788207
ENSBTAG00000003180	TMEM201	-0.268431	0.0897074
ENSBTAG00000003184	GATA1	-0.306041	0.0516555
ENSBTAG00000003185	ASAP1	-0.276751	0.0798322
ENSBTAG00000003186	OTULIN	0.325214	0.0380087
ENSBTAG00000003189	CCDC6	0.331671	0.0341386
ENSBTAG00000003191	FSCN1	0.403455	0.00890429
ENSBTAG00000003196	PAPSS2	-0.617764	1.68392e-05
ENSBTAG00000003200	CSPG4B	-0.598908	3.52203e-05
ENSBTAG00000003205	RPL35	0.366506	0.0184293
ENSBTAG00000003221	ATF7IP	-0.0903864	0.57411
ENSBTAG00000003222	ASNS	-0.241269	0.1286
ENSBTAG00000003228	RPL3	0.334821	0.0323719
ENSBTAG00000003229	RPL23	0.442505	0.00376747
ENSBTAG00000003232	RAB29	0.479636	0.00150805
ENSBTAG00000003237	IQSEC1	-0.381885	0.0137466
ENSBTAG00000003239	UTP20	-0.19322	0.226126
ENSBTAG00000003240	C8H9orf152	0.316281	0.0439464
ENSBTAG00000003242	ACAD9	0.102255	0.524662
ENSBTAG00000003245	BCAR3	0.441254	0.00387878
ENSBTAG00000003255	CD4	0.391815	0.0112945
ENSBTAG00000003256	TOMM34	-0.285576	0.0703073
ENSBTAG00000003257	STK4	-0.059595	0.711291
ENSBTAG00000003259	TCERG1	0.37197	0.0166317
ENSBTAG00000003261	AURKC	-0.359366	0.0210219
ENSBTAG00000003263	TBCA	0.307798	0.0502603
ENSBTAG00000003265	ADD3	0.437145	0.00426489
ENSBTAG00000003276	PRKCH	0.626795	1.16238e-05
ENSBTAG00000003289	LOC616364	0.345304	0.0270249
ENSBTAG00000003290	SLC9A7	0.340153	0.0295528
ENSBTAG00000003296	TWNK	0.384287	0.0131155
ENSBTAG00000003297	OASL	0.465204	0.00217879
ENSBTAG00000003298	LZTS2	-0.416978	0.00668466
ENSBTAG00000003300	MFGE8	-0.517763	0.000526262
ENSBTAG00000003303	MRPL58	-0.335982	0.0317399
ENSBTAG00000003305	NCF1	-0.61939	1.57655e-05
ENSBTAG00000003312	CHST15	-0.581739	6.62963e-05
ENSBTAG00000003314	SKA3	-0.186804	0.242214
ENSBTAG00000003315	MRPL57	0.224067	0.159031
ENSBTAG00000003322	TTLL7	-0.15551	0.331608
ENSBTAG00000003323	NOL6	-0.202793	0.203509
ENSBTAG00000003325	SNRK	-0.021683	0.892959
ENSBTAG00000003326	NAIP	-0.589994	4.91317e-05
ENSBTAG00000003327	RUFY4	-0.505129	0.000756155
ENSBTAG00000003328	TAMM41	0.297403	0.058973
ENSBTAG00000003329	FST	0.519441	0.000500993
ENSBTAG00000003330	ATL3	0.296339	0.0599289
ENSBTAG00000003332	RPP40	-0.415139	0.00695521
ENSBTAG00000003334	ADAP2	-0.603249	2.98414e-05
ENSBTAG00000003339	ZBTB10	0.241182	0.128741
ENSBTAG00000003340	HDDC2	0.512725	0.000609128
ENSBTAG00000003353	SLC6A2	-0.65028	4.18787e-06
ENSBTAG00000003354	SMCHD1	0.233514	0.14173
ENSBTAG00000003358	MCFD2	-0.445765	0.00349033
ENSBTAG00000003359	ELOVL5	0.344967	0.027185
ENSBTAG00000003362	HSP90B1	-0.209234	0.189216
ENSBTAG00000003366	DDX58	-0.303182	0.0539923
ENSBTAG00000003372	SLC35B4	-0.164141	0.305132
ENSBTAG00000003376	ASB1	-0.0777127	0.629133
ENSBTAG00000003378	ACAP2	-0.106169	0.508829
ENSBTAG00000003381	TENT4A	0.10891	0.497886
ENSBTAG00000003384	CEP162	0.19781	0.215077
ENSBTAG00000003388	DPM2	-0.284548	0.0713682
ENSBTAG00000003393	CCDC157	0.282375	0.0736523
ENSBTAG00000003394	RNF215	-0.106375	0.508002
ENSBTAG00000003395	ZRANB1	-0.0987666	0.538976
ENSBTAG00000003396	MAFB	-0.296065	0.0601765
ENSBTAG00000003397	CTBP2	-0.503103	0.000800372
ENSBTAG00000003398	KCNG1	0.135339	0.398844
ENSBTAG00000003401	ACTR3	-0.333224	0.0332582
ENSBTAG00000003403	PADI2	0.190199	0.233609
ENSBTAG00000003405	TP53I3	0.559974	0.000140693
ENSBTAG00000003408	NA	-0.286313	0.069554
ENSBTAG00000003415	ESD	0.358436	0.0213813
ENSBTAG00000003417	PHKG2	-0.416453	0.00676094
ENSBTAG00000003418	MSN	0.143371	0.371181
ENSBTAG00000003419	EAPP	-0.190777	0.232165
ENSBTAG00000003423	DDX24	0.538067	0.000285136
ENSBTAG00000003424	BET1	-0.545405	0.00022628
ENSBTAG00000003425	MGME1	0.299371	0.0572371
ENSBTAG00000003432	ZAN	0.502043	0.000824411
ENSBTAG00000003434	CERS4	0.591252	4.69042e-05
ENSBTAG00000003436	RHBDF2	0.191983	0.22917
ENSBTAG00000003438	ZBTB43	0.169568	0.289195
ENSBTAG00000003443	USP46	-0.292604	0.0633816
ENSBTAG00000003449	KCP	0.288781	0.067078
ENSBTAG00000003454	RGS20	-0.183534	0.250704
ENSBTAG00000003455	ANKRD6	0.155451	0.331795
ENSBTAG00000003456	NA	-0.141148	0.378721
ENSBTAG00000003457	ATF5	-0.258102	0.103251
ENSBTAG00000003458	CDCA7	0.400203	0.00952374
ENSBTAG00000003460	TCEA1	0.527381	0.000395564
ENSBTAG00000003470	TTYH1	-0.0612994	0.703405
ENSBTAG00000003483	NUDT18	0.0476256	0.767467
ENSBTAG00000003484	CZIB	0.200322	0.20919
ENSBTAG00000003489	IPCEF1	-0.387666	0.0122693
ENSBTAG00000003491	SLC25A23	0.340376	0.0294395
ENSBTAG00000003495	KDM7A	-0.20381	0.201204
ENSBTAG00000003496	AIG1	0.0399269	0.804251
ENSBTAG00000003498	FAT2	-0.548892	0.000202357
ENSBTAG00000003499	ENPP4	0.0130447	0.935484
ENSBTAG00000003503	C18H16orf87	0.22044	0.166064
ENSBTAG00000003504	GSS	-0.45405	0.00286475
ENSBTAG00000003506	STEAP2	-0.285536	0.0703477
ENSBTAG00000003508	CFAP69	-0.571529	9.49841e-05
ENSBTAG00000003509	PLEKHA2	0.0634615	0.693446
ENSBTAG00000003511	SLAIN1	0.616148	1.79721e-05
ENSBTAG00000003514	HSF4	-0.522536	0.000457221
ENSBTAG00000003519	NOL3	-0.655877	3.24095e-06
ENSBTAG00000003525	STXBP1	-0.00318211	0.984247
ENSBTAG00000003526	SYNE3	0.135781	0.397294
ENSBTAG00000003528	NA	-0.146853	0.359553
ENSBTAG00000003531	ABCA13	0.155524	0.331565
ENSBTAG00000003532	TLE4	-0.225191	0.156896
ENSBTAG00000003535	DPM3	-0.351221	0.0243454
ENSBTAG00000003536	MARCHF6	-0.103655	0.518973
ENSBTAG00000003541	ZNF614	0.157145	0.326488
ENSBTAG00000003544	S1PR5	0.615076	1.87617e-05
ENSBTAG00000003545	TAF1D	0.428984	0.00513214
ENSBTAG00000003546	TFAM	0.096912	0.546661
ENSBTAG00000003548	GSTP1	0.194628	0.222695
ENSBTAG00000003550	C29H11orf54	-0.131305	0.413177
ENSBTAG00000003553	ZFP36L2	0.517828	0.000525266
ENSBTAG00000003556	ZFYVE21	-0.263726	0.0956956
ENSBTAG00000003557	CCDC117	-0.312045	0.0470134
ENSBTAG00000003559	PPP1R13B	0.445449	0.00351643
ENSBTAG00000003560	LOC506251	0.162218	0.310911
ENSBTAG00000003565	TRIM3	-0.286786	0.0690739
ENSBTAG00000003566	ARFIP2	-0.0202262	0.900113
ENSBTAG00000003567	TIMM10B	0.429792	0.00503987
ENSBTAG00000003569	DZIP1	0.515957	0.000554732
ENSBTAG00000003575	ZKSCAN4	0.251716	0.112375
ENSBTAG00000003578	DPCD	0.335624	0.0319337
ENSBTAG00000003579	FBXW4	0.362294	0.0199242
ENSBTAG00000003580	PSD	0.251509	0.112681
ENSBTAG00000003581	SETD7	-0.243935	0.124303
ENSBTAG00000003585	CD47	-0.32482	0.038256
ENSBTAG00000003586	MAN1A2	-0.160545	0.315996
ENSBTAG00000003587	ELL	-0.551995	0.000183012
ENSBTAG00000003588	ZFAND1	-0.0828446	0.606591
ENSBTAG00000003589	COMMD3	0.389169	0.0119082
ENSBTAG00000003594	RIBC2	-0.67175	1.52113e-06
ENSBTAG00000003598	NA	-0.705202	2.63346e-07
ENSBTAG00000003602	RBPJ	-0.118993	0.458692
ENSBTAG00000003604	ADAMTSL4	-0.15205	0.342609
ENSBTAG00000003606	GLI4	0.0956143	0.55207
ENSBTAG00000003607	FAM20C	-0.596824	3.81042e-05
ENSBTAG00000003608	SYCP2	-0.278875	0.0774517
ENSBTAG00000003616	DCLRE1B	-0.312854	0.0464151
ENSBTAG00000003617	ALKBH4	6.40611e-05	0.999683
ENSBTAG00000003619	SEC24D	-0.135825	0.397138
ENSBTAG00000003622	ZKSCAN7	0.193365	0.225771
ENSBTAG00000003634	CISD1	0.13943	0.384609
ENSBTAG00000003635	SLC35C2	-0.173031	0.279313
ENSBTAG00000003636	LIPA	-0.311285	0.047582
ENSBTAG00000003639	ELMO2	-0.53785	0.000287067
ENSBTAG00000003642	PRDX1	0.235222	0.138756
ENSBTAG00000003644	HSPBP1	0.129615	0.419267
ENSBTAG00000003650	NR4A2	0.167236	0.295976
ENSBTAG00000003651	OTOP1	-0.01017	0.949681
ENSBTAG00000003653	LYAR	0.284744	0.0711644
ENSBTAG00000003661	SLC35F2	0.115659	0.471466
ENSBTAG00000003665	NUP210	0.509017	0.000677346
ENSBTAG00000003668	RADX	0.185102	0.246609
ENSBTAG00000003669	BNC2	-0.690197	5.95151e-07
ENSBTAG00000003675	ADGRL1	0.3637	0.0194141
ENSBTAG00000003682	DNAJB13	0.079287	0.622181
ENSBTAG00000003687	FOXK2	-0.219466	0.167991
ENSBTAG00000003690	NHLRC2	0.209246	0.189188
ENSBTAG00000003692	UCP2	-0.166534	0.298038
ENSBTAG00000003693	SUN2	0.686248	7.3169e-07
ENSBTAG00000003695	WDR45B	-0.339245	0.0300177
ENSBTAG00000003696	BICDL1	0.232445	0.143614
ENSBTAG00000003707	GRAP	0.463242	0.00228778
ENSBTAG00000003711	EPAS1	-0.244683	0.123116
ENSBTAG00000003713	ZNRD2	0.090829	0.572228
ENSBTAG00000003718	HACL1	-0.379295	0.0144558
ENSBTAG00000003719	TDRD7	-0.468154	0.00202351
ENSBTAG00000003721	CHST1	0.606326	2.6495e-05
ENSBTAG00000003724	BRDT	0.472298	0.00182189
ENSBTAG00000003726	MTMR9	-0.0575539	0.720774
ENSBTAG00000003727	SH3KBP1	-0.0103939	0.948574
ENSBTAG00000003741	NEURL1	-0.311525	0.0474017
ENSBTAG00000003743	NA	0.198732	0.212904
ENSBTAG00000003746	SCP2	-0.331675	0.0341366
ENSBTAG00000003747	PTGR2	0.516018	0.000553737
ENSBTAG00000003749	KCNMB4	-0.0606742	0.706295
ENSBTAG00000003752	SLC25A24	-0.454678	0.0028216
ENSBTAG00000003758	TKT	-0.510267	0.00065363
ENSBTAG00000003759	PCNX3	-0.48201	0.00141727
ENSBTAG00000003760	NA	-0.574034	8.706e-05
ENSBTAG00000003763	MYO5C	0.241499	0.128224
ENSBTAG00000003764	AKIRIN2	-0.428101	0.00523456
ENSBTAG00000003773	SLC25A13	-0.423941	0.0057412
ENSBTAG00000003777	TIE1	0.391899	0.0112754
ENSBTAG00000003779	ZC4H2	0.393437	0.0109317
ENSBTAG00000003781	MPL	-0.342934	0.0281647
ENSBTAG00000003788	RCC1	0.387149	0.0123958
ENSBTAG00000003791	LPAR3	0.269393	0.0885186
ENSBTAG00000003793	NGLY1	-0.477872	0.00157875
ENSBTAG00000003794	GNAO1	0.360231	0.0206926
ENSBTAG00000003804	SCCPDH	0.300284	0.0564462
ENSBTAG00000003806	ECM1	-0.621751	1.43176e-05
ENSBTAG00000003807	CNOT9	0.412211	0.00740533
ENSBTAG00000003808	HDAC9	0.439309	0.0040576
ENSBTAG00000003809	PLCD4	-0.109485	0.495605
ENSBTAG00000003810	LOC524650	-0.196846	0.217366
ENSBTAG00000003813	BCS1L	-0.17231	0.281354
ENSBTAG00000003815	EDEM2	-0.714941	1.50946e-07
ENSBTAG00000003819	STK36	-0.0362826	0.821815
ENSBTAG00000003820	GRAMD1A	-0.0906614	0.57294
ENSBTAG00000003822	CROCC	0.103409	0.519969
ENSBTAG00000003825	PTPN12	-0.341688	0.0287797
ENSBTAG00000003826	SCN1B	0.536202	0.000302136
ENSBTAG00000003832	MFAP2	-0.0338169	0.833748
ENSBTAG00000003833	SLC35G2	0.156141	0.329626
ENSBTAG00000003835	BMP4	-0.0332246	0.83662
ENSBTAG00000003836	ADAM19	-0.58718	5.44637e-05
ENSBTAG00000003840	GUCY1B1	0.402035	0.0091704
ENSBTAG00000003848	ATRN	-0.451062	0.003078
ENSBTAG00000003851	CCNL1	-0.486754	0.00125028
ENSBTAG00000003855	FAM120C	0.00706089	0.965053
ENSBTAG00000003857	SUSD6	-0.424166	0.00571273
ENSBTAG00000003863	PCED1A	-0.0625341	0.697712
ENSBTAG00000003865	CASR	-0.12501	0.436121
ENSBTAG00000003872	STX16	0.124979	0.436234
ENSBTAG00000003876	MCU	-0.632024	9.32852e-06
ENSBTAG00000003877	ZCCHC24	0.337829	0.0307552
ENSBTAG00000003878	ZUP1	-0.129426	0.419951
ENSBTAG00000003880	EMILIN2	-0.422032	0.00598766
ENSBTAG00000003882	EMC3	-0.564016	0.000122833
ENSBTAG00000003884	FAM120B	-0.00029432	0.998543
ENSBTAG00000003885	PEX2	0.3704	0.0171325
ENSBTAG00000003887	ECHDC1	0.626473	1.17809e-05
ENSBTAG00000003889	PER1	-0.0589097	0.71447
ENSBTAG00000003892	LOC537017	0.326169	0.0374145
ENSBTAG00000003894	NDRG4	0.180392	0.25905
ENSBTAG00000003901	DNMT3B	0.434873	0.00449247
ENSBTAG00000003902	ZNF512	0.453158	0.00292701
ENSBTAG00000003907	TSPAN14	-0.124979	0.436234
ENSBTAG00000003914	MVB12A	0.431144	0.0048889
ENSBTAG00000003915	LARP6	0.351922	0.0240433
ENSBTAG00000003916	DPH3	-0.0854577	0.595247
ENSBTAG00000003920	TGM1	-0.524741	0.000428162
ENSBTAG00000003923	GPBAR1	-0.319934	0.041433
ENSBTAG00000003928	ATG16L1	-0.593834	4.26186e-05
ENSBTAG00000003934	PSPC1	0.285864	0.0700116
ENSBTAG00000003935	TMBIM1	-0.480026	0.00149278
ENSBTAG00000003936	PNKD	-0.0400415	0.8037
ENSBTAG00000003937	LOC504858	0.426357	0.00544203
ENSBTAG00000003941	AP1AR	0.413796	0.00715868
ENSBTAG00000003943	TTC39B	0.378279	0.0147425
ENSBTAG00000003944	CATIP	-0.713546	1.63696e-07
ENSBTAG00000003946	NECAB3	0.21763	0.171667
ENSBTAG00000003947	SSBP4	0.420606	0.00617772
ENSBTAG00000003948	FDPS	0.177811	0.26604
ENSBTAG00000003952	FBXL2	-0.303629	0.0536211
ENSBTAG00000003953	ZNF316	0.266945	0.0915659
ENSBTAG00000003954	ASH1L	0.143695	0.370091
ENSBTAG00000003956	SGCA	0.481505	0.00143619
ENSBTAG00000003957	NA	-0.184863	0.247232
ENSBTAG00000003958	TMEM220	0.0609467	0.705035
ENSBTAG00000003959	ARHGAP24	0.465322	0.00217238
ENSBTAG00000003960	CCP110	0.28127	0.0748362
ENSBTAG00000003961	SNX20	-0.250711	0.113864
ENSBTAG00000003963	FER1L5	-0.102131	0.525168
ENSBTAG00000003965	LIPT1	0.202396	0.204416
ENSBTAG00000003966	DUSP3	-0.197303	0.21628
ENSBTAG00000003968	UBP1	-0.0243175	0.880043
ENSBTAG00000003970	MITD1	-0.0482534	0.764488
ENSBTAG00000003971	E2F1	0.20845	0.190915
ENSBTAG00000003975	LMAN2L	-0.0405819	0.801104
ENSBTAG00000003981	RRP1	0.159448	0.319356
ENSBTAG00000003983	TOM1L2	-0.210112	0.187322
ENSBTAG00000003986	CXXC5	0.716904	1.3455e-07
ENSBTAG00000003989	GSTO1	0.144071	0.368824
ENSBTAG00000003990	ITPRIP	-0.275484	0.0812779
ENSBTAG00000004004	CSDC2	0.51955	0.000499387
ENSBTAG00000004005	WDR7	-0.228805	0.150171
ENSBTAG00000004008	FAM199X	0.106371	0.50802
ENSBTAG00000004009	PMM1	0.14753	0.357316
ENSBTAG00000004010	PAPPA	0.104965	0.513674
ENSBTAG00000004015	KAT6A	-0.0698846	0.664163
ENSBTAG00000004017	PLEKHG2	0.453575	0.00289773
ENSBTAG00000004018	DGKA	0.35299	0.0235888
ENSBTAG00000004019	PMEL	0.183099	0.251851
ENSBTAG00000004021	CDK2	0.321603	0.0403244
ENSBTAG00000004023	ELAPOR2	0.515643	0.000559813
ENSBTAG00000004024	UBE2Q2	-0.561084	0.000135568
ENSBTAG00000004028	POLK	0.226576	0.154292
ENSBTAG00000004034	SESN3	0.175857	0.271415
ENSBTAG00000004035	SDK1	0.247426	0.118839
ENSBTAG00000004037	JUN	-0.108225	0.500612
ENSBTAG00000004038	ABAT	0.459875	0.00248602
ENSBTAG00000004041	ANKRD10	0.229239	0.149378
ENSBTAG00000004043	LOC407171	-0.60002	3.37645e-05
ENSBTAG00000004046	DTX4	0.310645	0.0480647
ENSBTAG00000004059	SOAT1	-0.629978	1.0172e-05
ENSBTAG00000004061	NA	-0.460026	0.00247682
ENSBTAG00000004064	BPNT1	0.016034	0.920742
ENSBTAG00000004066	PARP8	-0.275204	0.0816003
ENSBTAG00000004072	CAPZA2	-0.360099	0.0207426
ENSBTAG00000004073	MTA3	0.491807	0.00109183
ENSBTAG00000004075	IDI1	0.316903	0.0435101
ENSBTAG00000004076	NA	0.325628	0.0377503
ENSBTAG00000004077	YWHAG	-0.042255	0.793079
ENSBTAG00000004078	KCNH2	0.339984	0.0296387
ENSBTAG00000004079	ZNF106	0.244153	0.123955
ENSBTAG00000004080	TIAL1	-0.511306	0.000634463
ENSBTAG00000004085	ASF1B	0.445895	0.00347964
ENSBTAG00000004091	GTF3C4	0.12073	0.452112
ENSBTAG00000004092	AK8	-0.063834	0.691735
ENSBTAG00000004098	ARMT1	-0.308184	0.0499582
ENSBTAG00000004099	CCDC170	-0.215001	0.177032
ENSBTAG00000004100	TTI1	0.366848	0.0183121
ENSBTAG00000004104	RUNX2	0.318447	0.0424418
ENSBTAG00000004106	PRKRIP1	0.0446392	0.781681
ENSBTAG00000004108	CENPX	0.370648	0.0170526
ENSBTAG00000004110	NA	0.430758	0.00493159
ENSBTAG00000004111	LRRC45	-0.00406924	0.979855
ENSBTAG00000004112	GAMT	0.127561	0.42674
ENSBTAG00000004114	MAP3K11	-0.427852	0.00526371
ENSBTAG00000004115	MYLIP	0.314315	0.0453491
ENSBTAG00000004120	HEMK1	-0.0992144	0.537128
ENSBTAG00000004124	CPOX	-0.0455937	0.77713
ENSBTAG00000004131	RAP2C	0.218322	0.170274
ENSBTAG00000004135	LMTK2	-0.444816	0.00356908
ENSBTAG00000004136	NFE2L3	0.584684	5.96294e-05
ENSBTAG00000004138	BICRA	0.127542	0.42681
ENSBTAG00000004139	BACH1	-0.498834	0.000901163
ENSBTAG00000004140	STKLD1	-0.195356	0.220938
ENSBTAG00000004147	FBH1	-0.465084	0.00218532
ENSBTAG00000004150	NRG1	-0.619546	1.56662e-05
ENSBTAG00000004154	SKIL	0.0117477	0.941887
ENSBTAG00000004155	SPATA20	-0.242357	0.126833
ENSBTAG00000004165	NA	0.256653	0.10527
ENSBTAG00000004171	GPHN	-0.473356	0.00177337
ENSBTAG00000004172	SETD1B	-0.154689	0.334198
ENSBTAG00000004173	UBXN8	-0.365163	0.0188955
ENSBTAG00000004177	TANC1	-0.310901	0.0478715
ENSBTAG00000004184	WDSUB1	-0.0738474	0.646336
ENSBTAG00000004189	MLXIP	-0.518415	0.000516315
ENSBTAG00000004190	ARHGAP29	-0.595036	4.07493e-05
ENSBTAG00000004191	JMJD4	-0.490022	0.00114564
ENSBTAG00000004194	RALGDS	0.563975	0.000123
ENSBTAG00000004196	FMNL1	-0.30574	0.0518979
ENSBTAG00000004200	GTPBP3	0.289887	0.0659919
ENSBTAG00000004204	GPR107	-0.089027	0.579905
ENSBTAG00000004208	PLEKHG6	0.0217898	0.892435
ENSBTAG00000004211	TNFRSF1A	-0.498448	0.000910827
ENSBTAG00000004216	MAP3K2	-0.149594	0.350554
ENSBTAG00000004221	ESM1	0.312887	0.0463908
ENSBTAG00000004223	SRR	-0.00381396	0.981119
ENSBTAG00000004224	C7H19orf38	-0.592751	4.43712e-05
ENSBTAG00000004225	TSR1	-0.029497	0.854742
ENSBTAG00000004227	TBCK	0.0473036	0.768996
ENSBTAG00000004231	GPM6A	0.127391	0.42736
ENSBTAG00000004238	TACC1	0.0634854	0.693336
ENSBTAG00000004240	TMPO	0.429734	0.00504649
ENSBTAG00000004243	LYPLA1	-0.169653	0.28895
ENSBTAG00000004246	SPSB1	-0.408373	0.00803319
ENSBTAG00000004247	RPH3A	-0.383533	0.013311
ENSBTAG00000004256	ODC1	0.0153216	0.924253
ENSBTAG00000004257	TAF4B	0.165325	0.301608
ENSBTAG00000004258	EEF2	0.619271	1.58419e-05
ENSBTAG00000004259	HPCAL1	-0.235984	0.137444
ENSBTAG00000004262	ZFP2	-0.0260324	0.871651
ENSBTAG00000004263	ATP6V0A4	0.572335	9.23653e-05
ENSBTAG00000004268	TRAPPC5	0.237313	0.135178
ENSBTAG00000004269	SGK1	-0.0537532	0.738541
ENSBTAG00000004270	FCER2	0.30122	0.0556436
ENSBTAG00000004273	CST7	0.468231	0.00201959
ENSBTAG00000004277	EVC2	0.374566	0.0158309
ENSBTAG00000004278	APMAP	0.357964	0.0215652
ENSBTAG00000004279	RHOA	-0.0404731	0.801626
ENSBTAG00000004281	ACSS1	0.430569	0.00495256
ENSBTAG00000004283	PPFIBP1	0.0677546	0.673822
ENSBTAG00000004286	CDC45	-0.042684	0.791025
ENSBTAG00000004288	GSTA4	0.253723	0.109445
ENSBTAG00000004290	DDX28	0.176616	0.269319
ENSBTAG00000004291	SEPTIN6	0.528558	0.000381755
ENSBTAG00000004297	ACOXL	-0.0507756	0.752556
ENSBTAG00000004302	NDUFAF5	-0.480285	0.00148271
ENSBTAG00000004307	VPS36	0.424897	0.00562122
ENSBTAG00000004310	UBR7	0.303903	0.0533946
ENSBTAG00000004315	HDLBP	-0.492545	0.00107025
ENSBTAG00000004316	BOD1L1	0.00720061	0.964362
ENSBTAG00000004318	ARL3	0.279822	0.0764091
ENSBTAG00000004321	SFXN2	-0.0259991	0.871814
ENSBTAG00000004322	FOS	0.23409	0.140721
ENSBTAG00000004328	CHST10	0.455274	0.0027812
ENSBTAG00000004329	RELL1	-0.34575	0.0268149
ENSBTAG00000004337	PDE1B	0.248122	0.117771
ENSBTAG00000004339	LOC508153	0.0993636	0.536513
ENSBTAG00000004343	CCS	-0.292528	0.0634536
ENSBTAG00000004344	ACSL1	-0.403823	0.00883641
ENSBTAG00000004349	DAZAP2	-0.337137	0.0311211
ENSBTAG00000004358	DARS2	0.472248	0.00182422
ENSBTAG00000004361	ZBTB37	-0.343883	0.0277039
ENSBTAG00000004362	SERPINC1	-0.339777	0.0297445
ENSBTAG00000004364	THNSL2	0.18787	0.23949
ENSBTAG00000004367	COQ10A	0.653697	3.58344e-06
ENSBTAG00000004368	NFATC3	0.340152	0.0295534
ENSBTAG00000004374	CNPY2	0.0395097	0.806257
ENSBTAG00000004377	PHLDB3	-0.569204	0.000102918
ENSBTAG00000004378	IL23A	-0.440188	0.00397589
ENSBTAG00000004379	ETHE1	-0.309267	0.0491174
ENSBTAG00000004380	STAT2	-0.51884	0.000509915
ENSBTAG00000004383	FNBP1L	0.0186106	0.908056
ENSBTAG00000004386	SOCS1	-0.056263	0.726793
ENSBTAG00000004392	C29H11orf24	0.0457935	0.776178
ENSBTAG00000004394	PKIB	-0.145998	0.362385
ENSBTAG00000004398	IMMP2L	-0.0707798	0.660119
ENSBTAG00000004400	PRRC2B	-0.0954462	0.552772
ENSBTAG00000004401	UGGT2	0.342145	0.028553
ENSBTAG00000004403	CD320	0.346607	0.0264149
ENSBTAG00000004406	MSI2	0.0548843	0.733239
ENSBTAG00000004407	KCNK2	0.0341206	0.832276
ENSBTAG00000004413	RHOBTB3	-0.298402	0.0580867
ENSBTAG00000004416	NUDC	0.265349	0.0935959
ENSBTAG00000004421	CHST14	0.610147	2.28166e-05
ENSBTAG00000004422	ALG14	0.351558	0.0241998
ENSBTAG00000004426	DNAJB14	0.0411803	0.798232
ENSBTAG00000004427	OSBPL8	-0.337958	0.0306874
ENSBTAG00000004428	H2AZ1	0.162157	0.311095
ENSBTAG00000004430	SGPP1	-0.499169	0.000892874
ENSBTAG00000004436	PPT2	-0.323539	0.0390692
ENSBTAG00000004440	SLC15A1	-0.345519	0.0269237
ENSBTAG00000004448	CKAP5	0.341611	0.0288182
ENSBTAG00000004449	DGKE	0.232322	0.143832
ENSBTAG00000004457	ORAI1	-0.203271	0.202424
ENSBTAG00000004458	MORN3	0.309998	0.0485572
ENSBTAG00000004460	RFWD3	0.444274	0.0036148
ENSBTAG00000004463	KDELR1	-0.298146	0.0583127
ENSBTAG00000004464	HROB	0.017761	0.912237
ENSBTAG00000004472	NA	-0.574804	8.47466e-05
ENSBTAG00000004475	CDK5R1	-0.54011	0.000267503
ENSBTAG00000004476	ADHFE1	0.442416	0.00377526
ENSBTAG00000004488	MEI1	0.0595889	0.71132
ENSBTAG00000004489	APPBP2	-0.13912	0.385678
ENSBTAG00000004492	SWT1	-0.258833	0.102244
ENSBTAG00000004495	UBA5	0.420765	0.00615622
ENSBTAG00000004499	RGS3	0.581869	6.59878e-05
ENSBTAG00000004502	CLUAP1	0.47972	0.00150472
ENSBTAG00000004505	NLRC3	0.485459	0.00129405
ENSBTAG00000004509	SLX4	0.0338054	0.833803
ENSBTAG00000004511	VAV2	0.398254	0.00991238
ENSBTAG00000004515	KCNK1	0.330066	0.0350693
ENSBTAG00000004517	TARBP1	0.394104	0.0107853
ENSBTAG00000004521	LSM7	0.243177	0.125512
ENSBTAG00000004524	SPPL2B	0.0418275	0.795128
ENSBTAG00000004532	FGFR1OP2	-0.205687	0.196996
ENSBTAG00000004541	LPAR5	-0.548923	0.000202153
ENSBTAG00000004542	FAM78A	0.454376	0.00284227
ENSBTAG00000004544	TXNDC9	-0.476215	0.00164787
ENSBTAG00000004547	OLR1	-0.148025	0.355687
ENSBTAG00000004553	TPM4	-0.55444	0.000168963
ENSBTAG00000004554	CAPZB	-0.0733528	0.648551
ENSBTAG00000004556	SLC2A3	-0.464309	0.00222791
ENSBTAG00000004557	DHRS9	-0.281812	0.0742534
ENSBTAG00000004558	C10H15orf48	-0.532394	0.000339709
ENSBTAG00000004564	MBNL1	0.138362	0.388296
ENSBTAG00000004568	GALNS	-0.636128	7.82652e-06
ENSBTAG00000004574	UGT8	0.103858	0.51815
ENSBTAG00000004575	FAM126A	-0.323252	0.0392533
ENSBTAG00000004580	MS4A1	0.613968	1.96112e-05
ENSBTAG00000004585	NA	-0.358842	0.0212237
ENSBTAG00000004586	LOC107132045	0.417025	0.00667792
ENSBTAG00000004587	DUSP6	-0.0691656	0.667417
ENSBTAG00000004588	KCNN4	0.423615	0.00578266
ENSBTAG00000004590	PPIH	0.0447094	0.781346
ENSBTAG00000004597	PIM2	0.0399731	0.804029
ENSBTAG00000004604	CCDC124	0.115305	0.472832
ENSBTAG00000004608	LOC100138951	-0.00699696	0.965369
ENSBTAG00000004613	CSGALNACT1	-0.277503	0.0789822
ENSBTAG00000004620	ZNF133	0.39728	0.0101116
ENSBTAG00000004622	DZANK1	0.198105	0.214379
ENSBTAG00000004632	ASPSCR1	-0.387449	0.0123224
ENSBTAG00000004635	LLGL1	0.601538	3.1864e-05
ENSBTAG00000004636	PLEKHA1	0.222589	0.161871
ENSBTAG00000004641	PLEKHA6	0.586228	5.63837e-05
ENSBTAG00000004650	ZNF516	0.401126	0.00934418
ENSBTAG00000004651	NME1	0.173281	0.278609
ENSBTAG00000004652	LPAR2	-0.152138	0.342328
ENSBTAG00000004653	ADGRA3	0.250608	0.114018
ENSBTAG00000004654	PWP1	0.464815	0.00220001
ENSBTAG00000004660	SPATS2	0.457206	0.00265373
ENSBTAG00000004662	SLC16A12	-0.24915	0.116208
ENSBTAG00000004663	TRUB2	-0.0706062	0.660903
ENSBTAG00000004664	COQ4	0.138954	0.38625
ENSBTAG00000004672	RDX	0.395689	0.0104445
ENSBTAG00000004674	HAAO	0.176247	0.270335
ENSBTAG00000004679	WARS1	0.166091	0.299342
ENSBTAG00000004680	SLC13A5	-0.594635	4.13645e-05
ENSBTAG00000004685	SRGAP3	0.541039	0.000259814
ENSBTAG00000004688	DHCR24	0.329981	0.0351192
ENSBTAG00000004705	ILDR1	-0.255893	0.106342
ENSBTAG00000004706	SUV39H1	0.190751	0.232228
ENSBTAG00000004709	MAPK9	-0.0150588	0.925549
ENSBTAG00000004714	MCEMP1	-0.557031	0.000155143
ENSBTAG00000004715	AKIRIN1	0.370429	0.017123
ENSBTAG00000004716	RETN	-0.410491	0.00768119
ENSBTAG00000004722	THUMPD2	0.280157	0.0760429
ENSBTAG00000004723	TEX2	-0.520717	0.000482514
ENSBTAG00000004727	PAQR4	-0.213965	0.179178
ENSBTAG00000004729	PKMYT1	-0.146419	0.36099
ENSBTAG00000004732	SPTB	-0.462289	0.00234243
ENSBTAG00000004735	CCNE1	-0.417982	0.00654095
ENSBTAG00000004736	GRB2	-0.371547	0.0167656
ENSBTAG00000004739	SLC18A2	-0.358552	0.021336
ENSBTAG00000004741	IL12B	-0.609718	2.32053e-05
ENSBTAG00000004742	RUNX1	-0.385478	0.0128118
ENSBTAG00000004745	NAA15	0.326163	0.0374183
ENSBTAG00000004746	HELZ	-0.292421	0.0635552
ENSBTAG00000004749	NEK4	-0.0730592	0.649867
ENSBTAG00000004750	VSTM2L	0.100035	0.533752
ENSBTAG00000004753	RXYLT1	0.00337783	0.983278
ENSBTAG00000004757	LTBP4	-0.226976	0.153547
ENSBTAG00000004767	SYK	-0.112699	0.48296
ENSBTAG00000004769	NEIL2	0.0447752	0.781032
ENSBTAG00000004770	SCN4A	0.269555	0.08832
ENSBTAG00000004772	THEM4	0.339225	0.0300282
ENSBTAG00000004776	DUSP23	-0.114403	0.476325
ENSBTAG00000004777	S100B	-0.464381	0.00222391
ENSBTAG00000004782	PTPRCAP	0.477681	0.0015866
ENSBTAG00000004786	TMEM134	0.450102	0.00314938
ENSBTAG00000004787	METRNL	-0.0792419	0.62238
ENSBTAG00000004789	LGR6	-0.370188	0.0172011
ENSBTAG00000004797	TRMT44	-0.2164	0.174162
ENSBTAG00000004799	DENND2A	-0.718124	1.25216e-07
ENSBTAG00000004801	PDXDC1	-0.283511	0.0724514
ENSBTAG00000004802	CEP170B	-0.424313	0.0056943
ENSBTAG00000004805	ITFG1	-0.379532	0.0143899
ENSBTAG00000004806	PHKB	0.0599757	0.709527
ENSBTAG00000004813	SUSD1	-0.418176	0.00651345
ENSBTAG00000004814	INPP4A	0.333841	0.0329135
ENSBTAG00000004815	LOC509006	0.546406	0.000219164
ENSBTAG00000004817	NA	0.0169556	0.916202
ENSBTAG00000004824	REEP1	0.570865	9.71908e-05
ENSBTAG00000004826	ACP5	0.226371	0.154675
ENSBTAG00000004842	RSPRY1	-0.594379	4.17616e-05
ENSBTAG00000004844	ARL2BP	0.383171	0.0134057
ENSBTAG00000004849	IGSF3	0.00655474	0.967556
ENSBTAG00000004850	KPNA3	0.133864	0.404054
ENSBTAG00000004851	NCKAP5L	0.583535	6.21553e-05
ENSBTAG00000004852	PLEKHO1	-0.413269	0.00723992
ENSBTAG00000004854	SLC24A5	0.401884	0.00919897
ENSBTAG00000004855	PRDX6	-0.0367071	0.819764
ENSBTAG00000004856	RNF130	-0.540365	0.00026537
ENSBTAG00000004862	TUB	0.144026	0.368978
ENSBTAG00000004863	RIC3	-0.145853	0.362869
ENSBTAG00000004864	CEP89	0.189123	0.236312
ENSBTAG00000004869	CXADR	-0.246282	0.120609
ENSBTAG00000004872	MRPL20	0.211351	0.184675
ENSBTAG00000004873	CCNL2	-0.290379	0.0655134
ENSBTAG00000004874	AURKAIP1	0.20536	0.197724
ENSBTAG00000004877	TRAIP	0.0233389	0.884837
ENSBTAG00000004879	FOXO4	-0.0493233	0.75942
ENSBTAG00000004884	SLC4A5	-0.0427498	0.79071
ENSBTAG00000004891	OXNAD1	-0.342672	0.0282934
ENSBTAG00000004893	ACOX3	0.161675	0.312556
ENSBTAG00000004894	GIMAP5	0.539209	0.00027515
ENSBTAG00000004895	AFAP1L2	0.465908	0.00214083
ENSBTAG00000004896	ABLIM3	-0.289853	0.0660248
ENSBTAG00000004899	ABLIM1	0.257513	0.104069
ENSBTAG00000004901	PIK3C2A	-0.488852	0.00118218
ENSBTAG00000004906	CCNE2	0.222516	0.162011
ENSBTAG00000004907	MINK1	0.254643	0.10812
ENSBTAG00000004908	CHRNE	-0.114051	0.477693
ENSBTAG00000004909	GP1BA	-0.557452	0.000153001
ENSBTAG00000004910	SLC25A11	-0.26962	0.0882402
ENSBTAG00000004912	ANKRD17	0.218041	0.170841
ENSBTAG00000004913	RNF167	-0.302833	0.0542829
ENSBTAG00000004915	PFN1	0.0858057	0.593744
ENSBTAG00000004917	KLRK1	0.587764	5.33154e-05
ENSBTAG00000004920	LOC783202	0.00973918	0.95181
ENSBTAG00000004922	AGPAT5	0.350063	0.0248516
ENSBTAG00000004925	NA	0.225303	0.156684
ENSBTAG00000004926	LRR1	0.384747	0.0129975
ENSBTAG00000004929	C20H5orf51	-0.45246	0.00297653
ENSBTAG00000004930	DNAAF2	0.491414	0.0011035
ENSBTAG00000004931	POLE2	0.0919169	0.567616
ENSBTAG00000004933	KLHDC2	-0.2634	0.0961216
ENSBTAG00000004936	TMIGD2	0.305862	0.0517991
ENSBTAG00000004937	SEC61A1	-0.342876	0.0281932
ENSBTAG00000004943	CCNA2	0.0949055	0.555034
ENSBTAG00000004945	BBS7	0.187946	0.239297
ENSBTAG00000004948	LRATD1	0.339427	0.0299242
ENSBTAG00000004949	FDXACB1	-0.0580622	0.718409
ENSBTAG00000004950	BRB	-0.364625	0.019085
ENSBTAG00000004952	MFSD4A	0.292052	0.0639056
ENSBTAG00000004954	TOX	0.29892	0.0576316
ENSBTAG00000004956	CHEK2	0.31241	0.046743
ENSBTAG00000004961	GOSR1	-0.234671	0.139709
ENSBTAG00000004962	BCORL1	0.191884	0.229414
ENSBTAG00000004964	PCGF5	0.023459	0.884249
ENSBTAG00000004965	NUP133	0.361077	0.0203745
ENSBTAG00000004970	LRRC24	-0.0121636	0.939833
ENSBTAG00000004971	GRAMD1C	0.46552	0.00216168
ENSBTAG00000004974	ZDHHC23	0.150457	0.347749
ENSBTAG00000004975	CCDC191	-0.676516	1.20128e-06
ENSBTAG00000004976	CDCA7L	0.490414	0.00113363
ENSBTAG00000004977	QTRT2	0.0840063	0.601536
ENSBTAG00000004979	MRS2	0.306361	0.0513993
ENSBTAG00000004982	GPLD1	0.045137	0.779307
ENSBTAG00000004991	ELP1	0.1865	0.242996
ENSBTAG00000004993	NXT1	0.453866	0.00287752
ENSBTAG00000004995	C1GALT1	-0.209648	0.18832
ENSBTAG00000004997	CTNNAL1	0.437131	0.0042663
ENSBTAG00000004999	RESF1	0.382957	0.013462
ENSBTAG00000005002	GALE	-0.567082	0.000110678
ENSBTAG00000005008	WSB1	-0.456453	0.00270279
ENSBTAG00000005009	PRELID1	-0.402217	0.00913587
ENSBTAG00000005010	MXD3	0.00794888	0.960661
ENSBTAG00000005012	HSPH1	-0.197512	0.215784
ENSBTAG00000005015	SFXN3	0.604264	2.86969e-05
ENSBTAG00000005018	NFAM1	-0.566545	0.000112725
ENSBTAG00000005019	PRSS50	0.248695	0.116899
ENSBTAG00000005025	FAM91A1	-0.0194106	0.904122
ENSBTAG00000005028	HIRIP3	0.312222	0.0468819
ENSBTAG00000005029	TAL1	0.320754	0.0408857
ENSBTAG00000005031	DOC2A	0.151315	0.344978
ENSBTAG00000005033	TLCD3B	-0.282857	0.0731406
ENSBTAG00000005034	CAPN5	0.150086	0.348953
ENSBTAG00000005038	ZBTB42	0.286905	0.0689534
ENSBTAG00000005042	SYN1	-0.169457	0.289516
ENSBTAG00000005049	BLK	0.232135	0.144164
ENSBTAG00000005055	TXK	0.554537	0.000168423
ENSBTAG00000005062	TEC	-0.400696	0.00942751
ENSBTAG00000005063	THEM6	0.278101	0.078313
ENSBTAG00000005066	HSPBAP1	-0.157052	0.326775
ENSBTAG00000005068	COMMD2	0.420434	0.00620086
ENSBTAG00000005069	TM7SF2	-0.488651	0.00118857
ENSBTAG00000005071	SLC49A4	-0.51258	0.000611669
ENSBTAG00000005072	CUBN	-0.402755	0.00903453
ENSBTAG00000005073	ZNHIT2	0.35943	0.0209973
ENSBTAG00000005077	CXCL12	0.22548	0.15635
ENSBTAG00000005078	UCHL1	0.0672931	0.675921
ENSBTAG00000005083	TULP4	0.489262	0.00116926
ENSBTAG00000005089	RHBDD2	-0.294934	0.0612099
ENSBTAG00000005090	CEMIP2	-0.50367	0.000787763
ENSBTAG00000005091	DGKG	-0.625638	1.21972e-05
ENSBTAG00000005092	ROR2	-0.267618	0.0907208
ENSBTAG00000005094	LRP2BP	-0.132688	0.408232
ENSBTAG00000005096	COX7A2	-0.363889	0.0193464
ENSBTAG00000005100	TMEM30A	-0.135161	0.399474
ENSBTAG00000005102	PHTF2	0.344125	0.0275872
ENSBTAG00000005110	CADPS2	0.0204238	0.899142
ENSBTAG00000005115	SLC31A2	-0.551276	0.000187339
ENSBTAG00000005116	FKBP15	-0.351206	0.024352
ENSBTAG00000005120	TESPA1	0.308279	0.0498839
ENSBTAG00000005124	JADE3	-0.152127	0.342362
ENSBTAG00000005136	ABI1	-0.00135729	0.99328
ENSBTAG00000005137	LPGAT1	0.0706365	0.660766
ENSBTAG00000005138	BCL9L	0.539632	0.000271538
ENSBTAG00000005141	PELI2	-0.64999	4.24321e-06
ENSBTAG00000005142	RPL37	0.291828	0.0641187
ENSBTAG00000005144	PNPLA2	-0.287617	0.068237
ENSBTAG00000005145	PEAK1	-0.117984	0.462536
ENSBTAG00000005146	NA	0.29124	0.0646813
ENSBTAG00000005147	HPS5	0.569329	0.000102476
ENSBTAG00000005150	HMGB3	0.593109	4.37842e-05
ENSBTAG00000005151	WDPCP	0.246656	0.120028
ENSBTAG00000005152	TK2	0.528574	0.000381574
ENSBTAG00000005155	ARL13B	0.273521	0.0835593
ENSBTAG00000005161	ATP8B2	0.267772	0.0905279
ENSBTAG00000005163	S100A1	-0.405527	0.00852783
ENSBTAG00000005164	GZMK	0.346978	0.0262431
ENSBTAG00000005165	CSGALNACT2	-0.487656	0.0012206
ENSBTAG00000005170	ADGRG5	0.482112	0.00141351
ENSBTAG00000005174	GDPGP1	0.313477	0.0459576
ENSBTAG00000005176	GDNF	-0.369571	0.0174021
ENSBTAG00000005178	MMAB	0.176713	0.269053
ENSBTAG00000005180	RBMS1	-0.256456	0.105547
ENSBTAG00000005181	SYS1	-0.331483	0.0342466
ENSBTAG00000005182	BoLA	0.305273	0.052275
ENSBTAG00000005183	MVK	0.271084	0.0864611
ENSBTAG00000005186	DBNDD2	0.155597	0.331334
ENSBTAG00000005190	TSC1	-0.275537	0.0812167
ENSBTAG00000005191	RPN1	-0.0362298	0.82207
ENSBTAG00000005193	CRTAM	0.486775	0.00124959
ENSBTAG00000005196	TYW3	0.17192	0.282461
ENSBTAG00000005205	DSE	-0.450914	0.00308891
ENSBTAG00000005206	TMEM14A	0.256057	0.106109
ENSBTAG00000005210	SNAPC5	0.151583	0.344114
ENSBTAG00000005211	RPL4	0.48807	0.00120718
ENSBTAG00000005212	C1H3orf70	0.116723	0.467367
ENSBTAG00000005213	ZWILCH	0.282228	0.0738091
ENSBTAG00000005215	IL10RA	-0.318003	0.0427465
ENSBTAG00000005218	PDE3B	-0.0241705	0.880763
ENSBTAG00000005221	WNK1	0.000685436	0.996606
ENSBTAG00000005227	ATF6	-0.271075	0.0864718
ENSBTAG00000005231	CFAP74	0.110676	0.4909
ENSBTAG00000005239	NA	0.271633	0.0857999
ENSBTAG00000005240	NA	-0.0799508	0.619259
ENSBTAG00000005246	DIP2B	-0.0308707	0.848054
ENSBTAG00000005247	FRMD3	0.0593212	0.712561
ENSBTAG00000005250	BGN	-0.52395	0.000438392
ENSBTAG00000005251	LOC516599	0.0838343	0.602284
ENSBTAG00000005257	PEX13	0.275276	0.081518
ENSBTAG00000005263	KLHL2	-0.368696	0.0176903
ENSBTAG00000005265	ZCCHC9	0.530927	0.000355269
ENSBTAG00000005269	CCNB2	0.02273	0.887823
ENSBTAG00000005272	DOHH	0.371976	0.01663
ENSBTAG00000005273	IL1R1	-0.366652	0.0183793
ENSBTAG00000005278	WEE1	0.416926	0.0066922
ENSBTAG00000005280	ADA	-0.0388097	0.809626
ENSBTAG00000005288	GFRA3	-0.127278	0.427775
ENSBTAG00000005293	CDC25C	-0.239988	0.130704
ENSBTAG00000005295	SLC35E1	-0.289458	0.066412
ENSBTAG00000005296	RPL13A	0.487062	0.00124008
ENSBTAG00000005300	TMEM51	0.245132	0.122408
ENSBTAG00000005304	SRM	-0.176102	0.270737
ENSBTAG00000005310	GPR180	0.426233	0.00545699
ENSBTAG00000005311	POLR3H	0.0813652	0.613054
ENSBTAG00000005316	GDI2	0.436283	0.00435001
ENSBTAG00000005318	RNF6	0.413127	0.00726187
ENSBTAG00000005326	CSNK1A1	-0.423247	0.00582979
ENSBTAG00000005328	ICE2	0.147189	0.358441
ENSBTAG00000005339	VEGFA	0.0270749	0.866557
ENSBTAG00000005340	SERGEF	0.0621451	0.699504
ENSBTAG00000005344	GNPNAT1	-0.145758	0.363186
ENSBTAG00000005345	ARPC3	-0.092033	0.567125
ENSBTAG00000005347	GPN3	0.227441	0.152683
ENSBTAG00000005349	RPL27A	0.260575	0.0998748
ENSBTAG00000005351	RFXAP	0.506144	0.000734832
ENSBTAG00000005354	LRRFIP1	-0.217837	0.17125
ENSBTAG00000005355	BAG2	-0.145762	0.363171
ENSBTAG00000005356	DENND2B	0.0625298	0.697732
ENSBTAG00000005359	TGFB2	-0.351473	0.0242363
ENSBTAG00000005362	RAB23	0.161328	0.313609
ENSBTAG00000005367	VRK3	0.22286	0.161348
ENSBTAG00000005371	DPAGT1	-0.337296	0.0310367
ENSBTAG00000005372	DLGAP1	-0.569144	0.000103132
ENSBTAG00000005373	TPM1	0.057943	0.718963
ENSBTAG00000005376	FBXO30	-0.41783	0.00656258
ENSBTAG00000005378	XKRX	0.356709	0.0220617
ENSBTAG00000005379	SLC41A1	-0.0533607	0.740384
ENSBTAG00000005380	MOCS2	-0.604735	2.81797e-05
ENSBTAG00000005385	POP5	-0.0870758	0.58827
ENSBTAG00000005390	GMFG	-0.428962	0.00513463
ENSBTAG00000005392	KBTBD3	0.198213	0.214125
ENSBTAG00000005394	NA	0.13023	0.417045
ENSBTAG00000005397	CD46	-0.359385	0.0210148
ENSBTAG00000005403	ADI1	0.00376049	0.981384
ENSBTAG00000005404	MSC	0.635268	8.12149e-06
ENSBTAG00000005408	CLK1	-0.31195	0.0470846
ENSBTAG00000005412	NEDD4L	0.276477	0.0801423
ENSBTAG00000005413	NLRC5	-0.158408	0.322564
ENSBTAG00000005430	MB21D2	-0.455677	0.00275417
ENSBTAG00000005432	CAPG	-0.532958	0.000333891
ENSBTAG00000005439	FAM102B	-0.280204	0.0759913
ENSBTAG00000005442	DNAI4	-0.577336	7.75282e-05
ENSBTAG00000005443	MIER1	-0.0944102	0.55711
ENSBTAG00000005444	UGGT1	-0.274758	0.0821165
ENSBTAG00000005445	SLC35D1	-0.159513	0.319156
ENSBTAG00000005446	POLR2J	-0.185286	0.246131
ENSBTAG00000005448	LOC521224	-0.516287	0.000549427
ENSBTAG00000005453	FGD4	-0.364077	0.0192795
ENSBTAG00000005454	FUT10	0.243532	0.124945
ENSBTAG00000005456	TTK	0.0690696	0.667853
ENSBTAG00000005461	SOX15	-0.127608	0.426568
ENSBTAG00000005462	FXR2	-0.397226	0.0101227
ENSBTAG00000005464	ADCY6	-0.526548	0.000405596
ENSBTAG00000005470	BIN3	-0.516606	0.000544337
ENSBTAG00000005471	RHCG	0.261089	0.099184
ENSBTAG00000005474	CREB1	0.153917	0.336645
ENSBTAG00000005475	TCAF2	0.252829	0.110743
ENSBTAG00000005478	PATZ1	0.437797	0.00420152
ENSBTAG00000005481	ADAM10	-0.153313	0.338568
ENSBTAG00000005482	TMEM135	-0.387447	0.0123227
ENSBTAG00000005483	ESYT2	0.188797	0.237138
ENSBTAG00000005488	ARIH2	-0.480714	0.00146622
ENSBTAG00000005489	LOC112448582	0.279731	0.0765089
ENSBTAG00000005490	P4HTM	0.0578114	0.719575
ENSBTAG00000005492	CCNY	-0.175662	0.271954
ENSBTAG00000005493	TBC1D14	-0.535372	0.000309993
ENSBTAG00000005496	RP2	-0.42575	0.00551592
ENSBTAG00000005497	RPRD1A	0.127561	0.426741
ENSBTAG00000005498	SQLE	0.383505	0.0133182
ENSBTAG00000005501	COBLL1	0.590232	4.87034e-05
ENSBTAG00000005503	PRMT2	-0.0471958	0.769508
ENSBTAG00000005504	TP53INP2	-0.455006	0.00279936
ENSBTAG00000005514	TRIO	0.217149	0.172641
ENSBTAG00000005517	NOP58	0.163997	0.305562
ENSBTAG00000005519	RNF38	0.227384	0.15279
ENSBTAG00000005523	XYLT1	0.0658645	0.682436
ENSBTAG00000005524	HBP1	-0.352953	0.0236044
ENSBTAG00000005532	PEX6	-0.202606	0.203936
ENSBTAG00000005534	ENO3	0.505051	0.00075782
ENSBTAG00000005536	MEA1	0.298244	0.0582257
ENSBTAG00000005542	EPS15	-0.436847	0.00429419
ENSBTAG00000005550	SOS2	-0.0666973	0.678636
ENSBTAG00000005556	CYGB	0.400249	0.00951463
ENSBTAG00000005557	AFDN	0.0109139	0.946006
ENSBTAG00000005559	LOC781220	0.305213	0.0523239
ENSBTAG00000005564	PIAS1	-0.255949	0.106262
ENSBTAG00000005565	CLN6	0.395821	0.0104165
ENSBTAG00000005571	PHF20	0.323241	0.0392603
ENSBTAG00000005572	ZNF205	0.0111847	0.944668
ENSBTAG00000005573	SCAND1	0.21655	0.173857
ENSBTAG00000005574	CLU	-0.509461	0.000668841
ENSBTAG00000005577	RNASEH2C	0.254464	0.108377
ENSBTAG00000005580	SZT2	0.016975	0.916107
ENSBTAG00000005583	HYI	0.116232	0.469254
ENSBTAG00000005586	GATM	-0.445162	0.00354019
ENSBTAG00000005587	LOC100139548	-0.50256	0.000812608
ENSBTAG00000005589	STK19	-0.356707	0.0220624
ENSBTAG00000005592	MCOLN1	-0.554062	0.00017107
ENSBTAG00000005607	ERCC6L	0.0842413	0.600516
ENSBTAG00000005609	NA	0.061018	0.704705
ENSBTAG00000005614	UXS1	0.517867	0.000524667
ENSBTAG00000005617	SLC41A3	-0.0121665	0.939819
ENSBTAG00000005620	RPS3	0.256046	0.106125
ENSBTAG00000005622	LITAF	-0.371334	0.016833
ENSBTAG00000005627	PAFAH1B2	0.152151	0.342287
ENSBTAG00000005629	CRYBG2	0.446678	0.00341604
ENSBTAG00000005631	VARS1	-0.137493	0.391311
ENSBTAG00000005634	LSM2	0.624271	1.29079e-05
ENSBTAG00000005635	TTC39C	0.583742	6.16923e-05
ENSBTAG00000005647	GPR132	-0.167323	0.295721
ENSBTAG00000005650	SKAP2	-0.550452	0.000192411
ENSBTAG00000005652	ALG3	-0.251248	0.113067
ENSBTAG00000005654	TMSB10	-0.312432	0.0467268
ENSBTAG00000005661	SNAP23	-0.0466394	0.772153
ENSBTAG00000005663	HAUS2	0.574084	8.69078e-05
ENSBTAG00000005666	LRRC20	0.262904	0.0967726
ENSBTAG00000005668	SLC39A8	-0.611692	2.14666e-05
ENSBTAG00000005674	NEU1	-0.287205	0.0686514
ENSBTAG00000005676	EHMT2	0.337683	0.0308325
ENSBTAG00000005678	AACS	0.0756352	0.638356
ENSBTAG00000005681	ME1	-0.0430905	0.78908
ENSBTAG00000005683	ELAC1	0.600886	3.26686e-05
ENSBTAG00000005688	MRPS2	0.13439	0.402192
ENSBTAG00000005691	FGF2	-0.0233139	0.88496
ENSBTAG00000005694	TMED10	-0.117148	0.465736
ENSBTAG00000005696	DBF4B	-0.0256284	0.873627
ENSBTAG00000005699	SCML4	0.29977	0.0568902
ENSBTAG00000005708	KIF20B	0.340827	0.0292114
ENSBTAG00000005709	ABHD3	0.492483	0.00107205
ENSBTAG00000005711	NSG1	0.100945	0.530017
ENSBTAG00000005718	PLIN2	-0.551983	0.000183081
ENSBTAG00000005723	NEPRO	0.229305	0.149258
ENSBTAG00000005724	SYTL4	0.171485	0.283699
ENSBTAG00000005725	IDO2	0.314032	0.0455543
ENSBTAG00000005730	GPAT4	-0.616446	1.77585e-05
ENSBTAG00000005733	CHD6	-0.0201487	0.900494
ENSBTAG00000005735	ATP5MC2	0.498356	0.00091312
ENSBTAG00000005744	COQ2	0.607477	2.53333e-05
ENSBTAG00000005745	HPSE	0.10516	0.51289
ENSBTAG00000005751	CDAN1	0.0716867	0.656033
ENSBTAG00000005753	PARP6	-0.483761	0.00135349
ENSBTAG00000005754	PPM1K	0.396343	0.0103065
ENSBTAG00000005757	FUS	0.122201	0.446581
ENSBTAG00000005760	TBC1D4	0.212121	0.183044
ENSBTAG00000005761	DEDD2	-0.484064	0.0013427
ENSBTAG00000005763	AKT1S1	-0.499197	0.000892185
ENSBTAG00000005765	SYNGR1	0.443018	0.00372261
ENSBTAG00000005766	IL4I1	-0.0366072	0.820247
ENSBTAG00000005769	NPHP3	-0.338999	0.0301452
ENSBTAG00000005773	PGM2	-0.327912	0.03635
ENSBTAG00000005785	DPY19L1	-0.350037	0.0248633
ENSBTAG00000005786	ATXN3	-0.413363	0.00722538
ENSBTAG00000005787	IFT57	-0.0433372	0.7879
ENSBTAG00000005788	VANGL1	-0.089283	0.578812
ENSBTAG00000005791	UROS	0.282294	0.0737384
ENSBTAG00000005792	BCCIP	-0.0414837	0.796776
ENSBTAG00000005793	PEA15	0.535336	0.000310339
ENSBTAG00000005795	DHX32	0.377661	0.0149193
ENSBTAG00000005800	GRIA1	-0.348553	0.0255248
ENSBTAG00000005803	PTPDC1	-0.0331524	0.83697
ENSBTAG00000005805	EPHX4	0.581197	6.75942e-05
ENSBTAG00000005807	MICU1	-0.505817	0.000741646
ENSBTAG00000005810	NA	0.282162	0.0738789
ENSBTAG00000005812	TP73	0.220757	0.165441
ENSBTAG00000005815	RNF31	0.0346343	0.829788
ENSBTAG00000005816	IRF9	-0.113058	0.481556
ENSBTAG00000005819	CCDC61	-0.299926	0.0567553
ENSBTAG00000005825	NEIL3	0.16795	0.293891
ENSBTAG00000005826	PTAR1	0.159444	0.319369
ENSBTAG00000005828	MERTK	-0.528035	0.000387828
ENSBTAG00000005832	GRK2	-0.00094813	0.995306
ENSBTAG00000005833	ETNK1	0.0168281	0.91683
ENSBTAG00000005835	PYCR2	0.532705	0.000336487
ENSBTAG00000005838	ULK3	-0.0475712	0.767725
ENSBTAG00000005842	ABCC10	-0.129924	0.418151
ENSBTAG00000005843	REXO2	-0.436904	0.00428855
ENSBTAG00000005845	MPI	0.483729	0.00135461
ENSBTAG00000005846	FAM219B	0.532243	0.00034128
ENSBTAG00000005847	ROCK2	-0.0616865	0.701619
ENSBTAG00000005850	DLK2	-0.122894	0.443987
ENSBTAG00000005852	KLF8	0.506992	0.000717429
ENSBTAG00000005861	CCNT1	0.16922	0.290202
ENSBTAG00000005862	SMC4	0.365836	0.0186607
ENSBTAG00000005863	ATF7	-0.0394567	0.806512
ENSBTAG00000005865	MAPK6	-0.611013	2.2051e-05
ENSBTAG00000005866	NA	-0.306456	0.0513237
ENSBTAG00000005868	HEBP1	-0.522673	0.000455367
ENSBTAG00000005870	FANCL	0.201974	0.205381
ENSBTAG00000005884	WDR31	0.472825	0.00179758
ENSBTAG00000005891	FCRL1	0.452986	0.00293915
ENSBTAG00000005892	ZAP70	0.291117	0.0647998
ENSBTAG00000005893	TMEM68	-0.273498	0.0835868
ENSBTAG00000005897	FNTB	-0.161096	0.314315
ENSBTAG00000005903	LRP5	0.00665854	0.967043
ENSBTAG00000005908	RSPH10B	0.0521299	0.746171
ENSBTAG00000005913	PATL1	-0.388207	0.0121384
ENSBTAG00000005915	SFMBT2	0.255587	0.106774
ENSBTAG00000005923	ABTB2	-0.41702	0.00667863
ENSBTAG00000005928	MINPP1	0.381559	0.0138343
ENSBTAG00000005929	NA	0.134134	0.403098
ENSBTAG00000005932	FAM184B	0.115367	0.472592
ENSBTAG00000005933	CTNNBIP1	0.0886278	0.581612
ENSBTAG00000005934	TTYH3	-0.561797	0.000132367
ENSBTAG00000005946	USP13	0.217961	0.171001
ENSBTAG00000005947	PLAU	-0.327767	0.036438
ENSBTAG00000005951	HIC2	0.112662	0.483105
ENSBTAG00000005952	CEBPE	-0.180034	0.260012
ENSBTAG00000005955	RSPH3	0.490446	0.00113266
ENSBTAG00000005957	CSE1L	0.173778	0.277211
ENSBTAG00000005958	PTK2B	-0.614589	1.91306e-05
ENSBTAG00000005960	EPB41L2	0.297075	0.0592663
ENSBTAG00000005964	PIGG	-0.0572871	0.722016
ENSBTAG00000005970	XBP1	-0.175173	0.273314
ENSBTAG00000005973	OVGP1	-0.299288	0.0573094
ENSBTAG00000005978	PIK3R5	-0.475451	0.0016806
ENSBTAG00000005979	HELLS	0.237278	0.135238
ENSBTAG00000005984	DAAM1	0.509718	0.000663959
ENSBTAG00000005986	SFT2D3	0.271664	0.0857626
ENSBTAG00000005989	LAP3	0.145994	0.362401
ENSBTAG00000005990	S1PR1	-0.0603997	0.707564
ENSBTAG00000005997	ABCB1	0.234788	0.139507
ENSBTAG00000005998	NOCT	-0.260485	0.0999959
ENSBTAG00000006005	MPND	-0.0562151	0.727017
ENSBTAG00000006007	SH3GL1	-0.402649	0.00905445
ENSBTAG00000006008	CAMSAP1	0.227679	0.152244
ENSBTAG00000006013	NT5DC3	0.0171823	0.915086
ENSBTAG00000006015	POLH	0.570029	0.000100038
ENSBTAG00000006016	GTPBP2	-0.202749	0.20361
ENSBTAG00000006017	NFKB2	0.217197	0.172543
ENSBTAG00000006021	CEP250	0.452061	0.00300519
ENSBTAG00000006022	ATP6V0E2	0.391798	0.0112982
ENSBTAG00000006025	AHSA2	-0.226559	0.154325
ENSBTAG00000006027	USP34	0.00381403	0.981119
ENSBTAG00000006031	ADGRV1	0.0832028	0.60503
ENSBTAG00000006034	RNF113A	0.438751	0.00411015
ENSBTAG00000006035	PPP1R1B	0.510135	0.0006561
ENSBTAG00000006036	ERP27	0.279335	0.0769441
ENSBTAG00000006039	ARHGDIB	0.3086	0.0496341
ENSBTAG00000006040	UHRF1BP1L	-0.302914	0.0542154
[truncated: 8,101 more rows]

## Sheet: respiratory rate
Supplementary Table 6: Gene significance analysis results for respiratory rate
Gene_id	Symbol	GS_Resp_rate	GS_Resp_rate_pvalue
ENSBTAG00000000005	GRK3	-0.185785	0.244839
ENSBTAG00000000010	UBL7	0.244136	0.123982
ENSBTAG00000000012	TTC33	0.130526	0.415978
ENSBTAG00000000013	PRKAA1	0.25899	0.102029
ENSBTAG00000000015	FOXRED2	-0.258331	0.102935
ENSBTAG00000000016	LTA	-0.361017	0.0203968
ENSBTAG00000000021	WASHC3	0.308263	0.0498964
ENSBTAG00000000022	NUP37	-0.159306	0.319793
ENSBTAG00000000023	RNF2	-0.155084	0.332952
ENSBTAG00000000025	RAB6A	0.246126	0.120852
ENSBTAG00000000030	RDM1	-0.00371608	0.981603
ENSBTAG00000000032	ABI3	-0.43944	0.00404529
ENSBTAG00000000033	PHOSPHO1	0.197323	0.216231
ENSBTAG00000000037	CWC27	-0.0460334	0.775036
ENSBTAG00000000039	SIRT7	0.248207	0.117642
ENSBTAG00000000040	MAFG	0.351288	0.0243167
ENSBTAG00000000042	PYCR1	0.129352	0.420221
ENSBTAG00000000046	SURF2	0.0591398	0.713402
ENSBTAG00000000049	CCDC77	0.149143	0.352025
ENSBTAG00000000050	PSMG3	0.0249069	0.877157
ENSBTAG00000000053	FILIP1	0.249764	0.115282
ENSBTAG00000000054	SNAPC4	0.0502648	0.754968
ENSBTAG00000000057	THBS3	-0.03909	0.808276
ENSBTAG00000000064	FEN1	-0.157386	0.325735
ENSBTAG00000000065	CRLS1	-0.0849134	0.597602
ENSBTAG00000000067	SDF2L1	0.261125	0.0991356
ENSBTAG00000000072	TFB2M	-0.0864734	0.590863
ENSBTAG00000000073	LRPAP1	0.347675	0.0259234
ENSBTAG00000000074	NFIA	0.241055	0.128949
ENSBTAG00000000077	ADSL	-0.119134	0.458157
ENSBTAG00000000078	GLIPR2	0.265629	0.0932376
ENSBTAG00000000079	CCSAP	0.0284598	0.859798
ENSBTAG00000000080	GRWD1	0.00489253	0.975781
ENSBTAG00000000081	CERT1	0.0384319	0.811445
ENSBTAG00000000088	ALCAM	-0.0649828	0.686469
ENSBTAG00000000090	SEC31B	-0.1124	0.484132
ENSBTAG00000000094	ATPAF1	-0.12871	0.422552
ENSBTAG00000000095	CD274	0.211768	0.18379
ENSBTAG00000000097	EFCAB14	0.267615	0.0907244
ENSBTAG00000000098	SETDB1	-0.00737774	0.963485
ENSBTAG00000000099	CERS2	0.272602	0.0846442
ENSBTAG00000000103	MRPL23	-0.284205	0.0717243
ENSBTAG00000000105	RIT1	0.134245	0.402704
ENSBTAG00000000111	UGP2	0.334043	0.0328008
ENSBTAG00000000115	VPS54	-0.180529	0.258683
ENSBTAG00000000125	SPATA5	-0.0221896	0.890473
ENSBTAG00000000130	TNFSF13	-0.0915114	0.569333
ENSBTAG00000000133	CD68	0.267554	0.0908011
ENSBTAG00000000137	FRYL	0.0945151	0.55667
ENSBTAG00000000139	KMT5A	0.198293	0.213936
ENSBTAG00000000140	EPHX1	-0.0494362	0.758885
ENSBTAG00000000141	NFU1	0.17617	0.270549
ENSBTAG00000000144	LOC100335205	-0.297107	0.0592379
ENSBTAG00000000146	FARP1	0.212273	0.182722
ENSBTAG00000000147	RIC8B	-0.183438	0.250958
ENSBTAG00000000153	LRFN3	-0.340193	0.0295322
ENSBTAG00000000154	NA	-0.290186	0.0657004
ENSBTAG00000000157	CCDC138	-0.0149071	0.926297
ENSBTAG00000000160	CBS	0.315811	0.0442786
ENSBTAG00000000161	TMEM40	-0.252224	0.111627
ENSBTAG00000000162	ANAPC16	0.20217	0.204932
ENSBTAG00000000163	DDIT4	0.154234	0.335641
ENSBTAG00000000169	ASZ1	0.151329	0.34493
ENSBTAG00000000175	N4BP2	-0.123301	0.442469
ENSBTAG00000000176	SP3	0.170668	0.286033
ENSBTAG00000000179	RPUSD1	0.0171656	0.915168
ENSBTAG00000000181	SUSD3	0.445466	0.00351503
ENSBTAG00000000182	SPINT2	-0.59418	4.20724e-05
ENSBTAG00000000184	EIF2AK3	0.117635	0.463871
ENSBTAG00000000186	FLAD1	-0.219726	0.167476
ENSBTAG00000000191	SLC25A20	0.108181	0.500784
ENSBTAG00000000195	LOC528802	-0.11703	0.466191
ENSBTAG00000000199	PDP1	0.120463	0.453122
ENSBTAG00000000201	LTN1	0.104569	0.515271
ENSBTAG00000000202	SLC25A19	0.129269	0.420524
ENSBTAG00000000204	TMEM268	-0.465489	0.00216334
ENSBTAG00000000205	MMD	0.332992	0.0333882
ENSBTAG00000000210	ARHGAP31	0.144975	0.365797
ENSBTAG00000000212	NADK	-0.014359	0.929
ENSBTAG00000000221	RBM34	-0.288387	0.0674689
ENSBTAG00000000222	ARID4B	-0.0621232	0.699605
ENSBTAG00000000224	TSPAN15	-0.178651	0.26375
ENSBTAG00000000225	POLB	0.362166	0.0199712
ENSBTAG00000000231	BMPR1A	-0.183351	0.251185
ENSBTAG00000000236	YWHAZ	-0.142879	0.372841
ENSBTAG00000000240	AKAP7	-0.233108	0.142443
ENSBTAG00000000241	STAU1	0.379957	0.0142718
ENSBTAG00000000242	NA	0.196133	0.21907
ENSBTAG00000000244	NRXN2	-0.602512	3.06979e-05
ENSBTAG00000000246	ME3	-0.0858912	0.593374
ENSBTAG00000000250	HDHD3	0.229207	0.149436
ENSBTAG00000000251	ALAD	-0.236171	0.137123
ENSBTAG00000000252	POLE3	-0.183989	0.249513
ENSBTAG00000000253	PTPRF	-0.138722	0.387051
ENSBTAG00000000256	NA	0.176048	0.270887
ENSBTAG00000000269	CBWD1	0.282756	0.0732479
ENSBTAG00000000273	IL5RA	-0.221855	0.163294
ENSBTAG00000000277	IL18	0.215658	0.17568
ENSBTAG00000000281	MND1	-0.103415	0.519945
ENSBTAG00000000283	CSF1	0.200034	0.20986
ENSBTAG00000000285	GUF1	0.227287	0.15297
ENSBTAG00000000286	PFKM	-0.23058	0.146947
ENSBTAG00000000290	ATP11B	0.00447277	0.977858
ENSBTAG00000000292	TCIRG1	0.443866	0.00364951
ENSBTAG00000000297	ZNF330	-0.162159	0.311089
ENSBTAG00000000306	ITK	-0.198556	0.213318
ENSBTAG00000000308	ITCH	0.135721	0.397505
ENSBTAG00000000312	GRINA	0.270968	0.0866009
ENSBTAG00000000317	MAPK8IP1	-0.289896	0.0659835
ENSBTAG00000000320	UBAP1	0.353766	0.0232632
ENSBTAG00000000322	CD2AP	-0.354543	0.0229408
ENSBTAG00000000336	LOC112442378	0.426262	0.00545347
ENSBTAG00000000341	ISOC1	0.093357	0.561537
ENSBTAG00000000342	PLOD3	0.390359	0.0116286
ENSBTAG00000000343	ZNHIT1	-0.084327	0.600144
ENSBTAG00000000345	CLDN15	0.0766123	0.634011
ENSBTAG00000000347	RHOG	0.22673	0.154006
ENSBTAG00000000357	PRAG1	-0.323546	0.0390647
ENSBTAG00000000362	SPG11	-0.248756	0.116806
ENSBTAG00000000363	BDP1	0.00781258	0.961335
ENSBTAG00000000371	DIS3L	-0.11021	0.492739
ENSBTAG00000000372	TIPIN	0.12309	0.443255
ENSBTAG00000000375	SSRP1	-0.266236	0.0924636
ENSBTAG00000000376	P2RX3	-0.343286	0.0279929
ENSBTAG00000000377	BMX	0.360425	0.0206193
ENSBTAG00000000379	GOLT1B	0.0984095	0.540452
ENSBTAG00000000381	S1PR4	0.121611	0.448795
ENSBTAG00000000385	ZBTB18	-0.174787	0.274389
ENSBTAG00000000387	NICN1	-0.0450451	0.779745
ENSBTAG00000000390	TPST1	-0.0583111	0.717251
ENSBTAG00000000393	SSPN	-0.30811	0.0500158
ENSBTAG00000000396	PIM1	0.472501	0.00181252
ENSBTAG00000000400	KRT85	0.100695	0.531042
ENSBTAG00000000404	NAXE	-0.405986	0.00844636
ENSBTAG00000000405	VKORC1	-0.223773	0.159593
ENSBTAG00000000406	GPATCH4	0.147658	0.356895
ENSBTAG00000000411	HGS	0.307744	0.050303
ENSBTAG00000000417	MRPL12	-0.146084	0.3621
ENSBTAG00000000419	PHEX	-0.0452952	0.778552
ENSBTAG00000000421	EEA1	0.0694642	0.666065
ENSBTAG00000000429	DGCR2	0.301141	0.0557108
ENSBTAG00000000432	NA	-0.17128	0.284282
ENSBTAG00000000434	CRYAB	0.314455	0.0452477
ENSBTAG00000000435	TARBP2	-0.0347564	0.829196
ENSBTAG00000000436	TNFAIP3	0.24942	0.1158
ENSBTAG00000000440	HSPB2	0.328675	0.0358924
ENSBTAG00000000445	PDE6C	0.286739	0.0691211
ENSBTAG00000000446	ATP11A	-0.00162724	0.991944
ENSBTAG00000000447	FRA10AC1	-0.201591	0.20626
ENSBTAG00000000448	BDH1	-0.0402265	0.802811
ENSBTAG00000000451	TMEM126A	-0.0514867	0.749201
ENSBTAG00000000454	TMEM106C	-0.226025	0.155324
ENSBTAG00000000455	CREBZF	-0.246955	0.119565
ENSBTAG00000000459	POMGNT2	0.178287	0.264742
ENSBTAG00000000460	SYTL2	-0.089978	0.575848
ENSBTAG00000000462	CCDC102A	0.0549854	0.732766
ENSBTAG00000000472	ZNF570	-0.336484	0.0314697
ENSBTAG00000000473	ATP10D	0.0182555	0.909803
ENSBTAG00000000475	IMMP1L	-0.0594461	0.711982
ENSBTAG00000000477	TLR5	-0.430329	0.00497939
ENSBTAG00000000480	IFRD2	-0.164655	0.303599
ENSBTAG00000000483	HYAL1	0.146067	0.362157
ENSBTAG00000000484	HYAL2	-0.0625826	0.697489
ENSBTAG00000000489	WDR54	-0.0464262	0.773167
ENSBTAG00000000494	PDE4D	-0.0194331	0.904011
ENSBTAG00000000495	HAVCR2	-0.168575	0.292072
ENSBTAG00000000496	SLC12A8	0.405687	0.00849943
ENSBTAG00000000497	AKR1A1	-0.396019	0.0103748
ENSBTAG00000000500	PINX1	0.093904	0.559236
ENSBTAG00000000504	GTF2B	0.370611	0.0170644
ENSBTAG00000000505	KYAT3	0.0512756	0.750197
ENSBTAG00000000507	NR4A1	-0.437663	0.0042145
ENSBTAG00000000511	CNST	-0.0383978	0.81161
ENSBTAG00000000512	SNTA1	0.155111	0.332866
ENSBTAG00000000517	ANKRD29	-0.31615	0.0440384
ENSBTAG00000000521	PLEKHA8	-0.144394	0.36774
ENSBTAG00000000524	CSTB	0.0405265	0.80137
ENSBTAG00000000526	TOPBP1	-0.0631809	0.694736
ENSBTAG00000000527	ZFAND3	0.190574	0.232669
ENSBTAG00000000532	EXO5	-0.0217817	0.892474
ENSBTAG00000000536	ZNF395	-0.361331	0.0202796
ENSBTAG00000000539	LRRC28	0.246908	0.119638
ENSBTAG00000000542	CFAP36	-0.106604	0.507086
ENSBTAG00000000545	PPP4R3B	-0.109974	0.493672
ENSBTAG00000000546	TOB1	-0.326478	0.037224
ENSBTAG00000000550	ATP5F1D	-0.121362	0.449732
ENSBTAG00000000555	ACO1	0.0950025	0.554628
ENSBTAG00000000559	PLTP	-0.149557	0.350675
ENSBTAG00000000560	LOC507271	-0.240952	0.129117
ENSBTAG00000000563	MYD88	0.375784	0.0154667
ENSBTAG00000000564	NSG2	0.000904707	0.995521
ENSBTAG00000000565	RFX7	-0.138167	0.388971
ENSBTAG00000000566	CCDC14	-0.109177	0.496829
ENSBTAG00000000569	HES1	-0.406265	0.00839704
ENSBTAG00000000570	RET	-0.255792	0.106485
ENSBTAG00000000579	NIPBL	0.228655	0.150447
ENSBTAG00000000581	DOCK10	-0.00212659	0.989472
ENSBTAG00000000582	LY6G6E	0.11676	0.467224
ENSBTAG00000000585	LY6G6C	0.0519262	0.747131
ENSBTAG00000000586	CPLANE1	0.0714207	0.65723
ENSBTAG00000000590	POLE	0.0838929	0.602029
ENSBTAG00000000598	CST3	-0.0195495	0.903439
ENSBTAG00000000601	COL11A2	-0.069945	0.66389
ENSBTAG00000000602	RXRB	-0.235613	0.138082
ENSBTAG00000000603	JAM2	-0.041554	0.796439
ENSBTAG00000000605	ATP5PF	-0.0183296	0.909439
ENSBTAG00000000619	KRT74	-0.0246309	0.878508
ENSBTAG00000000621	CATSPERG	-0.12876	0.42237
ENSBTAG00000000622	RPS17	-0.226918	0.153655
ENSBTAG00000000629	MMS22L	0.0728066	0.651
ENSBTAG00000000632	RAD54B	-0.136518	0.394713
ENSBTAG00000000638	CDT1	-0.179233	0.262174
ENSBTAG00000000639	APRT	-0.105254	0.512509
ENSBTAG00000000640	SELENOS	0.193575	0.225259
ENSBTAG00000000641	SKAP1	-0.214845	0.177352
ENSBTAG00000000642	INTS1	0.265837	0.092972
ENSBTAG00000000646	ANAPC4	-0.207473	0.193051
ENSBTAG00000000647	SELENOO	-0.333709	0.0329865
ENSBTAG00000000650	TUBGCP6	-0.0422719	0.792999
ENSBTAG00000000653	PPP1R16B	-0.14728	0.35814
ENSBTAG00000000656	NFATC1	-0.236802	0.136047
ENSBTAG00000000658	NA	0.350267	0.0247618
ENSBTAG00000000660	FAM83D	0.0576746	0.720212
ENSBTAG00000000664	SLC22A15	-0.242255	0.126997
ENSBTAG00000000666	GHDC	0.161832	0.312081
ENSBTAG00000000667	APOL3	-0.103298	0.520419
ENSBTAG00000000668	SLC22A5	-0.0243035	0.880111
ENSBTAG00000000670	RRP9	-0.152503	0.341158
ENSBTAG00000000671	PARP3	0.343817	0.0277357
ENSBTAG00000000672	OTULINL	-0.373782	0.0160694
ENSBTAG00000000675	PGS1	0.354225	0.0230721
ENSBTAG00000000676	DOP1A	-0.0296657	0.85392
ENSBTAG00000000679	PGM3	0.345859	0.0267637
ENSBTAG00000000682	RAPGEF6	-0.0730616	0.649856
ENSBTAG00000000684	ARHGEF10L	-0.428194	0.0052236
ENSBTAG00000000686	NANP	-0.116993	0.466332
ENSBTAG00000000687	POC1B	-0.155905	0.330366
ENSBTAG00000000694	TAF10	-0.0530609	0.741793
ENSBTAG00000000695	UBAP2	-0.121346	0.44979
ENSBTAG00000000696	ILK	0.0809273	0.614972
ENSBTAG00000000697	RRP8	0.211951	0.183403
ENSBTAG00000000699	AOPEP	-0.12365	0.441168
ENSBTAG00000000710	PIP5K1C	-0.00553313	0.972611
ENSBTAG00000000711	NDRG1	0.162405	0.310345
ENSBTAG00000000712	FBXW2	0.101105	0.529362
ENSBTAG00000000713	AGFG2	-0.44451	0.00359482
ENSBTAG00000000715	LOC530077	-0.194117	0.223937
ENSBTAG00000000717	PLPP2	-0.145306	0.364689
ENSBTAG00000000718	TMPRSS9	-0.00421888	0.979115
ENSBTAG00000000725	USP42	-0.133682	0.404698
ENSBTAG00000000727	RNF169	0.137831	0.390138
ENSBTAG00000000735	BCL2A1	-0.145903	0.362701
ENSBTAG00000000736	LRP8	-0.0551361	0.73206
ENSBTAG00000000737	DMXL2	0.302387	0.0546568
ENSBTAG00000000738	DAPK1	-0.188141	0.2388
ENSBTAG00000000746	KAT2B	0.342697	0.0282811
ENSBTAG00000000750	MSL2	0.00855741	0.957652
ENSBTAG00000000752	SGO1	0.264032	0.0952975
ENSBTAG00000000754	PPP2R5A	0.191092	0.231378
ENSBTAG00000000755	ZFR2	-0.445203	0.00353684
ENSBTAG00000000758	PACC1	-0.121247	0.450162
ENSBTAG00000000759	NENF	-0.383222	0.0133921
ENSBTAG00000000764	GIPC1	-0.48649	0.00125911
ENSBTAG00000000767	NA	0.0966757	0.547644
ENSBTAG00000000770	PGM2L1	-0.23803	0.133969
ENSBTAG00000000778	HSP90AB1	0.585753	5.73653e-05
ENSBTAG00000000781	HIP1	0.167146	0.296242
ENSBTAG00000000783	TGFA	0.405543	0.00852503
ENSBTAG00000000785	PASK	-0.187436	0.240598
ENSBTAG00000000786	NQO2	-0.253646	0.109555
ENSBTAG00000000795	NMNAT2	0.135535	0.398157
ENSBTAG00000000799	ICA1	0.00541739	0.973184
ENSBTAG00000000801	NA	0.000295476	0.998537
ENSBTAG00000000803	ZNF667	-0.0921451	0.56665
ENSBTAG00000000804	MOB3B	-0.135169	0.399442
ENSBTAG00000000806	ATAD1	0.168382	0.292632
ENSBTAG00000000807	TMED3	0.291777	0.0641681
ENSBTAG00000000811	DDX49	-0.178896	0.263085
ENSBTAG00000000812	CD300A	0.279008	0.0773054
ENSBTAG00000000813	HOMER3	-0.0942855	0.557634
ENSBTAG00000000815	EPHA2	-0.110681	0.490883
ENSBTAG00000000816	PRDM1	0.442864	0.003736
ENSBTAG00000000817	SYNJ2	-0.0996846	0.535191
ENSBTAG00000000819	RFX3	-0.123898	0.440243
ENSBTAG00000000820	GNG11	0.312382	0.0467635
ENSBTAG00000000825	MRPS26	-0.0362186	0.822124
ENSBTAG00000000827	TAOK1	0.133203	0.4064
ENSBTAG00000000829	SHPK	-0.120763	0.451986
ENSBTAG00000000830	GPR137B	0.102407	0.524042
ENSBTAG00000000831	CTNS	0.359764	0.02087
ENSBTAG00000000833	TAX1BP3	0.218245	0.170431
ENSBTAG00000000837	PARP1	-0.317029	0.0434221
ENSBTAG00000000842	UBASH3B	-0.0126762	0.937303
ENSBTAG00000000843	NDRG2	-0.167708	0.294597
ENSBTAG00000000851	CYP20A1	0.285135	0.0707602
ENSBTAG00000000855	NXN	-0.319214	0.0419187
ENSBTAG00000000856	FBXL6	-0.192418	0.228096
ENSBTAG00000000857	SLC52A2	0.0489741	0.761073
ENSBTAG00000000859	SLC38A1	0.0355753	0.825234
ENSBTAG00000000868	ZFP1	-0.341784	0.0287321
ENSBTAG00000000869	OBI1	-0.199496	0.211113
ENSBTAG00000000873	SLC13A3	0.135113	0.399639
ENSBTAG00000000874	CAST	0.216821	0.173305
ENSBTAG00000000875	CEP131	0.206534	0.195117
ENSBTAG00000000877	ETFBKMT	-0.117998	0.462482
ENSBTAG00000000878	RB1CC1	0.350125	0.0248242
ENSBTAG00000000879	C14H8orf33	-0.361182	0.0203352
ENSBTAG00000000880	GINM1	-0.000176593	0.999126
ENSBTAG00000000885	NA	-0.128862	0.421998
ENSBTAG00000000892	CGAS	0.186629	0.242665
ENSBTAG00000000894	PGK1	0.202362	0.204493
ENSBTAG00000000897	IQGAP2	-0.0537381	0.738612
ENSBTAG00000000900	LRRC8C	-0.141547	0.37736
ENSBTAG00000000902	OGT	0.138509	0.387787
ENSBTAG00000000911	UBE2H	0.411633	0.00749703
ENSBTAG00000000913	UQCR10	-0.0394637	0.806478
ENSBTAG00000000917	BMP1	0.0848698	0.597791
ENSBTAG00000000918	ERMARD	0.0718327	0.655376
ENSBTAG00000000920	DNAH17	0.219763	0.167403
ENSBTAG00000000928	SPECC1	0.286007	0.0698662
ENSBTAG00000000933	CCDC183	0.161279	0.313758
ENSBTAG00000000936	SLC39A2	-0.0877768	0.585259
ENSBTAG00000000937	ITPRID2	0.192564	0.227738
ENSBTAG00000000939	KIF16B	0.151166	0.345457
ENSBTAG00000000940	TBCC	-0.31531	0.044635
ENSBTAG00000000941	PLEKHB2	0.0822662	0.609114
ENSBTAG00000000942	SIPA1L2	0.130111	0.417476
ENSBTAG00000000943	ZNF286A	-0.203363	0.202217
ENSBTAG00000000944	LPCAT1	-0.0374887	0.815992
ENSBTAG00000000945	ATP2C2	0.223798	0.159546
ENSBTAG00000000946	MEAK7	0.0253235	0.875119
ENSBTAG00000000951	JAKMIP3	-0.142915	0.372719
ENSBTAG00000000955	RBM41	0.146009	0.362351
ENSBTAG00000000957	CDKN2AIP	0.243727	0.124633
ENSBTAG00000000961	NEURL2	-0.193153	0.22629
ENSBTAG00000000962	STAP1	0.0419862	0.794367
ENSBTAG00000000964	FCRL5	-0.317094	0.0433763
ENSBTAG00000000966	LOC618565	-0.112539	0.483588
ENSBTAG00000000974	IARS1	-0.168436	0.292475
ENSBTAG00000000977	CADM1	0.238701	0.132843
ENSBTAG00000000981	KLHDC8B	0.192064	0.228969
ENSBTAG00000000985	RAB10	-0.141275	0.378287
ENSBTAG00000000988	BRCA2	-0.0931047	0.5626
ENSBTAG00000000993	N4BP2L1	0.195206	0.221299
ENSBTAG00000000995	TENT5A	0.196328	0.218603
ENSBTAG00000000998	SLC39A6	-0.0945475	0.556534
ENSBTAG00000001001	ANKRD55	-0.432373	0.00475493
ENSBTAG00000001002	TCF7	-0.200023	0.209886
ENSBTAG00000001005	ZNF280B	-0.04283	0.790326
ENSBTAG00000001007	SLC25A43	-0.138719	0.38706
ENSBTAG00000001008	PRF1	-0.174409	0.275443
ENSBTAG00000001009	HCLS1	0.215192	0.176637
ENSBTAG00000001014	MAPK7	0.00810835	0.959872
ENSBTAG00000001017	SLK	0.0121574	0.939864
ENSBTAG00000001022	AMDHD2	0.0867832	0.589529
ENSBTAG00000001027	SERPINH1	0.237263	0.135264
ENSBTAG00000001029	RASGRP2	0.195174	0.221375
ENSBTAG00000001030	MTMR3	0.326437	0.0372496
ENSBTAG00000001032	PYGM	-0.516392	0.000547745
ENSBTAG00000001034	IL18R1	0.380417	0.014145
ENSBTAG00000001036	HIBADH	0.169383	0.289731
ENSBTAG00000001037	MAP4K2	-0.0725187	0.652292
ENSBTAG00000001038	SNRPB	-0.1772	0.267712
ENSBTAG00000001042	MXD1	0.381854	0.013755
ENSBTAG00000001050	LDLRAP1	-0.289202	0.0666633
ENSBTAG00000001051	NA	0.398961	0.00976974
ENSBTAG00000001057	ARFGAP3	0.0937694	0.559801
ENSBTAG00000001058	SRPK3	0.227416	0.152731
ENSBTAG00000001059	IDH3G	-0.344332	0.027488
ENSBTAG00000001060	CXCR4	0.130204	0.417142
ENSBTAG00000001061	PRKCA	0.103263	0.520562
ENSBTAG00000001066	PILRA	-0.0325681	0.839806
ENSBTAG00000001068	ZCWPW1	-0.225309	0.156673
ENSBTAG00000001069	TP53	-0.36346	0.0195005
ENSBTAG00000001074	SAYSD1	-0.223843	0.159459
ENSBTAG00000001077	OSBPL5	-0.099193	0.537216
ENSBTAG00000001080	SPAG17	0.128644	0.422791
ENSBTAG00000001083	MAP3K20	0.118383	0.461015
ENSBTAG00000001085	FAM20A	0.0949861	0.554697
ENSBTAG00000001086	FHL2	-0.0669036	0.677695
ENSBTAG00000001093	KLHL23	-0.101084	0.529448
ENSBTAG00000001096	PRKRA	0.159254	0.319954
ENSBTAG00000001099	PIANP	-0.0735512	0.647662
ENSBTAG00000001101	IFNLR1	-0.38056	0.0141058
ENSBTAG00000001105	ANXA4	0.0352377	0.826867
ENSBTAG00000001107	CACYBP	0.449439	0.00319954
ENSBTAG00000001110	SLC16A5	0.0825264	0.607978
ENSBTAG00000001112	SMOX	0.355172	0.0226824
ENSBTAG00000001114	PRKD3	-0.132909	0.407443
ENSBTAG00000001116	P4HA2	0.402106	0.00915682
ENSBTAG00000001117	ANKRD50	0.166894	0.296979
ENSBTAG00000001120	CORO6	0.351104	0.0243965
ENSBTAG00000001123	SNRNP48	0.263003	0.0966422
ENSBTAG00000001124	GALC	0.121587	0.448884
ENSBTAG00000001125	ADAMDEC1	0.13147	0.412585
ENSBTAG00000001126	BMP2K	0.100035	0.533749
ENSBTAG00000001131	SLC12A9	0.232491	0.143533
ENSBTAG00000001132	GTDC1	0.116407	0.468582
ENSBTAG00000001133	VWA8	-0.237389	0.135051
ENSBTAG00000001136	NA	0.17352	0.277936
ENSBTAG00000001137	CLTA	0.151666	0.343846
ENSBTAG00000001139	ACHE	-0.108197	0.500721
ENSBTAG00000001141	ADAM17	0.16725	0.295935
ENSBTAG00000001142	GNE	0.0520683	0.746461
ENSBTAG00000001143	LOC512486	0.114948	0.474212
ENSBTAG00000001146	HIVEP2	-0.136091	0.396205
ENSBTAG00000001151	APLP1	-0.263292	0.0962633
ENSBTAG00000001152	TLE6	-0.234338	0.14029
ENSBTAG00000001153	TLE2	-0.326561	0.037173
ENSBTAG00000001156	ST3GAL1	-0.0779833	0.627936
ENSBTAG00000001161	SINHCAF	-0.266425	0.0922243
ENSBTAG00000001163	MACROH2A2	-0.128809	0.422193
ENSBTAG00000001165	AIFM2	-0.369896	0.017296
ENSBTAG00000001168	BRAP	0.0853841	0.595565
ENSBTAG00000001173	PLXNA2	0.430054	0.00501029
ENSBTAG00000001174	MRPL15	0.0307158	0.848808
ENSBTAG00000001178	USPL1	0.136546	0.394615
ENSBTAG00000001179	TEP1	0.00236893	0.988272
ENSBTAG00000001182	SEPTIN7	-0.259303	0.101602
ENSBTAG00000001183	KLHL33	-0.179128	0.262458
ENSBTAG00000001185	KMT5B	0.246077	0.120929
ENSBTAG00000001188	ROM1	-0.297518	0.0588702
ENSBTAG00000001192	STX12	-0.19174	0.229771
ENSBTAG00000001197	SLAMF7	-0.082867	0.606493
ENSBTAG00000001198	GIMAP7	-0.14283	0.373006
ENSBTAG00000001204	JCAD	-0.232078	0.144267
ENSBTAG00000001213	NA	-0.326799	0.0370272
ENSBTAG00000001223	CAAP1	-0.156753	0.32771
ENSBTAG00000001224	ATP9B	-0.318941	0.0421043
ENSBTAG00000001228	CEND1	-0.229902	0.148172
ENSBTAG00000001229	SLC25A22	0.0966856	0.547603
ENSBTAG00000001233	MPZL3	0.418257	0.00650205
ENSBTAG00000001235	CD200R1L	-0.406654	0.00832893
ENSBTAG00000001243	AP3M2	0.017829	0.911902
ENSBTAG00000001252	HIVEP1	0.157033	0.326837
ENSBTAG00000001257	AGTPBP1	-0.348933	0.025354
ENSBTAG00000001269	TMEM165	0.312929	0.0463599
ENSBTAG00000001273	NLRP3	0.136102	0.396166
ENSBTAG00000001280	CLPB	0.231132	0.145955
ENSBTAG00000001282	RALGAPA1	-0.0842034	0.60068
ENSBTAG00000001283	RIC1	0.0666725	0.678749
ENSBTAG00000001286	ELMO3	0.280983	0.0751461
ENSBTAG00000001287	LOC525426	0.176378	0.269976
ENSBTAG00000001290	TUBD1	0.258976	0.102049
ENSBTAG00000001292	LTF	0.171205	0.284496
ENSBTAG00000001293	CFAP91	-0.0364077	0.82121
ENSBTAG00000001294	PPP1R15A	0.348098	0.0257308
ENSBTAG00000001295	DEPDC5	-0.201181	0.207203
ENSBTAG00000001296	TMEM50A	0.268221	0.0899678
ENSBTAG00000001298	STAMBPL1	-0.293826	0.0622355
ENSBTAG00000001301	LRRC32	-0.491449	0.00110246
ENSBTAG00000001302	MRPS28	-0.101114	0.529322
ENSBTAG00000001303	HSPB8	-0.108247	0.500524
ENSBTAG00000001305	ATP2B2	0.0602919	0.708063
ENSBTAG00000001306	FXN	-0.0189787	0.906246
ENSBTAG00000001308	LOC522763	0.0419739	0.794426
ENSBTAG00000001314	TRMT6	-0.107901	0.5019
ENSBTAG00000001321	IL1B	0.255039	0.107554
ENSBTAG00000001325	UPB1	-0.100523	0.531746
ENSBTAG00000001332	MYO1C	-0.253935	0.109138
ENSBTAG00000001333	PPARG	0.0630557	0.695312
ENSBTAG00000001338	CCR3	0.136623	0.394344
ENSBTAG00000001343	DEPDC1	-0.0126521	0.937422
ENSBTAG00000001346	STRA8	0.360533	0.0205786
ENSBTAG00000001348	COMMD8	-0.289529	0.0663423
ENSBTAG00000001352	ENTR1	-0.115857	0.470701
ENSBTAG00000001354	INPP5E	-0.398381	0.00988668
ENSBTAG00000001359	B3GNT7	-0.201642	0.206142
ENSBTAG00000001360	RPS12	-0.335861	0.0318051
ENSBTAG00000001364	DPH6	-0.220972	0.165019
ENSBTAG00000001368	LGALS3BP	0.343999	0.0276476
ENSBTAG00000001385	ZSCAN2	-0.231747	0.144856
ENSBTAG00000001387	WDR73	-0.0105713	0.947698
ENSBTAG00000001390	B4GALT4	0.300191	0.0565263
ENSBTAG00000001391	ANKRD42	-0.0562032	0.727072
ENSBTAG00000001393	MTF2	-0.231409	0.145459
ENSBTAG00000001395	C1H21orf91	0.0589704	0.714188
ENSBTAG00000001396	ADAMTS7	0.052937	0.742375
ENSBTAG00000001403	PRKCI	-0.113451	0.480025
ENSBTAG00000001405	GLCE	-0.496584	0.000958724
ENSBTAG00000001408	CNRIP1	-0.0996533	0.53532
ENSBTAG00000001410	GRAMD1B	0.126154	0.431898
ENSBTAG00000001412	N6AMT1	0.0474352	0.768371
ENSBTAG00000001414	KCTD12	-0.0221544	0.890646
ENSBTAG00000001420	ABHD12	0.229292	0.149282
ENSBTAG00000001424	MSH6	-0.276066	0.080611
ENSBTAG00000001425	FBXO11	0.369793	0.0173293
ENSBTAG00000001444	TNXB	-0.136414	0.395076
ENSBTAG00000001446	ABRACL	-0.114832	0.474662
ENSBTAG00000001449	SRA1	0.238607	0.132999
ENSBTAG00000001450	APBB3	-0.0596191	0.711179
ENSBTAG00000001457	TMEM267	-0.144238	0.368266
ENSBTAG00000001460	LIN7C	-0.153609	0.337626
ENSBTAG00000001462	FLT4	0.219421	0.168081
ENSBTAG00000001463	TNKS	0.0637748	0.692007
ENSBTAG00000001465	P2RY1	0.373034	0.0162996
ENSBTAG00000001468	SAMD4A	0.252077	0.111844
ENSBTAG00000001471	POC1A	-0.219337	0.168248
ENSBTAG00000001473	ARVCF	0.204875	0.198808
ENSBTAG00000001474	NRGN	-0.0788391	0.624156
ENSBTAG00000001475	MCUR1	-0.263152	0.0964462
ENSBTAG00000001477	NA	0.312975	0.0463255
ENSBTAG00000001478	DESI2	0.0617004	0.701554
ENSBTAG00000001483	SRGAP2	0.0518391	0.747541
ENSBTAG00000001484	LZTFL1	-0.250641	0.113969
ENSBTAG00000001489	TUBA1A	-0.012422	0.938558
ENSBTAG00000001492	FYB1	0.384103	0.013163
ENSBTAG00000001497	MRAS	0.0112379	0.944405
ENSBTAG00000001499	TRIM33	-0.0878175	0.585084
ENSBTAG00000001500	FIGNL1	-0.115658	0.471468
ENSBTAG00000001504	NOP14	-0.0670341	0.677101
ENSBTAG00000001505	GRK4	-0.142729	0.373348
ENSBTAG00000001507	CLCN5	0.187681	0.239971
ENSBTAG00000001508	SH3RF1	0.297704	0.058705
ENSBTAG00000001509	ELK3	-0.219064	0.168791
ENSBTAG00000001510	CDK17	0.175666	0.271943
ENSBTAG00000001511	BCL6	0.369629	0.0173829
ENSBTAG00000001512	ZFP64	-0.295639	0.0605645
ENSBTAG00000001513	PDIK1L	-0.0433026	0.788066
ENSBTAG00000001514	ASB11	0.129185	0.420828
ENSBTAG00000001523	YES1	0.128708	0.422558
ENSBTAG00000001529	NSD3	0.127405	0.427308
ENSBTAG00000001537	TSKU	-0.245878	0.121238
ENSBTAG00000001538	NA	-0.240759	0.129435
ENSBTAG00000001539	SAV1	-0.071024	0.659018
ENSBTAG00000001543	BRI3BP	-0.0543089	0.735935
ENSBTAG00000001548	NA	-0.0582657	0.717462
ENSBTAG00000001551	PLEKHG3	0.221541	0.163906
ENSBTAG00000001562	NFE2	0.419063	0.00638911
ENSBTAG00000001564	PDE4DIP	0.241598	0.128062
ENSBTAG00000001573	JMJD1C	0.101889	0.526156
ENSBTAG00000001575	CALM2	-0.0986048	0.539645
ENSBTAG00000001576	TMEM140	0.318306	0.0425383
ENSBTAG00000001578	ADPGK	-0.0455082	0.777537
ENSBTAG00000001579	AGO2	0.0699253	0.663979
ENSBTAG00000001580	CLGN	-0.220267	0.166407
ENSBTAG00000001585	WIPF1	0.321273	0.0405416
ENSBTAG00000001586	OTUD7B	0.14123	0.378442
ENSBTAG00000001592	INSIG1	-0.103031	0.521503
ENSBTAG00000001593	OGFOD2	-0.339608	0.0298312
ENSBTAG00000001594	ARL6IP4	-0.170002	0.287945
ENSBTAG00000001597	PITPNM2	-0.258377	0.102872
ENSBTAG00000001599	SV2A	-0.12873	0.422478
ENSBTAG00000001600	DCUN1D4	-0.0357329	0.824472
ENSBTAG00000001601	PKM	0.299763	0.0568966
ENSBTAG00000001602	IL4R	0.322695	0.0396127
ENSBTAG00000001607	TMEM41B	0.0326128	0.839589
ENSBTAG00000001609	MAP2K6	-0.40912	0.00790744
ENSBTAG00000001610	SLC4A1	-0.406462	0.00836251
ENSBTAG00000001614	ZNF174	-0.204685	0.199236
ENSBTAG00000001615	RUNDC3A	-0.384829	0.0129765
ENSBTAG00000001616	ZNF592	0.275917	0.0807819
ENSBTAG00000001617	G2E3	-0.0777194	0.629104
ENSBTAG00000001618	ALPK3	0.51152	0.000630591
ENSBTAG00000001619	SERINC5	-0.153055	0.339392
ENSBTAG00000001626	CTPS1	-0.275066	0.0817604
ENSBTAG00000001627	NA	-0.00503439	0.975079
ENSBTAG00000001629	SCMH1	-0.190957	0.231716
ENSBTAG00000001631	KIFC1	-0.141921	0.376089
ENSBTAG00000001632	NBR1	0.185498	0.245582
ENSBTAG00000001634	PHF1	0.216654	0.173644
ENSBTAG00000001635	CUTA	-0.33747	0.0309448
ENSBTAG00000001637	FUNDC1	0.1999	0.210171
ENSBTAG00000001640	EPB41L1	-0.371876	0.0166615
ENSBTAG00000001644	MDN1	0.227154	0.153216
ENSBTAG00000001647	PLEKHJ1	0.092172	0.566537
ENSBTAG00000001648	RPL21	-0.263843	0.0955424
ENSBTAG00000001649	ZFPM2	0.113218	0.480933
ENSBTAG00000001651	SYF2	0.183255	0.251439
ENSBTAG00000001652	SLCO3A1	-0.171265	0.284325
ENSBTAG00000001654	SNTB2	0.277595	0.0788793
ENSBTAG00000001656	TMEM254	-0.349	0.025324
ENSBTAG00000001657	PICALM	0.233671	0.141454
ENSBTAG00000001660	SPTY2D1	-0.002259	0.988816
ENSBTAG00000001662	EHD3	0.0684528	0.67065
ENSBTAG00000001663	PDF	-0.0319782	0.842671
ENSBTAG00000001666	NIP7	-0.0122006	0.939651
ENSBTAG00000001673	C2CD5	-0.334839	0.0323618
ENSBTAG00000001692	NDST1	-0.2494	0.11583
ENSBTAG00000001698	CHTF8	-0.176209	0.270441
ENSBTAG00000001708	TTLL12	0.306388	0.051378
ENSBTAG00000001710	CMTM8	-0.184167	0.249048
ENSBTAG00000001712	CMTM7	-0.348974	0.025336
ENSBTAG00000001714	MFSD9	-0.226155	0.15508
ENSBTAG00000001717	AURKB	-0.0728344	0.650875
ENSBTAG00000001721	GYG1	0.0809331	0.614947
ENSBTAG00000001727	PRXL2B	-0.167078	0.296439
ENSBTAG00000001728	IGSF10	0.354776	0.0228446
ENSBTAG00000001729	DUSP10	-0.192968	0.226746
ENSBTAG00000001735	ADAM11	-0.0829507	0.606128
ENSBTAG00000001737	TUT7	0.373131	0.0162696
ENSBTAG00000001739	CDH20	0.391354	0.0113993
ENSBTAG00000001747	PEX3	0.211387	0.184599
ENSBTAG00000001748	TRIM45	-0.308154	0.0499815
ENSBTAG00000001749	SENP2	0.340754	0.029248
ENSBTAG00000001752	FUCA2	0.221917	0.163175
ENSBTAG00000001754	AHCYL2	-0.205287	0.197888
ENSBTAG00000001762	RFXANK	0.266634	0.0919585
ENSBTAG00000001763	NR2C2AP	-0.0796471	0.620596
ENSBTAG00000001767	NA	-0.240846	0.129292
ENSBTAG00000001768	TXLNG	-0.0140766	0.930392
ENSBTAG00000001773	NA	0.132876	0.407562
ENSBTAG00000001774	SPRY2	0.032682	0.839253
ENSBTAG00000001775	RINL	0.340273	0.0294919
ENSBTAG00000001777	RPLP2	-0.267196	0.0912504
ENSBTAG00000001782	MRPS12	-0.26506	0.0939677
ENSBTAG00000001785	TGM3	0.295416	0.0607682
ENSBTAG00000001790	SAFB2	0.357318	0.0218197
ENSBTAG00000001792	MICOS13	-0.26792	0.0903426
ENSBTAG00000001793	HSD11B1L	-0.29387	0.0621944
ENSBTAG00000001794	RPL36	-0.314155	0.0454647
ENSBTAG00000001795	LONP1	-0.122363	0.445972
ENSBTAG00000001796	CATSPERD	-0.212209	0.182857
ENSBTAG00000001801	SYT4	0.3249	0.0382055
ENSBTAG00000001805	TWSG1	-0.279652	0.0765952
ENSBTAG00000001806	IQCD	0.0352483	0.826816
ENSBTAG00000001810	SCAF11	-0.0107854	0.94664
ENSBTAG00000001814	PLXND1	-0.183243	0.251471
ENSBTAG00000001815	ARHGEF5	0.266658	0.0919286
ENSBTAG00000001816	SLC25A42	-0.21106	0.185295
ENSBTAG00000001817	TMEM161A	-0.151176	0.345423
ENSBTAG00000001818	MEF2B	0.0082058	0.95939
ENSBTAG00000001821	PRRC2C	0.14023	0.381859
ENSBTAG00000001822	SNX10	0.205207	0.198068
ENSBTAG00000001824	SLC2A6	-0.0837279	0.602746
ENSBTAG00000001826	SASH1	0.201901	0.205549
ENSBTAG00000001828	SCRN2	0.225217	0.156845
ENSBTAG00000001829	SLC17A9	0.476387	0.00164055
ENSBTAG00000001835	GJA1	0.0460857	0.774787
ENSBTAG00000001838	LRRC36	0.200746	0.208207
ENSBTAG00000001839	OCIAD2	0.217428	0.172075
ENSBTAG00000001842	GSTM3	0.0356827	0.824715
ENSBTAG00000001844	MOGS	0.149006	0.352475
ENSBTAG00000001847	CNTLN	0.203388	0.202158
ENSBTAG00000001852	BREH1	-0.290951	0.0649599
ENSBTAG00000001857	DOK4	-0.0672327	0.676196
ENSBTAG00000001858	NA	-0.189463	0.235457
ENSBTAG00000001861	SESTD1	0.201722	0.205959
ENSBTAG00000001867	SACS	0.00294216	0.985434
ENSBTAG00000001868	PCYT2	-0.216152	0.174669
ENSBTAG00000001872	ORC6	-0.207089	0.193895
ENSBTAG00000001874	DOCK3	0.222837	0.161392
ENSBTAG00000001877	HMGN5	-0.0420368	0.794125
ENSBTAG00000001881	SLC10A1	0.461275	0.0024018
ENSBTAG00000001882	CD79A	-0.356231	0.0222531
ENSBTAG00000001886	FAM122B	-0.14519	0.365079
ENSBTAG00000001887	STAM2	0.342815	0.0282229
ENSBTAG00000001888	MED13L	0.158063	0.323632
ENSBTAG00000001889	C22H3orf14	-0.162019	0.311512
ENSBTAG00000001890	RUBCN	0.0715077	0.656838
ENSBTAG00000001892	YAE1	-0.26247	0.0973448
ENSBTAG00000001894	NEDD1	-0.0149537	0.926067
ENSBTAG00000001898	CCDC112	-0.0290778	0.856784
ENSBTAG00000001900	NA	-0.23812	0.133817
ENSBTAG00000001902	CEP295	0.177718	0.266294
ENSBTAG00000001903	C11H2orf50	-0.253806	0.109324
ENSBTAG00000001904	ZNF276	0.36416	0.01925
ENSBTAG00000001906	FANCA	0.0367256	0.819675
ENSBTAG00000001919	ZNF652	-0.273879	0.0831393
ENSBTAG00000001920	POLQ	0.226794	0.153887
ENSBTAG00000001928	PDIA6	0.243168	0.125527
ENSBTAG00000001931	TRABD	-0.222782	0.161498
ENSBTAG00000001932	CRAT	0.0950402	0.55447
ENSBTAG00000001933	PTPA	0.0569652	0.723517
ENSBTAG00000001937	ANAPC11	-0.312544	0.0466438
ENSBTAG00000001938	CKS2	0.190895	0.23187
ENSBTAG00000001941	SEMA4D	0.404042	0.00879614
ENSBTAG00000001942	SNX27	0.286792	0.0690682
ENSBTAG00000001945	ARG2	0.347363	0.0260663
ENSBTAG00000001948	VTI1B	0.266339	0.0923325
ENSBTAG00000001950	RDH11	-0.155993	0.330091
ENSBTAG00000001961	MAP1B	0.445514	0.00351107
ENSBTAG00000001962	MRPS27	-0.241335	0.128491
ENSBTAG00000001977	YIPF6	0.0557535	0.729173
ENSBTAG00000001981	SLC6A17	-0.436529	0.00432558
ENSBTAG00000001983	SMAGP	-0.364442	0.0191495
ENSBTAG00000001987	SWAP70	-0.286576	0.0692869
ENSBTAG00000001992	CYP51A1	-0.174223	0.275965
ENSBTAG00000001996	NA	-0.0797883	0.619974
ENSBTAG00000002000	TIMM8B	0.341466	0.0288904
ENSBTAG00000002002	NA	-0.226529	0.154381
ENSBTAG00000002004	LLPH	0.0792135	0.622505
ENSBTAG00000002006	THBS1	0.0231312	0.885855
ENSBTAG00000002010	PI4K2A	0.0959281	0.550759
ENSBTAG00000002015	RPS6KA6	-0.00222155	0.989002
ENSBTAG00000002018	EIF5A	-0.249443	0.115766
ENSBTAG00000002020	CREBRF	0.180787	0.257992
ENSBTAG00000002025	AMIGO2	-0.340963	0.0291428
ENSBTAG00000002026	RPL5	-0.291411	0.0645178
ENSBTAG00000002027	FAM167B	0.244549	0.123328
ENSBTAG00000002028	DIPK1A	-0.192659	0.227504
ENSBTAG00000002033	UBXN2A	0.345948	0.026722
ENSBTAG00000002034	MFSD2B	0.306289	0.0514565
ENSBTAG00000002036	CACNB1	-0.334029	0.0328089
ENSBTAG00000002037	ATXN7L1	-0.198992	0.212292
ENSBTAG00000002038	RPL14	-0.185608	0.245297
ENSBTAG00000002048	PTPN11	-0.0937112	0.560047
ENSBTAG00000002049	HADH	-0.370211	0.0171938
ENSBTAG00000002050	COA7	-0.0930158	0.562974
ENSBTAG00000002051	ARAP1	0.340874	0.0291878
ENSBTAG00000002052	PLOD1	0.249309	0.115969
ENSBTAG00000002055	ZFP28	0.119865	0.455381
ENSBTAG00000002056	MARS2	-0.0317675	0.843694
ENSBTAG00000002060	RPL19	-0.250467	0.114229
ENSBTAG00000002068	TAGLN2	-0.287303	0.0685526
ENSBTAG00000002069	BOLA	0.164575	0.303838
ENSBTAG00000002072	ERCC2	-0.141442	0.377718
ENSBTAG00000002075	MME	-0.0492193	0.759912
ENSBTAG00000002076	STAU2	-0.165344	0.301553
ENSBTAG00000002078	KDM4A	0.318991	0.0420707
ENSBTAG00000002082	MARCKS	0.380965	0.0139952
ENSBTAG00000002083	AUTS2	0.208963	0.189801
ENSBTAG00000002090	CPSF4	0.0170308	0.915832
ENSBTAG00000002096	FCGR3A	-0.0660827	0.68144
ENSBTAG00000002098	CDC34	-0.17281	0.279938
ENSBTAG00000002100	GZMM	-0.276848	0.079722
ENSBTAG00000002103	PLCG2	-0.0497038	0.75762
ENSBTAG00000002105	TEX261	0.289619	0.0662538
ENSBTAG00000002108	YWHAQ	-0.315556	0.0444596
ENSBTAG00000002112	INSIG2	0.173984	0.276633
ENSBTAG00000002113	NA	0.0341629	0.832071
ENSBTAG00000002116	ZCCHC3	-0.260879	0.0994658
ENSBTAG00000002117	KIF18A	-0.0275412	0.86428
ENSBTAG00000002121	CDK2AP2	-0.0106877	0.947123
ENSBTAG00000002125	GNAL	0.27515	0.0816625
ENSBTAG00000002126	PFKFB2	0.0162381	0.919737
ENSBTAG00000002127	TCP11L2	-0.00700481	0.96533
ENSBTAG00000002129	KLF5	0.248842	0.116676
ENSBTAG00000002135	CD69	0.188851	0.237
ENSBTAG00000002136	FCHO1	-0.197063	0.21685
ENSBTAG00000002144	ADRB2	-0.458108	0.00259593
ENSBTAG00000002148	RAB3D	0.332934	0.0334211
ENSBTAG00000002154	GPR141	0.141033	0.379111
ENSBTAG00000002163	PTGER2	0.0249283	0.877053
ENSBTAG00000002171	FAM135A	0.357995	0.0215534
ENSBTAG00000002175	SRPK2	0.29392	0.0621479
ENSBTAG00000002176	NSMCE1	0.160644	0.315694
ENSBTAG00000002177	PIKFYVE	-0.211114	0.18518
ENSBTAG00000002179	CDIN1	-0.115012	0.473967
ENSBTAG00000002182	COX17	0.208065	0.191756
ENSBTAG00000002187	SERINC3	0.159961	0.317783
ENSBTAG00000002190	DOCK8	0.271167	0.08636
ENSBTAG00000002191	RRP12	0.0643235	0.689489
ENSBTAG00000002192	VXN	0.141706	0.37682
ENSBTAG00000002199	CORIN	0.0679239	0.673052
ENSBTAG00000002202	CRAMP1	-0.0446192	0.781776
ENSBTAG00000002210	LAS1L	-0.31851	0.0423986
ENSBTAG00000002211	MAPK8IP3	-0.259453	0.101397
ENSBTAG00000002219	ATAD3A	-0.0328035	0.838663
ENSBTAG00000002220	SPTLC1	0.0519529	0.747005
ENSBTAG00000002226	FBXO31	0.00343751	0.982982
ENSBTAG00000002233	CPNE2	0.372367	0.0165071
ENSBTAG00000002238	ARL2	-0.327286	0.0367297
ENSBTAG00000002243	SNX15	0.106562	0.507252
ENSBTAG00000002247	LOC100848288	0.194944	0.221931
ENSBTAG00000002248	SAC3D1	-0.162625	0.309682
ENSBTAG00000002251	NA	0.223009	0.16106
ENSBTAG00000002260	NCAPD3	-0.0743366	0.644148
ENSBTAG00000002266	NPL	0.100338	0.532504
ENSBTAG00000002271	CDADC1	-0.275998	0.0806888
ENSBTAG00000002272	KCTD18	-0.470864	0.00188958
ENSBTAG00000002277	MLLT1	-0.184044	0.249367
ENSBTAG00000002278	FBN1	-0.0663581	0.680183
ENSBTAG00000002279	LUC7L3	0.031207	0.846419
ENSBTAG00000002280	KIF5B	0.161628	0.312697
ENSBTAG00000002286	DNAJC18	-0.228343	0.151019
ENSBTAG00000002287	CHD9	-0.173621	0.277653
ENSBTAG00000002290	NA	0.225737	0.155865
ENSBTAG00000002291	ZBTB41	-0.0521029	0.746299
ENSBTAG00000002292	SMARCA1	-0.398466	0.00986946
ENSBTAG00000002293	ARL5A	-0.19212	0.228831
ENSBTAG00000002295	ATF2	-0.0793922	0.621718
ENSBTAG00000002296	STING1	-0.250296	0.114484
ENSBTAG00000002298	CKAP2L	0.081134	0.614066
ENSBTAG00000002299	SEL1L3	-0.344732	0.0272968
ENSBTAG00000002302	CD59	0.0817446	0.611393
ENSBTAG00000002313	ITPR2	0.206018	0.196261
ENSBTAG00000002319	HMCN2	0.420062	0.00625151
ENSBTAG00000002321	AMT	0.0618775	0.700738
ENSBTAG00000002326	LGALS3	0.218678	0.169563
ENSBTAG00000002327	TMEM208	0.0647929	0.687338
ENSBTAG00000002329	ASAP2	0.285635	0.0702462
ENSBTAG00000002331	DLGAP5	0.0537035	0.738775
ENSBTAG00000002333	HOPX	-0.162037	0.311458
ENSBTAG00000002336	RCOR1	0.296505	0.0597785
ENSBTAG00000002340	STEAP4	0.303166	0.0540051
ENSBTAG00000002341	ETS1	-0.280451	0.075722
ENSBTAG00000002348	SLC4A4	-0.207822	0.192286
ENSBTAG00000002350	PIK3R2	-0.300246	0.0564788
ENSBTAG00000002356	RBM47	0.277347	0.0791578
ENSBTAG00000002357	TICAM2	-0.37993	0.0142794
ENSBTAG00000002361	TMCC2	-0.0984812	0.540155
ENSBTAG00000002362	APOLD1	0.0406558	0.800749
ENSBTAG00000002363	SESN2	0.331095	0.0344705
ENSBTAG00000002367	HCFC1R1	0.000135666	0.999328
ENSBTAG00000002368	TULP2	-0.0424657	0.79207
ENSBTAG00000002369	TMEM217	0.349387	0.0251513
ENSBTAG00000002370	NA	0.0204233	0.899145
ENSBTAG00000002374	ARMC5	-0.146855	0.359545
ENSBTAG00000002382	DDX10	-0.168768	0.291511
ENSBTAG00000002385	SLC35E4	0.0127337	0.937019
ENSBTAG00000002391	TGFB1I1	-0.0643156	0.689525
ENSBTAG00000002393	C23H6orf89	0.109892	0.493996
ENSBTAG00000002395	HPS3	-0.260746	0.0996448
ENSBTAG00000002398	NA	-0.168694	0.291725
ENSBTAG00000002402	IGF2R	0.401693	0.00923544
ENSBTAG00000002408	FHAD1	-0.142806	0.373088
ENSBTAG00000002411	CTNND1	0.00637378	0.968452
ENSBTAG00000002415	TSPAN3	-0.411797	0.00747099
ENSBTAG00000002416	LOC783604	-0.486532	0.0012577
ENSBTAG00000002417	RAB30	-0.202676	0.203777
ENSBTAG00000002418	TICRR	0.0995425	0.535776
ENSBTAG00000002422	BCL9	0.0599598	0.709601
ENSBTAG00000002428	PPA2	-0.145279	0.364781
ENSBTAG00000002430	COL17A1	-0.293644	0.0624046
ENSBTAG00000002431	TRIM24	0.293155	0.0628625
ENSBTAG00000002432	ABHD13	-0.0224489	0.889201
ENSBTAG00000002435	PTPRE	0.278842	0.0774891
ENSBTAG00000002440	KIF7	-0.186172	0.24384
ENSBTAG00000002444	MKI67	0.112869	0.482297
ENSBTAG00000002445	NA	-0.358461	0.0213712
ENSBTAG00000002447	C7H19orf44	0.0162303	0.919775
ENSBTAG00000002455	KLHL8	0.368643	0.0177077
ENSBTAG00000002457	SEC61B	0.101095	0.529402
ENSBTAG00000002458	NUP155	-0.172097	0.281957
ENSBTAG00000002460	ACTL6A	-0.352675	0.0237223
ENSBTAG00000002462	MRPL47	0.087042	0.588415
ENSBTAG00000002463	NDUFB5	-0.229018	0.149782
ENSBTAG00000002468	RPS28	-0.205256	0.197956
ENSBTAG00000002470	CCDC78	0.0221051	0.890888
ENSBTAG00000002472	CASP9	0.0116373	0.942432
ENSBTAG00000002473	ANGPTL4	0.0906934	0.572804
ENSBTAG00000002477	MRM2	-0.203626	0.20162
ENSBTAG00000002478	AGMAT	0.137301	0.391982
ENSBTAG00000002480	NUDT1	-0.0830288	0.605788
ENSBTAG00000002481	HAGHL	0.160862	0.315027
ENSBTAG00000002484	CIAO3	0.125219	0.435347
ENSBTAG00000002485	TNS1	-0.0106838	0.947142
ENSBTAG00000002490	CHPT1	0.119756	0.455794
ENSBTAG00000002492	SYCP3	0.201567	0.206315
ENSBTAG00000002493	VPS35	-0.144698	0.366721
ENSBTAG00000002495	BRD4	0.25268	0.11096
ENSBTAG00000002500	FBXL15	-0.128517	0.423254
ENSBTAG00000002501	CUEDC2	-0.286892	0.0689668
ENSBTAG00000002504	IREB2	0.252913	0.110621
ENSBTAG00000002520	CELF1	-0.0188522	0.906868
ENSBTAG00000002524	MRI1	-0.309839	0.0486785
ENSBTAG00000002525	C7H19orf53	-0.222466	0.162109
ENSBTAG00000002526	BDH2	-0.332968	0.0334019
ENSBTAG00000002527	ZSWIM4	0.0464451	0.773077
ENSBTAG00000002531	ARHGAP10	-0.00594215	0.970587
ENSBTAG00000002539	TRIOBP	0.159364	0.319615
ENSBTAG00000002542	KRCC1	0.0920487	0.567058
ENSBTAG00000002549	PTMA	-0.303976	0.0533349
ENSBTAG00000002550	NA	-0.39539	0.0105081
ENSBTAG00000002554	TCAF1	-0.330718	0.0346888
ENSBTAG00000002555	PDZK1IP1	-0.00881161	0.956395
ENSBTAG00000002559	MIOX	-0.0823093	0.608926
ENSBTAG00000002561	CCDC120	-0.157981	0.323887
ENSBTAG00000002562	PRAF2	0.393409	0.0109379
ENSBTAG00000002563	WDR45	0.296122	0.0601249
ENSBTAG00000002564	DLG4	-0.121147	0.450539
ENSBTAG00000002571	PDCD2L	0.0295699	0.854387
ENSBTAG00000002573	UBA2	-0.22741	0.152742
ENSBTAG00000002578	ZMYND11	-0.236266	0.136962
ENSBTAG00000002579	FBL	-0.24422	0.123849
ENSBTAG00000002580	MYH14	-0.149089	0.352203
ENSBTAG00000002586	TCF12	-0.119652	0.45619
ENSBTAG00000002594	ZNF436	-0.301468	0.0554323
ENSBTAG00000002596	VSTM1	0.108993	0.497559
ENSBTAG00000002599	MGARP	-0.0767243	0.633514
ENSBTAG00000002600	EFCAB7	0.151497	0.344389
ENSBTAG00000002603	PRPF39	0.0625144	0.697802
ENSBTAG00000002606	LGR4	-0.120303	0.453724
ENSBTAG00000002612	FANCM	-0.268426	0.0897131
ENSBTAG00000002613	MIS18BP1	-0.108979	0.497614
ENSBTAG00000002614	RUFY2	-0.0190227	0.906029
ENSBTAG00000002615	LONRF3	0.416085	0.00681485
ENSBTAG00000002620	DNA2	0.00291206	0.985583
ENSBTAG00000002623	SAMSN1	0.403951	0.00881278
ENSBTAG00000002624	PSTPIP2	0.35935	0.0210283
ENSBTAG00000002625	MAP3K7	-0.0335297	0.83514
ENSBTAG00000002626	ARHGAP6	-0.245046	0.122543
ENSBTAG00000002628	SLC44A2	-0.471813	0.00184455
ENSBTAG00000002633	SEPTIN9	-0.452811	0.00295154
ENSBTAG00000002635	PGLYRP1	0.181824	0.255225
ENSBTAG00000002639	ZDHHC7	0.347536	0.025987
ENSBTAG00000002643	VPS52	0.368743	0.0176748
ENSBTAG00000002644	KCNQ4	-0.130785	0.415047
ENSBTAG00000002647	RGS10	0.262719	0.0970169
ENSBTAG00000002648	RPS18	-0.254803	0.107891
ENSBTAG00000002651	PKP2	-0.0970506	0.546085
ENSBTAG00000002655	ZWINT	-0.285436	0.070451
ENSBTAG00000002658	STAM	0.279682	0.076563
ENSBTAG00000002668	ZNF711	-0.198646	0.213106
ENSBTAG00000002669	RASSF4	-0.429706	0.00504966
ENSBTAG00000002675	NA	0.0748223	0.64198
ENSBTAG00000002676	SAE1	-0.189874	0.234423
ENSBTAG00000002678	MED18	-0.151301	0.345021
ENSBTAG00000002685	PITRM1	0.149964	0.349352
ENSBTAG00000002688	ATP1B1	-0.151742	0.343601
ENSBTAG00000002699	KIT	-0.413472	0.00720843
ENSBTAG00000002702	TSPAN32	0.356915	0.0219794
ENSBTAG00000002703	ATP6V1A	0.155756	0.330835
ENSBTAG00000002705	REC8	0.262776	0.0969406
ENSBTAG00000002706	GSTZ1	-0.567715	0.00010831
ENSBTAG00000002707	IPO4	0.107408	0.503868
ENSBTAG00000002708	MRPL42	0.053195	0.741162
ENSBTAG00000002710	TSSK4	-0.0639695	0.691113
ENSBTAG00000002712	MDP1	0.0163897	0.91899
ENSBTAG00000002714	GNAI1	-0.0626563	0.697149
ENSBTAG00000002719	ORC1	-0.0406332	0.800858
ENSBTAG00000002721	TUT4	-0.333046	0.0333577
ENSBTAG00000002725	RNGTT	0.251413	0.112823
ENSBTAG00000002730	ELP3	-0.250523	0.114145
ENSBTAG00000002735	METTL26	-0.237112	0.135519
ENSBTAG00000002736	DNMT1	-0.0733083	0.64875
ENSBTAG00000002738	S1PR2	-0.452992	0.00293875
ENSBTAG00000002742	MSH2	-0.334202	0.0327127
ENSBTAG00000002743	OSGEP	0.201836	0.205698
ENSBTAG00000002745	APEX1	-0.42184	0.00601295
ENSBTAG00000002746	OSTF1	0.201903	0.205544
ENSBTAG00000002747	ABCA5	-0.10956	0.495311
ENSBTAG00000002755	ANKRD12	0.253034	0.110443
ENSBTAG00000002756	CDCA2	0.172795	0.279981
ENSBTAG00000002764	IGFLR1	0.045966	0.775357
ENSBTAG00000002767	GNB4	-0.143201	0.371753
ENSBTAG00000002770	TCN2	0.0677775	0.673717
ENSBTAG00000002774	PTPN23	0.274953	0.0818908
ENSBTAG00000002782	ZC3H7B	-0.29042	0.0654737
ENSBTAG00000002783	PCYOX1	-0.187979	0.239213
ENSBTAG00000002788	RAB27B	0.27528	0.0815133
ENSBTAG00000002792	FUT11	-0.10911	0.497093
ENSBTAG00000002795	NKTR	0.331341	0.0343285
ENSBTAG00000002796	KLHL3	-0.310497	0.0481771
ENSBTAG00000002799	SLC39A5	0.0303002	0.850831
ENSBTAG00000002809	CAPN10	0.296828	0.0594882
ENSBTAG00000002810	ZNF777	-0.364642	0.0190787
ENSBTAG00000002813	GAB1	-0.0601003	0.70895
ENSBTAG00000002816	SARM1	-0.271692	0.0857297
ENSBTAG00000002817	SLC46A1	-0.247801	0.118263
ENSBTAG00000002820	RBBP7	-0.214028	0.179047
ENSBTAG00000002823	MPZL1	0.0719993	0.654626
ENSBTAG00000002824	DPEP3	-0.302303	0.0547272
ENSBTAG00000002826	CLSPN	-0.130234	0.417032
ENSBTAG00000002827	ACAT2	-0.194173	0.223801
ENSBTAG00000002828	RNF185	0.187632	0.240096
ENSBTAG00000002834	CCDC69	-0.0391267	0.8081
ENSBTAG00000002835	SMAD1	0.161284	0.313743
ENSBTAG00000002836	TAF3	-0.201715	0.205974
ENSBTAG00000002837	TOR1B	-0.165847	0.300064
ENSBTAG00000002842	HEATR4	0.0747673	0.642225
ENSBTAG00000002845	CDH10	-0.205273	0.197919
ENSBTAG00000002847	D2HGDH	-0.507342	0.000710357
ENSBTAG00000002848	C16H1orf74	-0.231585	0.145145
ENSBTAG00000002854	TMEM63A	0.206332	0.195566
ENSBTAG00000002859	NA	-0.430545	0.00495523
ENSBTAG00000002863	ACAA2	-0.0389137	0.809125
ENSBTAG00000002869	ARL4A	0.128182	0.424474
ENSBTAG00000002880	SORBS1	0.0285066	0.859569
ENSBTAG00000002882	LMNB1	0.309883	0.0486446
ENSBTAG00000002883	RPTOR	0.0455266	0.77745
ENSBTAG00000002885	MSR1	-0.164745	0.303331
ENSBTAG00000002888	TMTC2	0.0285912	0.859157
ENSBTAG00000002900	LOC511898	0.246186	0.120758
ENSBTAG00000002902	ANO6	0.0883234	0.582916
ENSBTAG00000002904	ZNF787	0.209372	0.188916
ENSBTAG00000002908	GNG4	0.231601	0.145116
ENSBTAG00000002917	PRKAG2	0.0625171	0.69779
ENSBTAG00000002918	RAD51	-0.0478309	0.766493
ENSBTAG00000002920	KAT6B	-0.0954165	0.552896
ENSBTAG00000002922	GAB2	0.377312	0.0150198
ENSBTAG00000002923	CX3CR1	-0.227052	0.153406
ENSBTAG00000002929	IRF4	-0.0962992	0.549212
ENSBTAG00000002931	BEST3	0.0635308	0.693128
ENSBTAG00000002937	ADGRE3	0.301198	0.0556621
ENSBTAG00000002939	FURIN	0.25268	0.11096
ENSBTAG00000002941	FES	0.255902	0.106328
ENSBTAG00000002944	ATP5MC3	-0.22646	0.154511
ENSBTAG00000002947	LY9	0.0755756	0.638621
ENSBTAG00000002948	SETD2	-0.0309944	0.847453
ENSBTAG00000002951	CD244	0.208036	0.191819
ENSBTAG00000002953	TXN	0.183331	0.251238
ENSBTAG00000002956	ZNF674	0.266001	0.0927622
ENSBTAG00000002962	PPM1M	0.322093	0.040004
ENSBTAG00000002964	TXLNB	0.135835	0.397104
ENSBTAG00000002966	DNAJC13	0.225421	0.156461
ENSBTAG00000002973	RPP30	-0.0134263	0.933601
ENSBTAG00000002977	ECE1	0.200169	0.209546
ENSBTAG00000002979	PIK3R3	-0.320592	0.0409934
ENSBTAG00000002980	GPT2	0.136401	0.39512
ENSBTAG00000002988	MACO1	-0.139158	0.385547
ENSBTAG00000002993	SFT2D1	0.334164	0.0327339
ENSBTAG00000002995	GMPPA	-0.112634	0.483216
ENSBTAG00000002996	SHROOM4	0.339376	0.0299504
ENSBTAG00000002997	ADAMTSL1	0.137059	0.392823
ENSBTAG00000002999	ANAPC15	0.0425623	0.791608
ENSBTAG00000003001	LAMTOR1	0.196418	0.218387
ENSBTAG00000003002	WDR75	-0.156727	0.32779
ENSBTAG00000003014	TRPV2	-0.304981	0.0525121
ENSBTAG00000003015	SESN1	-0.0282757	0.860696
ENSBTAG00000003016	PTPN7	-0.304921	0.0525609
ENSBTAG00000003017	TTC38	-0.117136	0.465783
ENSBTAG00000003018	FSTL3	-0.316424	0.0438457
ENSBTAG00000003021	SP1	0.258999	0.102017
ENSBTAG00000003033	GADD45G	0.32486	0.038231
ENSBTAG00000003035	IMPACT	-0.278599	0.0777586
ENSBTAG00000003036	PPFIA2	0.0907391	0.57261
ENSBTAG00000003038	TAP2	-0.039595	0.805847
ENSBTAG00000003039	PSMB8	-0.182138	0.254391
ENSBTAG00000003040	RALGAPB	0.107843	0.502131
ENSBTAG00000003043	GNG2	-0.0971453	0.545692
ENSBTAG00000003044	SPIN1	-0.207831	0.192267
ENSBTAG00000003051	FER	0.0982285	0.5412
ENSBTAG00000003061	NA	0.32189	0.0401362
ENSBTAG00000003062	FAM160B1	0.112881	0.48225
ENSBTAG00000003063	SYNJ1	0.38017	0.0142128
ENSBTAG00000003064	PAXBP1	0.0760703	0.63642
ENSBTAG00000003066	NSA2	-0.157635	0.324961
ENSBTAG00000003068	MSMO1	-0.0756802	0.638155
ENSBTAG00000003069	MAN1C1	0.0595862	0.711332
ENSBTAG00000003072	ACADVL	0.17386	0.276982
ENSBTAG00000003073	NAA40	-0.281957	0.0740981
ENSBTAG00000003076	NT5DC1	0.219904	0.167123
ENSBTAG00000003084	GPATCH2L	0.0746699	0.64266
ENSBTAG00000003087	DCUN1D5	-0.0876041	0.586
ENSBTAG00000003089	RHPN2	-0.23414	0.140634
ENSBTAG00000003092	ANAPC5	-0.129112	0.421091
ENSBTAG00000003097	DENND4C	-0.213991	0.179123
ENSBTAG00000003098	MTDH	0.369328	0.0174817
ENSBTAG00000003100	SMTN	0.128774	0.422319
ENSBTAG00000003102	GCC1	-0.184609	0.247892
ENSBTAG00000003109	ITM2B	0.218429	0.170062
ENSBTAG00000003111	ATM	0.0303914	0.850387
ENSBTAG00000003114	AVL9	0.217734	0.171457
ENSBTAG00000003115	KBTBD2	0.126977	0.428876
ENSBTAG00000003128	SPATA6	0.32951	0.0353959
ENSBTAG00000003137	PLPPR1	0.204331	0.200031
ENSBTAG00000003144	KIAA0825	-0.138177	0.388937
ENSBTAG00000003151	DNAJB11	0.322034	0.0400422
ENSBTAG00000003152	IFI27	-0.137158	0.392477
ENSBTAG00000003155	IFI27L2	-0.335321	0.0320984
ENSBTAG00000003161	YBEY	-0.456291	0.00271343
ENSBTAG00000003162	CRYZ	0.118897	0.459055
ENSBTAG00000003169	FBXO24	-0.118747	0.459629
ENSBTAG00000003174	NDUFAF4	-0.143987	0.369109
ENSBTAG00000003176	JAM3	0.0119911	0.940685
ENSBTAG00000003177	SLC25A33	0.122176	0.446674
ENSBTAG00000003178	ATE1	-0.0220304	0.891254
ENSBTAG00000003180	TMEM201	0.070189	0.662787
ENSBTAG00000003184	GATA1	-0.0505656	0.753547
ENSBTAG00000003185	ASAP1	0.158611	0.321938
ENSBTAG00000003186	OTULIN	-0.257659	0.103866
ENSBTAG00000003189	CCDC6	-0.214662	0.177731
ENSBTAG00000003191	FSCN1	-0.397181	0.010132
ENSBTAG00000003196	PAPSS2	0.214963	0.17711
ENSBTAG00000003200	CSPG4B	0.289196	0.0666693
ENSBTAG00000003205	RPL35	-0.237057	0.135613
ENSBTAG00000003221	ATF7IP	0.254377	0.108503
ENSBTAG00000003222	ASNS	0.170441	0.286685
ENSBTAG00000003228	RPL3	-0.219058	0.168804
ENSBTAG00000003229	RPL23	-0.210373	0.186762
ENSBTAG00000003232	RAB29	-0.0344998	0.830439
ENSBTAG00000003237	IQSEC1	0.294363	0.0617369
ENSBTAG00000003239	UTP20	0.25396	0.109102
ENSBTAG00000003240	C8H9orf152	-0.0182005	0.910074
ENSBTAG00000003242	ACAD9	-0.198598	0.213218
ENSBTAG00000003245	BCAR3	-0.230642	0.146836
ENSBTAG00000003255	CD4	-0.082725	0.607112
ENSBTAG00000003256	TOMM34	0.421885	0.00600703
ENSBTAG00000003257	STK4	-0.0120503	0.940393
ENSBTAG00000003259	TCERG1	-0.0769892	0.632339
ENSBTAG00000003261	AURKC	0.223539	0.160042
ENSBTAG00000003263	TBCA	-0.0891664	0.57931
ENSBTAG00000003265	ADD3	-0.170678	0.286005
ENSBTAG00000003276	PRKCH	-0.303447	0.0537718
ENSBTAG00000003289	LOC616364	0.071362	0.657495
ENSBTAG00000003290	SLC9A7	-0.13171	0.411727
ENSBTAG00000003296	TWNK	-0.30715	0.0507716
ENSBTAG00000003297	OASL	-0.0700383	0.663468
ENSBTAG00000003298	LZTS2	0.201199	0.207163
ENSBTAG00000003300	MFGE8	0.11629	0.469034
ENSBTAG00000003303	MRPL58	0.0891214	0.579502
ENSBTAG00000003305	NCF1	0.295849	0.0603729
ENSBTAG00000003312	CHST15	0.316483	0.0438041
ENSBTAG00000003314	SKA3	0.311768	0.0472204
ENSBTAG00000003315	MRPL57	-0.26074	0.099653
ENSBTAG00000003322	TTLL7	0.0861899	0.592086
ENSBTAG00000003323	NOL6	0.229993	0.148007
ENSBTAG00000003325	SNRK	0.0709375	0.659408
ENSBTAG00000003326	NAIP	0.362639	0.0197978
ENSBTAG00000003327	RUFY4	0.277575	0.0789019
ENSBTAG00000003328	TAMM41	-0.130054	0.41768
ENSBTAG00000003329	FST	-0.305674	0.0519509
ENSBTAG00000003330	ATL3	-0.274356	0.0825833
ENSBTAG00000003332	RPP40	0.231329	0.145602
ENSBTAG00000003334	ADAP2	0.211715	0.183903
ENSBTAG00000003339	ZBTB10	-0.0984774	0.540171
ENSBTAG00000003340	HDDC2	-0.405055	0.00861235
ENSBTAG00000003353	SLC6A2	0.384119	0.0131588
ENSBTAG00000003354	SMCHD1	-0.0313409	0.845768
ENSBTAG00000003358	MCFD2	0.17554	0.272293
ENSBTAG00000003359	ELOVL5	-0.0664589	0.679723
ENSBTAG00000003362	HSP90B1	0.297096	0.0592471
ENSBTAG00000003366	DDX58	0.19413	0.223905
ENSBTAG00000003372	SLC35B4	0.0360543	0.822918
ENSBTAG00000003376	ASB1	0.0137048	0.932227
ENSBTAG00000003378	ACAP2	0.153796	0.33703
ENSBTAG00000003381	TENT4A	0.113415	0.480167
ENSBTAG00000003384	CEP162	-0.193891	0.224487
ENSBTAG00000003388	DPM2	0.104422	0.515866
ENSBTAG00000003393	CCDC157	-0.219016	0.168888
ENSBTAG00000003394	RNF215	-0.2385	0.133179
ENSBTAG00000003395	ZRANB1	0.171473	0.283733
ENSBTAG00000003396	MAFB	-0.0405637	0.801191
ENSBTAG00000003397	CTBP2	0.260524	0.0999439
ENSBTAG00000003398	KCNG1	-0.0294517	0.854962
ENSBTAG00000003401	ACTR3	0.161018	0.314551
ENSBTAG00000003403	PADI2	-0.0360483	0.822947
ENSBTAG00000003405	TP53I3	-0.0741547	0.644961
ENSBTAG00000003408	NA	0.0419375	0.794601
ENSBTAG00000003415	ESD	-0.32442	0.0385081
ENSBTAG00000003417	PHKG2	0.321341	0.0404971
ENSBTAG00000003418	MSN	-0.0777773	0.628848
ENSBTAG00000003419	EAPP	0.152367	0.341592
ENSBTAG00000003423	DDX24	-0.262611	0.097159
ENSBTAG00000003424	BET1	0.0519055	0.747228
ENSBTAG00000003425	MGME1	-0.339914	0.0296745
ENSBTAG00000003432	ZAN	-0.409546	0.00783658
ENSBTAG00000003434	CERS4	-0.359934	0.0208052
ENSBTAG00000003436	RHBDF2	-0.155033	0.333112
ENSBTAG00000003438	ZBTB43	-0.0463818	0.773378
ENSBTAG00000003443	USP46	0.0920517	0.567045
ENSBTAG00000003449	KCP	-0.341309	0.0289691
ENSBTAG00000003454	RGS20	0.284796	0.0711113
ENSBTAG00000003455	ANKRD6	0.118249	0.461527
ENSBTAG00000003456	NA	0.23217	0.144102
ENSBTAG00000003457	ATF5	0.257096	0.104651
ENSBTAG00000003458	CDCA7	-0.280116	0.0760873
ENSBTAG00000003460	TCEA1	-0.263574	0.0958941
ENSBTAG00000003470	TTYH1	-0.129747	0.418791
ENSBTAG00000003483	NUDT18	-0.0621827	0.69933
ENSBTAG00000003484	CZIB	-0.0614553	0.702685
ENSBTAG00000003489	IPCEF1	0.261082	0.0991926
ENSBTAG00000003491	SLC25A23	-0.115137	0.473481
ENSBTAG00000003495	KDM7A	0.201695	0.206022
ENSBTAG00000003496	AIG1	-0.134146	0.403056
ENSBTAG00000003498	FAT2	0.12796	0.425282
ENSBTAG00000003499	ENPP4	0.0337211	0.834212
ENSBTAG00000003503	C18H16orf87	-0.284824	0.0710822
ENSBTAG00000003504	GSS	0.225054	0.157154
ENSBTAG00000003506	STEAP2	0.144999	0.365717
ENSBTAG00000003508	CFAP69	0.16987	0.288324
ENSBTAG00000003509	PLEKHA2	-0.12251	0.445421
ENSBTAG00000003511	SLAIN1	-0.341225	0.0290114
ENSBTAG00000003514	HSF4	0.238153	0.133761
ENSBTAG00000003519	NOL3	0.310149	0.0484417
ENSBTAG00000003525	STXBP1	0.0843958	0.599846
ENSBTAG00000003526	SYNE3	-0.0781354	0.627263
ENSBTAG00000003528	NA	0.14256	0.373921
ENSBTAG00000003531	ABCA13	0.0917361	0.568381
ENSBTAG00000003532	TLE4	0.162941	0.308731
ENSBTAG00000003535	DPM3	0.207311	0.193407
ENSBTAG00000003536	MARCHF6	0.108688	0.498767
ENSBTAG00000003541	ZNF614	-0.0912953	0.570249
ENSBTAG00000003544	S1PR5	-0.226736	0.153995
ENSBTAG00000003545	TAF1D	0.0403834	0.802057
ENSBTAG00000003546	TFAM	0.000539267	0.99733
ENSBTAG00000003548	GSTP1	-0.300636	0.0561428
ENSBTAG00000003550	C29H11orf54	-0.0477411	0.766919
ENSBTAG00000003553	ZFP36L2	-0.25779	0.103684
ENSBTAG00000003556	ZFYVE21	0.231509	0.14528
ENSBTAG00000003557	CCDC117	0.394077	0.0107913
ENSBTAG00000003559	PPP1R13B	-0.106411	0.507857
ENSBTAG00000003560	LOC506251	-0.294488	0.0616205
ENSBTAG00000003565	TRIM3	0.0419121	0.794722
ENSBTAG00000003566	ARFIP2	0.0897239	0.576931
ENSBTAG00000003567	TIMM10B	-0.192978	0.22672
ENSBTAG00000003569	DZIP1	-0.327453	0.0366282
ENSBTAG00000003575	ZKSCAN4	-0.145772	0.363137
ENSBTAG00000003578	DPCD	-0.318563	0.042362
ENSBTAG00000003579	FBXW4	-0.219858	0.167214
ENSBTAG00000003580	PSD	-0.326675	0.0371033
ENSBTAG00000003581	SETD7	0.137184	0.392389
ENSBTAG00000003585	CD47	0.17736	0.267275
ENSBTAG00000003586	MAN1A2	-0.0504921	0.753894
ENSBTAG00000003587	ELL	0.31668	0.0436661
ENSBTAG00000003588	ZFAND1	-0.128131	0.424658
ENSBTAG00000003589	COMMD3	0.0369567	0.818559
ENSBTAG00000003594	RIBC2	0.302481	0.0545778
ENSBTAG00000003598	NA	0.268834	0.0892084
ENSBTAG00000003602	RBPJ	-0.0647615	0.687482
ENSBTAG00000003604	ADAMTSL4	0.226259	0.154885
ENSBTAG00000003606	GLI4	-0.221668	0.163658
ENSBTAG00000003607	FAM20C	0.117584	0.464068
ENSBTAG00000003608	SYCP2	0.380555	0.014107
ENSBTAG00000003616	DCLRE1B	0.242209	0.127071
ENSBTAG00000003617	ALKBH4	-0.0671406	0.676616
ENSBTAG00000003619	SEC24D	0.169333	0.289875
ENSBTAG00000003622	ZKSCAN7	-0.0525091	0.744387
ENSBTAG00000003634	CISD1	-0.00574114	0.971582
ENSBTAG00000003635	SLC35C2	-0.0888859	0.580508
ENSBTAG00000003636	LIPA	0.213194	0.180787
ENSBTAG00000003639	ELMO2	0.296733	0.0595731
ENSBTAG00000003642	PRDX1	-0.133913	0.403878
ENSBTAG00000003644	HSPBP1	-0.0150873	0.925408
ENSBTAG00000003650	NR4A2	0.0136171	0.932659
ENSBTAG00000003651	OTOP1	0.103977	0.517669
ENSBTAG00000003653	LYAR	-0.204697	0.199208
ENSBTAG00000003661	SLC35F2	0.032961	0.837899
ENSBTAG00000003665	NUP210	-0.336862	0.0312675
ENSBTAG00000003668	RADX	0.000393284	0.998053
ENSBTAG00000003669	BNC2	0.285661	0.0702196
ENSBTAG00000003675	ADGRL1	-0.248057	0.117872
ENSBTAG00000003682	DNAJB13	-0.300572	0.0561977
ENSBTAG00000003687	FOXK2	0.185975	0.244348
ENSBTAG00000003690	NHLRC2	-0.0230431	0.886287
ENSBTAG00000003692	UCP2	-0.232559	0.143413
ENSBTAG00000003693	SUN2	-0.315646	0.0443958
ENSBTAG00000003695	WDR45B	-0.0398486	0.804627
ENSBTAG00000003696	BICDL1	0.127803	0.425854
ENSBTAG00000003707	GRAP	-0.193491	0.225464
ENSBTAG00000003711	EPAS1	0.292527	0.0634551
ENSBTAG00000003713	ZNRD2	0.0211376	0.895637
ENSBTAG00000003718	HACL1	0.280954	0.075177
ENSBTAG00000003719	TDRD7	0.345466	0.0269484
ENSBTAG00000003721	CHST1	-0.182845	0.25252
ENSBTAG00000003724	BRDT	-0.414258	0.00708803
ENSBTAG00000003726	MTMR9	0.162815	0.309111
ENSBTAG00000003727	SH3KBP1	0.120633	0.452477
ENSBTAG00000003741	NEURL1	-0.220652	0.165647
ENSBTAG00000003743	NA	-0.055155	0.731972
ENSBTAG00000003746	SCP2	0.00677263	0.966479
ENSBTAG00000003747	PTGR2	-0.396969	0.0101759
ENSBTAG00000003749	KCNMB4	0.053323	0.740561
ENSBTAG00000003752	SLC25A24	0.276566	0.0800412
ENSBTAG00000003758	TKT	0.210717	0.186026
ENSBTAG00000003759	PCNX3	0.389145	0.011914
ENSBTAG00000003760	NA	0.228091	0.151482
ENSBTAG00000003763	MYO5C	-0.314241	0.0454023
ENSBTAG00000003764	AKIRIN2	0.444019	0.00363648
ENSBTAG00000003773	SLC25A13	0.245739	0.121456
ENSBTAG00000003777	TIE1	-0.276711	0.0798765
ENSBTAG00000003779	ZC4H2	-0.278351	0.0780336
ENSBTAG00000003781	MPL	0.207846	0.192234
ENSBTAG00000003788	RCC1	-0.152171	0.342223
ENSBTAG00000003791	LPAR3	-0.312345	0.0467907
ENSBTAG00000003793	NGLY1	0.0792108	0.622517
ENSBTAG00000003794	GNAO1	-0.107616	0.503037
ENSBTAG00000003804	SCCPDH	-0.393416	0.0109364
ENSBTAG00000003806	ECM1	0.239564	0.131405
ENSBTAG00000003807	CNOT9	-0.175879	0.271354
ENSBTAG00000003808	HDAC9	-0.202632	0.203877
ENSBTAG00000003809	PLCD4	0.308832	0.0494539
ENSBTAG00000003810	LOC524650	0.337993	0.0306692
ENSBTAG00000003813	BCS1L	0.1138	0.478667
ENSBTAG00000003815	EDEM2	0.171219	0.284456
ENSBTAG00000003819	STK36	-0.223782	0.159576
ENSBTAG00000003820	GRAMD1A	0.275605	0.0811392
ENSBTAG00000003822	CROCC	-0.158893	0.321067
ENSBTAG00000003825	PTPN12	0.200034	0.20986
ENSBTAG00000003826	SCN1B	-0.156423	0.328744
ENSBTAG00000003832	MFAP2	-0.056185	0.727157
ENSBTAG00000003833	SLC35G2	-0.183872	0.249819
ENSBTAG00000003835	BMP4	0.132147	0.410162
ENSBTAG00000003836	ADAM19	0.360866	0.0204533
ENSBTAG00000003840	GUCY1B1	-0.389912	0.011733
ENSBTAG00000003848	ATRN	0.119509	0.45673
ENSBTAG00000003851	CCNL1	0.295258	0.060912
ENSBTAG00000003855	FAM120C	0.0460796	0.774816
ENSBTAG00000003857	SUSD6	0.289906	0.0659729
ENSBTAG00000003863	PCED1A	-0.130155	0.417316
ENSBTAG00000003865	CASR	0.176808	0.268791
ENSBTAG00000003872	STX16	0.0464554	0.773028
ENSBTAG00000003876	MCU	0.361287	0.0202961
ENSBTAG00000003877	ZCCHC24	-0.326447	0.0372435
ENSBTAG00000003878	ZUP1	0.359188	0.0210904
ENSBTAG00000003880	EMILIN2	0.11643	0.468492
ENSBTAG00000003882	EMC3	0.344908	0.0272129
ENSBTAG00000003884	FAM120B	-0.148386	0.354504
ENSBTAG00000003885	PEX2	-0.137887	0.389942
ENSBTAG00000003887	ECHDC1	-0.346159	0.0266235
ENSBTAG00000003889	PER1	0.366826	0.0183197
ENSBTAG00000003892	LOC537017	-0.0250388	0.876512
ENSBTAG00000003894	NDRG4	-0.301643	0.055284
ENSBTAG00000003901	DNMT3B	-0.117263	0.465295
ENSBTAG00000003902	ZNF512	-0.141457	0.377667
ENSBTAG00000003907	TSPAN14	0.0132469	0.934486
ENSBTAG00000003914	MVB12A	-0.107112	0.505051
ENSBTAG00000003915	LARP6	-0.297301	0.0590643
ENSBTAG00000003916	DPH3	0.140898	0.379575
ENSBTAG00000003920	TGM1	0.304651	0.0527814
ENSBTAG00000003923	GPBAR1	-0.0346806	0.829564
ENSBTAG00000003928	ATG16L1	0.341502	0.0288724
ENSBTAG00000003934	PSPC1	-0.436089	0.0043694
ENSBTAG00000003935	TMBIM1	0.165835	0.300099
ENSBTAG00000003936	PNKD	-0.0907393	0.572609
ENSBTAG00000003937	LOC504858	-0.202819	0.203451
ENSBTAG00000003941	AP1AR	-0.111014	0.48957
ENSBTAG00000003943	TTC39B	-0.385321	0.0128514
ENSBTAG00000003944	CATIP	0.409521	0.00784078
ENSBTAG00000003946	NECAB3	-0.150284	0.348312
ENSBTAG00000003947	SSBP4	-0.096884	0.546778
ENSBTAG00000003948	FDPS	-0.00728029	0.963967
ENSBTAG00000003952	FBXL2	0.136711	0.394039
ENSBTAG00000003953	ZNF316	-0.290292	0.0655973
ENSBTAG00000003954	ASH1L	0.0650363	0.686224
ENSBTAG00000003956	SGCA	-0.320853	0.0408196
ENSBTAG00000003957	NA	0.110429	0.491876
ENSBTAG00000003958	TMEM220	-0.110411	0.491946
ENSBTAG00000003959	ARHGAP24	-0.149235	0.351724
ENSBTAG00000003960	CCP110	-0.0747359	0.642365
ENSBTAG00000003961	SNX20	0.208264	0.191321
ENSBTAG00000003963	FER1L5	-0.117969	0.462594
ENSBTAG00000003965	LIPT1	-0.44236	0.00378024
ENSBTAG00000003966	DUSP3	-0.0568362	0.724118
ENSBTAG00000003968	UBP1	0.111601	0.487261
ENSBTAG00000003970	MITD1	0.29558	0.0606183
ENSBTAG00000003971	E2F1	-0.123552	0.441533
ENSBTAG00000003975	LMAN2L	-0.145321	0.364641
ENSBTAG00000003981	RRP1	-0.0153032	0.924344
ENSBTAG00000003983	TOM1L2	0.0105253	0.947925
ENSBTAG00000003986	CXXC5	-0.342886	0.0281883
ENSBTAG00000003989	GSTO1	-0.100633	0.531296
ENSBTAG00000003990	ITPRIP	0.226612	0.154226
ENSBTAG00000004004	CSDC2	-0.373778	0.0160705
ENSBTAG00000004005	WDR7	0.152754	0.340355
ENSBTAG00000004008	FAM199X	-0.102042	0.525532
ENSBTAG00000004009	PMM1	-0.265283	0.0936806
ENSBTAG00000004010	PAPPA	0.034961	0.828206
ENSBTAG00000004015	KAT6A	0.143601	0.370404
ENSBTAG00000004017	PLEKHG2	-0.177443	0.267048
ENSBTAG00000004018	DGKA	-0.163549	0.306905
ENSBTAG00000004019	PMEL	-0.0874885	0.586496
ENSBTAG00000004021	CDK2	-0.152841	0.340077
ENSBTAG00000004023	ELAPOR2	-0.316518	0.0437794
ENSBTAG00000004024	UBE2Q2	0.490311	0.00113678
ENSBTAG00000004028	POLK	-0.0678968	0.673175
ENSBTAG00000004034	SESN3	-0.0297628	0.853447
ENSBTAG00000004035	SDK1	-0.107048	0.505308
ENSBTAG00000004037	JUN	0.117016	0.466245
ENSBTAG00000004038	ABAT	-0.305225	0.0523142
ENSBTAG00000004041	ANKRD10	0.120007	0.454845
ENSBTAG00000004043	LOC407171	0.379595	0.0143722
ENSBTAG00000004046	DTX4	-0.0918606	0.567854
ENSBTAG00000004059	SOAT1	0.378295	0.0147379
ENSBTAG00000004061	NA	0.405962	0.00845061
ENSBTAG00000004064	BPNT1	0.0428648	0.79016
ENSBTAG00000004066	PARP8	0.300862	0.055949
ENSBTAG00000004072	CAPZA2	0.23241	0.143677
ENSBTAG00000004073	MTA3	-0.18831	0.238371
ENSBTAG00000004075	IDI1	-0.164055	0.305389
ENSBTAG00000004076	NA	-0.0384877	0.811176
ENSBTAG00000004077	YWHAG	0.0521777	0.745946
ENSBTAG00000004078	KCNH2	-0.148969	0.352594
ENSBTAG00000004079	ZNF106	0.0975163	0.544151
ENSBTAG00000004080	TIAL1	0.343979	0.0276575
ENSBTAG00000004085	ASF1B	-0.119638	0.456242
ENSBTAG00000004091	GTF3C4	-0.105434	0.511785
ENSBTAG00000004092	AK8	0.124505	0.437989
ENSBTAG00000004098	ARMT1	0.208253	0.191344
ENSBTAG00000004099	CCDC170	0.0746635	0.642688
ENSBTAG00000004100	TTI1	-0.251089	0.113303
ENSBTAG00000004104	RUNX2	0.0292331	0.856027
ENSBTAG00000004106	PRKRIP1	0.0248008	0.877677
ENSBTAG00000004108	CENPX	-0.347946	0.0257997
ENSBTAG00000004110	NA	-0.118154	0.461888
ENSBTAG00000004111	LRRC45	-0.0235396	0.883853
ENSBTAG00000004112	GAMT	-0.175585	0.272169
ENSBTAG00000004114	MAP3K11	0.288066	0.0677887
ENSBTAG00000004115	MYLIP	-0.222457	0.162126
ENSBTAG00000004120	HEMK1	0.102043	0.525526
ENSBTAG00000004124	CPOX	-0.0316208	0.844407
ENSBTAG00000004131	RAP2C	0.0578129	0.719568
ENSBTAG00000004135	LMTK2	0.355229	0.0226591
ENSBTAG00000004136	NFE2L3	-0.204208	0.200306
ENSBTAG00000004138	BICRA	0.148146	0.355291
ENSBTAG00000004139	BACH1	0.243535	0.124939
ENSBTAG00000004140	STKLD1	0.248855	0.116655
ENSBTAG00000004147	FBH1	0.272532	0.0847276
ENSBTAG00000004150	NRG1	0.298799	0.0577371
ENSBTAG00000004154	SKIL	0.0660662	0.681515
ENSBTAG00000004155	SPATA20	-0.217525	0.171879
ENSBTAG00000004165	NA	-0.20358	0.201724
ENSBTAG00000004171	GPHN	0.151337	0.344904
ENSBTAG00000004172	SETD1B	0.207098	0.193874
ENSBTAG00000004173	UBXN8	0.256913	0.104906
ENSBTAG00000004177	TANC1	-0.00463562	0.977052
ENSBTAG00000004184	WDSUB1	-0.0368923	0.81887
ENSBTAG00000004189	MLXIP	0.380851	0.0140261
ENSBTAG00000004190	ARHGAP29	0.157945	0.323998
ENSBTAG00000004191	JMJD4	0.0724416	0.652638
ENSBTAG00000004194	RALGDS	-0.310441	0.0482196
ENSBTAG00000004196	FMNL1	0.326867	0.0369855
ENSBTAG00000004200	GTPBP3	-0.136849	0.393555
ENSBTAG00000004204	GPR107	-0.0631733	0.694771
ENSBTAG00000004208	PLEKHG6	0.149145	0.352019
ENSBTAG00000004211	TNFRSF1A	0.28177	0.0742986
ENSBTAG00000004216	MAP3K2	0.0687914	0.669114
ENSBTAG00000004221	ESM1	-0.275664	0.0810717
ENSBTAG00000004223	SRR	-0.0103771	0.948658
ENSBTAG00000004224	C7H19orf38	0.292183	0.0637813
ENSBTAG00000004225	TSR1	0.112697	0.48297
ENSBTAG00000004227	TBCK	0.00615783	0.96952
ENSBTAG00000004231	GPM6A	0.0109557	0.945799
ENSBTAG00000004238	TACC1	-0.0579557	0.718904
ENSBTAG00000004240	TMPO	-0.162337	0.310552
ENSBTAG00000004243	LYPLA1	0.080188	0.618217
ENSBTAG00000004246	SPSB1	-0.0451894	0.779057
ENSBTAG00000004247	RPH3A	0.426873	0.00537986
ENSBTAG00000004256	ODC1	-0.0239703	0.881743
ENSBTAG00000004257	TAF4B	0.0426165	0.791349
ENSBTAG00000004258	EEF2	-0.417291	0.00663955
ENSBTAG00000004259	HPCAL1	0.24049	0.129875
ENSBTAG00000004262	ZFP2	0.178553	0.264017
ENSBTAG00000004263	ATP6V0A4	-0.167314	0.295747
ENSBTAG00000004268	TRAPPC5	-0.316145	0.0440421
ENSBTAG00000004269	SGK1	0.00968611	0.952072
ENSBTAG00000004270	FCER2	-0.372486	0.0164699
ENSBTAG00000004273	CST7	-0.2321	0.144228
ENSBTAG00000004277	EVC2	-0.267717	0.0905964
ENSBTAG00000004278	APMAP	-0.36888	0.0176293
ENSBTAG00000004279	RHOA	0.0444079	0.782785
ENSBTAG00000004281	ACSS1	-0.265025	0.0940121
ENSBTAG00000004283	PPFIBP1	-0.305774	0.0518703
ENSBTAG00000004286	CDC45	0.0470057	0.770411
ENSBTAG00000004288	GSTA4	-0.0325946	0.839677
ENSBTAG00000004290	DDX28	-0.370911	0.0169682
ENSBTAG00000004291	SEPTIN6	-0.220996	0.164972
ENSBTAG00000004297	ACOXL	-0.0216541	0.893101
ENSBTAG00000004302	NDUFAF5	0.31806	0.0427076
ENSBTAG00000004307	VPS36	-0.333199	0.0332721
ENSBTAG00000004310	UBR7	-0.157506	0.325362
ENSBTAG00000004315	HDLBP	0.351725	0.0241281
ENSBTAG00000004316	BOD1L1	0.0922421	0.56624
ENSBTAG00000004318	ARL3	-0.207913	0.192087
ENSBTAG00000004321	SFXN2	-0.0978458	0.542785
ENSBTAG00000004322	FOS	-0.0758809	0.637262
ENSBTAG00000004328	CHST10	-0.272476	0.0847945
ENSBTAG00000004329	RELL1	0.245664	0.121573
ENSBTAG00000004337	PDE1B	-0.0407861	0.800123
ENSBTAG00000004339	LOC508153	-0.00297752	0.985259
ENSBTAG00000004343	CCS	0.159279	0.319876
ENSBTAG00000004344	ACSL1	0.133181	0.406477
ENSBTAG00000004349	DAZAP2	0.219739	0.167451
ENSBTAG00000004358	DARS2	-0.225783	0.155779
ENSBTAG00000004361	ZBTB37	0.242797	0.126123
ENSBTAG00000004362	SERPINC1	0.357314	0.0218212
ENSBTAG00000004364	THNSL2	-0.466868	0.00208995
ENSBTAG00000004367	COQ10A	-0.291605	0.0643322
ENSBTAG00000004368	NFATC3	-0.0802177	0.618087
ENSBTAG00000004374	CNPY2	-0.0777064	0.629161
ENSBTAG00000004377	PHLDB3	0.169274	0.290045
ENSBTAG00000004378	IL23A	0.335437	0.0320351
ENSBTAG00000004379	ETHE1	0.145265	0.364827
ENSBTAG00000004380	STAT2	0.359833	0.0208434
ENSBTAG00000004383	FNBP1L	-0.0456376	0.776921
ENSBTAG00000004386	SOCS1	0.258849	0.102222
ENSBTAG00000004392	C29H11orf24	-0.378363	0.0147187
ENSBTAG00000004394	PKIB	-0.029397	0.855229
ENSBTAG00000004398	IMMP2L	-0.0366518	0.820031
ENSBTAG00000004400	PRRC2B	0.232804	0.142979
ENSBTAG00000004401	UGGT2	-0.369157	0.0175379
ENSBTAG00000004403	CD320	-0.229468	0.14896
ENSBTAG00000004406	MSI2	0.0472502	0.76925
ENSBTAG00000004407	KCNK2	0.17079	0.285682
ENSBTAG00000004413	RHOBTB3	-0.0424811	0.791997
ENSBTAG00000004416	NUDC	-0.0789261	0.623772
ENSBTAG00000004421	CHST14	-0.408048	0.00808831
ENSBTAG00000004422	ALG14	-0.0697967	0.66456
ENSBTAG00000004426	DNAJB14	-0.0197983	0.902216
ENSBTAG00000004427	OSBPL8	0.146199	0.361719
ENSBTAG00000004428	H2AZ1	0.103147	0.521032
ENSBTAG00000004430	SGPP1	0.266996	0.0915015
ENSBTAG00000004436	PPT2	0.133451	0.405518
ENSBTAG00000004440	SLC15A1	0.23403	0.140826
ENSBTAG00000004448	CKAP5	-0.00676077	0.966537
ENSBTAG00000004449	DGKE	-0.138909	0.386405
ENSBTAG00000004457	ORAI1	-0.0992493	0.536984
ENSBTAG00000004458	MORN3	-0.364678	0.0190662
ENSBTAG00000004460	RFWD3	-0.0873027	0.587295
ENSBTAG00000004463	KDELR1	-0.0383299	0.811936
ENSBTAG00000004464	HROB	0.0649344	0.68669
ENSBTAG00000004472	NA	0.480544	0.00147274
ENSBTAG00000004475	CDK5R1	0.214449	0.178173
ENSBTAG00000004476	ADHFE1	-0.307673	0.050359
ENSBTAG00000004488	MEI1	-0.117559	0.464163
ENSBTAG00000004489	APPBP2	0.00402338	0.980082
ENSBTAG00000004492	SWT1	0.140327	0.381529
ENSBTAG00000004495	UBA5	-0.060124	0.70884
ENSBTAG00000004499	RGS3	-0.30132	0.0555589
ENSBTAG00000004502	CLUAP1	-0.083917	0.601924
ENSBTAG00000004505	NLRC3	-0.188541	0.237786
ENSBTAG00000004509	SLX4	0.0676407	0.674339
ENSBTAG00000004511	VAV2	-0.231965	0.144467
ENSBTAG00000004515	KCNK1	0.0924987	0.565156
ENSBTAG00000004517	TARBP1	-0.260506	0.0999685
ENSBTAG00000004521	LSM7	-0.065933	0.682123
ENSBTAG00000004524	SPPL2B	-0.254798	0.107898
ENSBTAG00000004532	FGFR1OP2	0.310552	0.048135
ENSBTAG00000004541	LPAR5	0.256835	0.105015
ENSBTAG00000004542	FAM78A	-0.331863	0.0340286
ENSBTAG00000004544	TXNDC9	0.388614	0.0120405
ENSBTAG00000004547	OLR1	-0.0125542	0.937905
ENSBTAG00000004553	TPM4	0.327058	0.0368688
ENSBTAG00000004554	CAPZB	-0.133593	0.405013
ENSBTAG00000004556	SLC2A3	0.332436	0.0337027
ENSBTAG00000004557	DHRS9	0.181081	0.257203
ENSBTAG00000004558	C10H15orf48	0.340881	0.0291842
ENSBTAG00000004564	MBNL1	-0.0934534	0.561131
ENSBTAG00000004568	GALNS	0.20912	0.189461
ENSBTAG00000004574	UGT8	-0.0120314	0.940486
ENSBTAG00000004575	FAM126A	0.281168	0.074946
ENSBTAG00000004580	MS4A1	-0.310928	0.0478511
ENSBTAG00000004585	NA	0.158904	0.321031
ENSBTAG00000004586	LOC107132045	-0.309611	0.0488531
ENSBTAG00000004587	DUSP6	-0.19088	0.231907
ENSBTAG00000004588	KCNN4	-0.329956	0.0351337
ENSBTAG00000004590	PPIH	0.0989081	0.538392
ENSBTAG00000004597	PIM2	0.0273919	0.865009
ENSBTAG00000004604	CCDC124	-0.136876	0.39346
ENSBTAG00000004608	LOC100138951	-0.144563	0.367175
ENSBTAG00000004613	CSGALNACT1	0.132553	0.408714
ENSBTAG00000004620	ZNF133	-0.146368	0.361159
ENSBTAG00000004622	DZANK1	-0.303772	0.0535027
ENSBTAG00000004632	ASPSCR1	0.172677	0.280315
ENSBTAG00000004635	LLGL1	-0.362786	0.0197446
ENSBTAG00000004636	PLEKHA1	-0.00541369	0.973202
ENSBTAG00000004641	PLEKHA6	-0.106629	0.506987
ENSBTAG00000004650	ZNF516	-0.377172	0.0150601
ENSBTAG00000004651	NME1	-0.117966	0.462607
ENSBTAG00000004652	LPAR2	-0.0453499	0.778292
ENSBTAG00000004653	ADGRA3	-0.0717658	0.655677
ENSBTAG00000004654	PWP1	-0.232313	0.143848
ENSBTAG00000004660	SPATS2	-0.263948	0.0954059
ENSBTAG00000004662	SLC16A12	0.0490296	0.76081
ENSBTAG00000004663	TRUB2	-0.0517982	0.747733
ENSBTAG00000004664	COQ4	-0.125127	0.435688
ENSBTAG00000004672	RDX	-0.059064	0.713754
ENSBTAG00000004674	HAAO	0.0519843	0.746857
ENSBTAG00000004679	WARS1	0.0427491	0.790714
ENSBTAG00000004680	SLC13A5	0.368768	0.0176665
ENSBTAG00000004685	SRGAP3	-0.239802	0.131011
ENSBTAG00000004688	DHCR24	-0.290699	0.0652033
ENSBTAG00000004705	ILDR1	0.063661	0.692529
ENSBTAG00000004706	SUV39H1	-0.0779289	0.628177
ENSBTAG00000004709	MAPK9	-0.157396	0.325706
ENSBTAG00000004714	MCEMP1	0.239001	0.132341
ENSBTAG00000004715	AKIRIN1	-0.0912422	0.570474
ENSBTAG00000004716	RETN	0.120394	0.45338
ENSBTAG00000004722	THUMPD2	-0.160713	0.315482
ENSBTAG00000004723	TEX2	0.249041	0.116373
ENSBTAG00000004727	PAQR4	0.105634	0.510978
ENSBTAG00000004729	PKMYT1	0.144215	0.368343
ENSBTAG00000004732	SPTB	-0.0406459	0.800797
ENSBTAG00000004735	CCNE1	0.315096	0.0447877
ENSBTAG00000004736	GRB2	0.213694	0.179743
ENSBTAG00000004739	SLC18A2	0.337352	0.0310071
ENSBTAG00000004741	IL12B	0.267701	0.0906167
ENSBTAG00000004742	RUNX1	0.292666	0.0633239
ENSBTAG00000004745	NAA15	-0.0801825	0.618241
ENSBTAG00000004746	HELZ	0.283231	0.0727462
ENSBTAG00000004749	NEK4	-0.0798471	0.619716
ENSBTAG00000004750	VSTM2L	-0.162556	0.309892
ENSBTAG00000004753	RXYLT1	-0.205785	0.196779
ENSBTAG00000004757	LTBP4	-0.0663135	0.680386
ENSBTAG00000004767	SYK	0.192679	0.227453
ENSBTAG00000004769	NEIL2	-0.443815	0.00365392
ENSBTAG00000004770	SCN4A	-0.261265	0.0989477
ENSBTAG00000004772	THEM4	-0.245793	0.121371
ENSBTAG00000004776	DUSP23	0.0377344	0.814807
ENSBTAG00000004777	S100B	-0.0902982	0.574485
ENSBTAG00000004782	PTPRCAP	-0.248101	0.117804
ENSBTAG00000004786	TMEM134	-0.363237	0.0195808
ENSBTAG00000004787	METRNL	-0.088712	0.581252
ENSBTAG00000004789	LGR6	0.180091	0.25986
ENSBTAG00000004797	TRMT44	0.163338	0.307536
ENSBTAG00000004799	DENND2A	0.266259	0.0924349
ENSBTAG00000004801	PDXDC1	-0.0373515	0.816654
ENSBTAG00000004802	CEP170B	0.247412	0.11886
ENSBTAG00000004805	ITFG1	0.0617285	0.701425
ENSBTAG00000004806	PHKB	-0.227808	0.152004
ENSBTAG00000004813	SUSD1	0.238165	0.133741
ENSBTAG00000004814	INPP4A	-0.307058	0.0508445
ENSBTAG00000004815	LOC509006	-0.364227	0.0192258
ENSBTAG00000004817	NA	-0.126523	0.430542
ENSBTAG00000004824	REEP1	-0.429278	0.00509837
ENSBTAG00000004826	ACP5	-0.216084	0.174807
ENSBTAG00000004842	RSPRY1	0.202659	0.203817
ENSBTAG00000004844	ARL2BP	-0.137911	0.389859
ENSBTAG00000004849	IGSF3	-0.272288	0.0850183
ENSBTAG00000004850	KPNA3	-0.128017	0.425075
ENSBTAG00000004851	NCKAP5L	-0.238254	0.133592
ENSBTAG00000004852	PLEKHO1	0.154185	0.335796
ENSBTAG00000004854	SLC24A5	-0.305241	0.0523012
ENSBTAG00000004855	PRDX6	-0.0314999	0.844995
ENSBTAG00000004856	RNF130	0.291288	0.0646353
ENSBTAG00000004862	TUB	-0.167295	0.295804
ENSBTAG00000004863	RIC3	0.267747	0.0905591
ENSBTAG00000004864	CEP89	0.250936	0.11353
ENSBTAG00000004869	CXADR	0.0257378	0.873092
ENSBTAG00000004872	MRPL20	-0.0686296	0.669848
ENSBTAG00000004873	CCNL2	0.302007	0.0549764
ENSBTAG00000004874	AURKAIP1	-0.154433	0.335008
ENSBTAG00000004877	TRAIP	0.00430401	0.978693
ENSBTAG00000004879	FOXO4	-0.00607117	0.969949
ENSBTAG00000004884	SLC4A5	0.174734	0.274537
ENSBTAG00000004891	OXNAD1	0.179591	0.261205
ENSBTAG00000004893	ACOX3	0.164033	0.305456
ENSBTAG00000004894	GIMAP5	-0.297125	0.0592213
ENSBTAG00000004895	AFAP1L2	-0.107823	0.502212
ENSBTAG00000004896	ABLIM3	0.284953	0.0709481
ENSBTAG00000004899	ABLIM1	-0.139134	0.38563
ENSBTAG00000004901	PIK3C2A	0.220256	0.166428
ENSBTAG00000004906	CCNE2	-0.0670255	0.67714
ENSBTAG00000004907	MINK1	-0.0587159	0.71537
ENSBTAG00000004908	CHRNE	-0.0510701	0.751166
ENSBTAG00000004909	GP1BA	0.259509	0.10132
ENSBTAG00000004910	SLC25A11	0.196451	0.218309
ENSBTAG00000004912	ANKRD17	0.0596116	0.711214
ENSBTAG00000004913	RNF167	0.390892	0.0115053
ENSBTAG00000004915	PFN1	-0.0672432	0.676149
ENSBTAG00000004917	KLRK1	-0.229111	0.149611
ENSBTAG00000004920	LOC783202	-0.258473	0.10274
ENSBTAG00000004922	AGPAT5	-0.417953	0.00654501
ENSBTAG00000004925	NA	-0.0759114	0.637127
ENSBTAG00000004926	LRR1	0.0644221	0.689037
ENSBTAG00000004929	C20H5orf51	0.288385	0.0674711
ENSBTAG00000004930	DNAAF2	-0.176354	0.270041
ENSBTAG00000004931	POLE2	0.124195	0.439141
ENSBTAG00000004933	KLHDC2	0.16281	0.309124
ENSBTAG00000004936	TMIGD2	-0.159509	0.319168
ENSBTAG00000004937	SEC61A1	0.156311	0.329092
ENSBTAG00000004943	CCNA2	0.0690497	0.667943
ENSBTAG00000004945	BBS7	-0.153732	0.337235
ENSBTAG00000004948	LRATD1	-0.227602	0.152385
ENSBTAG00000004949	FDXACB1	0.0307089	0.848842
ENSBTAG00000004950	BRB	0.0148797	0.926432
ENSBTAG00000004952	MFSD4A	-0.089585	0.577523
ENSBTAG00000004954	TOX	-0.0855379	0.5949
ENSBTAG00000004956	CHEK2	0.152315	0.341759
ENSBTAG00000004961	GOSR1	0.303058	0.0540953
ENSBTAG00000004962	BCORL1	0.02949	0.854776
ENSBTAG00000004964	PCGF5	0.0477267	0.766987
ENSBTAG00000004965	NUP133	-0.150281	0.348323
ENSBTAG00000004970	LRRC24	0.0430776	0.789142
ENSBTAG00000004971	GRAMD1C	-0.423152	0.00584194
ENSBTAG00000004974	ZDHHC23	-0.0410889	0.79867
ENSBTAG00000004975	CCDC191	0.279631	0.076619
ENSBTAG00000004976	CDCA7L	-0.452945	0.00294208
ENSBTAG00000004977	QTRT2	0.0189269	0.906501
ENSBTAG00000004979	MRS2	-0.208652	0.190477
ENSBTAG00000004982	GPLD1	-0.148946	0.352668
ENSBTAG00000004991	ELP1	-0.230741	0.146657
ENSBTAG00000004993	NXT1	-0.199112	0.212011
ENSBTAG00000004995	C1GALT1	0.176854	0.268665
ENSBTAG00000004997	CTNNAL1	-0.129072	0.421235
ENSBTAG00000004999	RESF1	-0.0488924	0.76146
ENSBTAG00000005002	GALE	0.164089	0.305288
ENSBTAG00000005008	WSB1	0.229819	0.148323
ENSBTAG00000005009	PRELID1	0.0493059	0.759502
ENSBTAG00000005010	MXD3	-0.267762	0.0905399
ENSBTAG00000005012	HSPH1	0.622145	1.40885e-05
ENSBTAG00000005015	SFXN3	-0.43148	0.00485191
ENSBTAG00000005018	NFAM1	0.386833	0.0124736
ENSBTAG00000005019	PRSS50	-0.113377	0.480313
ENSBTAG00000005025	FAM91A1	-0.0947198	0.555812
ENSBTAG00000005028	HIRIP3	-0.206987	0.194118
ENSBTAG00000005029	TAL1	-0.230058	0.147889
ENSBTAG00000005031	DOC2A	-0.0908726	0.572043
ENSBTAG00000005033	TLCD3B	0.125403	0.434665
ENSBTAG00000005034	CAPN5	0.0256669	0.873439
ENSBTAG00000005038	ZBTB42	-0.143326	0.371334
ENSBTAG00000005042	SYN1	0.204531	0.19958
ENSBTAG00000005049	BLK	-0.142805	0.37309
ENSBTAG00000005055	TXK	-0.15801	0.323798
ENSBTAG00000005062	TEC	0.383894	0.0132171
ENSBTAG00000005063	THEM6	-0.0824632	0.608254
ENSBTAG00000005066	HSPBAP1	0.193458	0.225545
ENSBTAG00000005068	COMMD2	-0.370687	0.0170399
ENSBTAG00000005069	TM7SF2	0.241556	0.128131
ENSBTAG00000005071	SLC49A4	0.308902	0.0494
ENSBTAG00000005072	CUBN	-0.0664401	0.679809
ENSBTAG00000005073	ZNHIT2	-0.288858	0.0670023
ENSBTAG00000005077	CXCL12	-0.155275	0.332347
ENSBTAG00000005078	UCHL1	-0.273348	0.0837623
ENSBTAG00000005083	TULP4	-0.265482	0.093425
ENSBTAG00000005089	RHBDD2	0.233819	0.141195
ENSBTAG00000005090	CEMIP2	0.307349	0.0506139
ENSBTAG00000005091	DGKG	0.287644	0.0682097
ENSBTAG00000005092	ROR2	0.024855	0.877411
ENSBTAG00000005094	LRP2BP	0.0341577	0.832096
ENSBTAG00000005096	COX7A2	0.212333	0.182595
ENSBTAG00000005100	TMEM30A	0.0363031	0.821716
ENSBTAG00000005102	PHTF2	-0.306454	0.0513248
ENSBTAG00000005110	CADPS2	0.293636	0.0624129
ENSBTAG00000005115	SLC31A2	0.251146	0.113218
ENSBTAG00000005116	FKBP15	0.0218321	0.892227
ENSBTAG00000005120	TESPA1	0.0741314	0.645066
ENSBTAG00000005124	JADE3	0.322387	0.0398125
ENSBTAG00000005136	ABI1	0.0654094	0.684517
ENSBTAG00000005137	LPGAT1	-0.0774609	0.630248
ENSBTAG00000005138	BCL9L	-0.33047	0.0348329
ENSBTAG00000005141	PELI2	0.358038	0.0215363
ENSBTAG00000005142	RPL37	-0.149646	0.350386
ENSBTAG00000005144	PNPLA2	0.213118	0.180946
ENSBTAG00000005145	PEAK1	-0.00359576	0.982199
ENSBTAG00000005146	NA	-0.285171	0.070723
ENSBTAG00000005147	HPS5	-0.288019	0.0678355
ENSBTAG00000005150	HMGB3	-0.308863	0.0494298
ENSBTAG00000005151	WDPCP	-0.341096	0.0290761
ENSBTAG00000005152	TK2	-0.512934	0.00060546
ENSBTAG00000005155	ARL13B	0.133419	0.405632
ENSBTAG00000005161	ATP8B2	-0.11897	0.458778
ENSBTAG00000005163	S100A1	0.188653	0.237501
ENSBTAG00000005164	GZMK	-0.298991	0.0575695
ENSBTAG00000005165	CSGALNACT2	0.234308	0.140341
ENSBTAG00000005170	ADGRG5	-0.250464	0.114233
ENSBTAG00000005174	GDPGP1	-0.318276	0.0425587
ENSBTAG00000005176	GDNF	0.367269	0.018169
ENSBTAG00000005178	MMAB	-0.0512232	0.750444
ENSBTAG00000005180	RBMS1	0.214364	0.178349
ENSBTAG00000005181	SYS1	0.253049	0.110422
ENSBTAG00000005182	BoLA	-0.166136	0.299209
ENSBTAG00000005183	MVK	-0.509052	0.000676677
ENSBTAG00000005186	DBNDD2	0.0654688	0.684245
ENSBTAG00000005190	TSC1	0.224368	0.158457
ENSBTAG00000005191	RPN1	0.0984397	0.540327
ENSBTAG00000005193	CRTAM	-0.175151	0.273374
ENSBTAG00000005196	TYW3	0.0921062	0.566815
ENSBTAG00000005205	DSE	0.116585	0.467898
ENSBTAG00000005206	TMEM14A	-0.0390155	0.808635
ENSBTAG00000005210	SNAPC5	0.194041	0.224121
ENSBTAG00000005211	RPL4	-0.335596	0.0319491
ENSBTAG00000005212	C1H3orf70	-0.12201	0.447294
ENSBTAG00000005213	ZWILCH	0.218915	0.169089
ENSBTAG00000005215	IL10RA	-0.0203986	0.899266
ENSBTAG00000005218	PDE3B	0.122268	0.44633
ENSBTAG00000005221	WNK1	0.225972	0.155425
ENSBTAG00000005227	ATF6	0.221272	0.164431
ENSBTAG00000005231	CFAP74	-0.0955057	0.552523
ENSBTAG00000005239	NA	-0.0944889	0.55678
ENSBTAG00000005240	NA	0.189381	0.235663
ENSBTAG00000005246	DIP2B	0.122376	0.445926
ENSBTAG00000005247	FRMD3	0.0510702	0.751165
ENSBTAG00000005250	BGN	0.280911	0.0752236
ENSBTAG00000005251	LOC516599	-0.0214127	0.894286
ENSBTAG00000005257	PEX13	-0.100146	0.533294
ENSBTAG00000005263	KLHL2	0.321115	0.040646
ENSBTAG00000005265	ZCCHC9	-0.296297	0.0599671
ENSBTAG00000005269	CCNB2	0.0265015	0.869358
ENSBTAG00000005272	DOHH	-0.0921395	0.566674
ENSBTAG00000005273	IL1R1	0.320224	0.041239
ENSBTAG00000005278	WEE1	-0.136658	0.394224
ENSBTAG00000005280	ADA	-0.0789113	0.623837
ENSBTAG00000005288	GFRA3	0.356972	0.0219568
ENSBTAG00000005293	CDC25C	0.176988	0.268296
ENSBTAG00000005295	SLC35E1	0.133687	0.40468
ENSBTAG00000005296	RPL13A	-0.362222	0.0199507
ENSBTAG00000005300	TMEM51	-0.320449	0.0410887
ENSBTAG00000005304	SRM	-0.00916194	0.954663
ENSBTAG00000005310	GPR180	-0.167436	0.295391
ENSBTAG00000005311	POLR3H	0.094399	0.557157
ENSBTAG00000005316	GDI2	-0.290801	0.0651045
ENSBTAG00000005318	RNF6	-0.414955	0.00698275
ENSBTAG00000005326	CSNK1A1	0.228804	0.150172
ENSBTAG00000005328	ICE2	-0.0464014	0.773285
ENSBTAG00000005339	VEGFA	0.15924	0.319996
ENSBTAG00000005340	SERGEF	-0.242284	0.126951
ENSBTAG00000005344	GNPNAT1	0.219624	0.167677
ENSBTAG00000005345	ARPC3	0.0146822	0.927406
ENSBTAG00000005347	GPN3	-0.106622	0.507012
ENSBTAG00000005349	RPL27A	-0.278491	0.077878
ENSBTAG00000005351	RFXAP	-0.244996	0.122621
ENSBTAG00000005354	LRRFIP1	0.0799506	0.61926
ENSBTAG00000005355	BAG2	0.56218	0.000130675
ENSBTAG00000005356	DENND2B	0.0537354	0.738625
ENSBTAG00000005359	TGFB2	0.183647	0.250408
ENSBTAG00000005362	RAB23	-0.0473505	0.768773
ENSBTAG00000005367	VRK3	-0.360383	0.020635
ENSBTAG00000005371	DPAGT1	0.315409	0.0445639
ENSBTAG00000005372	DLGAP1	0.265157	0.0938426
ENSBTAG00000005373	TPM1	0.0755155	0.638889
ENSBTAG00000005376	FBXO30	0.226805	0.153866
ENSBTAG00000005378	XKRX	-0.195573	0.220415
ENSBTAG00000005379	SLC41A1	0.103347	0.520222
ENSBTAG00000005380	MOCS2	0.25257	0.111121
ENSBTAG00000005385	POP5	0.0661122	0.681305
ENSBTAG00000005390	GMFG	0.250968	0.113483
ENSBTAG00000005392	KBTBD3	0.0302833	0.850913
ENSBTAG00000005394	NA	-0.198926	0.212449
ENSBTAG00000005397	CD46	0.203168	0.202659
ENSBTAG00000005403	ADI1	0.0303964	0.850362
ENSBTAG00000005404	MSC	-0.207396	0.193219
ENSBTAG00000005408	CLK1	0.429871	0.00503096
ENSBTAG00000005412	NEDD4L	-0.209288	0.189097
ENSBTAG00000005413	NLRC5	0.214403	0.178268
ENSBTAG00000005430	MB21D2	0.131475	0.412569
ENSBTAG00000005432	CAPG	0.149518	0.350802
ENSBTAG00000005439	FAM102B	0.0272396	0.865753
ENSBTAG00000005442	DNAI4	0.498068	0.0009204
ENSBTAG00000005443	MIER1	0.230302	0.147449
ENSBTAG00000005444	UGGT1	0.211152	0.185099
ENSBTAG00000005445	SLC35D1	-0.0912832	0.5703
ENSBTAG00000005446	POLR2J	0.0830236	0.60581
ENSBTAG00000005448	LOC521224	0.143146	0.371938
ENSBTAG00000005453	FGD4	0.233989	0.140898
ENSBTAG00000005454	FUT10	-0.61784	1.67874e-05
ENSBTAG00000005456	TTK	0.0887082	0.581268
ENSBTAG00000005461	SOX15	0.147618	0.357027
ENSBTAG00000005462	FXR2	0.237058	0.135612
ENSBTAG00000005464	ADCY6	0.344148	0.0275761
ENSBTAG00000005470	BIN3	0.314457	0.0452467
ENSBTAG00000005471	RHCG	-0.0824236	0.608427
ENSBTAG00000005474	CREB1	-0.00333852	0.983472
ENSBTAG00000005475	TCAF2	-0.165921	0.299844
ENSBTAG00000005478	PATZ1	-0.341994	0.028628
ENSBTAG00000005481	ADAM10	0.00616324	0.969493
ENSBTAG00000005482	TMEM135	0.0510626	0.751201
ENSBTAG00000005483	ESYT2	-0.224903	0.15744
ENSBTAG00000005488	ARIH2	0.393058	0.0110155
ENSBTAG00000005489	LOC112448582	-0.197096	0.21677
ENSBTAG00000005490	P4HTM	-0.271227	0.0862884
ENSBTAG00000005492	CCNY	0.144422	0.367647
ENSBTAG00000005493	TBC1D14	0.320415	0.041111
ENSBTAG00000005496	RP2	0.235083	0.138997
ENSBTAG00000005497	RPRD1A	-0.0558469	0.728736
ENSBTAG00000005498	SQLE	-0.157654	0.324904
ENSBTAG00000005501	COBLL1	-0.254529	0.108284
ENSBTAG00000005503	PRMT2	-0.10674	0.50654
ENSBTAG00000005504	TP53INP2	0.225829	0.155693
ENSBTAG00000005514	TRIO	-0.0870853	0.588229
ENSBTAG00000005517	NOP58	-0.136897	0.393387
ENSBTAG00000005519	RNF38	-0.0236273	0.883424
ENSBTAG00000005523	XYLT1	-0.0857687	0.593904
ENSBTAG00000005524	HBP1	0.206624	0.194919
ENSBTAG00000005532	PEX6	0.0949059	0.555033
ENSBTAG00000005534	ENO3	-0.40728	0.0082202
ENSBTAG00000005536	MEA1	-0.200037	0.209853
ENSBTAG00000005542	EPS15	0.271846	0.085545
ENSBTAG00000005550	SOS2	0.139864	0.383118
ENSBTAG00000005556	CYGB	-0.463009	0.00230104
ENSBTAG00000005557	AFDN	0.28923	0.0666355
ENSBTAG00000005559	LOC781220	-0.226784	0.153904
ENSBTAG00000005564	PIAS1	0.323692	0.0389714
ENSBTAG00000005565	CLN6	-0.480889	0.00145952
ENSBTAG00000005571	PHF20	-0.271029	0.0865266
ENSBTAG00000005572	ZNF205	-0.03159	0.844557
ENSBTAG00000005573	SCAND1	-0.239111	0.132159
ENSBTAG00000005574	CLU	0.287722	0.0681317
ENSBTAG00000005577	RNASEH2C	-0.0329516	0.837944
ENSBTAG00000005580	SZT2	-0.0523803	0.744993
ENSBTAG00000005583	HYI	-0.146409	0.361022
ENSBTAG00000005586	GATM	0.192041	0.229026
ENSBTAG00000005587	LOC100139548	0.281023	0.0751023
ENSBTAG00000005589	STK19	0.268646	0.0894408
ENSBTAG00000005592	MCOLN1	-0.0770755	0.631956
ENSBTAG00000005607	ERCC6L	0.0416766	0.795851
ENSBTAG00000005609	NA	-0.0454421	0.777852
ENSBTAG00000005614	UXS1	0.0461236	0.774607
ENSBTAG00000005617	SLC41A3	0.00686911	0.966001
ENSBTAG00000005620	RPS3	-0.201574	0.2063
ENSBTAG00000005622	LITAF	0.250371	0.114372
ENSBTAG00000005627	PAFAH1B2	-0.0871725	0.587854
ENSBTAG00000005629	CRYBG2	-0.139074	0.385836
ENSBTAG00000005631	VARS1	0.0985643	0.539812
ENSBTAG00000005634	LSM2	-0.166406	0.298416
ENSBTAG00000005635	TTC39C	-0.200385	0.209044
ENSBTAG00000005647	GPR132	0.217778	0.17137
ENSBTAG00000005650	SKAP2	0.299426	0.0571894
ENSBTAG00000005652	ALG3	0.332991	0.0333892
ENSBTAG00000005654	TMSB10	0.173168	0.278928
ENSBTAG00000005661	SNAP23	0.208507	0.190791
ENSBTAG00000005663	HAUS2	-0.235256	0.138698
ENSBTAG00000005666	LRRC20	-0.0661921	0.68094
ENSBTAG00000005668	SLC39A8	0.313041	0.0462777
ENSBTAG00000005674	NEU1	0.221633	0.163727
ENSBTAG00000005676	EHMT2	-0.303793	0.0534857
ENSBTAG00000005678	AACS	0.000478639	0.99763
ENSBTAG00000005681	ME1	0.169433	0.289586
ENSBTAG00000005683	ELAC1	-0.444616	0.00358592
ENSBTAG00000005688	MRPS2	0.00454016	0.977525
ENSBTAG00000005691	FGF2	0.262507	0.0972964
ENSBTAG00000005694	TMED10	-0.0239695	0.881747
ENSBTAG00000005696	DBF4B	0.223404	0.160299
ENSBTAG00000005699	SCML4	0.0985936	0.539691
ENSBTAG00000005708	KIF20B	-0.00723489	0.964192
ENSBTAG00000005709	ABHD3	-0.133645	0.404828
ENSBTAG00000005711	NSG1	0.000662112	0.996722
ENSBTAG00000005718	PLIN2	0.443211	0.00370584
ENSBTAG00000005723	NEPRO	0.0102405	0.949333
ENSBTAG00000005724	SYTL4	-0.212943	0.181312
ENSBTAG00000005725	IDO2	0.138797	0.38679
ENSBTAG00000005730	GPAT4	0.352827	0.0236578
ENSBTAG00000005733	CHD6	0.0161978	0.919935
ENSBTAG00000005735	ATP5MC2	-0.454634	0.00282466
ENSBTAG00000005744	COQ2	-0.439814	0.00401045
ENSBTAG00000005745	HPSE	-0.108913	0.497873
ENSBTAG00000005751	CDAN1	0.0533792	0.740297
ENSBTAG00000005753	PARP6	0.399325	0.00969721
ENSBTAG00000005754	PPM1K	-0.176397	0.269923
ENSBTAG00000005757	FUS	-0.329532	0.0353834
ENSBTAG00000005760	TBC1D4	-0.0837765	0.602535
ENSBTAG00000005761	DEDD2	0.345088	0.0271273
ENSBTAG00000005763	AKT1S1	0.247787	0.118285
ENSBTAG00000005765	SYNGR1	-0.352034	0.0239955
ENSBTAG00000005766	IL4I1	-0.0539925	0.737419
ENSBTAG00000005769	NPHP3	0.122616	0.445024
ENSBTAG00000005773	PGM2	0.130676	0.41544
ENSBTAG00000005785	DPY19L1	0.0480514	0.765447
ENSBTAG00000005786	ATXN3	0.273544	0.0835329
ENSBTAG00000005787	IFT57	-0.190764	0.232197
ENSBTAG00000005788	VANGL1	0.120152	0.454294
ENSBTAG00000005791	UROS	0.0432924	0.788115
ENSBTAG00000005792	BCCIP	-0.0192398	0.904962
ENSBTAG00000005793	PEA15	-0.232905	0.1428
ENSBTAG00000005795	DHX32	0.172346	0.28125
ENSBTAG00000005800	GRIA1	0.00436406	0.978396
ENSBTAG00000005803	PTPDC1	0.00568577	0.971856
ENSBTAG00000005805	EPHX4	-0.389125	0.0119187
ENSBTAG00000005807	MICU1	0.18249	0.253457
ENSBTAG00000005810	NA	-0.0882747	0.583124
ENSBTAG00000005812	TP73	-0.210299	0.186921
ENSBTAG00000005815	RNF31	0.0877306	0.585457
ENSBTAG00000005816	IRF9	0.170749	0.2858
ENSBTAG00000005819	CCDC61	0.26532	0.0936326
ENSBTAG00000005825	NEIL3	0.0454106	0.778003
ENSBTAG00000005826	PTAR1	-0.0545114	0.734986
ENSBTAG00000005828	MERTK	0.293897	0.0621688
ENSBTAG00000005832	GRK2	0.169256	0.290099
ENSBTAG00000005833	ETNK1	0.0598684	0.710024
ENSBTAG00000005835	PYCR2	-0.304216	0.0531375
ENSBTAG00000005838	ULK3	0.0565734	0.725344
ENSBTAG00000005842	ABCC10	0.127192	0.428089
ENSBTAG00000005843	REXO2	0.202836	0.203413
ENSBTAG00000005845	MPI	-0.333155	0.0332967
ENSBTAG00000005846	FAM219B	-0.339094	0.0300957
ENSBTAG00000005847	ROCK2	0.0616834	0.701633
ENSBTAG00000005850	DLK2	0.0233592	0.884738
ENSBTAG00000005852	KLF8	-0.421052	0.00611763
ENSBTAG00000005861	CCNT1	-0.0317207	0.843922
ENSBTAG00000005862	SMC4	-0.125303	0.435038
ENSBTAG00000005863	ATF7	0.0472774	0.76912
ENSBTAG00000005865	MAPK6	0.354376	0.0230095
ENSBTAG00000005866	NA	0.135722	0.397501
ENSBTAG00000005868	HEBP1	0.221175	0.164623
ENSBTAG00000005870	FANCL	-0.265231	0.0937476
ENSBTAG00000005884	WDR31	-0.264388	0.0948348
ENSBTAG00000005891	FCRL1	-0.0933179	0.561702
ENSBTAG00000005892	ZAP70	-0.160977	0.314678
ENSBTAG00000005893	TMEM68	0.054263	0.73615
ENSBTAG00000005897	FNTB	0.538121	0.000284658
ENSBTAG00000005903	LRP5	-0.253026	0.110455
ENSBTAG00000005908	RSPH10B	-0.0725507	0.652149
ENSBTAG00000005913	PATL1	0.279715	0.0765262
ENSBTAG00000005915	SFMBT2	0.131359	0.412984
ENSBTAG00000005923	ABTB2	0.321838	0.0401705
ENSBTAG00000005928	MINPP1	-0.148972	0.352585
ENSBTAG00000005929	NA	-0.301548	0.0553651
ENSBTAG00000005932	FAM184B	-0.206159	0.195949
ENSBTAG00000005933	CTNNBIP1	-0.270274	0.087442
ENSBTAG00000005934	TTYH3	0.0196501	0.902944
ENSBTAG00000005946	USP13	-0.149823	0.349808
ENSBTAG00000005947	PLAU	0.119379	0.457224
ENSBTAG00000005951	HIC2	-0.0711126	0.658619
ENSBTAG00000005952	CEBPE	0.100562	0.531587
ENSBTAG00000005955	RSPH3	-0.319329	0.0418414
ENSBTAG00000005957	CSE1L	0.0167167	0.917379
ENSBTAG00000005958	PTK2B	0.438394	0.0041441
ENSBTAG00000005960	EPB41L2	-0.0177385	0.912348
ENSBTAG00000005964	PIGG	-0.00933441	0.953811
ENSBTAG00000005970	XBP1	0.157786	0.324493
ENSBTAG00000005973	OVGP1	0.311351	0.0475323
ENSBTAG00000005978	PIK3R5	0.453598	0.00289614
ENSBTAG00000005979	HELLS	-0.0954288	0.552845
ENSBTAG00000005984	DAAM1	-0.26666	0.0919265
ENSBTAG00000005986	SFT2D3	-0.244296	0.123728
ENSBTAG00000005989	LAP3	0.123817	0.440545
ENSBTAG00000005990	S1PR1	0.210334	0.186846
ENSBTAG00000005997	ABCB1	-0.102126	0.525189
ENSBTAG00000005998	NOCT	0.431469	0.00485309
ENSBTAG00000006005	MPND	0.0324465	0.840396
ENSBTAG00000006007	SH3GL1	0.383441	0.013335
ENSBTAG00000006008	CAMSAP1	0.0217182	0.892786
ENSBTAG00000006013	NT5DC3	-0.0425521	0.791657
ENSBTAG00000006015	POLH	-0.011484	0.94319
ENSBTAG00000006016	GTPBP2	0.0344804	0.830533
ENSBTAG00000006017	NFKB2	0.146615	0.360339
ENSBTAG00000006021	CEP250	-0.0911419	0.5709
ENSBTAG00000006022	ATP6V0E2	-0.076671	0.633751
ENSBTAG00000006025	AHSA2	0.641731	6.13343e-06
ENSBTAG00000006027	USP34	0.142886	0.372817
ENSBTAG00000006031	ADGRV1	0.0514125	0.749551
ENSBTAG00000006034	RNF113A	-0.273627	0.0834348
ENSBTAG00000006035	PPP1R1B	-0.284452	0.0714675
ENSBTAG00000006036	ERP27	-0.0434768	0.787233
ENSBTAG00000006039	ARHGDIB	0.036066	0.822861
ENSBTAG00000006040	UHRF1BP1L	0.150391	0.347963
[truncated: 8,101 more rows]
