# Supplementary material for: Integrated Network Analysis to Identify Key Modules and Potential Hub Genes Involved in Bovine Respiratory Disease: A Systems Biology Approach
Source: Front Genet. 2021 Oct 18;12:753839. doi: 10.3389/fgene.2021.753839 (PMC8559434; doi:10.3389/fgene.2021.753839)
Supplement: Supplementary file 6 [file Table11.xlsx]

## Sheet: black
Supplementary Table 11: Functional enrichment analysis results for non-preserved modules (significant terms are highlighted)
BP	Term	Overlap	P-value	Adjusted P-value	Old P-value	Old Adjusted P-value	Odds Ratio	Combined Score	Genes	kegg	Term	Overlap	P-value	Adjusted P-value	Old P-value	Old Adjusted P-value	Odds Ratio	Combined Score	Genes
	linoleic acid metabolic process (GO:0043651)	44302	0.000452026	0.69658	0	0	13.8397	106.59	FADS2;ELOVL5;GSTP1;ABCD1	.	Glycerophospholipid metabolism	35977	0.00873693	0.999973	0	0	3.20128	15.1747	CHKB;CHKA;GPD1;LCAT;PLA2G6;TAZ;AGPAT4
	regulation of macrophage activation (GO:0043030)	44307	0.0013533	0.69658	0	0	9.76671	64.5112	IL33;TNIP2;ZC3H12A;FCGR2B	.	Fanconi anemia pathway	19845	0.00892226	0.999973	0	0	4.23763	19.9983	EME1;FANCE;MLH1;TELO2;FAAP100
	negative regulation of leukocyte activation (GO:0002695)	44266	0.00189393	0.69658	0	0	15.5398	97.4206	ZC3H12A;FCGR2B;HAVCR2	.	B cell receptor signaling pathway	29738	0.0124934	0.999973	0	0	3.32496	14.5718	CD72;CD19;FCGR2B;CARD11;CD22;MAPK3
	sulfur compound biosynthetic process (GO:0044272)	9/122	0.00251243	0.69658	0	0	3.32509	19.9057	MPST;B4GALT2;GSTK1;CHST7;GSTP1;GSS;SLC35D2;GGT1;B4GALT6	.	Fructose and mannose metabolism	12114	0.0426884	0.999973	0	0	4.13928	13.0546	FCSK;ENOSF1;GFUS
	alpha-linolenic acid metabolic process (GO:0036109)	44268	0.003169	0.69658	0	0	12.4306	71.5297	FADS2;ELOVL5;ABCD1	.	Glutathione metabolism	20911	0.0459882	0.999973	0	0	3.12694	9.629	GSTK1;GSTP1;GSS;GGT1
	ribonucleoprotein complex disassembly (GO:0032988)	44268	0.003169	0.69658	0	0	12.4306	71.5297	DYRK3;DENR;EIF2D	.	Nicotinate and nicotinamide metabolism	12844	0.0494824	0.999973	0	0	3.88018	11.6643	NT5C;NMRK1;SIRT5
	unsaturated fatty acid metabolic process (GO:0033559)	16193	0.00371381	0.69658	0	0	5.32694	29.8079	FADS3;FADS2;ELOVL5;GSTP1;ABCD1	.	Primary immunodeficiency	13940	0.0605919	0.999973	0	0	3.54704	9.94447	CD40;CIITA;CD19
	cellular response to molecule of bacterial origin (GO:0071219)	30864	0.00378738	0.69658	0	0	3.78606	21.1114	CXCL8;TNIP2;NFKBIL1;GSTP1;ZC3H12A;FCGR2B;NUGGC	.	GnRH secretion	23468	0.0651853	0.999973	0	0	2.76113	7.53934	ITPR3;KCNN4;HCN2;MAPK3
	C21-steroid hormone biosynthetic process (GO:0006700)	44271	0.00588613	0.69658	0	0	9.56051	49.0947	STARD3;FDXR;FDX2	.	Aminoacyl-tRNA biosynthesis	24198	0.0713291	0.999973	0	0	2.67179	7.05474	AARS2;VARS2;FARSA;CARS2
	negative regulation of tumor necrosis factor superfamily cytokine production (GO:1903556)	11414	0.00590389	0.69658	0	0	6.14626	31.5435	GSTP1;NFKBIL1;ZC3H12A;HAVCR2	.	Homologous recombination	15036	0.0727553	0.999973	0	0	3.26651	8.56039	EME1;ABRAXAS1;POLD2
	phosphatidylcholine biosynthetic process (GO:0006656)	11780	0.00662318	0.69658	0	0	5.92644	29.734	CHKB;CHKA;STARD10;LCAT	.	Fc gamma R-mediated phagocytosis	35551	0.0807454	0.999973	0	0	2.25202	5.6671	ARPC5L;WAS;PLA2G6;FCGR2B;MAPK3
	ceramide biosynthetic process (GO:0046513)	11780	0.00662318	0.69658	0	0	5.92644	29.734	CERS4;B4GALT6;CERS1;ST6GALNAC6	.	Fatty acid degradation	15766	0.0814198	0.999973	0	0	3.10287	7.78241	ACADVL;ECI1;CPT1C
	membrane depolarization during cardiac muscle cell action potential (GO:0086012)	44272	0.00702314	0.69658	0	0	8.87716	44.0178	CACNA2D1;HCN2;SCN1B	.	Glycosphingolipid biosynthesis	16497	0.0905058	0.999973	0	0	2.95481	7.09846	B4GALT2;GBGT1;ST6GALNAC6
	negative regulation of acute inflammatory response (GO:0002674)	44233	0.00789255	0.69658	0	0	20.6801	100.13	GSTP1;FCGR2B	.	Mismatch repair	44250	0.102327	0.999973	0	0	3.93563	8.97158	POLD2;MLH1
	positive regulation of humoral immune response (GO:0002922)	44233	0.00789255	0.69658	0	0	20.6801	100.13	FCGR2B;ZP3	.	Renin-angiotensin system	44250	0.102327	0.999973	0	0	3.93563	8.97158	ACE2;THOP1
	tRNA metabolic process (GO:0006399)	44273	0.00828138	0.69658	0	0	8.28493	39.7158	BRF1;ADAT1;RPP21	.	Amino sugar and nucleotide sugar metabolism	17593	0.10488	0.999973	0	0	2.7574	6.21777	FCSK;NPL;GFUS
	RNA modification (GO:0009451)	19845	0.00892226	0.69658	0	0	4.23763	19.9983	AARS2;NSUN5;NOP2;MRM1;ADAT2	.	Sphingolipid metabolism	17958	0.109859	0.999973	0	0	2.69731	5.95718	CERS4;B4GALT6;CERS1
	negative regulation of tumor necrosis factor production (GO:0032720)	12875	0.00912218	0.69658	0	0	5.35209	25.139	GSTP1;NFKBIL1;ZC3H12A;HAVCR2	.	alpha-Linolenic acid metabolism	44252	0.117712	0.999973	0	0	3.59304	7.68735	FADS2;PLA2G6
	long-chain fatty acid metabolic process (GO:0001676)	20210	0.00962817	0.69658	0	0	4.15267	19.2811	FADS2;ELOVL5;GSTP1;ABCD1;SLC27A4	.	Spinocerebellar ataxia	6/143	0.124904	0.999973	0	0	1.81443	3.7744	BEAN1;GRIN3A;KCNC3;TWNK;ATP2A3;ITPR3
	translational readthrough (GO:0006451)	44234	0.0108771	0.69658	0	0	16.5432	74.7935	EEFSEC;TRNAU1AP	.	Glycosylphosphatidylinositol (GPI)-anchor biosynthesis	44253	0.125609	0.999973	0	0	3.44315	7.1431	PIGO;PIGV
	formation of translation preinitiation complex (GO:0001731)	44234	0.0108771	0.69658	0	0	16.5432	74.7935	DENR;EIF2D	.	Toxoplasmosis	5/112	0.127457	0.999973	0	0	1.93482	3.98569	CD40;CIITA;LAMA3;BCL2L1;MAPK3
	negative regulation of protein kinase activity by regulation of protein phosphorylation (GO:0044387)	44234	0.0108771	0.69658	0	0	16.5432	74.7935	PPM1F;CDK5RAP3	.	Biosynthesis of unsaturated fatty acids	44254	0.133627	0.999973	0	0	3.30525	6.65249	FADS2;ELOVL5
	negative regulation of macrophage activation (GO:0043031)	44234	0.0108771	0.69658	0	0	16.5432	74.7935	ZC3H12A;FCGR2B	.	Sphingolipid signaling pathway	5/119	0.152691	0.999973	0	0	1.81536	3.41167	CERS4;PPP2R2C;S1PR3;CERS1;MAPK3
	selenocysteine incorporation (GO:0001514)	44234	0.0108771	0.69658	0	0	16.5432	74.7935	EEFSEC;TRNAU1AP	.	Riboflavin metabolism	44204	0.174624	0.999973	0	0	5.8952	10.2878	FLAD1
	organelle disassembly (GO:1903008)	44275	0.0111719	0.69658	0	0	7.30948	32.8514	DYRK3;DENR;EIF2D	.	Sulfur relay system	44204	0.174624	0.999973	0	0	5.8952	10.2878	MPST
	organonitrogen compound biosynthetic process (GO:1901566)	10/181	0.0113141	0.69658	0	0	2.43938	10.9326	GSTK1;CERS4;CHKB;CHKA;ELOVL5;GSTP1;STARD10;LCAT;ASL;CERS1	.	Arachidonic acid metabolism	22341	0.17577	0.999973	0	0	2.13793	3.71696	GGT1;PLA2G6;CBR3
	tRNA modification (GO:0006400)	21306	0.0119742	0.69658	0	0	3.91701	17.3327	AARS2;THUMPD2;PUSL1;OSGEP;ADAT2	.	Base excision repair	12086	0.183753	0.999973	0	0	2.66471	4.51445	MPG;POLD2
	translational elongation (GO:0006414)	7/105	0.0125	0.69658	0	0	2.97155	13.0214	EEFSEC;PTCD3;TSFM;MRPL28;MRPL58;ERAL1;MRPS18C	.	Purine metabolism	5/129	0.19196	0.999973	0	0	1.6681	2.75314	NT5C;PDE1A;PDE4C;NUDT5;AK7
	sterol transport (GO:0015918)	44276	0.0128083	0.69658	0	0	6.90304	30.0811	STARD3;LCAT;ABCG1	.	Phosphatidylinositol signaling system	35521	0.198337	0.999973	0	0	1.77836	2.87701	INPP4A;INPP5B;INPP1;ITPR3
	sterol metabolic process (GO:0016125)	21671	0.0128353	0.69658	0	0	3.84427	16.7439	STARD3;FDXR;FDX2;LCAT;ABCG1	.	Choline metabolism in cancer	35886	0.203223	0.999973	0	0	1.75935	2.80344	CHKB;CHKA;WAS;MAPK3
	regulation of stress-activated protein kinase signaling cascade (GO:0070302)	44235	0.0142769	0.69658	0	0	13.7853	58.5754	GSTP1;MAPK3	.	Hematopoietic cell lineage	36251	0.208144	0.999973	0	0	1.74074	2.73214	CD19;ITGA2B;MS4A1;CD22
	cardiolipin biosynthetic process (GO:0032049)	44235	0.0142769	0.69658	0	0	13.7853	58.5754	PLA2G6;TAZ	.	Sulfur metabolism	44206	0.2133	0.999973	0	0	4.58468	7.0836	MPST
	plasma membrane to endosome transport (GO:0048227)	44235	0.0142769	0.69658	0	0	13.7853	58.5754	USP6NL;SGSM3	.	Taurine and hypotaurine metabolism	44207	0.231954	0.999973	0	0	4.126	6.02899	GGT1
	regulation of dopamine receptor signaling pathway (GO:0060159)	44235	0.0142769	0.69658	0	0	13.7853	58.5754	PALM;DTNBP1	.	NF-kappa B signaling pathway	4/104	0.233231	0.999973	0	0	1.65328	2.40672	CD40;CXCL8;CARD11;BCL2L1
	ribosome disassembly (GO:0032790)	44235	0.0142769	0.69658	0	0	13.7853	58.5754	DENR;EIF2D	.	Various types of N-glycan biosynthesis	14277	0.236029	0.999973	0	0	2.23191	3.22242	B4GALT2;B4GALNT4
	immunoglobulin mediated immune response (GO:0016064)	44235	0.0142769	0.69658	0	0	13.7853	58.5754	FCGR2B;ZP3	.	Parathyroid hormone synthesis, secretion and action	4/106	0.243466	0.999973	0	0	1.62069	2.28968	CASR;PDE4C;ITPR3;MAPK3
	negative regulation of protein polymerization (GO:0032272)	44277	0.0145744	0.69658	0	0	6.53939	27.6518	KANK2;TBCD;EML2	.	Glycine, serine and threonine metabolism	14642	0.244842	0.999973	0	0	2.17306	3.0578	GRHPR;GCAT
	regulation of ERBB signaling pathway (GO:1901184)	44277	0.0145744	0.69658	0	0	6.53939	27.6518	RHBDF1;RHBDF2;MVB12A	.	Nicotine addiction	14642	0.244842	0.999973	0	0	2.17306	3.0578	GABRB1;GRIN3A
	C21-steroid hormone metabolic process (GO:0008207)	44277	0.0145744	0.69658	0	0	6.53939	27.6518	STARD3;FDXR;FDX2	.	Inositol phosphate metabolism	26724	0.249719	0.999973	0	0	1.77034	2.4562	INPP4A;INPP5B;INPP1
	rRNA methylation (GO:0031167)	44278	0.0164712	0.697025	0	0	6.2121	25.5078	NSUN5;NOP2;MRM1	.	Bladder cancer	15008	0.253667	0.999973	0	0	2.11723	2.90427	CXCL8;MAPK3
	ribosomal large subunit biogenesis (GO:0042273)	23132	0.0166962	0.697025	0	0	3.57841	14.6449	NOP2;PPAN;WDR74;NOC2L;RPL26L1	.	PPAR signaling pathway	27089	0.256101	0.999973	0	0	1.74531	2.37744	FADS2;CPT1C;SLC27A4
	glycolipid biosynthetic process (GO:0009247)	15432	0.0171377	0.697025	0	0	4.36461	17.7486	PGAP2;PIGO;PIGV;GBGT1	.	Tryptophan metabolism	15373	0.262499	0.999973	0	0	2.06419	2.76088	AANAT;KYNU
	mitochondrial translational elongation (GO:0070125)	31929	0.0172885	0.697025	0	0	3.07771	12.4885	PTCD3;TSFM;MRPL28;MRPL58;ERAL1;MRPS18C	.	Non-homologous end-joining	44209	0.267948	0.999973	0	0	3.43798	4.5277	POLM
	negative regulation of microtubule polymerization (GO:0031115)	44236	0.0180706	0.697025	0	0	11.8154	47.4207	TBCD;EML2	.	Metabolism of xenobiotics by cytochrome P450	27820	0.268928	0.999973	0	0	1.69732	2.22911	GSTK1;GSTP1;CBR3
	cellular modified amino acid biosynthetic process (GO:0042398)	44279	0.0184998	0.697025	0	0	5.91598	23.6048	GSS;CARNS1;GGT1	.	Cell adhesion molecules	5/148	0.274489	0.999973	0	0	1.44505	1.86822	CDH5;CD40;CDH3;NRXN2;CD22
	amide biosynthetic process (GO:0043604)	16163	0.0200349	0.697025	0	0	4.14596	16.2118	CERS4;AANAT;ASL;CERS1	.	Arrhythmogenic right ventricular cardiomyopathy	28185	0.275369	0.999973	0	0	1.6743	2.15925	CACNA2D1;ITGA2B;ATP2A3
	peptide catabolic process (GO:0043171)	44280	0.0206605	0.697025	0	0	5.64679	21.9069	ACE2;RNPEP;GGT1	.	Serotonergic synapse	4/113	0.28	0.999973	0	0	1.51606	1.9299	HTR6;GABRB1;ITPR3;MAPK3
	cellular response to lipopolysaccharide (GO:0071222)	33390	0.0211088	0.697025	0	0	2.93228	11.3129	CXCL8;TNIP2;NFKBIL1;GSTP1;ZC3H12A;NUGGC	.	Adrenergic signaling in cardiomyocytes	5/150	0.283606	0.999973	0	0	1.42497	1.7957	PPP2R2C;CACNA2D1;ATP2A3;SCN1B;MAPK3
	regulation of response to stress (GO:0080134)	44237	0.0222377	0.697025	0	0	10.3379	39.3458	DYRK3;MLC1	.	Glutamatergic synapse	4/114	0.285293	0.999973	0	0	1.50221	1.88412	GRIN3A;ITPR3;DLGAP1;MAPK3
	phosphatidylglycerol biosynthetic process (GO:0006655)	44237	0.0222377	0.697025	0	0	10.3379	39.3458	PLA2G6;TAZ	.	ABC transporters	16469	0.288983	0.999973	0	0	1.91989	2.38332	ABCD1;ABCG1
	negative regulation of gene silencing by miRNA (GO:0060965)	44237	0.0222377	0.697025	0	0	10.3379	39.3458	ZC3H12A;DND1	.	mTOR signaling pathway	5/154	0.302004	0.999973	0	0	1.38643	1.65999	WDR59;GRB10;CASTOR1;TELO2;MAPK3
	IRES-dependent viral translational initiation (GO:0075522)	44237	0.0222377	0.697025	0	0	10.3379	39.3458	DENR;EIF2D	.	Thiamine metabolism	44211	0.302259	0.999973	0	0	2.94654	3.52545	AK7
	regulation of immunoglobulin production (GO:0002637)	44237	0.0222377	0.697025	0	0	10.3379	39.3458	FCRL3;FCGR2B	.	Transcriptional misregulation in cancer	6/192	0.304362	0.999973	0	0	1.33306	1.58572	LYL1;CD40;MEIS1;CXCL8;FUS;BCL2L1
	GPI anchor metabolic process (GO:0006505)	44281	0.0229538	0.697025	0	0	5.401	20.3848	PGAP2;PIGO;PIGV	.	Nucleotide excision repair	17199	0.306582	0.999973	0	0	1.83437	2.16872	POLD2;ERCC2
	phosphatidylcholine metabolic process (GO:0046470)	26054	0.0265663	0.697025	0	0	3.14337	11.4045	CHKB;CHKA;STARD10;LCAT;PLA2G6	.	Peroxisome	30011	0.307763	0.999973	0	0	1.56793	1.84768	GSTK1;NUDT19;ABCD1
	rRNA base methylation (GO:0070475)	44238	0.0267586	0.697025	0	0	9.18879	33.2717	NSUN5;NOP2	.	Cholesterol metabolism	18295	0.332812	0.999973	0	0	1.71946	1.89171	STARD3;LCAT
	negative regulation of peptide secretion (GO:0002792)	44238	0.0267586	0.697025	0	0	9.18879	33.2717	RHBDF1;RHBDF2	.	Cysteine and methionine metabolism	18295	0.332812	0.999973	0	0	1.71946	1.89171	MPST;GSS
	glutathione biosynthetic process (GO:0006750)	44238	0.0267586	0.697025	0	0	9.18879	33.2717	GSS;GGT1	.	Malaria	18295	0.332812	0.999973	0	0	1.71946	1.89171	CD40;CXCL8
	regulation of TORC1 signaling (GO:1903432)	44283	0.0279377	0.697025	0	0	4.96841	17.7759	DYRK3;CASTOR1;TELO2	.	Platelet activation	4/124	0.338822	0.999973	0	0	1.37631	1.48956	TBXA2R;ITGA2B;ITPR3;MAPK3
	regulation of actin polymerization or depolymerization (GO:0008064)	44283	0.0279377	0.697025	0	0	4.96841	17.7759	FCHSD2;WAS;EPS8L2	.	Fatty acid biosynthesis	44214	0.35074	0.999973	0	0	2.42619	2.54195	ACSF3
	RNA methylation (GO:0001510)	17989	0.0285336	0.697025	0	0	3.68435	13.104	NSUN5;NOP2;THUMPD2;MRM1	.	Glycosaminoglycan biosynthesis	19391	0.358749	0.999973	0	0	1.61806	1.65873	B4GALT2;CHST7
	glutathione metabolic process (GO:0006749)	17989	0.0285336	0.697025	0	0	3.68435	13.104	GSTK1;GSTP1;GSS;GGT1	.	Hypertrophic cardiomyopathy	32933	0.359758	0.999973	0	0	1.42316	1.45494	CACNA2D1;ITGA2B;ATP2A3
	regulation of megakaryocyte differentiation (GO:0045652)	17989	0.0285336	0.697025	0	0	3.68435	13.104	L3MBTL1;TESC;ITGA2B;GATA1	.	Oocyte meiosis	4/129	0.365771	0.999973	0	0	1.32092	1.32851	ITPR3;REC8;ANAPC11;MAPK3
	very long-chain fatty acid metabolic process (GO:0000038)	44284	0.0306276	0.697025	0	0	4.77707	16.6522	ACADVL;ELOVL5;ABCD1	.	Morphine addiction	33298	0.366232	0.999973	0	0	1.40692	1.41323	GABRB1;PDE1A;PDE4C
	keratan sulfate biosynthetic process (GO:0018146)	44284	0.0306276	0.697025	0	0	4.77707	16.6522	B4GALT2;SLC35D2;B4GALT6	.	Small cell lung cancer	33664	0.372696	0.999973	0	0	1.39104	1.37295	ITGA2B;LAMA3;BCL2L1
	cardiac muscle cell action potential (GO:0086001)	44284	0.0306276	0.697025	0	0	4.77707	16.6522	CACNA2D1;SCN1B;HCN2	.	IL-17 signaling pathway	34394	0.385583	0.999973	0	0	1.36033	1.29639	CXCL8;LCN2;MAPK3
	regulation of G-protein coupled receptor protein signaling pathway (GO:0008277)	27150	0.0310548	0.697025	0	0	3.00624	10.4377	CXCL8;DTNBP1;TULP3;RGS20;RGS6	.	Vascular smooth muscle contraction	4/133	0.387297	0.999973	0	0	1.2797	1.21387	ADORA2B;ITPR3;PLA2G6;MAPK3
	cellular modified amino acid catabolic process (GO:0042219)	44239	0.0316141	0.697025	0	0	8.26949	28.5641	PCYOX1L;GGT1	.	Dilated cardiomyopathy	35125	0.398408	0.999973	0	0	1.33094	1.22483	CACNA2D1;ITGA2B;ATP2A3
	nonribosomal peptide biosynthetic process (GO:0019184)	44239	0.0316141	0.697025	0	0	8.26949	28.5641	GSS;GGT1	.	Lipid and atherosclerosis	6/215	0.401051	0.999973	0	0	1.18495	1.08265	CD40;CXCL8;POU2F2;ABCG1;BCL2L1;MAPK3
	regulation of establishment of endothelial barrier (GO:1903140)	44239	0.0316141	0.697025	0	0	8.26949	28.5641	CDH5;S1PR3	.	Endometrial cancer	21217	0.401103	0.999973	0	0	1.47321	1.34584	MLH1;MAPK3
	cytoplasmic translational initiation (GO:0002183)	44239	0.0316141	0.697025	0	0	8.26949	28.5641	DENR;EIF2D	.	cAMP signaling pathway	6/216	0.405278	0.999973	0	0	1.17924	1.06507	HTR6;GRIN3A;PDE4C;ATP2A3;HCN2;MAPK3
	ribonucleoprotein complex assembly (GO:0022618)	8/156	0.0327021	0.697025	0	0	2.24777	7.68808	SRPK3;NOP2;PPAN;CIRBP;DENR;EIF2D;GEMIN7;ERAL1	.	Yersinia infection	4/137	0.408726	0.999973	0	0	1.24095	1.11029	CXCL8;ARPC5L;WAS;MAPK3
	negative regulation of secretion by cell (GO:1903531)	44285	0.0334486	0.697025	0	0	4.59991	15.6293	RHBDF1;PNKD;RHBDF2	.	Arginine biosynthesis	44218	0.410192	0.999973	0	0	1.96366	1.74987	ASL
	secondary alcohol metabolic process (GO:1902652)	44286	0.0363998	0.697025	0	0	4.4354	14.6953	STARD3;LCAT;ABCG1	.	Histidine metabolism	44218	0.410192	0.999973	0	0	1.96366	1.74987	CARNS1
	chromatin assembly or disassembly (GO:0006333)	44240	0.036786	0.697025	0	0	7.51733	24.827	M1AP;NOC2L	.	mRNA surveillance pathway	35855	0.411158	0.999973	0	0	1.30278	1.15788	PPP2R2C;FUS;PYM1
	viral translation (GO:0019081)	44240	0.036786	0.697025	0	0	7.51733	24.827	DENR;EIF2D	.	Long-term depression	21947	0.417678	0.999973	0	0	1.42227	1.2417	ITPR3;MAPK3
	cardiolipin metabolic process (GO:0032048)	44240	0.036786	0.697025	0	0	7.51733	24.827	PLA2G6;TAZ	.	Mannose type O-glycan biosynthesis	44219	0.424185	0.999973	0	0	1.8743	1.60737	B4GALT2
	B cell activation involved in immune response (GO:0002312)	44240	0.036786	0.697025	0	0	7.51733	24.827	FCGR2B;BATF	.	NOD-like receptor signaling pathway	5/181	0.428472	0.999973	0	0	1.1721	0.99339	CASR;CXCL8;ITPR3;BCL2L1;MAPK3
	regulation of execution phase of apoptosis (GO:1900117)	44240	0.036786	0.697025	0	0	7.51733	24.827	ZC3H12A;BCL2L1	.	Apoptosis	4/142	0.435291	0.999973	0	0	1.19568	0.994499	ITPR3;CTSW;BCL2L1;MAPK3
	negative regulation of interleukin-10 production (GO:0032693)	44240	0.036786	0.697025	0	0	7.51733	24.827	FCGR2B;TRIB2	.	Amoebiasis	3/102	0.436396	0.999973	0	0	1.24989	1.03641	CXCL8;LAMA3;SERPINB6
	GPI anchor biosynthetic process (GO:0006506)	11749	0.0394802	0.697025	0	0	4.28223	13.84	PGAP2;PIGO;PIGV	.	Chagas disease	3/102	0.436396	0.999973	0	0	1.24989	1.03641	CXCL8;PPP2R2C;MAPK3
	positive regulation of TOR signaling (GO:0032008)	11749	0.0394802	0.697025	0	0	4.28223	13.84	HTR6;WDR59;TELO2	.	Vitamin digestion and absorption	44220	0.437848	0.999973	0	0	1.79272	1.48058	SLC19A1
	mitochondrial translation (GO:0032543)	6/107	0.0419757	0.697025	0	0	2.46573	7.81799	PTCD3;TSFM;MRPL28;MRPL58;ERAL1;MRPS18C	.	C-type lectin receptor signaling pathway	3/104	0.448863	0.999973	0	0	1.22501	0.98128	ITPR3;CLEC1B;MAPK3
	neuron cell-cell adhesion (GO:0007158)	44241	0.0422565	0.697025	0	0	6.89054	21.8016	NINJ2;NRXN2	.	Toll-like receptor signaling pathway	3/104	0.448863	0.999973	0	0	1.22501	0.98128	CD40;CXCL8;MAPK3
	regulation of Golgi organization (GO:1903358)	44241	0.0422565	0.697025	0	0	6.89054	21.8016	USP6NL;MAPK3	.	Folate biosynthesis	44222	0.46421	0.999973	0	0	1.64913	1.26557	FPGS
	ubiquinone metabolic process (GO:0006743)	44241	0.0422565	0.697025	0	0	6.89054	21.8016	FDXR;COQ10A	.	Ribosome biogenesis in eukaryotes	3/108	0.473452	0.999973	0	0	1.1781	0.880872	TBL3;GTPBP4;GNL3
	negative regulation of interleukin-1 beta production (GO:0032691)	44241	0.0422565	0.697025	0	0	6.89054	21.8016	GSTP1;ZC3H12A	.	Long-term potentiation	24504	0.473749	0.999973	0	0	1.26864	0.947775	ITPR3;MAPK3
	regulation of lymphocyte differentiation (GO:0045619)	44241	0.0422565	0.697025	0	0	6.89054	21.8016	FCRL3;TBX21	.	Fatty acid elongation	44223	0.476925	0.999973	0	0	1.58562	1.17399	ELOVL5
	regulation of ventricular cardiac muscle cell membrane repolarization (GO:0060307)	44241	0.0422565	0.697025	0	0	6.89054	21.8016	CACNA2D1;SCN1B	.	Kaposi sarcoma-associated herpesvirus infection	5/193	0.483702	0.999973	0	0	1.09661	0.79645	CXCL8;CD200R1L;ITPR3;CCR3;MAPK3
	quinone biosynthetic process (GO:1901663)	44241	0.0422565	0.697025	0	0	6.89054	21.8016	FDXR;COQ10A	.	Renin secretion	25235	0.489165	0.999973	0	0	1.23065	0.879982	PDE1A;ITPR3
	purine nucleotide catabolic process (GO:0006195)	44241	0.0422565	0.697025	0	0	6.89054	21.8016	NT5C;NUDT1	.	Linoleic acid metabolism	44225	0.501458	0.999973	0	0	1.47221	1.01617	PLA2G6
	purine-containing compound catabolic process (GO:0072523)	44241	0.0422565	0.697025	0	0	6.89054	21.8016	NT5C;NUDT1	.	Pathogenic Escherichia coli infection	5/197	0.501716	0.999973	0	0	1.07354	0.740441	MYO1E;CXCL8;MYO1C;ARPC5L;MAPK3
	transcription initiation from RNA polymerase I promoter (GO:0006361)	12114	0.0426884	0.697025	0	0	4.13928	13.0546	TAF1C;ERCC2;MAPK3	.	Adherens junction	25965	0.504294	0.999973	0	0	1.19485	0.817992	WAS;MAPK3
	transcription from RNA polymerase I promoter (GO:0006360)	12114	0.0426884	0.697025	0	0	4.13928	13.0546	TAF1C;ERCC2;MAPK3	.	Calcium signaling pathway	6/240	0.505068	0.999973	0	0	1.05698	0.721984	HTR6;TBXA2R;ADORA2B;PDE1A;ATP2A3;ITPR3
	organonitrogen compound catabolic process (GO:1901565)	20546	0.0435437	0.697025	0	0	3.18723	9.98876	MPST;LRSAM1;RNPEP;USE1	.	Glyoxylate and dicarboxylate metabolism	44226	0.513291	0.999973	0	0	1.42137	0.947934	GRHPR
	ribosome biogenesis (GO:0042254)	10/226	0.0436527	0.697025	0	0	1.92668	6.03339	EXOSC7;TBL3;NOP14;RRP1;WDR74;RPP21;NOC2L;RPL26L1;RRP9;GNL3	.	beta-Alanine metabolism	44226	0.513291	0.999973	0	0	1.42137	0.947934	CARNS1
	negative regulation of NF-kappaB transcription factor activity (GO:0032088)	30072	0.0452397	0.697025	0	0	2.6928	8.33631	NFKBIL1;ZC3H12A;COMMD6;CDK5RAP3;HAVCR2	.	Asthma	44227	0.524843	0.999973	0	0	1.37393	0.88571	CD40
	keratan sulfate metabolic process (GO:0042339)	12479	0.046023	0.697025	0	0	4.00555	12.3315	B4GALT2;SLC35D2;B4GALT6	.	Galactose metabolism	44227	0.524843	0.999973	0	0	1.37393	0.88571	B4GALT2
	ubiquinone biosynthetic process (GO:0006744)	44242	0.0480087	0.697025	0	0	6.36017	19.3118	FDXR;COQ10A	.	Shigellosis	6/246	0.529151	0.999973	0	0	1.03024	0.655725	CXCL8;ARPC5L;ITPR3;SEPTIN8;BCL2L1;MAPK3
	phosphatidylethanolamine biosynthetic process (GO:0006646)	44242	0.0480087	0.697025	0	0	6.36017	19.3118	CHKB;CHKA	.	Neurotrophin signaling pathway	3/119	0.538273	0.999973	0	0	1.06578	0.660133	ZNF274;SH2B2;MAPK3
	positive regulation of CREB transcription factor activity (GO:0032793)	44242	0.0480087	0.697025	0	0	6.36017	19.3118	TSSK4;LRP8	.	Chronic myeloid leukemia	27791	0.540823	0.999973	0	0	1.11383	0.684633	MAPK3;BCL2L1
	positive regulation of protein import (GO:1904591)	44242	0.0480087	0.697025	0	0	6.36017	19.3118	ZC3H12A;ARHGEF5	.	Pancreatic cancer	27791	0.540823	0.999973	0	0	1.11383	0.684633	MAPK3;BCL2L1
	regulation of interleukin-4 production (GO:0032673)	44242	0.0480087	0.697025	0	0	6.36017	19.3118	ZP3;HAVCR2	.	Pertussis	27791	0.540823	0.999973	0	0	1.11383	0.684633	CXCL8;MAPK3
	regulation of tumor necrosis factor secretion (GO:1904467)	44242	0.0480087	0.697025	0	0	6.36017	19.3118	ZC3H12A;HAVCR2	.	SNARE interactions in vesicular transport	12055	0.547133	0.999973	0	0	1.28792	0.776699	USE1
	negative regulation of interleukin-2 production (GO:0032703)	44242	0.0480087	0.697025	0	0	6.36017	19.3118	TBX21;HAVCR2	.	Bacterial invasion of epithelial cells	28157	0.547902	0.999973	0	0	1.09893	0.661179	ARPC5L;SEPTIN8
	positive regulation of interleukin-4 production (GO:0032753)	44242	0.0480087	0.697025	0	0	6.36017	19.3118	ZP3;HAVCR2	.	cGMP-PKG signaling pathway	4/167	0.561313	0.999973	0	0	1.01099	0.583823	MEF2B;ATP2A3;ITPR3;MAPK3
	regulation of peptide secretion (GO:0002791)	44242	0.0480087	0.697025	0	0	6.36017	19.3118	RHBDF1;RHBDF2	.	DNA replication	13150	0.578627	0.999973	0	0	1.17735	0.644124	POLD2
	nucleobase-containing small molecule catabolic process (GO:0034656)	44242	0.0480087	0.697025	0	0	6.36017	19.3118	NUDT1;NUDT5	.	Mucin type O-glycan biosynthesis	13150	0.578627	0.999973	0	0	1.17735	0.644124	ST6GALNAC2
	response to light stimulus (GO:0009416)	21276	0.0485078	0.697025	0	0	3.06887	9.28651	AANAT;FECH;CIRBP;MAP4K3	.	Influenza A	4/172	0.584667	0.999973	0	0	0.980648	0.526326	IL33;CIITA;CXCL8;MAPK3
	regulation of epidermal growth factor receptor signaling pathway (GO:0042058)	21276	0.0485078	0.697025	0	0	3.06887	9.28651	RHBDF1;RHBDF2;MVB12A;EPN1	.	African trypanosomiasis	13516	0.588632	0.999973	0	0	1.14459	0.606579	THOP1
	endocytosis (GO:0006897)	11/263	0.0496864	0.697025	0	0	1.81712	5.45503	MYO1E;LRSAM1;TFR2;WAS;MLC1;ANXA11;FCGR2B;SNX8;ABCD1;LRP8;MAPK3	.	Alanine, aspartate and glutamate metabolism	13516	0.588632	0.999973	0	0	1.14459	0.606579	ASL
	double-strand break repair (GO:0006302)	7/141	0.050962	0.697025	0	0	2.1692	6.45699	HELQ;RECQL5;EME1;AP5Z1;ABRAXAS1;POLM;REC8	.	Aldosterone-regulated sodium reabsorption	13516	0.588632	0.999973	0	0	1.14459	0.606579	MAPK3
	cardiac muscle contraction (GO:0060048)	13210	0.053065	0.697025	0	0	3.7624	11.0473	TNNI2;TAZ;SCN1B	.	Thyroid cancer	13516	0.588632	0.999973	0	0	1.14459	0.606579	MAPK3
	membrane lipid biosynthetic process (GO:0046467)	22007	0.0537711	0.697025	0	0	2.95897	8.64912	CERS4;ELOVL5;GBGT1;CERS1	.	Human T-cell leukemia virus 1 infection	5/219	0.595741	0.999973	0	0	0.962079	0.498308	CD40;BUB3;ANAPC11;BCL2L1;MAPK3
	regulation of systemic arterial blood pressure by hormone (GO:0001990)	44243	0.0540262	0.697025	0	0	5.90557	17.2341	ACE2;RASL10B	.	Allograft rejection	13881	0.598399	0.999973	0	0	1.11359	0.571828	CD40
	sialylation (GO:0097503)	44243	0.0540262	0.697025	0	0	5.90557	17.2341	ST6GALNAC2;ST6GALNAC6	.	Colorectal cancer	31444	0.608127	0.999973	0	0	0.98073	0.487788	MLH1;MAPK3
	regulation of steroid metabolic process (GO:0019218)	44243	0.0540262	0.697025	0	0	5.90557	17.2341	ACADVL;ABCG1	.	Insulin secretion	31444	0.608127	0.999973	0	0	0.98073	0.487788	ITPR3;KCNN4
	protein localization to chromatin (GO:0071168)	44243	0.0540262	0.697025	0	0	5.90557	17.2341	LRWD1;LEMD2	.	Taste transduction	31444	0.608127	0.999973	0	0	0.98073	0.487788	PDE1A;ITPR3
	positive regulation of leukocyte activation (GO:0002696)	44243	0.0540262	0.697025	0	0	5.90557	17.2341	IL33;TNIP2	.	Cardiac muscle contraction	31809	0.614429	0.999973	0	0	0.969143	0.472033	CACNA2D1;ATP2A3
	regulation of tumor necrosis factor production (GO:0032680)	22372	0.0565142	0.697025	0	0	2.90691	8.3523	NFKBIL1;GSTP1;ZC3H12A;HAVCR2	.	ECM-receptor interaction	32174	0.620653	0.999973	0	0	0.957824	0.456866	ITGA2B;LAMA3
	striated muscle contraction (GO:0006941)	22372	0.0565142	0.697025	0	0	2.90691	8.3523	MYBPC2;TNNI2;TAZ;SCN1B	.	Gap junction	32174	0.620653	0.999973	0	0	0.957824	0.456866	ITPR3;MAPK3
	stress-activated MAPK cascade (GO:0051403)	22737	0.0593313	0.697025	0	0	2.85664	8.06892	ADORA2B;TNIP2;MAP4K3;MAPK3	.	Ferroptosis	14977	0.626335	0.999973	0	0	1.02992	0.481867	GSS
	tRNA processing (GO:0008033)	22737	0.0593313	0.697025	0	0	2.85664	8.06892	AARS2;RPP21;ADAT1;ADAT2	.	GABAergic synapse	32540	0.6268	0.999973	0	0	0.946766	0.442261	GABRB1;SLC6A12
	high-density lipoprotein particle remodeling (GO:0034375)	44244	0.0602933	0.697025	0	0	5.51158	15.4795	LCAT;ABCG1	.	PD-L1 expression and PD-1 checkpoint pathway in cancer	32540	0.6268	0.999973	0	0	0.946766	0.442261	MAPK3;BATF
	reverse cholesterol transport (GO:0043691)	44244	0.0602933	0.697025	0	0	5.51158	15.4795	LCAT;ABCG1	.	Apelin signaling pathway	3/137	0.633735	0.999973	0	0	0.921761	0.420437	MEF2B;ITPR3;MAPK3
	glycosphingolipid biosynthetic process (GO:0006688)	44244	0.0602933	0.697025	0	0	5.51158	15.4795	B4GALT6;ST6GALNAC6	.	Autophagy	3/137	0.633735	0.999973	0	0	0.921761	0.420437	BCL2L1;ATG4D;MAPK3
	cardiac muscle cell contraction (GO:0086003)	44244	0.0602933	0.697025	0	0	5.51158	15.4795	CACNA2D1;SCN1B	.	Fluid shear stress and atherosclerosis	3/139	0.643453	0.999973	0	0	0.908112	0.400393	CDH5;GSTP1;ITGA2B
	DNA packaging (GO:0006323)	44244	0.0602933	0.697025	0	0	5.51158	15.4795	M1AP;NOC2L	.	Fat digestion and absorption	15707	0.643872	0.999973	0	0	0.980771	0.431789	SLC27A4
	positive regulation of hormone secretion (GO:0046887)	44244	0.0602933	0.697025	0	0	5.51158	15.4795	RASL10B;TFR2	.	Porphyrin and chlorophyll metabolism	15707	0.643872	0.999973	0	0	0.980771	0.431789	FECH
	positive regulation of macrophage activation (GO:0043032)	44244	0.0602933	0.697025	0	0	5.51158	15.4795	IL33;TNIP2	.	Th1 and Th2 cell differentiation	33635	0.644775	0.999973	0	0	0.915066	0.40158	TBX21;MAPK3
	virion assembly (GO:0019068)	44244	0.0602933	0.697025	0	0	5.51158	15.4795	USP6NL;LRSAM1	.	RNA transport	4/186	0.646053	0.999973	0	0	0.904559	0.395178	FUS;RPP21;PYM1;GEMIN7
	nucleotide catabolic process (GO:0009166)	44244	0.0602933	0.697025	0	0	5.51158	15.4795	NT5C;NUDT1	.	GnRH signaling pathway	34001	0.650613	0.999973	0	0	0.904964	0.388989	ITPR3;MAPK3
	mitochondrial translational termination (GO:0070126)	32629	0.0603612	0.697025	0	0	2.46751	6.92731	PTCD3;MRPL28;MRPL58;ERAL1;MRPS18C	.	Salivary secretion	34001	0.650613	0.999973	0	0	0.904964	0.388989	ITPR3;KCNN4
	cellular response to oxygen-containing compound (GO:1901701)	11/274	0.0628344	0.697025	0	0	1.74012	4.81536	AANAT;CXCL8;TNIP2;NFKBIL1;TESC;GSTP1;ZC3H12A;NUGGC;CERS1;HCN2;MAPK3	.	Basal transcription factors	16438	0.660589	0.999973	0	0	0.936095	0.388127	ERCC2
	positive regulation of peptide hormone secretion (GO:0090277)	14305	0.0645321	0.697025	0	0	3.44834	9.45048	RASL10B;TFR2;MYRIP	.	Signaling pathways regulating pluripotency of stem cells	3/143	0.662338	0.999973	0	0	0.881984	0.363359	MEIS1;PCGF1;MAPK3
	positive regulation of reactive oxygen species metabolic process (GO:2000379)	14305	0.0645321	0.697025	0	0	3.44834	9.45048	ACE2;GSTP1;ZC3H12A	.	Type II diabetes mellitus	16803	0.668651	0.999973	0	0	0.915245	0.36838	MAPK3
	homophilic cell adhesion via plasma membrane adhesion molecules (GO:0007156)	23468	0.0651853	0.697025	0	0	2.76113	7.53934	CDH5;CDH3;PLXNB2;FAT2	.	Chemokine signaling pathway	4/192	0.670453	0.999973	0	0	0.875419	0.349993	CXCL8;WAS;CCR3;MAPK3
	long-chain fatty-acyl-CoA biosynthetic process (GO:0035338)	44245	0.0667948	0.697025	0	0	5.16684	13.9821	ELOVL5;ACSF3	.	Circadian entrainment	35462	0.673204	0.999973	0	0	0.866682	0.342952	ITPR3;MAPK3
	regulation of cardiac muscle cell membrane repolarization (GO:0099623)	44245	0.0667948	0.697025	0	0	5.16684	13.9821	CACNA2D1;SCN1B	.	Prostate cancer	35462	0.673204	0.999973	0	0	0.866682	0.342952	GSTP1;MAPK3
	negative regulation of protein transport (GO:0051224)	44245	0.0667948	0.697025	0	0	5.16684	13.9821	RHBDF1;RHBDF2	.	Other types of O-glycan biosynthesis	17168	0.676522	0.999973	0	0	0.895303	0.349876	B4GALT2
	positive regulation of protein modification by small protein conjugation or removal (GO:1903322)	23833	0.0682213	0.697025	0	0	2.71573	7.29173	ZC3H12A;CDK5RAP3;GNL3;TSPYL5	.	Pyruvate metabolism	17168	0.676522	0.999973	0	0	0.895303	0.349876	GRHPR
	regulation of myeloid cell differentiation (GO:0045637)	23833	0.0682213	0.697025	0	0	2.71573	7.29173	L3MBTL1;MEIS1;ITGA2B;GATA1	.	Inflammatory mediator regulation of TRP channels	35827	0.678664	0.999973	0	0	0.857609	0.332435	ITPR3;PLA2G6
	fatty acid catabolic process (GO:0009062)	23833	0.0682213	0.697025	0	0	2.71573	7.29173	ACADVL;ECI1;NUDT19;ABCD1	.	Intestinal immune network for IgA production	17533	0.684206	0.999973	0	0	0.876209	0.332518	CD40
	maturation of 5.8S rRNA from tricistronic rRNA transcript (SSU-rRNA, 5.8S rRNA, LSU-rRNA) (GO:0000466)	44246	0.0735161	0.697025	0	0	4.86266	12.6928	EXOSC7;NOP14	.	Valine, leucine and isoleucine degradation	17533	0.684206	0.999973	0	0	0.876209	0.332518	ACSF3
	folic acid metabolic process (GO:0046655)	44246	0.0735161	0.697025	0	0	4.86266	12.6928	FPGS;SLC19A1	.	Phospholipase D signaling pathway	3/148	0.684912	0.999973	0	0	0.851351	0.322206	CXCL8;AGPAT4;MAPK3
	regulation of neuron migration (GO:2001222)	44246	0.0735161	0.697025	0	0	4.86266	12.6928	IGSF10;PLXNB2	.	Retrograde endocannabinoid signaling	3/148	0.684912	0.999973	0	0	0.851351	0.322206	GABRB1;ITPR3;MAPK3
	calcium ion transport into cytosol (GO:0060402)	44246	0.0735161	0.697025	0	0	4.86266	12.6928	CACNA2D1;ITPR3	.	AGE-RAGE signaling pathway in diabetic complications	2/100	0.689359	0.999973	0	0	0.840021	0.312482	CXCL8;MAPK3
	mitochondrial membrane organization (GO:0007006)	44246	0.0735161	0.697025	0	0	4.86266	12.6928	TAZ;BCL2L1	.	Progesterone-mediated oocyte maturation	2/100	0.689359	0.999973	0	0	0.840021	0.312482	ANAPC11;MAPK3
	regulation of TOR signaling (GO:0032006)	24563	0.0745081	0.697025	0	0	2.62925	6.82775	DYRK3;HTR6;WDR59;TELO2	.	Viral protein interaction with cytokine and cytokine receptor	2/100	0.689359	0.999973	0	0	0.840021	0.312482	CXCL8;CCR3
	response to lipopolysaccharide (GO:0032496)	7/155	0.0762913	0.697025	0	0	1.96258	5.05011	CD40;CXCL8;TNIP2;NFKBIL1;GSTP1;ZC3H12A;NUGGC	.	Cocaine addiction	17899	0.691709	0.999973	0	0	0.857911	0.316218	GRIN3A
	negative regulation of protein secretion (GO:0050709)	15401	0.0770336	0.697025	0	0	3.18259	8.15861	RHBDF1;RHBDF2;FCGR2B	.	Ether lipid metabolism	17899	0.691709	0.999973	0	0	0.857911	0.316218	PLA2G6
	ceramide metabolic process (GO:0006672)	15401	0.0770336	0.697025	0	0	3.18259	8.15861	CERS4;CERS1;ST6GALNAC6	.	Arginine and proline metabolism	18264	0.699033	0.999973	0	0	0.840359	0.300897	CARNS1
	translational termination (GO:0006415)	35186	0.0780188	0.697025	0	0	2.27688	5.80788	PTCD3;MRPL28;MRPL58;ERAL1;MRPS18C	.	N-Glycan biosynthesis	18264	0.699033	0.999973	0	0	0.840359	0.300897	B4GALT2
	negative regulation of macromolecule biosynthetic process (GO:0010558)	44247	0.0804433	0.697025	0	0	4.59228	11.5735	CIITA;GSTP1	.	Pancreatic secretion	2/102	0.69976	0.999973	0	0	0.823136	0.293874	ATP2A3;ITPR3
	embryonic digestive tract development (GO:0048566)	44247	0.0804433	0.697025	0	0	4.59228	11.5735	CXCL8;RBPMS2	.	Cytokine-cytokine receptor interaction	6/295	0.703151	0.999973	0	0	0.853385	0.300548	IL33;CD40;CXCL8;GDF1;IFNLR1;CCR3
	phosphatidylethanolamine metabolic process (GO:0046337)	44247	0.0804433	0.697025	0	0	4.59228	11.5735	CHKB;CHKA	.	Focal adhesion	4/201	0.704839	0.999973	0	0	0.835036	0.292084	PARVG;ITGA2B;LAMA3;MAPK3
	purine nucleotide metabolic process (GO:0006163)	44247	0.0804433	0.697025	0	0	4.59228	11.5735	NT5C;NUDT1	.	Protein digestion and absorption	2/103	0.704852	0.999973	0	0	0.814944	0.285041	ACE2;KCNN4
	regulation of toll-like receptor signaling pathway (GO:0034121)	44247	0.0804433	0.697025	0	0	4.59228	11.5735	FCRL3;NFKBIL1	.	T cell receptor signaling pathway	2/104	0.709871	0.999973	0	0	0.806913	0.276506	CARD11;MAPK3
	negative regulation of interferon-gamma production (GO:0032689)	44247	0.0804433	0.697025	0	0	4.59228	11.5735	ZC3H12A;HAVCR2	.	Oxytocin signaling pathway	3/154	0.710492	0.999973	0	0	0.817269	0.27934	CACNA2D1;ITPR3;MAPK3
	mitochondrial RNA metabolic process (GO:0000959)	44247	0.0804433	0.697025	0	0	4.59228	11.5735	TWNK;TBRG4	.	Cellular senescence	3/156	0.718656	0.999973	0	0	0.806503	0.266446	CXCL8;ITPR3;MAPK3
	nucleobase-containing compound catabolic process (GO:0034655)	15766	0.0814198	0.697025	0	0	3.10287	7.78241	EXOSC7;NUDT1;NUDT5	.	Autoimmune thyroid disease	19360	0.719981	0.999973	0	0	0.791755	0.260116	CD40
	protein lipidation (GO:0006497)	6/127	0.0818469	0.697025	0	0	2.05605	5.1461	PGAP2;PIGO;PIGV;ZDHHC14;LY6E;ATG4D	.	Glucagon signaling pathway	2/107	0.724502	0.999973	0	0	0.783737	0.252575	ITPR3;CPT1C
	DNA repair (GO:0006281)	11/288	0.0826002	0.697025	0	0	1.65097	4.1171	RECQL5;EME1;MPG;ABRAXAS1;POLD2;ERCC2;NUDT1;MLH1;FANCE;REC8;FAAP100	.	Th17 cell differentiation	2/107	0.724502	0.999973	0	0	0.783737	0.252575	TBX21;MAPK3
	RNA metabolic process (GO:0016070)	8/191	0.085328	0.697025	0	0	1.81458	4.46615	M1AP;EXOSC7;HELQ;DDX55;ZC3H12A;DDX51;RBMS2;TBRG4	.	Ribosome	3/158	0.726641	0.999973	0	0	0.796014	0.254186	MRPL28;RPL26L1;MRPS18C
	cholesterol transport (GO:0030301)	16132	0.0859114	0.697025	0	0	3.02703	7.42966	STARD3;LCAT;ABCG1	.	Drug metabolism	2/108	0.729239	0.999973	0	0	0.776303	0.245121	GSTK1;GSTP1
	adherens junction organization (GO:0034332)	16132	0.0859114	0.697025	0	0	3.02703	7.42966	CDH5;CDH3;TBCD	.	Insulin resistance	2/108	0.729239	0.999973	0	0	0.776303	0.245121	SLC27A3;SLC27A4
	heart contraction (GO:0060047)	16132	0.0859114	0.697025	0	0	3.02703	7.42966	TNNI2;TAZ;SCN1B	.	Pyrimidine metabolism	20455	0.739473	0.999973	0	0	0.748453	0.225896	NT5C
	glycosaminoglycan biosynthetic process (GO:0006024)	36281	0.086349	0.697025	0	0	2.20387	5.39808	B4GALT2;CEMIP;CHST7;SLC35D2;B4GALT6	.	Legionellosis	20821	0.745665	0.999973	0	0	0.73505	0.215722	CXCL8
	negative regulation of G-protein coupled receptor protein signaling pathway (GO:0045744)	44248	0.0875628	0.697025	0	0	4.35036	10.5949	CXCL8;PALM	.	TNF signaling pathway	2/112	0.747501	0.999973	0	0	0.74792	0.21766	MLKL;MAPK3
	regulation of nuclear division (GO:0051783)	44248	0.0875628	0.697025	0	0	4.35036	10.5949	L3MBTL1;BORA	.	Cholinergic synapse	2/113	0.751898	0.999973	0	0	0.741144	0.211341	ITPR3;MAPK3
	regulation of interleukin-2 production (GO:0032663)	44248	0.0875628	0.697025	0	0	4.35036	10.5949	TBX21;HAVCR2	.	VEGF signaling pathway	21551	0.757611	0.999973	0	0	0.70963	0.196983	MAPK3
	glutamate metabolic process (GO:0006536)	44248	0.0875628	0.697025	0	0	4.35036	10.5949	FPGS;GGT1	.	Regulation of actin cytoskeleton	4/218	0.762534	0.999973	0	0	0.768025	0.208218	ITGAD;ITGA2B;ARPC5L;MAPK3
	mitochondrial gene expression (GO:0140053)	16497	0.0905058	0.697025	0	0	2.95481	7.09846	PTCD3;TWNK;MRPS18C	.	Viral myocarditis	21916	0.763373	0.999973	0	0	0.697567	0.188349	CD40
	glutathione derivative biosynthetic process (GO:1901687)	44249	0.0948616	0.697025	0	0	4.13263	9.73373	GSTK1;GSTP1	.	Hepatocellular carcinoma	3/168	0.763922	0.999973	0	0	0.747385	0.201263	GSTP1;BCL2L1;MAPK3
	positive regulation of protein targeting to membrane (GO:0090314)	44249	0.0948616	0.697025	0	0	4.13263	9.73373	CEMIP;MYO1C	.	Tight junction	3/169	0.767413	0.999973	0	0	0.742844	0.196653	PPP2R2C;ARPC5L;WAS
	hematopoietic progenitor cell differentiation (GO:0002244)	44249	0.0948616	0.697025	0	0	4.13263	9.73373	ARMC6;BATF	.	Glycerolipid metabolism	22282	0.768998	0.999973	0	0	0.685906	0.180165	AGPAT4
	cytosolic calcium ion transport (GO:0060401)	44249	0.0948616	0.697025	0	0	4.13263	9.73373	CACNA2D1;ITPR3	.	Growth hormone synthesis, secretion and action	2/119	0.776917	0.999973	0	0	0.702919	0.177432	ITPR3;MAPK3
	negative regulation of sprouting angiogenesis (GO:1903671)	44249	0.0948616	0.697025	0	0	4.13263	9.73373	TBXA2R;EPN1	.	Cytosolic DNA-sensing pathway	23012	0.779851	0.999973	0	0	0.663711	0.165034	IL33
	glutathione derivative metabolic process (GO:1901685)	44249	0.0948616	0.697025	0	0	4.13263	9.73373	GSTK1;GSTP1	.	AMPK signaling pathway	2/120	0.780866	0.999973	0	0	0.696926	0.172386	PPP2R2C;CPT1C
	B cell activation (GO:0042113)	26755	0.0950367	0.697025	0	0	2.39988	5.64809	FCRL1;LYL1;CD40;MS4A1	.	Human cytomegalovirus infection	4/225	0.783596	0.999973	0	0	0.743429	0.181294	CXCL8;ITPR3;CCR3;MAPK3
	tRNA aminoacylation for protein translation (GO:0006418)	16862	0.0952004	0.697025	0	0	2.88594	6.78708	AARS2;FARSA;CARS2	.	Thyroid hormone signaling pathway	2/121	0.784753	0.999973	0	0	0.691034	0.167497	ATP2A3;MAPK3
	RNA secondary structure unwinding (GO:0010501)	16862	0.0952004	0.697025	0	0	2.88594	6.78708	HELQ;DDX55;DDX51	.	Cortisol synthesis and secretion	23743	0.790194	0.999973	0	0	0.642904	0.151389	ITPR3
	glycerophospholipid biosynthetic process (GO:0046474)	7/164	0.0958611	0.697025	0	0	1.84922	4.33615	INPP4A;CHKB;CHKA;GPD1;STARD10;LCAT;AGPAT4	.	Inflammatory bowel disease	23743	0.790194	0.999973	0	0	0.642904	0.151389	TBX21
	positive regulation of cytosolic calcium ion concentration (GO:0007204)	6/133	0.0968673	0.697025	0	0	1.95831	4.5715	TBXA2R;CACNA2D1;ITPR3;S1PR3;GPR4;CCR3	.	Cell cycle	2/124	0.796054	0.999973	0	0	0.673937	0.153717	BUB3;ANAPC11
	positive regulation of angiogenesis (GO:0045766)	5/103	0.0981485	0.697025	0	0	2.11349	4.90598	CDH5;CD40;CXCL8;ZC3H12A;CCR3	.	Acute myeloid leukemia	24473	0.800053	0.999973	0	0	0.623358	0.139057	MAPK3
	polyol metabolic process (GO:0019751)	17227	0.0999925	0.697025	0	0	2.82021	6.49398	INPP5B;INPP4A;INPP1	.	Tuberculosis	3/180	0.803098	0.999973	0	0	0.696283	0.15268	CIITA;FCGR2B;MAPK3
	fatty acid biosynthetic process (GO:0006633)	17227	0.0999925	0.697025	0	0	2.82021	6.49398	FADS3;ELOVL5;ACSF3	.	Coronavirus disease	4/232	0.803148	0.999973	0	0	0.720343	0.157911	ACE2;CXCL8;RPL26L1;MAPK3
	inositol phosphate metabolic process (GO:0043647)	17227	0.0999925	0.697025	0	0	2.82021	6.49398	INPP5B;INPP4A;INPP1	.	Fc epsilon RI signaling pathway	24838	0.804808	0.999973	0	0	0.614023	0.133336	MAPK3
	peptide metabolic process (GO:0006518)	5/104	0.101219	0.697025	0	0	2.09203	4.79172	GSTK1;GSTP1;RNPEP;AEBP1;THOP1	.	Mitophagy	24838	0.804808	0.999973	0	0	0.614023	0.133336	BCL2L1
	positive regulation of vasculature development (GO:1904018)	5/104	0.101219	0.697025	0	0	2.09203	4.79172	CDH5;CD40;CXCL8;ZC3H12A;CCR3	.	Osteoclast differentiation	2/127	0.806827	0.999973	0	0	0.657661	0.141164	FCGR2B;MAPK3
	melanosome organization (GO:0032438)	44250	0.102327	0.697025	0	0	3.93563	8.97158	HPS4;DTNBP1	.	Axon guidance	3/182	0.809069	0.999973	0	0	0.688432	0.145859	PLXNB2;SRGAP3;MAPK3
	cell-cell adhesion mediated by cadherin (GO:0044331)	44250	0.102327	0.697025	0	0	3.93563	8.97158	CDH5;CDH3	.	Adipocytokine signaling pathway	25204	0.80945	0.999973	0	0	0.604962	0.12789	CPT1C
	glutamine family amino acid metabolic process (GO:0009064)	44250	0.102327	0.697025	0	0	3.93563	8.97158	FPGS;GGT1	.	Amphetamine addiction	25204	0.80945	0.999973	0	0	0.604962	0.12789	GRIN3A
	vitamin transport (GO:0051180)	44250	0.102327	0.697025	0	0	3.93563	8.97158	ABCD1;SLC19A1	.	Renal cell carcinoma	25204	0.80945	0.999973	0	0	0.604962	0.12789	MAPK3
	cellular response to ammonium ion (GO:0071242)	44250	0.102327	0.697025	0	0	3.93563	8.97158	GABRB1;MAPK3	.	Central carbon metabolism in cancer	25569	0.813981	0.999973	0	0	0.596164	0.122701	MAPK3
	negative regulation of signal transduction in absence of ligand (GO:1901099)	44250	0.102327	0.697025	0	0	3.93563	8.97158	GATA1;BCL2L1	.	Epithelial cell signaling in Helicobacter pylori infection	25569	0.813981	0.999973	0	0	0.596164	0.122701	CXCL8
	folic acid-containing compound metabolic process (GO:0006760)	44250	0.102327	0.697025	0	0	3.93563	8.97158	FPGS;SLC19A1	.	Prolactin signaling pathway	25569	0.813981	0.999973	0	0	0.596164	0.122701	MAPK3
	negative regulation of extrinsic apoptotic signaling pathway in absence of ligand (GO:2001240)	44250	0.102327	0.697025	0	0	3.93563	8.97158	GATA1;BCL2L1	.	RIG-I-like receptor signaling pathway	25569	0.813981	0.999973	0	0	0.596164	0.122701	CXCL8
	negative regulation of transcription factor import into nucleus (GO:0042992)	44250	0.102327	0.697025	0	0	3.93563	8.97158	NFKBIL1;ZC3H12A	.	Alcoholism	3/186	0.820552	0.999973	0	0	0.673245	0.133153	GRIN3A;ADORA2B;MAPK3
	cellular response to amyloid-beta (GO:1904646)	44250	0.102327	0.697025	0	0	3.93563	8.97158	CACNA2D1;FCGR2B	.	Neuroactive ligand-receptor interaction	6/341	0.821742	0.999973	0	0	0.734443	0.144193	HTR6;GABRB1;GRIN3A;TBXA2R;ADORA2B;S1PR3
	viral budding (GO:0046755)	44250	0.102327	0.697025	0	0	3.93563	8.97158	LRSAM1;MVB12A	.	Melanoma	26299	0.822724	0.999973	0	0	0.579311	0.113043	MAPK3
	positive regulation of cell junction assembly (GO:1901890)	44250	0.102327	0.697025	0	0	3.93563	8.97158	ACE2;PPM1F	.	Non-small cell lung cancer	26299	0.822724	0.999973	0	0	0.579311	0.113043	MAPK3
	NAD metabolic process (GO:0019674)	44250	0.102327	0.697025	0	0	3.93563	8.97158	KYNU;NMRK1	.	Dopaminergic synapse	2/132	0.823661	0.999973	0	0	0.632203	0.122645	PPP2R2C;ITPR3
	interstrand cross-link repair (GO:0036297)	17593	0.10488	0.697025	0	0	2.7574	6.21777	EME1;FANCE;FAAP100	.	p53 signaling pathway	26665	0.826941	0.999973	0	0	0.571236	0.108547	BCL2L1
	hemopoiesis (GO:0030097)	27851	0.106198	0.697025	0	0	2.29953	5.15658	L3MBTL1;LYL1;ARMC6;TAZ	.	Neutrophil extracellular trap formation	3/189	0.828775	0.999973	0	0	0.662283	0.124382	CLCN4;ITGA2B;MAPK3
	protein heterooligomerization (GO:0051291)	17958	0.109859	0.697025	0	0	2.69731	5.95718	TMEM120B;ITPR3;FARSA	.	Glioma	27395	0.835076	0.999973	0	0	0.55574	0.100162	MAPK3
	regulation of reactive oxygen species metabolic process (GO:2000377)	17958	0.109859	0.697025	0	0	2.69731	5.95718	ACE2;ZC3H12A;SIRT5	.	Thyroid hormone synthesis	27395	0.835076	0.999973	0	0	0.55574	0.100162	ITPR3
	macromolecule modification (GO:0043412)	44251	0.109948	0.697025	0	0	3.75655	8.29351	ST6GALNAC2;ST6GALNAC6	.	Gastric acid secretion	27760	0.839	0.999973	0	0	0.548302	0.0962517	ITPR3
	water-soluble vitamin metabolic process (GO:0006767)	28216	0.110045	0.697025	0	0	2.26791	5.00498	FLAD1;FPGS;ABCD1;SLC19A1	.	Estrogen signaling pathway	2/137	0.839167	0.999973	0	0	0.608632	0.106721	ITPR3;MAPK3
	sensory perception of mechanical stimulus (GO:0050954)	28581	0.113953	0.697025	0	0	2.23715	4.85901	CEMIP;EPS8L2;EML2;SERPINB6	.	Insulin signaling pathway	2/137	0.839167	0.999973	0	0	0.608632	0.106721	SH2B2;MAPK3
	negative regulation of inflammatory response (GO:0050728)	28581	0.113953	0.697025	0	0	2.23715	4.85901	CDH5;GSTP1;ZC3H12A;SIGLEC10	.	Leishmaniasis	28126	0.84283	0.999973	0	0	0.541059	0.0925159	MAPK3
	fatty acid oxidation (GO:0019395)	18323	0.114927	0.697025	0	0	2.63979	5.71107	ACADVL;ECI1;ABCD1	.	Salmonella infection	4/249	0.8447	0.999973	0	0	0.66977	0.11304	CXCL8;MLKL;ARPC5L;MAPK3
	fatty acid beta-oxidation (GO:0006635)	18323	0.114927	0.697025	0	0	2.63979	5.71107	ACADVL;ECI1;ABCD1	.	Measles	2/139	0.845016	0.999973	0	0	0.599685	0.100986	FCGR2B;BCL2L1
	negative regulation of protein kinase activity (GO:0006469)	5/109	0.117278	0.697025	0	0	1.99094	4.267	PODNL1;GSTP1;TRIB2;CDK5RAP3;PPM1F	.	Antigen processing and presentation	28491	0.846569	0.999973	0	0	0.534005	0.0889458	CIITA
	inorganic cation import across plasma membrane (GO:0098659)	44252	0.117712	0.697025	0	0	3.59304	7.68735	CACNA2D1;HCN2	.	Synaptic vesicle cycle	28491	0.846569	0.999973	0	0	0.534005	0.0889458	SLC6A12
	response to amyloid-beta (GO:1904645)	44252	0.117712	0.697025	0	0	3.59304	7.68735	CACNA2D1;FCGR2B	.	PI3K-Akt signaling pathway	6/354	0.847466	0.999973	0	0	0.706528	0.116934	PPP2R2C;CD19;ITGA2B;LAMA3;BCL2L1;MAPK3
	female gamete generation (GO:0007292)	44252	0.117712	0.697025	0	0	3.59304	7.68735	M1AP;MCM8	.	RNA degradation	28856	0.85022	0.999973	0	0	0.527132	0.0855327	EXOSC7
	long-chain fatty acid transport (GO:0015909)	44252	0.117712	0.697025	0	0	3.59304	7.68735	ABCD1;SLC27A4	.	Endocytosis	4/252	0.851212	0.999973	0	0	0.661565	0.106574	ARPC5L;MVB12A;EPN1;SH3GL1
	long-chain fatty-acyl-CoA metabolic process (GO:0035336)	44252	0.117712	0.697025	0	0	3.59304	7.68735	ELOVL5;ACSF3	.	ErbB signaling pathway	31048	0.870373	0.999973	0	0	0.489329	0.0679354	MAPK3
	regulation of hydrolase activity (GO:0051336)	29312	0.12195	0.697025	0	0	2.17805	4.58293	PLXNB2;CDK5RAP3;ARHGEF5;FGD2	.	Gastric cancer	2/149	0.871463	0.999973	0	0	0.558601	0.0768533	MLH1;MAPK3
	regulation of protein serine/threonine kinase activity (GO:0071900)	29312	0.12195	0.697025	0	0	2.17805	4.58293	TRIB2;CDK5RAP3;GTPBP4;TELO2	.	Rap1 signaling pathway	3/210	0.877749	0.999973	0	0	0.594449	0.0775132	ADORA2B;ITGA2B;MAPK3
	regulation of calcium ion transport (GO:0051924)	19054	0.125321	0.697025	0	0	2.53178	5.25821	CASR;FCRL3;CACNA2D1	.	Human immunodeficiency virus 1 infection	3/212	0.881696	0.999973	0	0	0.5887	0.0741221	ITPR3;BCL2L1;MAPK3
	regulation of histone acetylation (GO:0035065)	44253	0.125609	0.697025	0	0	3.44315	7.1431	NOC2L;MAPK3	.	Cushing syndrome	2/155	0.885274	0.999973	0	0	0.536529	0.0653805	ITPR3;MAPK3
	sensory perception of sound (GO:0007605)	29677	0.126037	0.697025	0	0	2.14965	4.45233	CEMIP;EPS8L2;EML2;SERPINB6	.	Hepatitis C	2/157	0.889564	0.999973	0	0	0.529552	0.0619703	PPP2R2C;MAPK3
	cellular response to lipid (GO:0071396)	7/178	0.131266	0.697025	0	0	1.6966	3.44499	CXCL8;TNIP2;NFKBIL1;TESC;GSTP1;ZC3H12A;NUGGC	.	Rheumatoid arthritis	33970	0.893097	0.999973	0	0	0.446594	0.0504919	CXCL8
	negative regulation of microtubule polymerization or depolymerization (GO:0031111)	44254	0.133627	0.697025	0	0	3.30525	6.65249	TBCD;EML2	.	Necroptosis	2/159	0.893705	0.999973	0	0	0.522752	0.0587469	IL33;MLKL
	regulation of extrinsic apoptotic signaling pathway in absence of ligand (GO:2001239)	44254	0.133627	0.697025	0	0	3.30525	6.65249	GATA1;BCL2L1	.	TGF-beta signaling pathway	34335	0.895642	0.999973	0	0	0.44177	0.0486892	MAPK3
	regulation of protein transport (GO:0051223)	44254	0.133627	0.697025	0	0	3.30525	6.65249	RHBDF1;RHBDF2	.	Staphylococcus aureus infection	34700	0.898127	0.999973	0	0	0.437047	0.0469578	FCGR2B
	regulation of neurotransmitter secretion (GO:0046928)	44254	0.133627	0.697025	0	0	3.30525	6.65249	PNKD;DTNBP1	.	Hepatitis B	2/162	0.899646	0.999973	0	0	0.512871	0.054238	CXCL8;MAPK3
	regulation of protein targeting to membrane (GO:0090313)	44254	0.133627	0.697025	0	0	3.30525	6.65249	CEMIP;MYO1C	.	JAK-STAT signaling pathway	2/162	0.899646	0.999973	0	0	0.512871	0.054238	IFNLR1;BCL2L1
	protein localization to chromosome (GO:0034502)	44254	0.133627	0.697025	0	0	3.30525	6.65249	BOD1;LEMD2	.	Hippo signaling pathway	2/163	0.901557	0.999973	0	0	0.509659	0.052817	PPP2R2C;TEAD2
	negative regulation of cholesterol storage (GO:0010887)	44202	0.134052	0.697025	0	0	8.25412	16.5869	ABCG1	.	Aldosterone synthesis and secretion	35796	0.905233	0.999973	0	0	0.423465	0.0421612	ITPR3
	protein localization to non-motile cilium (GO:0097499)	44202	0.134052	0.697025	0	0	8.25412	16.5869	TULP3	.	Melanogenesis	1/101	0.911845	0.999973	0	0	0.410698	0.0379015	MAPK3
	response to chemokine (GO:1990868)	44202	0.134052	0.697025	0	0	8.25412	16.5869	ZC3H12A	.	Ras signaling pathway	3/232	0.915335	0.999973	0	0	0.536729	0.047482	PLA2G6;BCL2L1;MAPK3
	vocal learning (GO:0042297)	44202	0.134052	0.697025	0	0	8.25412	16.5869	NRXN2	.	Chemical carcinogenesis	3/239	0.924882	0.999973	0	0	0.52062	0.0406545	GSTK1;GSTP1;MAPK3
	negative regulation of mRNA catabolic process (GO:1902373)	44202	0.134052	0.697025	0	0	8.25412	16.5869	NBAS	.	HIF-1 signaling pathway	1/109	0.92731	0.999973	0	0	0.380119	0.0286865	MAPK3
	arginine biosynthetic process (GO:0006526)	44202	0.134052	0.697025	0	0	8.25412	16.5869	ASL	.	Amyotrophic lateral sclerosis	5/364	0.935046	0.999973	0	0	0.569189	0.0382266	DNAH17;FUS;ANXA11;ITPR3;BCL2L1
	cellular response to chemokine (GO:1990869)	44202	0.134052	0.697025	0	0	8.25412	16.5869	ZC3H12A	.	Leukocyte transendothelial migration	1/114	0.935569	0.999973	0	0	0.363206	0.0241898	CDH5
	nuclear polyadenylation-dependent ncRNA catabolic process (GO:0071046)	44202	0.134052	0.697025	0	0	8.25412	16.5869	EXOSC7	.	Lysosome	1/128	0.954041	0.999973	0	0	0.322935	0.0151938	CTSW
	negative regulation of transforming growth factor beta production (GO:0071635)	44202	0.134052	0.697025	0	0	8.25412	16.5869	CDH3	.	Epstein-Barr virus infection	2/202	0.954299	0.999973	0	0	0.409449	0.0191533	CD40;CD19
	cellular response to iron ion (GO:0071281)	44202	0.134052	0.697025	0	0	8.25412	16.5869	TFR2	.	Relaxin signaling pathway	1/129	0.955137	0.999973	0	0	0.320395	0.0147064	MAPK3
	T-helper 17 cell lineage commitment (GO:0072540)	44202	0.134052	0.697025	0	0	8.25412	16.5869	BATF	.	Viral carcinogenesis	2/203	0.955208	0.999973	0	0	0.407391	0.0186694	CCR3;MAPK3
	negative regulation of stress-activated protein kinase signaling cascade (GO:0070303)	44202	0.134052	0.697025	0	0	8.25412	16.5869	GSTP1	.	Human papillomavirus infection	4/331	0.955992	0.999973	0	0	0.499681	0.0224886	PPP2R2C;ITGA2B;LAMA3;MAPK3
	indolalkylamine metabolic process (GO:0006586)	44202	0.134052	0.697025	0	0	8.25412	16.5869	AANAT	.	Proteoglycans in cancer	2/205	0.956973	0.999973	0	0	0.403336	0.0177388	ITPR3;MAPK3
	N-acetylneuraminate catabolic process (GO:0019262)	44202	0.134052	0.697025	0	0	8.25412	16.5869	NPL	.	FoxO signaling pathway	1/131	0.957252	0.999973	0	0	0.315433	0.013781	MAPK3
	nuclear polyadenylation-dependent rRNA catabolic process (GO:0071035)	44202	0.134052	0.697025	0	0	8.25412	16.5869	EXOSC7	.	Natural killer cell mediated cytotoxicity	1/131	0.957252	0.999973	0	0	0.315433	0.013781	MAPK3
	response to DNA damage checkpoint signaling (GO:0072423)	44202	0.134052	0.697025	0	0	8.25412	16.5869	EME1	.	Prion disease	3/273	0.958682	0.999973	0	0	0.454258	0.019168	GRIN3A;ITPR3;MAPK3
	muscle tissue development (GO:0060537)	44202	0.134052	0.697025	0	0	8.25412	16.5869	SRPK3	.	Systemic lupus erythematosus	1/135	0.961187	0.999973	0	0	0.305954	0.0121115	CD40
	cardiolipin acyl-chain remodeling (GO:0035965)	44202	0.134052	0.697025	0	0	8.25412	16.5869	TAZ	.	Ubiquitin mediated proteolysis	1/140	0.965602	0.999973	0	0	0.294873	0.0103215	ANAPC11
	negative regulation of muscle cell apoptotic process (GO:0010656)	44202	0.134052	0.697025	0	0	8.25412	16.5869	ZC3H12A	.	Pathways in cancer	7/531	0.970133	0.999973	0	0	0.543562	0.0164821	CXCL8;GSTP1;ITGA2B;LAMA3;MLH1;BCL2L1;MAPK3
	regulation of MHC class I biosynthetic process (GO:0045343)	44202	0.134052	0.697025	0	0	8.25412	16.5869	CIITA	.	Pathways of neurodegeneration	6/475	0.970696	0.999973	0	0	0.520939	0.0154938	DNAH17;FUS;ATP2A3;ITPR3;BCL2L1;MAPK3
	amino sugar catabolic process (GO:0046348)	44202	0.134052	0.697025	0	0	8.25412	16.5869	NPL	.	Breast cancer	1/147	0.970954	0.999973	0	0	0.280634	0.00827204	MAPK3
	iron ion import (GO:0097286)	44202	0.134052	0.697025	0	0	8.25412	16.5869	TFR2	.	MAPK signaling pathway	3/294	0.971782	0.999973	0	0	0.421017	0.0120509	CACNA2D1;MAP4K3;MAPK3
	peroxisomal membrane transport (GO:0015919)	44202	0.134052	0.697025	0	0	8.25412	16.5869	ABCD1	.	Spliceosome	1/150	0.972985	0.999973	0	0	0.274941	0.00752969	FUS
	hematopoietic stem cell differentiation (GO:0060218)	44202	0.134052	0.697025	0	0	8.25412	16.5869	BATF	.	Phagosome	1/152	0.97426	0.999973	0	0	0.271271	0.00707403	FCGR2B
	transcription initiation from RNA polymerase III promoter (GO:0006384)	44202	0.134052	0.697025	0	0	8.25412	16.5869	BRF1	.	Thermogenesis	2/232	0.97516	0.999973	0	0	0.35549	0.00894204	NDUFAF3;CPT1C
	positive regulation of granulocyte differentiation (GO:0030854)	44202	0.134052	0.697025	0	0	8.25412	16.5869	TESC	.	Non-alcoholic fatty liver disease	1/155	0.97606	0.999973	0	0	0.265945	0.00644415	CXCL8
	rescue of stalled ribosome (GO:0072344)	44202	0.134052	0.697025	0	0	8.25412	16.5869	MRPL58	.	Parkinson disease	2/249	0.982521	0.999973	0	0	0.330731	0.00583188	ITPR3;BCL2L1
	centromeric sister chromatid cohesion (GO:0070601)	44202	0.134052	0.697025	0	0	8.25412	16.5869	BOD1	.	Diabetic cardiomyopathy	1/203	0.992507	0.999973	0	0	0.202248	0.00152118	ATP2A3
	regulation of atrial cardiac muscle cell membrane depolarization (GO:0060371)	44202	0.134052	0.697025	0	0	8.25412	16.5869	SCN1B	.	Alzheimer disease	3/369	0.993195	0.999973	0	0	0.333438	0.00227694	ATP2A3;ITPR3;MAPK3
	regulation of phosphatidylinositol biosynthetic process (GO:0010511)	44202	0.134052	0.697025	0	0	8.25412	16.5869	ZP3	.	Herpes simplex virus 1 infection	4/498	0.997744	0.999973	0	0	0.327884	0.000740642	ZNF550;ZNF786;POU2F2;BCL2L1
	negative regulation of leukocyte degranulation (GO:0043301)	44202	0.134052	0.697025	0	0	8.25412	16.5869	FCGR2B	.	Huntington disease	1/306	0.999384	0.999973	0	0	0.133234	8.2118e-05	DNAH17
	positive regulation of blood pressure (GO:0045777)	44202	0.134052	0.697025	0	0	8.25412	16.5869	TBXA2R	.	MicroRNAs in cancer	1/310	0.999441	0.999973	0	0	0.131482	7.35486e-05	MAPK3
	lymphoid progenitor cell differentiation (GO:0002320)	44202	0.134052	0.697025	0	0	8.25412	16.5869	BATF	.	Olfactory transduction	1/440	0.999973	0.999973	0	0	0.0919204	2.43887e-06	PDE1A
	response to UV-A (GO:0070141)	44202	0.134052	0.697025	0	0	8.25412	16.5869	CERS1	.
	definitive hemopoiesis (GO:0060216)	44202	0.134052	0.697025	0	0	8.25412	16.5869	LYL1	.
	cerebral cortex cell migration (GO:0021795)	44202	0.134052	0.697025	0	0	8.25412	16.5869	HTR6	.
	hormone transport (GO:0009914)	44202	0.134052	0.697025	0	0	8.25412	16.5869	SLCO4A1	.
	positive regulation of histone phosphorylation (GO:0033129)	44202	0.134052	0.697025	0	0	8.25412	16.5869	MAPK3	.
	regulation of transforming growth factor beta2 production (GO:0032909)	44202	0.134052	0.697025	0	0	8.25412	16.5869	CDH3	.
	folic acid-containing compound biosynthetic process (GO:0009396)	44202	0.134052	0.697025	0	0	8.25412	16.5869	FPGS	.
	telencephalon cell migration (GO:0022029)	44202	0.134052	0.697025	0	0	8.25412	16.5869	HTR6	.
	regulation of T-helper 17 cell lineage commitment (GO:2000328)	44202	0.134052	0.697025	0	0	8.25412	16.5869	TBX21	.
	cellular nitrogen compound catabolic process (GO:0044270)	44202	0.134052	0.697025	0	0	8.25412	16.5869	MPST	.
	imitative learning (GO:0098596)	44202	0.134052	0.697025	0	0	8.25412	16.5869	NRXN2	.
	regulation of biosynthetic process (GO:0009889)	44202	0.134052	0.697025	0	0	8.25412	16.5869	GSTP1	.
	positive regulation of megakaryocyte differentiation (GO:0045654)	44202	0.134052	0.697025	0	0	8.25412	16.5869	TESC	.
	tRNA catabolic process (GO:0016078)	44202	0.134052	0.697025	0	0	8.25412	16.5869	EXOSC7	.
	negative regulation of smooth muscle cell differentiation (GO:0051151)	44202	0.134052	0.697025	0	0	8.25412	16.5869	RBPMS2	.
	negative regulation of interleukin-6 secretion (GO:1900165)	44202	0.134052	0.697025	0	0	8.25412	16.5869	ZC3H12A	.
	regulation of microtubule nucleation (GO:0010968)	44202	0.134052	0.697025	0	0	8.25412	16.5869	EML2	.
	establishment of protein localization to membrane (GO:0090150)	30407	0.134379	0.697025	0	0	2.09502	4.20488	MYO1C;ABCD1;ZDHHC14;ATG4D	.
	protein maturation (GO:0051604)	30407	0.134379	0.697025	0	0	2.09502	4.20488	RHBDF1;TESC;RHBDF2;AEBP1	.
	negative regulation of supramolecular fiber organization (GO:1902904)	19784	0.136038	0.697025	0	0	2.43225	4.8519	KANK2;TBCD;EML2	.
	regulation of cell cycle G2/M phase transition (GO:1902749)	30773	0.138633	0.697025	0	0	2.06872	4.08764	KCNH5;HAUS4;CEP41;NINL	.
	negative regulation of endocytosis (GO:0045806)	44255	0.141757	0.697025	0	0	3.17797	6.2086	LRSAM1;FCGR2B	.
	carboxylic acid catabolic process (GO:0046395)	44255	0.141757	0.697025	0	0	3.17797	6.2086	CEMIP;NPL	.
	cardiac muscle cell action potential involved in contraction (GO:0086002)	44255	0.141757	0.697025	0	0	3.17797	6.2086	CACNA2D1;SCN1B	.
	regulation of fatty acid biosynthetic process (GO:0042304)	44255	0.141757	0.697025	0	0	3.17797	6.2086	ACADVL;ELOVL5	.
	transcription elongation from RNA polymerase I promoter (GO:0006362)	44255	0.141757	0.697025	0	0	3.17797	6.2086	TAF1C;ERCC2	.
	protein oligomerization (GO:0051259)	8/217	0.145113	0.697025	0	0	1.58671	3.06273	TMEM120B;GRHPR;KCNC3;ZC3H12A;TWNK;MLC1;ITPR3;TRIM34	.
	ribosome assembly (GO:0042255)	20515	0.147056	0.697025	0	0	2.34022	4.48607	NOP2;PPAN;ERAL1	.
	DNA-dependent DNA replication (GO:0006261)	20515	0.147056	0.697025	0	0	2.34022	4.48607	TWNK;POLD2;LRWD1	.
	cellular defense response (GO:0006968)	20515	0.147056	0.697025	0	0	2.34022	4.48607	ADORA2B;CD19;CCR3	.
	regulation of mitotic cell cycle phase transition (GO:1901990)	7/184	0.148187	0.697025	0	0	1.63858	3.1285	KCNH5;ERCC2;HAUS4;BUB3;CEP41;NINL;ANAPC11	.
	calcium ion transport (GO:0006816)	5/118	0.148965	0.697025	0	0	1.83152	3.48729	CASR;GRIN3A;CACNA2D1;ATP2A3;KCNN4	.
	regulation of vasoconstriction (GO:0019229)	47150	0.149989	0.697025	0	0	3.06011	5.80562	ACE2;TBXA2R	.
	positive regulation of myeloid cell differentiation (GO:0045639)	47150	0.149989	0.697025	0	0	3.06011	5.80562	TESC;GATA1	.
	B cell proliferation (GO:0042100)	47150	0.149989	0.697025	0	0	3.06011	5.80562	CD40;MS4A1	.
	regulation of MAP kinase activity (GO:0043405)	31868	0.151711	0.697025	0	0	1.99364	3.75957	CD40;GSTP1;TRIB2;CDK5RAP3	.
	chloride transmembrane transport (GO:1902476)	20880	0.152671	0.697025	0	0	2.29677	4.31671	GABRB1;SLC12A4;CLCN4	.
	regulation of neurogenesis (GO:0050767)	20880	0.152671	0.697025	0	0	2.29677	4.31671	IGSF10;PLXNB2;CDK5RAP3	.
	cellular respiration (GO:0045333)	20880	0.152671	0.697025	0	0	2.29677	4.31671	COQ10A;SLC25A14;TBRG4	.
	DNA-templated transcription, initiation (GO:0006352)	7/186	0.154046	0.697025	0	0	1.6201	3.0304	BRF1;TAF1C;MED20;ERCC2;NAT14;TEAD2;MAPK3	.
	adherens junction assembly (GO:0034333)	44203	0.154581	0.697025	0	0	6.87808	12.8416	TBCD	.
	positive regulation of insulin-like growth factor receptor signaling pathway (GO:0043568)	44203	0.154581	0.697025	0	0	6.87808	12.8416	CDH3	.
	positive regulation of keratinocyte proliferation (GO:0010838)	44203	0.154581	0.697025	0	0	6.87808	12.8416	CDH3	.
	intracellular sterol transport (GO:0032366)	44203	0.154581	0.697025	0	0	6.87808	12.8416	ABCG1	.
	regulation of entry of bacterium into host cell (GO:2000535)	44203	0.154581	0.697025	0	0	6.87808	12.8416	CXCL8	.
	positive regulation of dendritic spine morphogenesis (GO:0061003)	44203	0.154581	0.697025	0	0	6.87808	12.8416	LRP8	.
	tRNA pseudouridine synthesis (GO:0031119)	44203	0.154581	0.697025	0	0	6.87808	12.8416	PUSL1	.
	smooth muscle cell migration (GO:0014909)	44203	0.154581	0.697025	0	0	6.87808	12.8416	DDR1	.
	negative regulation of production of miRNAs involved in gene silencing by miRNA (GO:1903799)	44203	0.154581	0.697025	0	0	6.87808	12.8416	ZC3H12A	.
	erythrocyte development (GO:0048821)	44203	0.154581	0.697025	0	0	6.87808	12.8416	GATA1	.
	exonucleolytic trimming to generate mature 3'-end of 5.8S rRNA from tricistronic rRNA transcript (SSU-rRNA, 5.8S rRNA, LSU-rRNA) (GO:0000467)	44203	0.154581	0.697025	0	0	6.87808	12.8416	EXOSC7	.
	regulation of monocyte chemotactic protein-1 production (GO:0071637)	44203	0.154581	0.697025	0	0	6.87808	12.8416	GSTP1	.
	flavin-containing compound metabolic process (GO:0042726)	44203	0.154581	0.697025	0	0	6.87808	12.8416	FLAD1	.
	positive regulation of metaphase/anaphase transition of cell cycle (GO:1902101)	44203	0.154581	0.697025	0	0	6.87808	12.8416	ANAPC11	.
	postsynaptic density assembly (GO:0097107)	44203	0.154581	0.697025	0	0	6.87808	12.8416	NRXN2	.
	exonucleolytic trimming involved in rRNA processing (GO:0000459)	44203	0.154581	0.697025	0	0	6.87808	12.8416	EXOSC7	.
	mitochondrial DNA metabolic process (GO:0032042)	44203	0.154581	0.697025	0	0	6.87808	12.8416	TWNK	.
	regulation of dendritic spine maintenance (GO:1902950)	44203	0.154581	0.697025	0	0	6.87808	12.8416	FCGR2B	.
	fatty acid elongation, unsaturated fatty acid (GO:0019368)	44203	0.154581	0.697025	0	0	6.87808	12.8416	ELOVL5	.
	regulation of extracellular matrix organization (GO:1903053)	44203	0.154581	0.697025	0	0	6.87808	12.8416	DDR1	.
	negative regulation of transcription elongation from RNA polymerase II promoter (GO:0034244)	44203	0.154581	0.697025	0	0	6.87808	12.8416	RECQL5	.
	hemostasis (GO:0007599)	44203	0.154581	0.697025	0	0	6.87808	12.8416	HPS4	.
	sulfur amino acid biosynthetic process (GO:0000097)	44203	0.154581	0.697025	0	0	6.87808	12.8416	GGT1	.
	protein localization to ciliary membrane (GO:1903441)	44203	0.154581	0.697025	0	0	6.87808	12.8416	TULP3	.
	vesicle transport along actin filament (GO:0030050)	44203	0.154581	0.697025	0	0	6.87808	12.8416	MYRIP	.
	positive regulation of protein kinase C signaling (GO:0090037)	44203	0.154581	0.697025	0	0	6.87808	12.8416	CD40	.
	regulation of tube diameter (GO:0035296)	44203	0.154581	0.697025	0	0	6.87808	12.8416	ACE2	.
	riboflavin metabolic process (GO:0006771)	44203	0.154581	0.697025	0	0	6.87808	12.8416	FLAD1	.
	nucleoside diphosphate metabolic process (GO:0009132)	44203	0.154581	0.697025	0	0	6.87808	12.8416	AK7	.
	negative regulation of type 2 immune response (GO:0002829)	44203	0.154581	0.697025	0	0	6.87808	12.8416	TBX21	.
	regulation of toll-like receptor 9 signaling pathway (GO:0034163)	44203	0.154581	0.697025	0	0	6.87808	12.8416	FCRL3	.
	fatty acid elongation, saturated fatty acid (GO:0019367)	44203	0.154581	0.697025	0	0	6.87808	12.8416	ELOVL5	.
	fatty acid elongation, polyunsaturated fatty acid (GO:0034626)	44203	0.154581	0.697025	0	0	6.87808	12.8416	ELOVL5	.
	positive regulation of protein deubiquitination (GO:1903003)	44203	0.154581	0.697025	0	0	6.87808	12.8416	ZC3H12A	.
	phosphorylated carbohydrate dephosphorylation (GO:0046838)	44203	0.154581	0.697025	0	0	6.87808	12.8416	INPP1	.
	positive regulation of phospholipid biosynthetic process (GO:0071073)	44203	0.154581	0.697025	0	0	6.87808	12.8416	ZP3	.
	regulation of smooth muscle cell differentiation (GO:0051150)	44203	0.154581	0.697025	0	0	6.87808	12.8416	RBPMS2	.
	positive regulation of killing of cells of other organism (GO:0051712)	44203	0.154581	0.697025	0	0	6.87808	12.8416	PGLYRP4	.
	vascular endothelial growth factor signaling pathway (GO:0038084)	44203	0.154581	0.697025	0	0	6.87808	12.8416	MYO1C	.
	glycosylceramide metabolic process (GO:0006677)	44203	0.154581	0.697025	0	0	6.87808	12.8416	ST6GALNAC6	.
	inositol phosphate dephosphorylation (GO:0046855)	44203	0.154581	0.697025	0	0	6.87808	12.8416	INPP1	.
	regulation of high voltage-gated calcium channel activity (GO:1901841)	44203	0.154581	0.697025	0	0	6.87808	12.8416	CACNA2D1	.
	positive regulation of mitotic sister chromatid separation (GO:1901970)	44203	0.154581	0.697025	0	0	6.87808	12.8416	ANAPC11	.
	negative regulation of nitric oxide metabolic process (GO:1904406)	44203	0.154581	0.697025	0	0	6.87808	12.8416	ZC3H12A	.
	tRNA transcription (GO:0009304)	44203	0.154581	0.697025	0	0	6.87808	12.8416	BRF1	.
	regulation of dendritic cell differentiation (GO:2001198)	44203	0.154581	0.697025	0	0	6.87808	12.8416	FCGR2B	.
	negative regulation of B cell apoptotic process (GO:0002903)	44203	0.154581	0.697025	0	0	6.87808	12.8416	NOC2L	.
	endonucleolytic cleavage in ITS1 to separate SSU-rRNA from 5.8S rRNA and LSU-rRNA from tricistronic rRNA transcript (SSU-rRNA, 5.8S rRNA, LSU-rRNA) (GO:0000447)	44203	0.154581	0.697025	0	0	6.87808	12.8416	NOP14	.
	regulation of establishment of protein localization (GO:0070201)	44203	0.154581	0.697025	0	0	6.87808	12.8416	PTP4A3	.
	positive regulation of cell migration by vascular endothelial growth factor signaling pathway (GO:0038089)	44203	0.154581	0.697025	0	0	6.87808	12.8416	MYO1C	.
	cellular response to histamine (GO:0071420)	44203	0.154581	0.697025	0	0	6.87808	12.8416	GABRB1	.
	hyaluronan biosynthetic process (GO:0030213)	44203	0.154581	0.697025	0	0	6.87808	12.8416	CEMIP	.
	fatty acid elongation, monounsaturated fatty acid (GO:0034625)	44203	0.154581	0.697025	0	0	6.87808	12.8416	ELOVL5	.
	negative regulation of nitric oxide biosynthetic process (GO:0045019)	44203	0.154581	0.697025	0	0	6.87808	12.8416	ZC3H12A	.
	negative regulation of T cell cytokine production (GO:0002725)	44203	0.154581	0.697025	0	0	6.87808	12.8416	TBX21	.
	regulation of protein deubiquitination (GO:0090085)	44203	0.154581	0.697025	0	0	6.87808	12.8416	ZC3H12A	.
	glyoxylate metabolic process (GO:0046487)	44203	0.154581	0.697025	0	0	6.87808	12.8416	GRHPR	.
	regulation of systemic arterial blood pressure by renin-angiotensin (GO:0003081)	44203	0.154581	0.697025	0	0	6.87808	12.8416	ACE2	.
	cellular response to cholesterol (GO:0071397)	44203	0.154581	0.697025	0	0	6.87808	12.8416	MLC1	.
	long-chain fatty acid catabolic process (GO:0042758)	44203	0.154581	0.697025	0	0	6.87808	12.8416	ABCD1	.
	folic acid transport (GO:0015884)	44203	0.154581	0.697025	0	0	6.87808	12.8416	SLC19A1	.
	long-chain fatty acid import (GO:0044539)	44203	0.154581	0.697025	0	0	6.87808	12.8416	SLC27A4	.
	proteolysis (GO:0006508)	10/291	0.155152	0.697025	0	0	1.47602	2.75035	RHBDF1;RNPEP;RHBDF2;CTSW;AEBP1;GGT1;THOP1;LRP8;TRABD2B;FBXL6	.
	divalent metal ion transport (GO:0070838)	32234	0.156171	0.697025	0	0	1.96981	3.65754	GRIN3A;CACNA2D1;ATP2A3;KCNN4	.
	ribosomal large subunit assembly (GO:0000027)	10990	0.158313	0.697025	0	0	2.95067	5.43861	NOP2;PPAN	.
	regulation of defense response to virus by host (GO:0050691)	10990	0.158313	0.697025	0	0	2.95067	5.43861	ZC3H12A;IFNLR1	.
	cellular response to cAMP (GO:0071320)	10990	0.158313	0.697025	0	0	2.95067	5.43861	AANAT;HCN2	.
	cellular response to drug (GO:0035690)	10990	0.158313	0.697025	0	0	2.95067	5.43861	PPM1F;CERS1	.
	regulation of leukocyte chemotaxis (GO:0002688)	10990	0.158313	0.697025	0	0	2.95067	5.43861	CXCL8;MTUS1	.
	fatty-acyl-CoA biosynthetic process (GO:0046949)	10990	0.158313	0.697025	0	0	2.95067	5.43861	ELOVL5;ACSF3	.
	regulation of protein polymerization (GO:0032271)	10990	0.158313	0.697025	0	0	2.95067	5.43861	FCHSD2;EPS8L2	.
	sodium ion transport (GO:0006814)	21245	0.158353	0.697025	0	0	2.25489	4.15561	SLC5A2;SCN1B;HCN2	.
	regulation of GTPase activity (GO:0043087)	7/188	0.160011	0.697025	0	0	1.60203	2.93575	USP6NL;CD40;SGSM3;PLXNB2;RGS6;ARHGEF5;FGD2	.
	cell junction assembly (GO:0034329)	21610	0.164098	0.697025	0	0	2.21451	4.00227	CDH5;CDH3;TBCD	.
	dicarboxylic acid metabolic process (GO:0043648)	21610	0.164098	0.697025	0	0	2.21451	4.00227	FPGS;GGT1;SLC19A1	.
	positive regulation of response to external stimulus (GO:0032103)	32964	0.165236	0.697025	0	0	1.9238	3.46357	IL33;LRSAM1;ZP3;PPM1F	.
	termination of RNA polymerase I transcription (GO:0006363)	11355	0.166721	0.697025	0	0	2.84877	5.10339	TAF1C;ERCC2	.
	negative regulation of kinase activity (GO:0033673)	33329	0.169838	0.697025	0	0	1.90159	3.37135	PODNL1;GSTP1;TRIB2;PPM1F	.
	regulation of stress fiber assembly (GO:0051492)	21976	0.169905	0.697025	0	0	2.17555	3.8562	WAS;ARHGEF5;PPM1F	.
	ncRNA processing (GO:0034470)	8/227	0.172478	0.697025	0	0	1.51347	2.65991	INTS11;EXOSC7;TBL3;NOP14;RRP1;ADAT1;RPP21;RRP9	.
	histone H2A-K119 monoubiquitination (GO:0036353)	44204	0.174624	0.697025	0	0	5.8952	10.2878	PCGF1	.
	regulation of calcium ion transmembrane transport via high voltage-gated calcium channel (GO:1902514)	44204	0.174624	0.697025	0	0	5.8952	10.2878	CACNA2D1	.
	defense response to protozoan (GO:0042832)	44204	0.174624	0.697025	0	0	5.8952	10.2878	BATF	.
	sulfur amino acid catabolic process (GO:0000098)	44204	0.174624	0.697025	0	0	5.8952	10.2878	PCYOX1L	.
	nucleoside diphosphate phosphorylation (GO:0006165)	44204	0.174624	0.697025	0	0	5.8952	10.2878	AK7	.
	negative regulation of interleukin-1 production (GO:0032692)	44204	0.174624	0.697025	0	0	5.8952	10.2878	GSTP1	.
	glomerular visceral epithelial cell development (GO:0072015)	44204	0.174624	0.697025	0	0	5.8952	10.2878	MYO1E	.
	negative regulation of leukocyte mediated cytotoxicity (GO:0001911)	44204	0.174624	0.697025	0	0	5.8952	10.2878	FCGR2B	.
	T-helper 17 cell differentiation (GO:0072539)	44204	0.174624	0.697025	0	0	5.8952	10.2878	BATF	.
	positive regulation of steroid biosynthetic process (GO:0010893)	44204	0.174624	0.697025	0	0	5.8952	10.2878	ABCG1	.
	positive regulation of mitotic metaphase/anaphase transition (GO:0045842)	44204	0.174624	0.697025	0	0	5.8952	10.2878	ANAPC11	.
	negative regulation of potassium ion transmembrane transporter activity (GO:1901017)	44204	0.174624	0.697025	0	0	5.8952	10.2878	KCNAB1	.
	negative regulation of T-helper cell differentiation (GO:0045623)	44204	0.174624	0.697025	0	0	5.8952	10.2878	TBX21	.
	negative regulation of execution phase of apoptosis (GO:1900118)	44204	0.174624	0.697025	0	0	5.8952	10.2878	BCL2L1	.
	negative regulation of glucose import (GO:0046325)	44204	0.174624	0.697025	0	0	5.8952	10.2878	GRB10	.
	regulation of T cell mediated immunity (GO:0002709)	44204	0.174624	0.697025	0	0	5.8952	10.2878	WAS	.
	DNA damage induced protein phosphorylation (GO:0006975)	44204	0.174624	0.697025	0	0	5.8952	10.2878	MAPK3	.
	imidazole-containing compound catabolic process (GO:0052805)	44204	0.174624	0.697025	0	0	5.8952	10.2878	CARNS1	.
	benzene-containing compound metabolic process (GO:0042537)	44204	0.174624	0.697025	0	0	5.8952	10.2878	KYNU	.
	regulation of cytoplasmic transport (GO:1903649)	44204	0.174624	0.697025	0	0	5.8952	10.2878	MAPK3	.
	T-helper cell lineage commitment (GO:0002295)	44204	0.174624	0.697025	0	0	5.8952	10.2878	BATF	.
	negative regulation of voltage-gated potassium channel activity (GO:1903817)	44204	0.174624	0.697025	0	0	5.8952	10.2878	KCNAB1	.
	TORC1 signaling (GO:0038202)	44204	0.174624	0.697025	0	0	5.8952	10.2878	CARD11	.
	regulation of chemokine secretion (GO:0090196)	44204	0.174624	0.697025	0	0	5.8952	10.2878	IL33	.
	kynurenine metabolic process (GO:0070189)	44204	0.174624	0.697025	0	0	5.8952	10.2878	KYNU	.
	negative regulation of biosynthetic process (GO:0009890)	44204	0.174624	0.697025	0	0	5.8952	10.2878	GSTP1	.
	histidine catabolic process (GO:0006548)	44204	0.174624	0.697025	0	0	5.8952	10.2878	CARNS1	.
	early endosome to Golgi transport (GO:0034498)	44204	0.174624	0.697025	0	0	5.8952	10.2878	SNX8	.
	amyloid precursor protein catabolic process (GO:0042987)	44204	0.174624	0.697025	0	0	5.8952	10.2878	ABCG1	.
	B cell mediated immunity (GO:0019724)	44204	0.174624	0.697025	0	0	5.8952	10.2878	FCGR2B	.
	inositol phosphate catabolic process (GO:0071545)	44204	0.174624	0.697025	0	0	5.8952	10.2878	INPP1	.
	establishment of protein localization to chromatin (GO:0071169)	44204	0.174624	0.697025	0	0	5.8952	10.2878	LRWD1	.
	phospholipid homeostasis (GO:0055091)	44204	0.174624	0.697025	0	0	5.8952	10.2878	ABCG1	.
	histidine metabolic process (GO:0006547)	44204	0.174624	0.697025	0	0	5.8952	10.2878	CARNS1	.
	regulation of MHC class II biosynthetic process (GO:0045346)	44204	0.174624	0.697025	0	0	5.8952	10.2878	CIITA	.
	glomerular epithelial cell development (GO:0072310)	44204	0.174624	0.697025	0	0	5.8952	10.2878	MYO1E	.
	granulocyte differentiation (GO:0030851)	44204	0.174624	0.697025	0	0	5.8952	10.2878	GATA1	.
	actin filament network formation (GO:0051639)	44204	0.174624	0.697025	0	0	5.8952	10.2878	COBLL1	.
	peroxisomal transport (GO:0043574)	44204	0.174624	0.697025	0	0	5.8952	10.2878	ABCD1	.
	peptidyl-diphthamide metabolic process (GO:0017182)	44204	0.174624	0.697025	0	0	5.8952	10.2878	DPH7	.
	calcium ion import into cytosol (GO:1902656)	44204	0.174624	0.697025	0	0	5.8952	10.2878	CACNA2D1	.
	nucleotide phosphorylation (GO:0046939)	44204	0.174624	0.697025	0	0	5.8952	10.2878	AK7	.
	regulation of dendritic cell antigen processing and presentation (GO:0002604)	44204	0.174624	0.697025	0	0	5.8952	10.2878	FCGR2B	.
	positive regulation of TORC1 signaling (GO:1904263)	44204	0.174624	0.697025	0	0	5.8952	10.2878	TELO2	.
	peptidyl-diphthamide biosynthetic process from peptidyl-histidine (GO:0017183)	44204	0.174624	0.697025	0	0	5.8952	10.2878	DPH7	.
	positive regulation of chemokine secretion (GO:0090197)	44204	0.174624	0.697025	0	0	5.8952	10.2878	IL33	.
	U4 snRNA 3'-end processing (GO:0034475)	44204	0.174624	0.697025	0	0	5.8952	10.2878	EXOSC7	.
	calcium ion import across plasma membrane (GO:0098703)	44204	0.174624	0.697025	0	0	5.8952	10.2878	CACNA2D1	.
	negative regulation of telomerase activity (GO:0051974)	44204	0.174624	0.697025	0	0	5.8952	10.2878	CERS1	.
	regulation of T-helper 2 cell cytokine production (GO:2000551)	44204	0.174624	0.697025	0	0	5.8952	10.2878	TBX21	.
	tRNA aminoacylation for mitochondrial protein translation (GO:0070127)	44204	0.174624	0.697025	0	0	5.8952	10.2878	AARS2	.
	protein trimerization (GO:0070206)	11720	0.175204	0.697025	0	0	2.75367	4.79636	MLKL;TRIM34	.
	negative regulation of BMP signaling pathway (GO:0030514)	11720	0.175204	0.697025	0	0	2.75367	4.79636	RBPMS2;LEMD2	.
	G2 DNA damage checkpoint (GO:0031572)	11720	0.175204	0.697025	0	0	2.75367	4.79636	ABRAXAS1;CDK5RAP3	.
	positive regulation of telomere maintenance (GO:0032206)	11720	0.175204	0.697025	0	0	2.75367	4.79636	MAPK3;GNL3	.
	mismatch repair (GO:0006298)	11720	0.175204	0.697025	0	0	2.75367	4.79636	POLD2;MLH1	.
	protein targeting to membrane (GO:0006612)	22341	0.17577	0.697025	0	0	2.13793	3.71696	MYO1C;ZDHHC14;ATG4D	.
	cellular amide metabolic process (GO:0043603)	22706	0.181691	0.697025	0	0	2.10159	3.58415	FPGS;AEBP1;THOP1	.
	regulation of cell-substrate adhesion (GO:0010810)	12086	0.183753	0.697025	0	0	2.66471	4.51445	TBCD;PPM1F	.
	platelet aggregation (GO:0070527)	12086	0.183753	0.697025	0	0	2.66471	4.51445	FIBP;GATA1	.
	positive regulation of leukocyte migration (GO:0002687)	12451	0.192361	0.697025	0	0	2.5813	4.25497	CXCL8;ZP3	.
	regulation of JUN kinase activity (GO:0043506)	12451	0.192361	0.697025	0	0	2.5813	4.25497	GSTP1;ARHGEF5	.
	negative regulation of T cell activation (GO:0050868)	12451	0.192361	0.697025	0	0	2.5813	4.25497	FCGR2B;HAVCR2	.
	macromolecule catabolic process (GO:0009057)	12451	0.192361	0.697025	0	0	2.5813	4.25497	LRSAM1;USE1	.
	inorganic anion transmembrane transport (GO:0098661)	23437	0.193688	0.697025	0	0	2.03247	3.33632	GABRB1;SLC12A4;CLCN4	.
	glycerophospholipid metabolic process (GO:0006650)	23437	0.193688	0.697025	0	0	2.03247	3.33632	ABHD12;LCAT;PIGV	.
	very-low-density lipoprotein particle remodeling (GO:0034372)	44205	0.194193	0.697025	0	0	5.15803	8.45351	LCAT	.
	negative regulation of cytokine production involved in inflammatory response (GO:1900016)	44205	0.194193	0.697025	0	0	5.15803	8.45351	ZC3H12A	.
	negative regulation of phagocytosis (GO:0050765)	44205	0.194193	0.697025	0	0	5.15803	8.45351	FCGR2B	.
	ornithine metabolic process (GO:0006591)	44205	0.194193	0.697025	0	0	5.15803	8.45351	ASL	.
	megakaryocyte differentiation (GO:0030219)	44205	0.194193	0.697025	0	0	5.15803	8.45351	GATA1	.
	positive regulation of protein sumoylation (GO:0033235)	44205	0.194193	0.697025	0	0	5.15803	8.45351	GNL3	.
	positive regulation of protein maturation (GO:1903319)	44205	0.194193	0.697025	0	0	5.15803	8.45351	TFR2	.
	postsynaptic membrane assembly (GO:0097104)	44205	0.194193	0.697025	0	0	5.15803	8.45351	NRXN2	.
	regulation of interferon-gamma secretion (GO:1902713)	44205	0.194193	0.697025	0	0	5.15803	8.45351	ZC3H12A	.
	embryonic digestive tract morphogenesis (GO:0048557)	44205	0.194193	0.697025	0	0	5.15803	8.45351	RBPMS2	.
	mature B cell differentiation involved in immune response (GO:0002313)	44205	0.194193	0.697025	0	0	5.15803	8.45351	FCGR2B	.
	cellular response to dopamine (GO:1903351)	44205	0.194193	0.697025	0	0	5.15803	8.45351	MAPK3	.
	Cdc42 protein signal transduction (GO:0032488)	44205	0.194193	0.697025	0	0	5.15803	8.45351	WAS	.
	indolalkylamine catabolic process (GO:0046218)	44205	0.194193	0.697025	0	0	5.15803	8.45351	KYNU	.
	somatic recombination of immunoglobulin genes involved in immune response (GO:0002204)	44205	0.194193	0.697025	0	0	5.15803	8.45351	BATF	.
	ATP synthesis coupled electron transport (GO:0042773)	44205	0.194193	0.697025	0	0	5.15803	8.45351	TAZ	.
	response to dopamine (GO:1903350)	44205	0.194193	0.697025	0	0	5.15803	8.45351	MAPK3	.
	semaphorin-plexin signaling pathway involved in axon guidance (GO:1902287)	44205	0.194193	0.697025	0	0	5.15803	8.45351	PLXNB2	.
	nicotinamide nucleotide biosynthetic process (GO:0019359)	44205	0.194193	0.697025	0	0	5.15803	8.45351	KYNU	.
	protein polyglutamylation (GO:0018095)	44205	0.194193	0.697025	0	0	5.15803	8.45351	CEP41	.
	virion attachment to host cell (GO:0019062)	44205	0.194193	0.697025	0	0	5.15803	8.45351	ACE2	.
	nucleoside phosphate biosynthetic process (GO:1901293)	44205	0.194193	0.697025	0	0	5.15803	8.45351	AK7	.
	positive regulation of autophagosome assembly (GO:2000786)	44205	0.194193	0.697025	0	0	5.15803	8.45351	LRSAM1	.
	nuclear-transcribed mRNA catabolic process, exonucleolytic, 3'-5' (GO:0034427)	44205	0.194193	0.697025	0	0	5.15803	8.45351	EXOSC7	.
	nucleoside triphosphate biosynthetic process (GO:0009142)	44205	0.194193	0.697025	0	0	5.15803	8.45351	AK7	.
	negative regulation of lymphocyte apoptotic process (GO:0070229)	44205	0.194193	0.697025	0	0	5.15803	8.45351	NOC2L	.
	toll-like receptor 3 signaling pathway (GO:0034138)	44205	0.194193	0.697025	0	0	5.15803	8.45351	TNIP2	.
	postsynaptic density organization (GO:0097106)	44205	0.194193	0.697025	0	0	5.15803	8.45351	NRXN2	.
	protein hexamerization (GO:0034214)	44205	0.194193	0.697025	0	0	5.15803	8.45351	TWNK	.
	granulocyte activation (GO:0036230)	44205	0.194193	0.697025	0	0	5.15803	8.45351	CXCL8	.
	regulation of hair cycle (GO:0042634)	44205	0.194193	0.697025	0	0	5.15803	8.45351	CDH3	.
	potassium ion import across plasma membrane (GO:1990573)	44205	0.194193	0.697025	0	0	5.15803	8.45351	HCN2	.
	nuclear RNA surveillance (GO:0071027)	44205	0.194193	0.697025	0	0	5.15803	8.45351	EXOSC7	.
	negative regulation of DNA-templated transcription, elongation (GO:0032785)	44205	0.194193	0.697025	0	0	5.15803	8.45351	RECQL5	.
	negative regulation of peptidyl-lysine acetylation (GO:2000757)	44205	0.194193	0.697025	0	0	5.15803	8.45351	NOC2L	.
	regulation of glycoprotein biosynthetic process (GO:0010559)	44205	0.194193	0.697025	0	0	5.15803	8.45351	GATA1	.
	response to vitamin (GO:0033273)	44205	0.194193	0.697025	0	0	5.15803	8.45351	KYNU	.
	rRNA metabolic process (GO:0016072)	7/200	0.197878	0.697025	0	0	1.50149	2.43258	EXOSC7;TBL3;NOP14;BRF1;RRP1;RPP21;RRP9	.
	negative regulation of apoptotic signaling pathway (GO:2001234)	23802	0.199759	0.697025	0	0	1.99959	3.22063	GSTP1;NOC2L;BCL2L1	.
	negative regulation of cell adhesion (GO:0007162)	23802	0.199759	0.697025	0	0	1.99959	3.22063	TBCD;PLXNB2;GTPBP4	.
	regulation of cyclin-dependent protein kinase activity (GO:1904029)	12816	0.201021	0.697025	0	0	2.50295	4.01561	CDK5RAP3;GTPBP4	.
	regulation of heart rate by cardiac conduction (GO:0086091)	12816	0.201021	0.697025	0	0	2.50295	4.01561	CACNA2D1;SCN1B	.
	positive regulation of peptide secretion (GO:0002793)	12816	0.201021	0.697025	0	0	2.50295	4.01561	RASL10B;TFR2	.
	regulation of microtubule polymerization (GO:0031113)	12816	0.201021	0.697025	0	0	2.50295	4.01561	TBCD;EML2	.
	regulation of endothelial cell apoptotic process (GO:2000351)	12816	0.201021	0.697025	0	0	2.50295	4.01561	CD40;TNIP2	.
	anatomical structure homeostasis (GO:0060249)	12816	0.201021	0.697025	0	0	2.50295	4.01561	POLD2;TELO2	.
	erythrocyte differentiation (GO:0030218)	12816	0.201021	0.697025	0	0	2.50295	4.01561	DYRK3;GATA1	.
	maturation of SSU-rRNA from tricistronic rRNA transcript (SSU-rRNA, 5.8S rRNA, LSU-rRNA) (GO:0000462)	12816	0.201021	0.697025	0	0	2.50295	4.01561	NOP14;TBL3	.
	phosphatidylinositol biosynthetic process (GO:0006661)	35886	0.203223	0.697025	0	0	1.75935	2.80344	INPP4A;PGAP2;PIGO;PIGV	.
	response to UV (GO:0009411)	35886	0.203223	0.697025	0	0	1.75935	2.80344	ERCC2;CIRBP;NOC2L;MAP4K3	.
	rRNA processing (GO:0006364)	7/202	0.204509	0.697025	0	0	1.48594	2.35839	EXOSC7;TBL3;NOP14;RRP1;NOP2;RPP21;RRP9	.
	mitochondrion organization (GO:0007005)	6/167	0.205676	0.697025	0	0	1.54204	2.43867	AARS2;MTFP1;TWNK;SIRT5;ATAD3A;BCL2L1	.
	sphingolipid biosynthetic process (GO:0030148)	24167	0.205874	0.697025	0	0	1.96775	3.11001	CERS4;ELOVL5;CERS1	.
	regulation of MAPK cascade (GO:0043408)	7/203	0.207857	0.697025	0	0	1.47828	2.32224	DDR1;CD40;FCRL3;GSTP1;GDF1;TRIB2;MAPK3	.
	Fc-gamma receptor signaling pathway involved in phagocytosis (GO:0038096)	5/133	0.208584	0.697025	0	0	1.61564	2.53238	MYO1C;WAS;PLA2G6;FCGR2B;MAPK3	.
	actin polymerization or depolymerization (GO:0008154)	13181	0.209724	0.697025	0	0	2.42921	3.79434	COBLL1;WAS	.
	lymphocyte proliferation (GO:0046651)	13181	0.209724	0.697025	0	0	2.42921	3.79434	CD40;MS4A1	.
	sodium ion transmembrane transport (GO:0035725)	13181	0.209724	0.697025	0	0	2.42921	3.79434	SCN1B;HCN2	.
	calcium ion transmembrane import into cytosol (GO:0097553)	13181	0.209724	0.697025	0	0	2.42921	3.79434	CACNA2D1;ITPR3	.
	epithelial cell migration (GO:0010631)	13181	0.209724	0.697025	0	0	2.42921	3.79434	PTP4A3;FAT2	.
	negative regulation of protein serine/threonine kinase activity (GO:0071901)	24532	0.212032	0.697025	0	0	1.9369	3.00417	HEXIM2;GSTP1;CDK5RAP3	.
	regulation of cyclin-dependent protein serine/threonine kinase activity (GO:0000079)	24532	0.212032	0.697025	0	0	1.9369	3.00417	HEXIM2;CDK5RAP3;GTPBP4	.
	regulation of cardiac conduction (GO:1903779)	24532	0.212032	0.697025	0	0	1.9369	3.00417	ACE2;ATP2A3;ITPR3	.
	Fc-gamma receptor signaling pathway (GO:0038094)	5/134	0.212811	0.697025	0	0	1.60303	2.48045	MYO1C;WAS;PLA2G6;FCGR2B;MAPK3	.
	induction of positive chemotaxis (GO:0050930)	44206	0.2133	0.697025	0	0	4.58468	7.0836	CXCL8	.
	regulation of B cell apoptotic process (GO:0002902)	44206	0.2133	0.697025	0	0	4.58468	7.0836	NOC2L	.
	glomerular filtration (GO:0003094)	44206	0.2133	0.697025	0	0	4.58468	7.0836	MYO1E	.
	peptidyl-serine dephosphorylation (GO:0070262)	44206	0.2133	0.697025	0	0	4.58468	7.0836	PPP2R2C	.
	negative regulation of cellular protein catabolic process (GO:1903363)	44206	0.2133	0.697025	0	0	4.58468	7.0836	CDK5RAP3	.
	cellular response to thyroid hormone stimulus (GO:0097067)	44206	0.2133	0.697025	0	0	4.58468	7.0836	GATA1	.
	3'-UTR-mediated mRNA destabilization (GO:0061158)	44206	0.2133	0.697025	0	0	4.58468	7.0836	ZC3H12A	.
	mitotic spindle midzone assembly (GO:0051256)	44206	0.2133	0.697025	0	0	4.58468	7.0836	MAP10	.
	regulation of actin filament length (GO:0030832)	44206	0.2133	0.697025	0	0	4.58468	7.0836	WAS	.
	chloride ion homeostasis (GO:0055064)	44206	0.2133	0.697025	0	0	4.58468	7.0836	SLC12A4	.
	regulation of cytoplasmic translational elongation (GO:1900247)	44206	0.2133	0.697025	0	0	4.58468	7.0836	DPH7	.
	leukotriene D4 metabolic process (GO:1901748)	44206	0.2133	0.697025	0	0	4.58468	7.0836	GGT1	.
	positive regulation of alcohol biosynthetic process (GO:1902932)	44206	0.2133	0.697025	0	0	4.58468	7.0836	ABCG1	.
	N-acetylneuraminate metabolic process (GO:0006054)	44206	0.2133	0.697025	0	0	4.58468	7.0836	NPL	.
	glycine metabolic process (GO:0006544)	44206	0.2133	0.697025	0	0	4.58468	7.0836	GCAT	.
	muscle cell migration (GO:0014812)	44206	0.2133	0.697025	0	0	4.58468	7.0836	DDR1	.
	hair cell differentiation (GO:0035315)	44206	0.2133	0.697025	0	0	4.58468	7.0836	ERCC2	.
	regulation of single stranded viral RNA replication via double stranded DNA intermediate (GO:0045091)	44206	0.2133	0.697025	0	0	4.58468	7.0836	CXCL8	.
	positive regulation of acrosome reaction (GO:2000344)	44206	0.2133	0.697025	0	0	4.58468	7.0836	ZP3	.
	RNA phosphodiester bond hydrolysis, endonucleolytic (GO:0090502)	44206	0.2133	0.697025	0	0	4.58468	7.0836	ZC3H12A	.
	base-excision repair, AP site formation (GO:0006285)	44206	0.2133	0.697025	0	0	4.58468	7.0836	MPG	.
	tryptophan metabolic process (GO:0006568)	44206	0.2133	0.697025	0	0	4.58468	7.0836	KYNU	.
	DNA dealkylation involved in DNA repair (GO:0006307)	44206	0.2133	0.697025	0	0	4.58468	7.0836	MPG	.
	positive regulation of fertilization (GO:1905516)	44206	0.2133	0.697025	0	0	4.58468	7.0836	ZP3	.
	regulation of granulocyte differentiation (GO:0030852)	44206	0.2133	0.697025	0	0	4.58468	7.0836	TESC	.
	negative regulation of B cell proliferation (GO:0030889)	44206	0.2133	0.697025	0	0	4.58468	7.0836	FCGR2B	.
	negative regulation of interleukin-1 beta secretion (GO:0050713)	44206	0.2133	0.697025	0	0	4.58468	7.0836	ZC3H12A	.
	regulation of histone phosphorylation (GO:0033127)	44206	0.2133	0.697025	0	0	4.58468	7.0836	MAPK3	.
	Rap protein signal transduction (GO:0032486)	44206	0.2133	0.697025	0	0	4.58468	7.0836	SGSM3	.
	protein localization to synapse (GO:0035418)	44206	0.2133	0.697025	0	0	4.58468	7.0836	NRXN2	.
	negative regulation of lipopolysaccharide-mediated signaling pathway (GO:0031665)	44206	0.2133	0.697025	0	0	4.58468	7.0836	NFKBIL1	.
	nuclear mRNA surveillance (GO:0071028)	44206	0.2133	0.697025	0	0	4.58468	7.0836	EXOSC7	.
	myeloid dendritic cell differentiation (GO:0043011)	44206	0.2133	0.697025	0	0	4.58468	7.0836	BATF	.
	DNA dealkylation (GO:0035510)	44206	0.2133	0.697025	0	0	4.58468	7.0836	MPG	.
	positive regulation of T cell receptor signaling pathway (GO:0050862)	44206	0.2133	0.697025	0	0	4.58468	7.0836	KCNN4	.
	detection of bacterium (GO:0016045)	44206	0.2133	0.697025	0	0	4.58468	7.0836	PGLYRP4	.
	intraciliary retrograde transport (GO:0035721)	44206	0.2133	0.697025	0	0	4.58468	7.0836	IFT43	.
	negative regulation by host of viral process (GO:0044793)	44206	0.2133	0.697025	0	0	4.58468	7.0836	ZC3H12A	.
	leukotriene D4 biosynthetic process (GO:1901750)	44206	0.2133	0.697025	0	0	4.58468	7.0836	GGT1	.
	actin filament-based transport (GO:0099515)	44206	0.2133	0.697025	0	0	4.58468	7.0836	MYRIP	.
	negative regulation of intracellular estrogen receptor signaling pathway (GO:0033147)	44206	0.2133	0.697025	0	0	4.58468	7.0836	KANK2	.
	ganglioside biosynthetic process (GO:0001574)	44206	0.2133	0.697025	0	0	4.58468	7.0836	ST6GALNAC6	.
	UV protection (GO:0009650)	44206	0.2133	0.697025	0	0	4.58468	7.0836	ERCC2	.
	positive regulation of lipid localization (GO:1905954)	44206	0.2133	0.697025	0	0	4.58468	7.0836	ZC3H12A	.
	positive regulation of execution phase of apoptosis (GO:1900119)	44206	0.2133	0.697025	0	0	4.58468	7.0836	ZC3H12A	.
	dicarboxylic acid biosynthetic process (GO:0043650)	44206	0.2133	0.697025	0	0	4.58468	7.0836	KYNU	.
	response to histamine (GO:0034776)	44206	0.2133	0.697025	0	0	4.58468	7.0836	GABRB1	.
	positive regulation of vacuole organization (GO:0044090)	44206	0.2133	0.697025	0	0	4.58468	7.0836	LRSAM1	.
	tryptophan catabolic process (GO:0006569)	44206	0.2133	0.697025	0	0	4.58468	7.0836	KYNU	.
	intracellular cholesterol transport (GO:0032367)	44206	0.2133	0.697025	0	0	4.58468	7.0836	ABCG1	.
	negative regulation of glucose transport (GO:0010829)	44206	0.2133	0.697025	0	0	4.58468	7.0836	GRB10	.
	Fc receptor mediated stimulatory signaling pathway (GO:0002431)	5/135	0.217067	0.697025	0	0	1.59062	2.42975	MYO1C;WAS;PLA2G6;FCGR2B;MAPK3	.
	protein processing (GO:0016485)	4/101	0.218086	0.697025	0	0	1.70467	2.59599	RHBDF1;RHBDF2;AEBP1;GGT1	.
	regulation of actin filament polymerization (GO:0030833)	24898	0.218229	0.697025	0	0	1.90701	2.90286	KANK2;FCHSD2;EPS8L2	.
	cholesterol metabolic process (GO:0008203)	24898	0.218229	0.697025	0	0	1.90701	2.90286	STARD3;LCAT;ABCG1	.
	positive regulation of stress fiber assembly (GO:0051496)	13547	0.218464	0.697025	0	0	2.35969	3.5894	PPM1F;ARHGEF5	.
	regulation of metal ion transport (GO:0010959)	13547	0.218464	0.697025	0	0	2.35969	3.5894	CASR;CACNA2D1	.
	nucleotide-excision repair, DNA incision, 5'-to lesion (GO:0006296)	13547	0.218464	0.697025	0	0	2.35969	3.5894	POLD2;ERCC2	.
	positive regulation of multi-organism process (GO:0043902)	13547	0.218464	0.697025	0	0	2.35969	3.5894	LRSAM1;MVB12A	.
	transcription, DNA-templated (GO:0006351)	11/356	0.226109	0.697025	0	0	1.32088	1.96381	KLF13;BRF1;TAF1C;MED20;TWNK;ERCC2;ZBTB32;POU2F2;GATA1;NAT14;ZNF202	.
	muscle filament sliding (GO:0030049)	13912	0.227235	0.697025	0	0	2.29402	3.39921	MYBPC2;TNNI2	.
	actin-myosin filament sliding (GO:0033275)	13912	0.227235	0.697025	0	0	2.29402	3.39921	MYBPC2;TNNI2	.
	membrane depolarization during action potential (GO:0086010)	13912	0.227235	0.697025	0	0	2.29402	3.39921	SCN1B;HCN2	.
	homotypic cell-cell adhesion (GO:0034109)	13912	0.227235	0.697025	0	0	2.29402	3.39921	FIBP;GATA1	.
	response to cytokine (GO:0034097)	5/138	0.229987	0.697025	0	0	1.5545	2.2847	CIITA;KYNU;IFNLR1;MAP4K3;BCL2L1	.
	stress-activated protein kinase signaling cascade (GO:0031098)	25628	0.230732	0.697025	0	0	1.84989	2.71286	TNIP2;MAP4K3;MAPK3	.
	isotype switching (GO:0045190)	44207	0.231954	0.697025	0	0	4.126	6.02899	BATF	.
	positive regulation of endothelial cell apoptotic process (GO:2000353)	44207	0.231954	0.697025	0	0	4.126	6.02899	CD40	.
	regulation of histone H3-K9 methylation (GO:0051570)	44207	0.231954	0.697025	0	0	4.126	6.02899	ZNF274	.
	positive regulation of protein localization to chromosome, telomeric region (GO:1904816)	44207	0.231954	0.697025	0	0	4.126	6.02899	GNL3	.
	postsynapse assembly (GO:0099068)	44207	0.231954	0.697025	0	0	4.126	6.02899	NRXN2	.
	import across plasma membrane (GO:0098739)	44207	0.231954	0.697025	0	0	4.126	6.02899	HCN2	.
	positive regulation of superoxide anion generation (GO:0032930)	44207	0.231954	0.697025	0	0	4.126	6.02899	GSTP1	.
	negative regulation of JUN kinase activity (GO:0043508)	44207	0.231954	0.697025	0	0	4.126	6.02899	GSTP1	.
	regulation of vascular endothelial growth factor signaling pathway (GO:1900746)	44207	0.231954	0.697025	0	0	4.126	6.02899	MYO1C	.
	T-helper cell differentiation (GO:0042093)	44207	0.231954	0.697025	0	0	4.126	6.02899	BATF	.
	pyrimidine nucleoside catabolic process (GO:0046135)	44207	0.231954	0.697025	0	0	4.126	6.02899	NT5C	.
	negative regulation of fatty acid biosynthetic process (GO:0045717)	44207	0.231954	0.697025	0	0	4.126	6.02899	ACADVL	.
	positive regulation of cytolysis (GO:0045919)	44207	0.231954	0.697025	0	0	4.126	6.02899	PGLYRP4	.
	cellular response to sterol (GO:0036315)	44207	0.231954	0.697025	0	0	4.126	6.02899	MLC1	.
	cell-substrate junction assembly (GO:0007044)	44207	0.231954	0.697025	0	0	4.126	6.02899	LAMA3	.
	low-density lipoprotein particle remodeling (GO:0034374)	44207	0.231954	0.697025	0	0	4.126	6.02899	ABCG1	.
	positive regulation of tumor necrosis factor secretion (GO:1904469)	44207	0.231954	0.697025	0	0	4.126	6.02899	HAVCR2	.
	myosin filament assembly (GO:0031034)	44207	0.231954	0.697025	0	0	4.126	6.02899	MYBPC2	.
	urea cycle (GO:0000050)	44207	0.231954	0.697025	0	0	4.126	6.02899	ASL	.
	endonucleolytic cleavage of tricistronic rRNA transcript (SSU-rRNA, 5.8S rRNA, LSU-rRNA) (GO:0000479)	44207	0.231954	0.697025	0	0	4.126	6.02899	NOP14	.
	attachment of mitotic spindle microtubules to kinetochore (GO:0051315)	44207	0.231954	0.697025	0	0	4.126	6.02899	BOD1	.
	regulation of protein kinase C signaling (GO:0090036)	44207	0.231954	0.697025	0	0	4.126	6.02899	CD40	.
	phosphatidylinositol dephosphorylation (GO:0046856)	44207	0.231954	0.697025	0	0	4.126	6.02899	INPP5B	.
	stress granule assembly (GO:0034063)	44207	0.231954	0.697025	0	0	4.126	6.02899	CIRBP	.
	renal filtration (GO:0097205)	44207	0.231954	0.697025	0	0	4.126	6.02899	MYO1E	.
	negative regulation of histone acetylation (GO:0035067)	44207	0.231954	0.697025	0	0	4.126	6.02899	NOC2L	.
	positive regulation of fatty acid biosynthetic process (GO:0045723)	44207	0.231954	0.697025	0	0	4.126	6.02899	ELOVL5	.
	regulation of cholesterol esterification (GO:0010872)	44207	0.231954	0.697025	0	0	4.126	6.02899	ABCG1	.
	negative regulation of heart contraction (GO:0045822)	44207	0.231954	0.697025	0	0	4.126	6.02899	ZC3H12A	.
	modulation by host of viral genome replication (GO:0044827)	44207	0.231954	0.697025	0	0	4.126	6.02899	ZC3H12A	.
	angiotensin maturation (GO:0002003)	44207	0.231954	0.697025	0	0	4.126	6.02899	ACE2	.
	mitotic spindle elongation (GO:0000022)	44207	0.231954	0.697025	0	0	4.126	6.02899	MAP10	.
	inhibition of cysteine-type endopeptidase activity involved in apoptotic process (GO:1990001)	44207	0.231954	0.697025	0	0	4.126	6.02899	BCL2L12	.
	positive regulation of sodium ion transmembrane transporter activity (GO:2000651)	44207	0.231954	0.697025	0	0	4.126	6.02899	TESC	.
	response to thyroid hormone (GO:0097066)	44207	0.231954	0.697025	0	0	4.126	6.02899	GATA1	.
	hemidesmosome assembly (GO:0031581)	44207	0.231954	0.697025	0	0	4.126	6.02899	LAMA3	.
	regulation of symbiosis, encompassing mutualism through parasitism (GO:0043903)	44207	0.231954	0.697025	0	0	4.126	6.02899	CXCL8	.
	skeletal muscle tissue development (GO:0007519)	14277	0.236029	0.697025	0	0	2.23191	3.22242	TAZ;LEMD2	.
	mitotic DNA damage checkpoint (GO:0044773)	14277	0.236029	0.697025	0	0	2.23191	3.22242	EME1;CDK5RAP3	.
	alpha-amino acid catabolic process (GO:1901606)	14277	0.236029	0.697025	0	0	2.23191	3.22242	KYNU;CARNS1	.
	cellular response to amino acid starvation (GO:0034198)	14277	0.236029	0.697025	0	0	2.23191	3.22242	WDR59;MAPK3	.
	recombinational repair (GO:0000725)	25993	0.237033	0.697025	0	0	1.82259	2.62373	RECQL5;HELQ;AP5Z1	.
	regulation of small GTPase mediated signal transduction (GO:0051056)	5/140	0.238722	0.697025	0	0	1.53131	2.19354	INPP5B;SRGAP3;ARHGAP24;ARHGEF5;FGD2	.
	negative regulation of sequence-specific DNA binding transcription factor activity (GO:0043433)	5/140	0.238722	0.697025	0	0	1.53131	2.19354	NFKBIL1;ZC3H12A;COMMD6;CDK5RAP3;HAVCR2	.
	lipid biosynthetic process (GO:0008610)	26359	0.243362	0.697025	0	0	1.79609	2.53824	FDXR;ACSF3;AGPAT4	.
	response to metal ion (GO:0010038)	26359	0.243362	0.697025	0	0	1.79609	2.53824	TFR2;ANXA11;ITPR3	.
	fatty acid metabolic process (GO:0006631)	4/106	0.243466	0.697025	0	0	1.62069	2.28968	NUDT19;GGT1;ACSF3;SLC27A4	.
	nucleotide-excision repair, DNA incision (GO:0033683)	14642	0.244842	0.697025	0	0	2.17306	3.0578	POLD2;ERCC2	.
	cognition (GO:0050890)	14642	0.244842	0.697025	0	0	2.17306	3.0578	METTL23;CBR3	.
	response to cAMP (GO:0051591)	14642	0.244842	0.697025	0	0	2.17306	3.0578	AANAT;HCN2	.
	negative regulation of cytokine secretion (GO:0050710)	14642	0.244842	0.697025	0	0	2.17306	3.0578	ZC3H12A;FCGR2B	.
	phosphatidic acid biosynthetic process (GO:0006654)	14642	0.244842	0.697025	0	0	2.17306	3.0578	GPD1;AGPAT4	.
	cell-cell adhesion via plasma-membrane adhesion molecules (GO:0098742)	5/142	0.247546	0.697025	0	0	1.5088	2.10653	CDH5;CDH3;ERCC2;PLXNB2;FAT2	.
	negative regulation of protein phosphorylation (GO:0001933)	6/178	0.247749	0.697025	0	0	1.44261	2.01293	PODNL1;GSTP1;ZC3H12A;TRIB2;CDK5RAP3;PPM1F	.
	regulation of peptide hormone secretion (GO:0090276)	26724	0.249719	0.697025	0	0	1.77034	2.4562	TFR2;RASL10B;ITPR3	.
	nucleic acid phosphodiester bond hydrolysis (GO:0090305)	26724	0.249719	0.697025	0	0	1.77034	2.4562	ZC3H12A;POLD2;ERCC2	.
	chloride transport (GO:0006821)	26724	0.249719	0.697025	0	0	1.77034	2.4562	GABRB1;SLC12A4;CLCN4	.
	rRNA 3'-end processing (GO:0031125)	44208	0.250166	0.697025	0	0	3.75072	5.19711	EXOSC7	.
	regulation of nitric-oxide synthase biosynthetic process (GO:0051769)	44208	0.250166	0.697025	0	0	3.75072	5.19711	GSTP1	.
	signal transduction involved in G2 DNA damage checkpoint (GO:0072425)	44208	0.250166	0.697025	0	0	3.75072	5.19711	ABRAXAS1	.
	fatty acid elongation (GO:0030497)	44208	0.250166	0.697025	0	0	3.75072	5.19711	ELOVL5	.
	regulation of viral life cycle (GO:1903900)	44208	0.250166	0.697025	0	0	3.75072	5.19711	MVB12A	.
	positive regulation of establishment of protein localization (GO:1904951)	44208	0.250166	0.697025	0	0	3.75072	5.19711	PTP4A3	.
	negative regulation of metabolic process (GO:0009892)	44208	0.250166	0.697025	0	0	3.75072	5.19711	GSTP1	.
	iron ion transport (GO:0006826)	44208	0.250166	0.697025	0	0	3.75072	5.19711	TFR2	.
	carbohydrate derivative transport (GO:1901264)	44208	0.250166	0.697025	0	0	3.75072	5.19711	ABCG1	.
	regulation of cytokine biosynthetic process (GO:0042035)	44208	0.250166	0.697025	0	0	3.75072	5.19711	MAST2	.
	regulation of cholesterol storage (GO:0010885)	44208	0.250166	0.697025	0	0	3.75072	5.19711	ABCG1	.
	cellular response to arsenic-containing substance (GO:0071243)	44208	0.250166	0.697025	0	0	3.75072	5.19711	ZC3H12A	.
	regulation of actomyosin structure organization (GO:0110020)	44208	0.250166	0.697025	0	0	3.75072	5.19711	WAS	.
	phospholipid efflux (GO:0033700)	44208	0.250166	0.697025	0	0	3.75072	5.19711	ABCG1	.
	serine family amino acid biosynthetic process (GO:0009070)	44208	0.250166	0.697025	0	0	3.75072	5.19711	GGT1	.
	nucleoside catabolic process (GO:0009164)	44208	0.250166	0.697025	0	0	3.75072	5.19711	NT5C	.
	somatic hypermutation of immunoglobulin genes (GO:0016446)	44208	0.250166	0.697025	0	0	3.75072	5.19711	MLH1	.
	positive regulation of ruffle assembly (GO:1900029)	44208	0.250166	0.697025	0	0	3.75072	5.19711	EPS8L2	.
	tRNA 5'-leader removal (GO:0001682)	44208	0.250166	0.697025	0	0	3.75072	5.19711	RPP21	.
	negative regulation of histone modification (GO:0031057)	44208	0.250166	0.697025	0	0	3.75072	5.19711	NOC2L	.
	negative regulation of interleukin-1 secretion (GO:0050711)	44208	0.250166	0.697025	0	0	3.75072	5.19711	ZC3H12A	.
	regulation of angiotensin levels in blood (GO:0002002)	44208	0.250166	0.697025	0	0	3.75072	5.19711	ACE2	.
	regulation of blood vessel size (GO:0050880)	44208	0.250166	0.697025	0	0	3.75072	5.19711	ACE2	.
	skeletal muscle cell differentiation (GO:0035914)	44208	0.250166	0.697025	0	0	3.75072	5.19711	LEMD2	.
	PERK-mediated unfolded protein response (GO:0036499)	44208	0.250166	0.697025	0	0	3.75072	5.19711	CXCL8	.
	positive regulation of cyclase activity (GO:0031281)	44208	0.250166	0.697025	0	0	3.75072	5.19711	MAPK3	.
	cellular response to fatty acid (GO:0071398)	44208	0.250166	0.697025	0	0	3.75072	5.19711	ZC3H12A	.
	transcription from mitochondrial promoter (GO:0006390)	44208	0.250166	0.697025	0	0	3.75072	5.19711	TWNK	.
	pyrimidine deoxyribonucleotide catabolic process (GO:0009223)	44208	0.250166	0.697025	0	0	3.75072	5.19711	NT5C	.
	positive regulation of mRNA metabolic process (GO:1903313)	44208	0.250166	0.697025	0	0	3.75072	5.19711	ZC3H12A	.
	positive regulation of vascular endothelial growth factor receptor signaling pathway (GO:0030949)	44208	0.250166	0.697025	0	0	3.75072	5.19711	GRB10	.
	negative regulation of fatty acid metabolic process (GO:0045922)	44208	0.250166	0.697025	0	0	3.75072	5.19711	ACADVL	.
	phosphatidic acid metabolic process (GO:0046473)	15008	0.253667	0.699517	0	0	2.11723	2.90427	GPD1;AGPAT4	.
	DNA duplex unwinding (GO:0032508)	15008	0.253667	0.699517	0	0	2.11723	2.90427	RECQL5;ERCC2	.
	regulation of stress-activated MAPK cascade (GO:0032872)	15008	0.253667	0.699517	0	0	2.11723	2.90427	GSTP1;MAPK3	.
	calcium-dependent cell-cell adhesion via plasma membrane cell adhesion molecules (GO:0016339)	15008	0.253667	0.699517	0	0	2.11723	2.90427	CDH5;CDH3	.
	telomere organization (GO:0032200)	15008	0.253667	0.699517	0	0	2.11723	2.90427	POLD2;TELO2	.
	cellular response to peptide (GO:1901653)	15008	0.253667	0.699517	0	0	2.11723	2.90427	CACNA2D1;FCGR2B	.
	monocarboxylic acid metabolic process (GO:0032787)	4/108	0.2538	0.699517	0	0	1.58936	2.17934	GRHPR;KYNU;GGT1;ACSF3	.
	positive regulation of defense response (GO:0031349)	27089	0.256101	0.699517	0	0	1.74531	2.37744	IL33;LRSAM1;ZP3	.
	circulatory system development (GO:0072359)	4/109	0.259001	0.699517	0	0	1.57414	2.12655	CDH5;MEF2B;TAZ;GATA1	.
	positive regulation of protein localization to nucleus (GO:1900182)	15373	0.262499	0.699517	0	0	2.06419	2.76088	ZC3H12A;CDK5RAP3	.
	regulation of telomerase activity (GO:0051972)	15373	0.262499	0.699517	0	0	2.06419	2.76088	CERS1;MAPK3	.
	regulation of defense response (GO:0031347)	27454	0.262504	0.699517	0	0	1.72098	2.3018	ACE2;GGT1;FCGR2B	.
	negative regulation of cytokine production (GO:0001818)	4/110	0.264223	0.699517	0	0	1.55921	2.07525	TBX21;ZC3H12A;FCGR2B;HAVCR2	.
	phosphate-containing compound metabolic process (GO:0006796)	6/183	0.267641	0.699517	0	0	1.40149	1.84732	INPP4A;INPP5B;NT5C;INPP1;LCAT;MAPK3	.
	modulation by virus of host process (GO:0019054)	44209	0.267948	0.699517	0	0	3.43798	4.5277	ZC3H12A	.
	DNA strand elongation (GO:0022616)	44209	0.267948	0.699517	0	0	3.43798	4.5277	POLD2	.
	response to iron ion (GO:0010039)	44209	0.267948	0.699517	0	0	3.43798	4.5277	TFR2	.
	regulation of interleukin-1 beta production (GO:0032651)	44209	0.267948	0.699517	0	0	3.43798	4.5277	GSTP1	.
	negative regulation of macrophage derived foam cell differentiation (GO:0010745)	44209	0.267948	0.699517	0	0	3.43798	4.5277	ABCG1	.
	signal transduction involved in DNA damage checkpoint (GO:0072422)	44209	0.267948	0.699517	0	0	3.43798	4.5277	ABRAXAS1	.
	regulation of plasma membrane bounded cell projection organization (GO:0120035)	44209	0.267948	0.699517	0	0	3.43798	4.5277	FCGR2B	.
	positive regulation of sodium ion transport (GO:0010765)	44209	0.267948	0.699517	0	0	3.43798	4.5277	SCN1B	.
	regulation of lymphocyte activation (GO:0051249)	44209	0.267948	0.699517	0	0	3.43798	4.5277	FCRL3	.
	regulation of superoxide anion generation (GO:0032928)	44209	0.267948	0.699517	0	0	3.43798	4.5277	GSTP1	.
	glucosamine-containing compound metabolic process (GO:1901071)	44209	0.267948	0.699517	0	0	3.43798	4.5277	CHST7	.
	glycerolipid catabolic process (GO:0046503)	44209	0.267948	0.699517	0	0	3.43798	4.5277	ABHD12	.
	very long-chain fatty acid biosynthetic process (GO:0042761)	44209	0.267948	0.699517	0	0	3.43798	4.5277	ELOVL5	.
	striated muscle myosin thick filament assembly (GO:0071688)	44209	0.267948	0.699517	0	0	3.43798	4.5277	MYBPC2	.
	regulation of production of miRNAs involved in gene silencing by miRNA (GO:1903798)	44209	0.267948	0.699517	0	0	3.43798	4.5277	ZC3H12A	.
	positive regulation of actin nucleation (GO:0051127)	44209	0.267948	0.699517	0	0	3.43798	4.5277	WAS	.
	toll-like receptor 9 signaling pathway (GO:0034162)	44209	0.267948	0.699517	0	0	3.43798	4.5277	TNIP2	.
	negative regulation of reactive oxygen species biosynthetic process (GO:1903427)	44209	0.267948	0.699517	0	0	3.43798	4.5277	ZC3H12A	.
	protein neddylation (GO:0045116)	44209	0.267948	0.699517	0	0	3.43798	4.5277	DCUN1D5	.
	dicarboxylic acid catabolic process (GO:0043649)	44209	0.267948	0.699517	0	0	3.43798	4.5277	ACSF3	.
	triglyceride-rich lipoprotein particle remodeling (GO:0034370)	44209	0.267948	0.699517	0	0	3.43798	4.5277	LCAT	.
	nucleotide metabolic process (GO:0009117)	44209	0.267948	0.699517	0	0	3.43798	4.5277	NUDT5	.
	semaphorin-plexin signaling pathway involved in neuron projection guidance (GO:1902285)	44209	0.267948	0.699517	0	0	3.43798	4.5277	PLXNB2	.
	negative regulation of blood pressure (GO:0045776)	44209	0.267948	0.699517	0	0	3.43798	4.5277	RNPEP	.
	regulation of fatty acid oxidation (GO:0046320)	44209	0.267948	0.699517	0	0	3.43798	4.5277	ACADVL	.
	energy coupled proton transport, down electrochemical gradient (GO:0015985)	44209	0.267948	0.699517	0	0	3.43798	4.5277	VPS9D1	.
	glomerular visceral epithelial cell differentiation (GO:0072112)	44209	0.267948	0.699517	0	0	3.43798	4.5277	MYO1E	.
	regulation of leukocyte migration (GO:0002685)	44209	0.267948	0.699517	0	0	3.43798	4.5277	ZP3	.
	negative regulation of chemokine production (GO:0032682)	44209	0.267948	0.699517	0	0	3.43798	4.5277	GSTP1	.
	amyloid precursor protein metabolic process (GO:0042982)	44209	0.267948	0.699517	0	0	3.43798	4.5277	ABCG1	.
	detection of calcium ion (GO:0005513)	44209	0.267948	0.699517	0	0	3.43798	4.5277	CASR	.
	double-strand break repair via homologous recombination (GO:0000724)	27820	0.268928	0.699889	0	0	1.69732	2.22911	RECQL5;HELQ;AP5Z1	.
	negative regulation of extrinsic apoptotic signaling pathway (GO:2001237)	27820	0.268928	0.699889	0	0	1.69732	2.22911	GSTP1;GATA1;BCL2L1	.
	regulation of B cell proliferation (GO:0030888)	15738	0.271332	0.699889	0	0	2.01375	2.62675	FCRL3;FCGR2B	.
	digestive tract development (GO:0048565)	15738	0.271332	0.699889	0	0	2.01375	2.62675	CXCL8;GATA1	.
	regulation of interferon-gamma production (GO:0032649)	15738	0.271332	0.699889	0	0	2.01375	2.62675	ZP3;HAVCR2	.
	regulation of organelle organization (GO:0033043)	4/113	0.28	0.699889	0	0	1.51606	1.9299	USP6NL;SGSM3;ARHGEF5;MAPK3	.
	ribosomal small subunit biogenesis (GO:0042274)	16103	0.280162	0.699889	0	0	1.9657	2.50113	NOP14;ERAL1	.
	negative regulation of immune system process (GO:0002683)	16103	0.280162	0.699889	0	0	1.9657	2.50113	NFKBIL1;FCGR2B	.
	positive regulation of intracellular transport (GO:0032388)	16103	0.280162	0.699889	0	0	1.9657	2.50113	CDH3;MLC1	.
	positive regulation of transport (GO:0051050)	16103	0.280162	0.699889	0	0	1.9657	2.50113	TFR2;MLC1	.
	protein N-linked glycosylation via asparagine (GO:0018279)	16103	0.280162	0.699889	0	0	1.9657	2.50113	ST6GALNAC2;ST6GALNAC6	.
	carboxylic acid biosynthetic process (GO:0046394)	16103	0.280162	0.699889	0	0	1.9657	2.50113	CEMIP;CARNS1	.
	negative regulation of immune response (GO:0050777)	16103	0.280162	0.699889	0	0	1.9657	2.50113	FCGR2B;HAVCR2	.
	positive regulation of actin filament bundle assembly (GO:0032233)	16103	0.280162	0.699889	0	0	1.9657	2.50113	PPM1F;ARHGEF5	.
	myeloid cell differentiation (GO:0030099)	16103	0.280162	0.699889	0	0	1.9657	2.50113	DYRK3;GATA1	.
	positive regulation of translation (GO:0045727)	28550	0.281826	0.699889	0	0	1.65189	2.09206	DND1;CIRBP;PYM1	.
	ncRNA transcription (GO:0098781)	44210	0.285309	0.699889	0	0	3.17336	3.97998	BRF1	.
	myeloid dendritic cell activation (GO:0001773)	44210	0.285309	0.699889	0	0	3.17336	3.97998	BATF	.
	regulation of extracellular matrix disassembly (GO:0010715)	44210	0.285309	0.699889	0	0	3.17336	3.97998	DDR1	.
	negative regulation of hemopoiesis (GO:1903707)	44210	0.285309	0.699889	0	0	3.17336	3.97998	MEIS1	.
	modified amino acid transport (GO:0072337)	44210	0.285309	0.699889	0	0	3.17336	3.97998	SLC19A1	.
	pyrimidine-containing compound catabolic process (GO:0072529)	44210	0.285309	0.699889	0	0	3.17336	3.97998	NT5C	.
	N-acetylglucosamine metabolic process (GO:0006044)	44210	0.285309	0.699889	0	0	3.17336	3.97998	CHST7	.
	regulation of defense response to virus (GO:0050688)	44210	0.285309	0.699889	0	0	3.17336	3.97998	IFNLR1	.
	response to ethanol (GO:0045471)	44210	0.285309	0.699889	0	0	3.17336	3.97998	GRIN3A	.
	monosaccharide transport (GO:0015749)	44210	0.285309	0.699889	0	0	3.17336	3.97998	SLC5A2	.
	cellular response to osmotic stress (GO:0071470)	44210	0.285309	0.699889	0	0	3.17336	3.97998	SERPINB6	.
	neutrophil activation (GO:0042119)	44210	0.285309	0.699889	0	0	3.17336	3.97998	CXCL8	.
	negative regulation of cell migration involved in sprouting angiogenesis (GO:0090051)	44210	0.285309	0.699889	0	0	3.17336	3.97998	TBXA2R	.
	necroptotic process (GO:0070266)	44210	0.285309	0.699889	0	0	3.17336	3.97998	MLKL	.
	DNA modification (GO:0006304)	44210	0.285309	0.699889	0	0	3.17336	3.97998	MPG	.
	epiboly involved in wound healing (GO:0090505)	44210	0.285309	0.699889	0	0	3.17336	3.97998	DDR1	.
	fatty acid transport (GO:0015908)	44210	0.285309	0.699889	0	0	3.17336	3.97998	SLC27A4	.
	nucleoside triphosphate metabolic process (GO:0009141)	44210	0.285309	0.699889	0	0	3.17336	3.97998	AK7	.
	positive regulation of calcium ion-dependent exocytosis (GO:0045956)	44210	0.285309	0.699889	0	0	3.17336	3.97998	ZP3	.
	regulation of mRNA catabolic process (GO:0061013)	44210	0.285309	0.699889	0	0	3.17336	3.97998	ZC3H12A	.
	regulation of adaptive immune response (GO:0002819)	44210	0.285309	0.699889	0	0	3.17336	3.97998	FCGR2B	.
	establishment of protein localization to chromosome (GO:0070199)	44210	0.285309	0.699889	0	0	3.17336	3.97998	LRWD1	.
	positive regulation of gene expression (GO:0010628)	21/771	0.286759	0.699889	0	0	1.16055	1.44966	CIITA;TESC;PYM1;CIRBP;DTNBP1;MYRFL;GATA1;NAT14;PPM1F;LYL1;CDH3;MYO1C;TFR2;TAF1C;TBX21;ZC3H12A;ERCC2;TNNI2;ZP3;TEAD2;MAPK3	.
	steroid biosynthetic process (GO:0006694)	28915	0.288295	0.699889	0	0	1.63007	2.02743	STARD3;FDXR;FDX2	.
	response to calcium ion (GO:0051592)	28915	0.288295	0.699889	0	0	1.63007	2.02743	CASR;ANXA11;ITPR3	.
	cell-cell junction assembly (GO:0007043)	28915	0.288295	0.699889	0	0	1.63007	2.02743	CDH5;CDH3;TBCD	.
	peptidyl-asparagine modification (GO:0018196)	16469	0.288983	0.699889	0	0	1.91989	2.38332	ST6GALNAC2;ST6GALNAC6	.
	peptidyl-tyrosine autophosphorylation (GO:0038083)	16469	0.288983	0.699889	0	0	1.91989	2.38332	DDR1;MAPK3	.
	cellular response to oxidative stress (GO:0034599)	4/115	0.2906	0.699889	0	0	1.48859	1.83962	GSTP1;ZC3H12A;RBM11;MAPK3	.
	protein stabilization (GO:0050821)	5/152	0.29278	0.699889	0	0	1.40544	1.72635	TNIP2;TESC;HPS4;GTPBP4;TELO2	.
	sphingolipid metabolic process (GO:0006665)	4/116	0.29592	0.699889	0	0	1.47523	1.79633	CERS4;ELOVL5;CERS1;ST6GALNAC6	.
	maturation of SSU-rRNA (GO:0030490)	16834	0.297791	0.699889	0	0	1.87616	2.27271	NOP14;TBL3	.
	positive regulation of peptidyl-lysine acetylation (GO:2000758)	44211	0.302259	0.699889	0	0	2.94654	3.52545	MAPK3	.
	myeloid cell development (GO:0061515)	44211	0.302259	0.699889	0	0	2.94654	3.52545	GATA1	.
	pseudouridine synthesis (GO:0001522)	44211	0.302259	0.699889	0	0	2.94654	3.52545	PUSL1	.
	regulation of mRNA metabolic process (GO:1903311)	44211	0.302259	0.699889	0	0	2.94654	3.52545	SRPK3	.
	fatty acid beta-oxidation using acyl-CoA oxidase (GO:0033540)	44211	0.302259	0.699889	0	0	2.94654	3.52545	ABCD1	.
	digestive tract morphogenesis (GO:0048546)	44211	0.302259	0.699889	0	0	2.94654	3.52545	RBPMS2	.
	regulation of B cell differentiation (GO:0045577)	44211	0.302259	0.699889	0	0	2.94654	3.52545	FCRL3	.
	positive regulation of vasoconstriction (GO:0045907)	44211	0.302259	0.699889	0	0	2.94654	3.52545	TBXA2R	.
	mitotic sister chromatid cohesion (GO:0007064)	44211	0.302259	0.699889	0	0	2.94654	3.52545	BOD1	.
	negative regulation of TORC1 signaling (GO:1904262)	44211	0.302259	0.699889	0	0	2.94654	3.52545	CASTOR1	.
	regulation of mitotic metaphase/anaphase transition (GO:0030071)	44211	0.302259	0.699889	0	0	2.94654	3.52545	ANAPC11	.
	protein localization to chromosome, centromeric region (GO:0071459)	44211	0.302259	0.699889	0	0	2.94654	3.52545	BOD1	.
	anterograde synaptic vesicle transport (GO:0048490)	44211	0.302259	0.699889	0	0	2.94654	3.52545	DTNBP1	.
	regulation of establishment of cell polarity (GO:2000114)	44211	0.302259	0.699889	0	0	2.94654	3.52545	CDH5	.
	sodium ion import (GO:0097369)	44211	0.302259	0.699889	0	0	2.94654	3.52545	HCN2	.
	unsaturated fatty acid biosynthetic process (GO:0006636)	44211	0.302259	0.699889	0	0	2.94654	3.52545	FADS3	.
	glycerophospholipid catabolic process (GO:0046475)	44211	0.302259	0.699889	0	0	2.94654	3.52545	ABHD12	.
	mitochondrion localization (GO:0051646)	44211	0.302259	0.699889	0	0	2.94654	3.52545	BRAT1	.
	pyrimidine nucleoside metabolic process (GO:0006213)	44211	0.302259	0.699889	0	0	2.94654	3.52545	NT5C	.
	intra-S DNA damage checkpoint (GO:0031573)	44211	0.302259	0.699889	0	0	2.94654	3.52545	EME1	.
	negative regulation of release of cytochrome c from mitochondria (GO:0090201)	44211	0.302259	0.699889	0	0	2.94654	3.52545	BCL2L1	.
	cellular response to virus (GO:0098586)	44211	0.302259	0.699889	0	0	2.94654	3.52545	ZC3H12A	.
	negative regulation of cellular component movement (GO:0051271)	44211	0.302259	0.699889	0	0	2.94654	3.52545	WAS	.
	cellular biogenic amine biosynthetic process (GO:0042401)	44211	0.302259	0.699889	0	0	2.94654	3.52545	AANAT	.
	fatty acid beta-oxidation using acyl-CoA dehydrogenase (GO:0033539)	44211	0.302259	0.699889	0	0	2.94654	3.52545	ACADVL	.
	response to cholesterol (GO:0070723)	44211	0.302259	0.699889	0	0	2.94654	3.52545	MLC1	.
	N-terminal protein amino acid acetylation (GO:0006474)	44211	0.302259	0.699889	0	0	2.94654	3.52545	AANAT	.
	ganglioside metabolic process (GO:0001573)	44211	0.302259	0.699889	0	0	2.94654	3.52545	ST6GALNAC6	.
	regulation of delayed rectifier potassium channel activity (GO:1902259)	44211	0.302259	0.699889	0	0	2.94654	3.52545	KCNAB1	.
	negative regulation of muscle cell differentiation (GO:0051148)	44211	0.302259	0.699889	0	0	2.94654	3.52545	RBPMS2	.
	sodium ion import across plasma membrane (GO:0098719)	44211	0.302259	0.699889	0	0	2.94654	3.52545	HCN2	.
	regulation of mitochondrial translation (GO:0070129)	44211	0.302259	0.699889	0	0	2.94654	3.52545	TSFM	.
	regulation of macrophage chemotaxis (GO:0010758)	44211	0.302259	0.699889	0	0	2.94654	3.52545	MTUS1	.
	amide transport (GO:0042886)	44211	0.302259	0.699889	0	0	2.94654	3.52545	SLC19A1	.
	cofactor transport (GO:0051181)	44211	0.302259	0.699889	0	0	2.94654	3.52545	SLC19A1	.
	filopodium assembly (GO:0046847)	44211	0.302259	0.699889	0	0	2.94654	3.52545	FGD2	.
	negative regulation of RNA metabolic process (GO:0051253)	44211	0.302259	0.699889	0	0	2.94654	3.52545	ZC3H12A	.
	monovalent inorganic anion homeostasis (GO:0055083)	44211	0.302259	0.699889	0	0	2.94654	3.52545	SLC12A4	.
	JAK-STAT cascade involved in growth hormone signaling pathway (GO:0060397)	44211	0.302259	0.699889	0	0	2.94654	3.52545	MAPK3	.
	synaptic vesicle transport along microtubule (GO:0099517)	44211	0.302259	0.699889	0	0	2.94654	3.52545	DTNBP1	.
	cytoplasmic sequestering of protein (GO:0051220)	44211	0.302259	0.699889	0	0	2.94654	3.52545	NFKBIL1	.
	inhibition of cysteine-type endopeptidase activity (GO:0097340)	44211	0.302259	0.699889	0	0	2.94654	3.52545	BCL2L12	.
	regulation of cell junction assembly (GO:1901888)	44211	0.302259	0.699889	0	0	2.94654	3.52545	MYO1C	.
	negative regulation of I-kappaB kinase/NF-kappaB signaling (GO:0043124)	17199	0.306582	0.703264	0	0	1.83437	2.16872	GSTP1;ZC3H12A	.
	regulation of intrinsic apoptotic signaling pathway (GO:2001242)	17199	0.306582	0.703264	0	0	1.83437	2.16872	NOC2L;BCL2L1	.
	negative regulation of cellular biosynthetic process (GO:0031327)	17199	0.306582	0.703264	0	0	1.83437	2.16872	ACADVL;ZC3H12A	.
	positive regulation of gene expression, epigenetic (GO:0045815)	17199	0.306582	0.703264	0	0	1.83437	2.16872	MYO1C;TAF1C	.
	translation (GO:0006412)	7/232	0.312263	0.703264	0	0	1.28581	1.49657	EEFSEC;PTCD3;TSFM;MRPL28;FARSA;RPL26L1;MRPS18C	.
	positive regulation of protein ubiquitination (GO:0031398)	30376	0.314265	0.703264	0	0	1.54825	1.79213	DCUN1D5;CDK5RAP3;TSPYL5	.
	positive regulation of chemotaxis (GO:0050921)	17564	0.315352	0.703264	0	0	1.7944	2.07086	CXCL8;PPM1F	.
	cellular response to mechanical stimulus (GO:0071260)	17564	0.315352	0.703264	0	0	1.7944	2.07086	CD40;MAPK3	.
	peptidyl-threonine dephosphorylation (GO:0035970)	44212	0.318808	0.703264	0	0	2.74996	3.14367	PPM1F	.
	positive regulation of epithelial cell apoptotic process (GO:1904037)	44212	0.318808	0.703264	0	0	2.74996	3.14367	CD40	.
	regulation of actin nucleation (GO:0051125)	44212	0.318808	0.703264	0	0	2.74996	3.14367	WAS	.
	negative regulation of NF-kappaB import into nucleus (GO:0042347)	44212	0.318808	0.703264	0	0	2.74996	3.14367	ZC3H12A	.
	postsynaptic membrane organization (GO:0001941)	44212	0.318808	0.703264	0	0	2.74996	3.14367	NRXN2	.
	DNA strand elongation involved in DNA replication (GO:0006271)	44212	0.318808	0.703264	0	0	2.74996	3.14367	POLD2	.
	negative regulation of immune effector process (GO:0002698)	44212	0.318808	0.703264	0	0	2.74996	3.14367	HAVCR2	.
	regulation of membrane depolarization (GO:0003254)	44212	0.318808	0.703264	0	0	2.74996	3.14367	SCN1B	.
	positive regulation of dendrite morphogenesis (GO:0050775)	44212	0.318808	0.703264	0	0	2.74996	3.14367	LRP8	.
	regulation of dopamine secretion (GO:0014059)	44212	0.318808	0.703264	0	0	2.74996	3.14367	DTNBP1	.
	negative regulation of response to wounding (GO:1903035)	44212	0.318808	0.703264	0	0	2.74996	3.14367	SIGLEC10	.
	hyaluronan catabolic process (GO:0030214)	44212	0.318808	0.703264	0	0	2.74996	3.14367	CEMIP	.
	regulation of cell cycle phase transition (GO:1901987)	44212	0.318808	0.703264	0	0	2.74996	3.14367	ERCC2	.
	cytoplasmic sequestering of transcription factor (GO:0042994)	44212	0.318808	0.703264	0	0	2.74996	3.14367	NFKBIL1	.
	stabilization of membrane potential (GO:0030322)	44212	0.318808	0.703264	0	0	2.74996	3.14367	KCNN4	.
	protein deacylation (GO:0035601)	44212	0.318808	0.703264	0	0	2.74996	3.14367	SIRT5	.
	regulation of bicellular tight junction assembly (GO:2000810)	44212	0.318808	0.703264	0	0	2.74996	3.14367	MYO1C	.
	positive regulation of antigen receptor-mediated signaling pathway (GO:0050857)	44212	0.318808	0.703264	0	0	2.74996	3.14367	KCNN4	.
	heme biosynthetic process (GO:0006783)	44212	0.318808	0.703264	0	0	2.74996	3.14367	FECH	.
	negative regulation of transcription regulatory region DNA binding (GO:2000678)	44212	0.318808	0.703264	0	0	2.74996	3.14367	GATA1	.
	positive regulation of immune system process (GO:0002684)	44212	0.318808	0.703264	0	0	2.74996	3.14367	ZP3	.
	hexose transport (GO:0008645)	44212	0.318808	0.703264	0	0	2.74996	3.14367	SLC5A2	.
	negative regulation of DNA replication (GO:0008156)	44212	0.318808	0.703264	0	0	2.74996	3.14367	GTPBP4	.
	rRNA transcription (GO:0009303)	44212	0.318808	0.703264	0	0	2.74996	3.14367	BRF1	.
	regulation of acrosome reaction (GO:0060046)	44212	0.318808	0.703264	0	0	2.74996	3.14367	ZP3	.
	regulation of membrane repolarization (GO:0060306)	44212	0.318808	0.703264	0	0	2.74996	3.14367	CACNA2D1	.
	positive regulation of positive chemotaxis (GO:0050927)	44212	0.318808	0.703264	0	0	2.74996	3.14367	CXCL8	.
	positive regulation of response to endoplasmic reticulum stress (GO:1905898)	44212	0.318808	0.703264	0	0	2.74996	3.14367	FCGR2B	.
	negative regulation of lipid storage (GO:0010888)	44212	0.318808	0.703264	0	0	2.74996	3.14367	ABCG1	.
	regulation of interferon-alpha production (GO:0032647)	44212	0.318808	0.703264	0	0	2.74996	3.14367	HAVCR2	.
	programmed necrotic cell death (GO:0097300)	44212	0.318808	0.703264	0	0	2.74996	3.14367	MLKL	.
	regulation of intrinsic apoptotic signaling pathway in response to DNA damage (GO:1902229)	44212	0.318808	0.703264	0	0	2.74996	3.14367	BCL2L1	.
	axon guidance (GO:0007411)	5/158	0.32058	0.706337	0	0	1.3499	1.53568	DOK6;GRB10;PLXNB2;SCN1B;MAPK3	.
	non-recombinational repair (GO:0000726)	17930	0.324096	0.707908	0	0	1.75613	1.97866	ABRAXAS1;POLM	.
	double-strand break repair via nonhomologous end joining (GO:0006303)	18295	0.332812	0.707908	0	0	1.71946	1.89171	ABRAXAS1;POLM	.
	regulation of protein sumoylation (GO:0033233)	44213	0.334965	0.707908	0	0	2.57796	2.81959	GNL3	.
	regulation of cellular protein catabolic process (GO:1903362)	44213	0.334965	0.707908	0	0	2.57796	2.81959	CDK5RAP3	.
	positive regulation of focal adhesion assembly (GO:0051894)	44213	0.334965	0.707908	0	0	2.57796	2.81959	PPM1F	.
	negative regulation of antigen receptor-mediated signaling pathway (GO:0050858)	44213	0.334965	0.707908	0	0	2.57796	2.81959	FCRL3	.
	regulation of insulin-like growth factor receptor signaling pathway (GO:0043567)	44213	0.334965	0.707908	0	0	2.57796	2.81959	CDH3	.
	cellular response to gamma radiation (GO:0071480)	44213	0.334965	0.707908	0	0	2.57796	2.81959	TSPYL5	.
	preassembly of GPI anchor in ER membrane (GO:0016254)	44213	0.334965	0.707908	0	0	2.57796	2.81959	PIGV	.
	positive regulation of fatty acid metabolic process (GO:0045923)	44213	0.334965	0.707908	0	0	2.57796	2.81959	ELOVL5	.
	N-terminal protein amino acid modification (GO:0031365)	44213	0.334965	0.707908	0	0	2.57796	2.81959	AANAT	.
	RNA stabilization (GO:0043489)	44213	0.334965	0.707908	0	0	2.57796	2.81959	CIRBP	.
	histone H2A ubiquitination (GO:0033522)	44213	0.334965	0.707908	0	0	2.57796	2.81959	PCGF1	.
	negative regulation of B cell activation (GO:0050869)	44213	0.334965	0.707908	0	0	2.57796	2.81959	FCGR2B	.
	positive regulation of response to biotic stimulus (GO:0002833)	44213	0.334965	0.707908	0	0	2.57796	2.81959	LRSAM1	.
	negative regulation of lipid biosynthetic process (GO:0051055)	44213	0.334965	0.707908	0	0	2.57796	2.81959	ACADVL	.
	histone H2A monoubiquitination (GO:0035518)	44213	0.334965	0.707908	0	0	2.57796	2.81959	PCGF1	.
	negative regulation of tumor necrosis factor-mediated signaling pathway (GO:0010804)	44213	0.334965	0.707908	0	0	2.57796	2.81959	GSTP1	.
	negative regulation of reactive oxygen species metabolic process (GO:2000378)	44213	0.334965	0.707908	0	0	2.57796	2.81959	SIRT5	.
	spindle assembly checkpoint (GO:0071173)	44213	0.334965	0.707908	0	0	2.57796	2.81959	BUB3	.
	negative regulation of stress fiber assembly (GO:0051497)	44213	0.334965	0.707908	0	0	2.57796	2.81959	WAS	.
	negative regulation of phosphoprotein phosphatase activity (GO:0032515)	44213	0.334965	0.707908	0	0	2.57796	2.81959	BOD1	.
	rRNA catabolic process (GO:0016075)	44213	0.334965	0.707908	0	0	2.57796	2.81959	EXOSC7	.
	regulation of collagen biosynthetic process (GO:0032965)	44213	0.334965	0.707908	0	0	2.57796	2.81959	CIITA	.
	phospholipid catabolic process (GO:0009395)	44213	0.334965	0.707908	0	0	2.57796	2.81959	ABHD12	.
	positive regulation of signal transduction by p53 class mediator (GO:1901798)	44213	0.334965	0.707908	0	0	2.57796	2.81959	CDK5RAP3	.
	regulation of transcription from RNA polymerase I promoter (GO:0006356)	44213	0.334965	0.707908	0	0	2.57796	2.81959	TAF1C	.
	regulation of lamellipodium organization (GO:1902743)	44213	0.334965	0.707908	0	0	2.57796	2.81959	WAS	.
	regulation of establishment or maintenance of cell polarity (GO:0032878)	44213	0.334965	0.707908	0	0	2.57796	2.81959	CDH5	.
	regulation of B cell receptor signaling pathway (GO:0050855)	44213	0.334965	0.707908	0	0	2.57796	2.81959	FCRL3	.
	positive regulation of telomere capping (GO:1904355)	44213	0.334965	0.707908	0	0	2.57796	2.81959	MAPK3	.
	regulation of early endosome to late endosome transport (GO:2000641)	44213	0.334965	0.707908	0	0	2.57796	2.81959	MAPK3	.
	viral entry into host cell (GO:0046718)	44213	0.334965	0.707908	0	0	2.57796	2.81959	ACE2	.
	mitotic spindle assembly checkpoint (GO:0007094)	44213	0.334965	0.707908	0	0	2.57796	2.81959	BUB3	.
	mitotic spindle checkpoint (GO:0071174)	44213	0.334965	0.707908	0	0	2.57796	2.81959	BUB3	.
	mitotic G2 DNA damage checkpoint (GO:0007095)	44213	0.334965	0.707908	0	0	2.57796	2.81959	CDK5RAP3	.
	platelet degranulation (GO:0002576)	4/124	0.338822	0.715248	0	0	1.37631	1.48956	TEX264;ITGA2B;PCYOX1L;CTSW	.
	calcium ion homeostasis (GO:0055074)	31837	0.340284	0.717521	0	0	1.47422	1.58917	CD40;CASR;ATP2A3	.
	telomere maintenance (GO:0000723)	18660	0.341494	0.71926	0	0	1.68428	1.80963	POLD2;TELO2	.
	G2/M transition of mitotic cell cycle (GO:0000086)	4/126	0.3496	0.72161	0	0	1.35361	1.4226	BORA;HAUS4;CEP41;NINL	.
	porphyrin-containing compound biosynthetic process (GO:0006779)	44214	0.35074	0.72161	0	0	2.42619	2.54195	FECH	.
	regulation of viral process (GO:0050792)	44214	0.35074	0.72161	0	0	2.42619	2.54195	MVB12A	.
	regulation of spindle organization (GO:0090224)	44214	0.35074	0.72161	0	0	2.42619	2.54195	BORA	.
	actin filament polymerization (GO:0030041)	44214	0.35074	0.72161	0	0	2.42619	2.54195	COBLL1	.
	regulation of keratinocyte proliferation (GO:0010837)	44214	0.35074	0.72161	0	0	2.42619	2.54195	CDH3	.
	release of cytochrome c from mitochondria (GO:0001836)	44214	0.35074	0.72161	0	0	2.42619	2.54195	BCL2L1	.
	leukotriene biosynthetic process (GO:0019370)	44214	0.35074	0.72161	0	0	2.42619	2.54195	GGT1	.
	negative regulation of fibroblast proliferation (GO:0048147)	44214	0.35074	0.72161	0	0	2.42619	2.54195	GSTP1	.
	regulation of mitochondrial membrane permeability (GO:0046902)	44214	0.35074	0.72161	0	0	2.42619	2.54195	BCL2L1	.
	regulation of lipopolysaccharide-mediated signaling pathway (GO:0031664)	44214	0.35074	0.72161	0	0	2.42619	2.54195	NFKBIL1	.
	regulation of dephosphorylation (GO:0035303)	44214	0.35074	0.72161	0	0	2.42619	2.54195	CDK5RAP3	.
	ubiquitin-dependent protein catabolic process via the multivesicular body sorting pathway (GO:0043162)	44214	0.35074	0.72161	0	0	2.42619	2.54195	MVB12A	.
	anion homeostasis (GO:0055081)	44214	0.35074	0.72161	0	0	2.42619	2.54195	ABCG1	.
	negative regulation of protein dephosphorylation (GO:0035308)	44214	0.35074	0.72161	0	0	2.42619	2.54195	BOD1	.
	skeletal muscle contraction (GO:0003009)	44214	0.35074	0.72161	0	0	2.42619	2.54195	TNNI2	.
	negative regulation of peptidyl-serine phosphorylation (GO:0033137)	44214	0.35074	0.72161	0	0	2.42619	2.54195	PPM1F	.
	positive regulation of p38MAPK cascade (GO:1900745)	44214	0.35074	0.72161	0	0	2.42619	2.54195	ZC3H12A	.
	snRNA metabolic process (GO:0016073)	44214	0.35074	0.72161	0	0	2.42619	2.54195	INTS11	.
	mRNA destabilization (GO:0061157)	44214	0.35074	0.72161	0	0	2.42619	2.54195	ZC3H12A	.
	DNA ligation (GO:0006266)	44214	0.35074	0.72161	0	0	2.42619	2.54195	POLD2	.
	regulation of mitotic cell cycle (GO:0007346)	5/165	0.353368	0.726217	0	0	1.29038	1.34231	L3MBTL1;BORA;ERCC2;CDK5RAP3;MAP4K3	.
	cell cycle G2/M phase transition (GO:0044839)	4/127	0.35499	0.728747	0	0	1.34254	1.39042	BORA;HAUS4;CEP41;NINL	.
	regulation of inflammatory response (GO:0050727)	5/166	0.35807	0.73404	0	0	1.2823	1.31696	CDH5;ACE2;IL33;GGT1;ZP3	.
	embryonic organ development (GO:0048568)	19391	0.358749	0.73404	0	0	1.61806	1.65873	CXCL8;TEAD2	.
	regulation of cell cycle process (GO:0010564)	32933	0.359758	0.73404	0	0	1.42316	1.45494	L3MBTL1;BORA;BCL2L1	.
	negative regulation of transcription from RNA polymerase II promoter (GO:0000122)	15/565	0.363505	0.73404	0	0	1.12751	1.141	KANK2;HEXIM2;ZNF263;CIITA;BCL11A;ZBTB32;AEBP1;NOC2L;CXXC5;GATA1;LRP8;RECQL5;TBX21;ZNF202;SPDEF	.
	negative regulation of smoothened signaling pathway (GO:0045879)	44215	0.366141	0.73404	0	0	2.29128	2.30214	TULP3	.
	positive regulation of chromosome organization (GO:2001252)	44215	0.366141	0.73404	0	0	2.29128	2.30214	GNL3	.
	negative regulation of lymphocyte activation (GO:0051250)	44215	0.366141	0.73404	0	0	2.29128	2.30214	FCGR2B	.
	regulation of sprouting angiogenesis (GO:1903670)	44215	0.366141	0.73404	0	0	2.29128	2.30214	EPN1	.
	negative regulation of protein localization to plasma membrane (GO:1903077)	44215	0.366141	0.73404	0	0	2.29128	2.30214	BCL2L1	.
	negative regulation of response to biotic stimulus (GO:0002832)	44215	0.366141	0.73404	0	0	2.29128	2.30214	NFKBIL1	.
	ribosomal small subunit assembly (GO:0000028)	44215	0.366141	0.73404	0	0	2.29128	2.30214	ERAL1	.
	positive regulation of lipid storage (GO:0010884)	44215	0.366141	0.73404	0	0	2.29128	2.30214	ZC3H12A	.
	leukotriene metabolic process (GO:0006691)	44215	0.366141	0.73404	0	0	2.29128	2.30214	GGT1	.
	extrinsic apoptotic signaling pathway in absence of ligand (GO:0097192)	44215	0.366141	0.73404	0	0	2.29128	2.30214	BCL2L1	.
	gamma-aminobutyric acid signaling pathway (GO:0007214)	44215	0.366141	0.73404	0	0	2.29128	2.30214	GABRB1	.
	macromolecule biosynthetic process (GO:0009059)	44215	0.366141	0.73404	0	0	2.29128	2.30214	ACE2	.
	negative regulation of protein localization to cell periphery (GO:1904376)	44215	0.366141	0.73404	0	0	2.29128	2.30214	BCL2L1	.
	positive regulation of pri-miRNA transcription from RNA polymerase II promoter (GO:1902895)	44215	0.366141	0.73404	0	0	2.29128	2.30214	GNL3	.
	drug transport (GO:0015893)	44215	0.366141	0.73404	0	0	2.29128	2.30214	SLC19A1	.
	positive regulation of adherens junction organization (GO:1903393)	44215	0.366141	0.73404	0	0	2.29128	2.30214	PPM1F	.
	protein heterotetramerization (GO:0051290)	44215	0.366141	0.73404	0	0	2.29128	2.30214	FARSA	.
	lipid transport (GO:0006869)	33298	0.366232	0.73404	0	0	1.40692	1.41323	CHKA;STARD10;SLC27A4	.
	cell morphogenesis involved in differentiation (GO:0000904)	19756	0.367315	0.73463	0	0	1.58686	1.5893	PARVG;TBCD	.
	positive regulation of immune response (GO:0050778)	19756	0.367315	0.73463	0	0	1.58686	1.5893	ZP3;FCGR2B	.
	positive regulation of cysteine-type endopeptidase activity (GO:2001056)	20121	0.375836	0.747124	0	0	1.55684	1.52353	GRAMD4;PPM1F	.
	regulation of axonogenesis (GO:0050770)	20121	0.375836	0.747124	0	0	1.55684	1.52353	ERCC2;PLXNB2	.
	negative regulation of cellular response to growth factor stimulus (GO:0090288)	20121	0.375836	0.747124	0	0	1.55684	1.52353	RBPMS2;LEMD2	.
	cellular response to DNA damage stimulus (GO:0006974)	9/329	0.378566	0.747124	0	0	1.16165	1.12839	RECQL5;MCM8;BRAT1;ZC3H12A;POLD2;NUDT1;BATF;BCL2L1;MAPK3	.
	cell projection assembly (GO:0030031)	44216	0.381178	0.747124	0	0	2.17058	2.0935	PARVG	.
	positive regulation of dendritic spine development (GO:0060999)	44216	0.381178	0.747124	0	0	2.17058	2.0935	LRP8	.
	negative regulation of actin filament bundle assembly (GO:0032232)	44216	0.381178	0.747124	0	0	2.17058	2.0935	WAS	.
	viral budding via host ESCRT complex (GO:0039702)	44216	0.381178	0.747124	0	0	2.17058	2.0935	MVB12A	.
	wound healing, spreading of cells (GO:0044319)	44216	0.381178	0.747124	0	0	2.17058	2.0935	DDR1	.
	negative regulation of cyclase activity (GO:0031280)	44216	0.381178	0.747124	0	0	2.17058	2.0935	PALM	.
	regulation of DNA-templated transcription, elongation (GO:0032784)	44216	0.381178	0.747124	0	0	2.17058	2.0935	TSFM	.
	regulation of calcium ion transmembrane transport (GO:1903169)	44216	0.381178	0.747124	0	0	2.17058	2.0935	CACNA2D1	.
	Arp2/3 complex-mediated actin nucleation (GO:0034314)	44216	0.381178	0.747124	0	0	2.17058	2.0935	ARPC5L	.
	autophagy of nucleus (GO:0044804)	44216	0.381178	0.747124	0	0	2.17058	2.0935	ATG4D	.
	growth hormone receptor signaling pathway (GO:0060396)	44216	0.381178	0.747124	0	0	2.17058	2.0935	MAPK3	.
	aromatic amino acid family catabolic process (GO:0009074)	44216	0.381178	0.747124	0	0	2.17058	2.0935	KYNU	.
	vesicle cytoskeletal trafficking (GO:0099518)	44216	0.381178	0.747124	0	0	2.17058	2.0935	MYRIP	.
	negative regulation of adenylate cyclase activity (GO:0007194)	44216	0.381178	0.747124	0	0	2.17058	2.0935	PALM	.
	chondroitin sulfate biosynthetic process (GO:0030206)	44216	0.381178	0.747124	0	0	2.17058	2.0935	CHST7	.
	regulation of secretion by cell (GO:1903530)	20486	0.384309	0.750894	0	0	1.52793	1.46118	RHBDF1;RHBDF2	.
	regulation of BMP signaling pathway (GO:0030510)	20486	0.384309	0.750894	0	0	1.52793	1.46118	RBPMS2;LEMD2	.
	cellular iron ion homeostasis (GO:0006879)	20486	0.384309	0.750894	0	0	1.52793	1.46118	TFR2;LCN2	.
	cellular response to fibroblast growth factor stimulus (GO:0044344)	34394	0.385583	0.752594	0	0	1.36033	1.29639	FIBP;CXCL8;MAPK3	.
	protein targeting (GO:0006605)	4/133	0.387297	0.754785	0	0	1.2797	1.21387	MYO1C;HPS4;ZDHHC14;ATG4D	.
	regulation of B cell activation (GO:0050864)	34759	0.392004	0.754785	0	0	1.34547	1.26001	TNIP2;FCRL3;FCGR2B	.
	regulation of heart contraction (GO:0008016)	34759	0.392004	0.754785	0	0	1.34547	1.26001	ACE2;ATP2A3;ITPR3	.
	positive regulation of cell death (GO:0010942)	20852	0.392732	0.754785	0	0	1.50008	1.40201	ZC3H12A;FCGR2B	.
	regulation of Rho protein signal transduction (GO:0035023)	20852	0.392732	0.754785	0	0	1.50008	1.40201	EPS8L2;GPR4	.
	I-kappaB kinase/NF-kappaB signaling (GO:0007249)	20852	0.392732	0.754785	0	0	1.50008	1.40201	NFKBIL1;CARD11	.
	cobalamin metabolic process (GO:0009235)	44217	0.395858	0.754785	0	0	2.06195	1.9108	ABCD1	.
	hyaluronan metabolic process (GO:0030212)	44217	0.395858	0.754785	0	0	2.06195	1.9108	CEMIP	.
	dendritic cell differentiation (GO:0097028)	44217	0.395858	0.754785	0	0	2.06195	1.9108	BATF	.
	regulation of ruffle assembly (GO:1900027)	44217	0.395858	0.754785	0	0	2.06195	1.9108	EPS8L2	.
	cortical actin cytoskeleton organization (GO:0030866)	44217	0.395858	0.754785	0	0	2.06195	1.9108	WAS	.
	tetrapyrrole metabolic process (GO:0033013)	44217	0.395858	0.754785	0	0	2.06195	1.9108	ABCD1	.
	positive regulation of T cell mediated immunity (GO:0002711)	44217	0.395858	0.754785	0	0	2.06195	1.9108	ZP3	.
	mitochondrial fission (GO:0000266)	44217	0.395858	0.754785	0	0	2.06195	1.9108	MTFP1	.
	positive regulation of histone acetylation (GO:0035066)	44217	0.395858	0.754785	0	0	2.06195	1.9108	MAPK3	.
	negative regulation of cytokine biosynthetic process (GO:0042036)	44217	0.395858	0.754785	0	0	2.06195	1.9108	TRIB2	.
	nucleotide-excision repair, preincision complex stabilization (GO:0006293)	44217	0.395858	0.754785	0	0	2.06195	1.9108	ERCC2	.
	positive regulation of defense response to virus by host (GO:0002230)	44217	0.395858	0.754785	0	0	2.06195	1.9108	ZC3H12A	.
	negative regulation of cAMP biosynthetic process (GO:0030818)	44217	0.395858	0.754785	0	0	2.06195	1.9108	PALM	.
	negative regulation of cyclin-dependent protein kinase activity (GO:1904030)	44217	0.395858	0.754785	0	0	2.06195	1.9108	HEXIM2	.
	cellular response to organic cyclic compound (GO:0071407)	4/135	0.398027	0.754785	0	0	1.26003	1.16078	GABRB1;AANAT;ZC3H12A;HCN2	.
	epithelial cell differentiation (GO:0030855)	35125	0.398408	0.754785	0	0	1.33094	1.22483	GSTK1;ACADVL;PTER	.
	ciliary basal body-plasma membrane docking (GO:0097711)	35125	0.398408	0.754785	0	0	1.33094	1.22483	HAUS4;CEP41;NINL	.
	cellular metal ion homeostasis (GO:0006875)	35125	0.398408	0.754785	0	0	1.33094	1.22483	CD40;CASR;ATP2A3	.
	positive regulation of sequence-specific DNA binding transcription factor activity (GO:0051091)	6/215	0.401051	0.754785	0	0	1.18495	1.08265	CD40;TSSK4;LRP8;ARHGEF5;CARD11;TRIM34	.
	phospholipid transport (GO:0015914)	21217	0.401103	0.754785	0	0	1.47321	1.34584	STARD10;ABCG1	.
	receptor metabolic process (GO:0043112)	21217	0.401103	0.754785	0	0	1.47321	1.34584	ACE2;CXCL8	.
	cholesterol homeostasis (GO:0042632)	21217	0.401103	0.754785	0	0	1.47321	1.34584	LCAT;ABCG1	.
	integrin-mediated signaling pathway (GO:0007229)	21217	0.401103	0.754785	0	0	1.47321	1.34584	ITGA2B;ADAM11	.
	sterol homeostasis (GO:0055092)	21217	0.401103	0.754785	0	0	1.47321	1.34584	LCAT;ABCG1	.
	positive regulation of neuron projection development (GO:0010976)	35490	0.404793	0.754785	0	0	1.31671	1.19081	PLXNB2;LRP8;SCN1B	.
	response to tumor necrosis factor (GO:0034612)	35490	0.404793	0.754785	0	0	1.31671	1.19081	CXCL8;ZC3H12A;MAP4K3	.
	cellular response to organonitrogen compound (GO:0071417)	35490	0.404793	0.754785	0	0	1.31671	1.19081	GABRB1;AANAT;HCN2	.
	negative regulation of cell motility (GO:2000146)	35490	0.404793	0.754785	0	0	1.31671	1.19081	WAS;SRGAP3;GTPBP4	.
	mitochondrial respiratory chain complex assembly (GO:0033108)	35490	0.404793	0.754785	0	0	1.31671	1.19081	AARS2;NDUFAF3;TAZ	.
	regulation of cytosolic calcium ion concentration (GO:0051480)	4/137	0.408726	0.754785	0	0	1.24095	1.11029	TBXA2R;ITPR3;S1PR3;CCR3	.
	cell morphogenesis (GO:0000902)	21582	0.409419	0.754785	0	0	1.44729	1.29246	CDH5;CDH3	.
	regulation of angiogenesis (GO:0045765)	5/177	0.409777	0.754785	0	0	1.19961	1.07022	CDH5;CD40;CXCL8;ZC3H12A;CCR3	.
	regulation of vascular endothelial growth factor receptor signaling pathway (GO:0030947)	44218	0.410192	0.754785	0	0	1.96366	1.74987	GRB10	.
	regulation of calcium ion import (GO:0090279)	44218	0.410192	0.754785	0	0	1.96366	1.74987	FCRL3	.
	protein localization to cilium (GO:0061512)	44218	0.410192	0.754785	0	0	1.96366	1.74987	TULP3	.
	NAD biosynthetic process (GO:0009435)	44218	0.410192	0.754785	0	0	1.96366	1.74987	KYNU	.
	protein homotrimerization (GO:0070207)	44218	0.410192	0.754785	0	0	1.96366	1.74987	MLKL	.
	regulation of catecholamine secretion (GO:0050433)	44218	0.410192	0.754785	0	0	1.96366	1.74987	DTNBP1	.
	peptidyl-S-diacylglycerol-L-cysteine biosynthetic process from peptidyl-cysteine (GO:0018231)	44218	0.410192	0.754785	0	0	1.96366	1.74987	ZDHHC14	.
	peptidyl-L-cysteine S-palmitoylation (GO:0018230)	44218	0.410192	0.754785	0	0	1.96366	1.74987	ZDHHC14	.
	nucleotide-excision repair, DNA incision, 3'-to lesion (GO:0006295)	44218	0.410192	0.754785	0	0	1.96366	1.74987	ERCC2	.
	negative regulation of cell cycle G1/S phase transition (GO:1902807)	44218	0.410192	0.754785	0	0	1.96366	1.74987	KANK2	.
	negative regulation of myeloid cell differentiation (GO:0045638)	44218	0.410192	0.754785	0	0	1.96366	1.74987	MEIS1	.
	negative regulation of actin filament polymerization (GO:0030837)	44218	0.410192	0.754785	0	0	1.96366	1.74987	KANK2	.
	positive regulation of erythrocyte differentiation (GO:0045648)	44218	0.410192	0.754785	0	0	1.96366	1.74987	GATA1	.
	nucleotide-excision repair, DNA duplex unwinding (GO:0000717)	44218	0.410192	0.754785	0	0	1.96366	1.74987	ERCC2	.
	regulation of cytokine production involved in inflammatory response (GO:1900015)	44218	0.410192	0.754785	0	0	1.96366	1.74987	ZC3H12A	.
	cellular response to unfolded protein (GO:0034620)	44218	0.410192	0.754785	0	0	1.96366	1.74987	PACRG	.
	maturation of LSU-rRNA (GO:0000470)	44218	0.410192	0.754785	0	0	1.96366	1.74987	NOP2	.
	ncRNA catabolic process (GO:0034661)	44218	0.410192	0.754785	0	0	1.96366	1.74987	EXOSC7	.
	negative regulation of lyase activity (GO:0051350)	44218	0.410192	0.754785	0	0	1.96366	1.74987	PALM	.
	digestive system development (GO:0055123)	44218	0.410192	0.754785	0	0	1.96366	1.74987	GATA1	.
	response to molecule of bacterial origin (GO:0002237)	35855	0.411158	0.755818	0	0	1.30278	1.15788	CD40;CXCL8;FCGR2B	.
	regulation of signal transduction by p53 class mediator (GO:1901796)	4/138	0.414062	0.759653	0	0	1.23163	1.08598	L3MBTL1;NOP2;NOC2L;CDK5RAP3	.
	regulation of intracellular signal transduction (GO:1902531)	11/422	0.417095	0.759653	0	0	1.10495	0.966217	L3MBTL1;INPP5B;NOP2;GDF1;SRGAP3;NOC2L;TELO2;ARHGEF5;ARHGAP24;FGD2;MAPK3	.
	steroid metabolic process (GO:0008202)	36220	0.417502	0.759653	0	0	1.28915	1.12602	STARD3;FDXR;FDX2	.
	response to reactive oxygen species (GO:0000302)	21947	0.417678	0.759653	0	0	1.42227	1.2417	GSTP1;MAPK3	.
	muscle organ development (GO:0007517)	21947	0.417678	0.759653	0	0	1.42227	1.2417	MEF2B;AEBP1	.
	regulation of protein phosphorylation (GO:0001932)	7/261	0.424018	0.759653	0	0	1.1373	0.975779	CD40;BRAT1;ZC3H12A;GDF1;PLXNB2;CDK5RAP3;MAPK3	.
	mitotic G2/M transition checkpoint (GO:0044818)	44219	0.424185	0.759653	0	0	1.8743	1.60737	CDK5RAP3	.
	regulation of protein oligomerization (GO:0032459)	44219	0.424185	0.759653	0	0	1.8743	1.60737	TRABD2B	.
	cellular response to catecholamine stimulus (GO:0071870)	44219	0.424185	0.759653	0	0	1.8743	1.60737	MAPK3	.
	cholesterol efflux (GO:0033344)	44219	0.424185	0.759653	0	0	1.8743	1.60737	ABCG1	.
	nucleotide-excision repair, DNA gap filling (GO:0006297)	44219	0.424185	0.759653	0	0	1.8743	1.60737	POLD2	.
	regulation of telomere capping (GO:1904353)	44219	0.424185	0.759653	0	0	1.8743	1.60737	MAPK3	.
	regulation of proteolysis involved in cellular protein catabolic process (GO:1903050)	44219	0.424185	0.759653	0	0	1.8743	1.60737	RHBDF1	.
	regulation of transcription elongation from RNA polymerase II promoter (GO:0034243)	44219	0.424185	0.759653	0	0	1.8743	1.60737	RECQL5	.
	positive regulation of protein oligomerization (GO:0032461)	44219	0.424185	0.759653	0	0	1.8743	1.60737	TRABD2B	.
	TOR signaling (GO:0031929)	44219	0.424185	0.759653	0	0	1.8743	1.60737	CARD11	.
	positive regulation of mRNA catabolic process (GO:0061014)	44219	0.424185	0.759653	0	0	1.8743	1.60737	ZC3H12A	.
	membrane assembly (GO:0071709)	44219	0.424185	0.759653	0	0	1.8743	1.60737	NRXN2	.
	peroxisome organization (GO:0007031)	44219	0.424185	0.759653	0	0	1.8743	1.60737	ABCD1	.
	phospholipid dephosphorylation (GO:0046839)	44219	0.424185	0.759653	0	0	1.8743	1.60737	INPP5B	.
	positive regulation of blood circulation (GO:1903524)	44219	0.424185	0.759653	0	0	1.8743	1.60737	TBXA2R	.
	apoptotic nuclear changes (GO:0030262)	44219	0.424185	0.759653	0	0	1.8743	1.60737	CDK5RAP3	.
	regulation of dendritic spine morphogenesis (GO:0061001)	44219	0.424185	0.759653	0	0	1.8743	1.60737	LRP8	.
	negative regulation of axonogenesis (GO:0050771)	44219	0.424185	0.759653	0	0	1.8743	1.60737	ERCC2	.
	positive regulation of monooxygenase activity (GO:0032770)	44219	0.424185	0.759653	0	0	1.8743	1.60737	CDH3	.
	negative regulation of axon extension (GO:0030517)	44219	0.424185	0.759653	0	0	1.8743	1.60737	ERCC2	.
	actin cytoskeleton reorganization (GO:0031532)	22313	0.425878	0.759653	0	0	1.39809	1.19341	PARVG;DTNBP1	.
	potassium ion transport (GO:0006813)	22313	0.425878	0.759653	0	0	1.39809	1.19341	KCNAB1;KCNN4	.
	regulation of vesicle fusion (GO:0031338)	22313	0.425878	0.759653	0	0	1.39809	1.19341	USP6NL;SGSM3	.
	negative regulation of MAP kinase activity (GO:0043407)	22313	0.425878	0.759653	0	0	1.39809	1.19341	GSTP1;CDK5RAP3	.
	positive regulation of cellular amide metabolic process (GO:0034250)	22313	0.425878	0.759653	0	0	1.39809	1.19341	CIRBP;PYM1	.
	cellular divalent inorganic cation homeostasis (GO:0072503)	3/101	0.430122	0.761333	0	0	1.26271	1.06533	CASR;CD40;ATP2A3	.
	regulation of protein ubiquitination (GO:0031396)	3/101	0.430122	0.761333	0	0	1.26271	1.06533	CDK5RAP3;GTPBP4;TSPYL5	.
	metal ion transport (GO:0030001)	3/101	0.430122	0.761333	0	0	1.26271	1.06533	KCNAB1;SLC5A2;KCNN4	.
	negative regulation of intrinsic apoptotic signaling pathway (GO:2001243)	22678	0.434018	0.761333	0	0	1.37472	1.14743	NOC2L;BCL2L1	.
	positive regulation of neutrophil chemotaxis (GO:0090023)	44220	0.437848	0.761333	0	0	1.79272	1.48058	CXCL8	.
	cellular lipid catabolic process (GO:0044242)	44220	0.437848	0.761333	0	0	1.79272	1.48058	NUDT19	.
	negative regulation of protein localization to membrane (GO:1905476)	44220	0.437848	0.761333	0	0	1.79272	1.48058	BCL2L1	.
	negative regulation of cytoskeleton organization (GO:0051494)	44220	0.437848	0.761333	0	0	1.79272	1.48058	KANK2	.
	histone monoubiquitination (GO:0010390)	44220	0.437848	0.761333	0	0	1.79272	1.48058	PCGF1	.
	Golgi to plasma membrane protein transport (GO:0043001)	44220	0.437848	0.761333	0	0	1.79272	1.48058	ABCD1	.
	receptor clustering (GO:0043113)	44220	0.437848	0.761333	0	0	1.79272	1.48058	NRXN2	.
	negative regulation of G1/S transition of mitotic cell cycle (GO:2000134)	44220	0.437848	0.761333	0	0	1.79272	1.48058	KANK2	.
	negative regulation of developmental growth (GO:0048640)	44220	0.437848	0.761333	0	0	1.79272	1.48058	ERCC2	.
	negative regulation of sequestering of calcium ion (GO:0051283)	44220	0.437848	0.761333	0	0	1.79272	1.48058	ITPR3	.
	regulation of actin filament bundle assembly (GO:0032231)	44220	0.437848	0.761333	0	0	1.79272	1.48058	WAS	.
	negative regulation of cyclin-dependent protein serine/threonine kinase activity (GO:0045736)	44220	0.437848	0.761333	0	0	1.79272	1.48058	HEXIM2	.
	neuromuscular synaptic transmission (GO:0007274)	44220	0.437848	0.761333	0	0	1.79272	1.48058	FCHSD2	.
	DNA geometric change (GO:0032392)	44220	0.437848	0.761333	0	0	1.79272	1.48058	RECQL5	.
	regulation of chemotaxis (GO:0050920)	44220	0.437848	0.761333	0	0	1.79272	1.48058	PPM1F	.
	negative regulation of endothelial cell apoptotic process (GO:2000352)	44220	0.437848	0.761333	0	0	1.79272	1.48058	TNIP2	.
	cilium-dependent cell motility (GO:0060285)	44220	0.437848	0.761333	0	0	1.79272	1.48058	DNAH17	.
	mucosal immune response (GO:0002385)	44220	0.437848	0.761333	0	0	1.79272	1.48058	IFNLR1	.
	DNA replication initiation (GO:0006270)	44220	0.437848	0.761333	0	0	1.79272	1.48058	LRWD1	.
	negative regulation of interleukin-6 production (GO:0032715)	44220	0.437848	0.761333	0	0	1.79272	1.48058	ZC3H12A	.
	actin nucleation (GO:0045010)	44220	0.437848	0.761333	0	0	1.79272	1.48058	ARPC5L	.
	transition metal ion homeostasis (GO:0055076)	44220	0.437848	0.761333	0	0	1.79272	1.48058	TFR2	.
	negative regulation of intrinsic apoptotic signaling pathway in response to DNA damage (GO:1902230)	44220	0.437848	0.761333	0	0	1.79272	1.48058	BCL2L1	.
	negative regulation of protein modification process (GO:0031400)	23043	0.442095	0.764557	0	0	1.35211	1.10363	ZC3H12A;CDK5RAP3	.
	oligosaccharide metabolic process (GO:0009311)	23043	0.442095	0.764557	0	0	1.35211	1.10363	ST6GALNAC2;ST6GALNAC6	.
	iron ion homeostasis (GO:0055072)	23043	0.442095	0.764557	0	0	1.35211	1.10363	TFR2;LCN2	.
	positive regulation of cell projection organization (GO:0031346)	23043	0.442095	0.764557	0	0	1.35211	1.10363	PLXNB2;SCN1B	.
	monovalent inorganic cation transport (GO:0015672)	3/104	0.448863	0.764557	0	0	1.22501	0.98128	KCNAB1;SLC5A2;KCNN4	.
	NADH dehydrogenase complex assembly (GO:0010257)	23408	0.450108	0.764557	0	0	1.33024	1.06188	NDUFAF3;TAZ	.
	mitochondrial respiratory chain complex I biogenesis (GO:0097031)	23408	0.450108	0.764557	0	0	1.33024	1.06188	NDUFAF3;TAZ	.
	mitochondrial respiratory chain complex I assembly (GO:0032981)	23408	0.450108	0.764557	0	0	1.33024	1.06188	NDUFAF3;TAZ	.
	positive regulation of endocytosis (GO:0045807)	23408	0.450108	0.764557	0	0	1.33024	1.06188	TFR2;FCGR2B	.
	heterotypic cell-cell adhesion (GO:0034113)	44221	0.451187	0.764557	0	0	1.71794	1.36726	ITGAD	.
	organophosphate ester transport (GO:0015748)	44221	0.451187	0.764557	0	0	1.71794	1.36726	STARD10	.
	regulation of telomere maintenance (GO:0032204)	44221	0.451187	0.764557	0	0	1.71794	1.36726	GNL3	.
	potassium ion homeostasis (GO:0055075)	44221	0.451187	0.764557	0	0	1.71794	1.36726	SLC12A4	.
	chondroitin sulfate proteoglycan biosynthetic process (GO:0050650)	44221	0.451187	0.764557	0	0	1.71794	1.36726	CHST7	.
	regulation of interleukin-10 production (GO:0032653)	44221	0.451187	0.764557	0	0	1.71794	1.36726	FCGR2B	.
	positive regulation of filopodium assembly (GO:0051491)	44221	0.451187	0.764557	0	0	1.71794	1.36726	PALM	.
	response to alcohol (GO:0097305)	44221	0.451187	0.764557	0	0	1.71794	1.36726	GRIN3A	.
	monocarboxylic acid catabolic process (GO:0072329)	44221	0.451187	0.764557	0	0	1.71794	1.36726	NUDT19	.
	regulation of lamellipodium assembly (GO:0010591)	44221	0.451187	0.764557	0	0	1.71794	1.36726	WAS	.
	regulation of potassium ion transmembrane transporter activity (GO:1901016)	44221	0.451187	0.764557	0	0	1.71794	1.36726	KCNAB1	.
	negative regulation of insulin receptor signaling pathway (GO:0046627)	44221	0.451187	0.764557	0	0	1.71794	1.36726	GRB10	.
	positive regulation of neutrophil migration (GO:1902624)	44221	0.451187	0.764557	0	0	1.71794	1.36726	CXCL8	.
	positive regulation of Rho protein signal transduction (GO:0035025)	44221	0.451187	0.764557	0	0	1.71794	1.36726	GPR4	.
	negative regulation of locomotion (GO:0040013)	44221	0.451187	0.764557	0	0	1.71794	1.36726	WAS	.
	positive regulation of calcium ion transmembrane transport (GO:1904427)	44221	0.451187	0.764557	0	0	1.71794	1.36726	CEMIP	.
	positive regulation of peptidyl-threonine phosphorylation (GO:0010800)	44221	0.451187	0.764557	0	0	1.71794	1.36726	CEMIP	.
	signal transduction in response to DNA damage (GO:0042770)	44221	0.451187	0.764557	0	0	1.71794	1.36726	BATF	.
	regulation of protein import into nucleus (GO:0042306)	44221	0.451187	0.764557	0	0	1.71794	1.36726	ZC3H12A	.
	glycolipid metabolic process (GO:0006664)	23774	0.458056	0.772578	0	0	1.30905	1.02206	GBGT1;ST6GALNAC6	.
	chromatin assembly (GO:0031497)	23774	0.458056	0.772578	0	0	1.30905	1.02206	M1AP;NOC2L	.
	regulation of protein kinase activity (GO:0045859)	4/147	0.461513	0.772578	0	0	1.15358	0.892	PODNL1;GSTP1;TRIB2;PPM1F	.
	positive regulation of intracellular signal transduction (GO:1902533)	12/479	0.463686	0.772578	0	0	1.06004	0.814692	DDR1;HTR6;PTP4A3;CD40;WDR59;TNIP2;FCRL3;CD19;CXXC5;CDK5RAP3;TSPYL5;BCL2L1	.
	response to gamma radiation (GO:0010332)	44222	0.46421	0.772578	0	0	1.64913	1.26557	TSPYL5	.
	regulation of transcription regulatory region DNA binding (GO:2000677)	44222	0.46421	0.772578	0	0	1.64913	1.26557	GATA1	.
	monovalent inorganic cation homeostasis (GO:0055067)	44222	0.46421	0.772578	0	0	1.64913	1.26557	SLC12A4	.
	snRNA processing (GO:0016180)	44222	0.46421	0.772578	0	0	1.64913	1.26557	INTS11	.
	regulation of pri-miRNA transcription from RNA polymerase II promoter (GO:1902893)	44222	0.46421	0.772578	0	0	1.64913	1.26557	GNL3	.
	regulation of p38MAPK cascade (GO:1900744)	44222	0.46421	0.772578	0	0	1.64913	1.26557	ZC3H12A	.
	regulation of NF-kappaB import into nucleus (GO:0042345)	44222	0.46421	0.772578	0	0	1.64913	1.26557	ZC3H12A	.
	positive regulation of granulocyte chemotaxis (GO:0071624)	44222	0.46421	0.772578	0	0	1.64913	1.26557	CXCL8	.
	tRNA methylation (GO:0030488)	44222	0.46421	0.772578	0	0	1.64913	1.26557	THUMPD2	.
	regulation of supramolecular fiber organization (GO:1902903)	44222	0.46421	0.772578	0	0	1.64913	1.26557	WAS	.
	negative regulation of cellular response to insulin stimulus (GO:1900077)	44222	0.46421	0.772578	0	0	1.64913	1.26557	GRB10	.
	regulation of microtubule-based process (GO:0032886)	44222	0.46421	0.772578	0	0	1.64913	1.26557	MAP10	.
	phosphatidylethanolamine acyl-chain remodeling (GO:0036152)	44222	0.46421	0.772578	0	0	1.64913	1.26557	PLA2G6	.
	regulation of T cell receptor signaling pathway (GO:0050856)	44222	0.46421	0.772578	0	0	1.64913	1.26557	KCNN4	.
	snRNA 3'-end processing (GO:0034472)	44222	0.46421	0.772578	0	0	1.64913	1.26557	EXOSC7	.
	RNA biosynthetic process (GO:0032774)	44222	0.46421	0.772578	0	0	1.64913	1.26557	NAT14	.
	JNK cascade (GO:0007254)	24139	0.465937	0.77366	0	0	1.28853	0.98406	ADORA2B;MAP4K3	.
	positive regulation of cellular protein localization (GO:1903829)	24139	0.465937	0.77366	0	0	1.28853	0.98406	CDK5RAP3;GNL3	.
	regulated exocytosis (GO:0045055)	4/148	0.466708	0.77366	0	0	1.14551	0.872937	TEX264;ITGA2B;PCYOX1L;CTSW	.
	viral life cycle (GO:0019058)	3/107	0.46735	0.77366	0	0	1.18949	0.904817	USP6NL;ACE2;MVB12A	.
	cellular response to starvation (GO:0009267)	3/107	0.46735	0.77366	0	0	1.18949	0.904817	WDR59;ZC3H12A;MAPK3	.
	regulation of protein secretion (GO:0050708)	3/107	0.46735	0.77366	0	0	1.18949	0.904817	RHBDF1;RHBDF2;ITPR3	.
	regulation of G2/M transition of mitotic cell cycle (GO:0010389)	4/149	0.471885	0.778641	0	0	1.13755	0.854323	KCNH5;HAUS4;CEP41;NINL	.
	heart development (GO:0007507)	4/149	0.471885	0.778641	0	0	1.13755	0.854323	CDH5;MEF2B;TAZ;GATA1	.
	regulation of cytokine production (GO:0001817)	3/108	0.473452	0.778641	0	0	1.1781	0.880872	ACE2;IL33;CARD11	.
	cellular response to UV (GO:0034644)	24504	0.473749	0.778641	0	0	1.26864	0.947775	NOC2L;CERS1	.
	phosphatidylcholine acyl-chain remodeling (GO:0036151)	44223	0.476925	0.778641	0	0	1.58562	1.17399	PLA2G6	.
	ATP synthesis coupled proton transport (GO:0015986)	44223	0.476925	0.778641	0	0	1.58562	1.17399	VPS9D1	.
	negative regulation of synaptic transmission (GO:0050805)	44223	0.476925	0.778641	0	0	1.58562	1.17399	PNKD	.
	cristae formation (GO:0042407)	44223	0.476925	0.778641	0	0	1.58562	1.17399	TAZ	.
	peptidyl-glutamic acid modification (GO:0018200)	44223	0.476925	0.778641	0	0	1.58562	1.17399	CEP41	.
	regulation of protein localization to nucleus (GO:1900180)	44223	0.476925	0.778641	0	0	1.58562	1.17399	CDK5RAP3	.
	transition metal ion transport (GO:0000041)	44223	0.476925	0.778641	0	0	1.58562	1.17399	TFR2	.
	transcription from RNA polymerase III promoter (GO:0006383)	44223	0.476925	0.778641	0	0	1.58562	1.17399	BRF1	.
	release of sequestered calcium ion into cytosol (GO:0051209)	44223	0.476925	0.778641	0	0	1.58562	1.17399	ITPR3	.
	regulation of blood vessel diameter (GO:0097746)	44223	0.476925	0.778641	0	0	1.58562	1.17399	ACE2	.
	cellular response to topologically incorrect protein (GO:0035967)	44223	0.476925	0.778641	0	0	1.58562	1.17399	PACRG	.
	cellular response to interleukin-1 (GO:0071347)	4/150	0.477043	0.778641	0	0	1.1297	0.836146	CXCL8;TNIP2;ZC3H12A;MAPK3	.
	negative regulation of phosphatase activity (GO:0010923)	24869	0.481492	0.782941	0	0	1.24936	0.913112	TSKS;BOD1	.
	response to interferon-gamma (GO:0034341)	24869	0.481492	0.782941	0	0	1.24936	0.913112	CIITA;KYNU	.
	positive regulation of intracellular protein transport (GO:0090316)	4/152	0.487301	0.782941	0	0	1.11432	0.801054	CEMIP;MYO1C;ZC3H12A;HPS4	.
	regulation of endocytosis (GO:0030100)	25235	0.489165	0.782941	0	0	1.23065	0.879982	LRSAM1;TFR2	.
	positive regulation of plasma membrane bounded cell projection assembly (GO:0120034)	25235	0.489165	0.782941	0	0	1.23065	0.879982	PALM;EPS8L2	.
	negative regulation of intracellular steroid hormone receptor signaling pathway (GO:0033144)	44224	0.489338	0.782941	0	0	1.52682	1.09122	KANK2	.
	cellular response to alcohol (GO:0097306)	44224	0.489338	0.782941	0	0	1.52682	1.09122	MLC1	.
	RNA phosphodiester bond hydrolysis (GO:0090501)	44224	0.489338	0.782941	0	0	1.52682	1.09122	ZC3H12A	.
	negative regulation of response to DNA damage stimulus (GO:2001021)	44224	0.489338	0.782941	0	0	1.52682	1.09122	BCL2L1	.
	regulation of mRNA processing (GO:0050684)	44224	0.489338	0.782941	0	0	1.52682	1.09122	SRPK3	.
	aerobic respiration (GO:0009060)	44224	0.489338	0.782941	0	0	1.52682	1.09122	SLC25A14	.
	positive regulation of cytosolic calcium ion concentration involved in phospholipase C-activating G-protein coupled signaling pathway (GO:0051482)	44224	0.489338	0.782941	0	0	1.52682	1.09122	GPR4	.
	positive regulation of protein tyrosine kinase activity (GO:0061098)	44224	0.489338	0.782941	0	0	1.52682	1.09122	LRP8	.
	organelle fission (GO:0048285)	44224	0.489338	0.782941	0	0	1.52682	1.09122	MTFP1	.
	lytic vacuole organization (GO:0080171)	44224	0.489338	0.782941	0	0	1.52682	1.09122	HPS4	.
	protein K11-linked ubiquitination (GO:0070979)	44224	0.489338	0.782941	0	0	1.52682	1.09122	ANAPC11	.
	regulation of NIK/NF-kappaB signaling (GO:1901222)	44224	0.489338	0.782941	0	0	1.52682	1.09122	PTP4A3	.
	negative regulation of JNK cascade (GO:0046329)	44224	0.489338	0.782941	0	0	1.52682	1.09122	GSTP1	.
	positive regulation of lipid biosynthetic process (GO:0046889)	44224	0.489338	0.782941	0	0	1.52682	1.09122	ELOVL5	.
	calcium ion import (GO:0070509)	44224	0.489338	0.782941	0	0	1.52682	1.09122	CASR	.
	regulation of adenylate cyclase activity (GO:0045761)	44224	0.489338	0.782941	0	0	1.52682	1.09122	PALM	.
	primary neural tube formation (GO:0014020)	44224	0.489338	0.782941	0	0	1.52682	1.09122	PLXNB2	.
	bicellular tight junction assembly (GO:0070830)	44224	0.489338	0.782941	0	0	1.52682	1.09122	TBCD	.
	positive regulation of endothelial cell migration (GO:0010595)	25600	0.496766	0.7844	0	0	1.21249	0.848301	CD40;ZC3H12A	.
	protein ubiquitination involved in ubiquitin-dependent protein catabolic process (GO:0042787)	25600	0.496766	0.7844	0	0	1.21249	0.848301	RMND5B;ANAPC11	.
	phospholipid metabolic process (GO:0006644)	25600	0.496766	0.7844	0	0	1.21249	0.848301	LCAT;AGPAT4	.
	snRNA transcription (GO:0009301)	25600	0.496766	0.7844	0	0	1.21249	0.848301	INTS11;POU2F2	.
	interferon-gamma-mediated signaling pathway (GO:0060333)	25600	0.496766	0.7844	0	0	1.21249	0.848301	CIITA;TRIM34	.
	snRNA transcription from RNA polymerase II promoter (GO:0042795)	25600	0.496766	0.7844	0	0	1.21249	0.848301	INTS11;POU2F2	.
	male gamete generation (GO:0048232)	4/154	0.497477	0.7844	0	0	1.09935	0.767572	M1AP;MCM8;GGT1;REC8	.
	dicarboxylic acid transport (GO:0006835)	44225	0.501458	0.7844	0	0	1.47221	1.01617	SLC19A1	.
	cellular response to cadmium ion (GO:0071276)	44225	0.501458	0.7844	0	0	1.47221	1.01617	MAPK3	.
	nucleotide-excision repair, preincision complex assembly (GO:0006294)	44225	0.501458	0.7844	0	0	1.47221	1.01617	ERCC2	.
	regulation of macrophage derived foam cell differentiation (GO:0010743)	44225	0.501458	0.7844	0	0	1.47221	1.01617	ABCG1	.
	tube closure (GO:0060606)	44225	0.501458	0.7844	0	0	1.47221	1.01617	PLXNB2	.
	vacuolar transport (GO:0007034)	44225	0.501458	0.7844	0	0	1.47221	1.01617	USE1	.
	positive regulation of histone modification (GO:0031058)	44225	0.501458	0.7844	0	0	1.47221	1.01617	MAPK3	.
	regulation of neutrophil chemotaxis (GO:0090022)	44225	0.501458	0.7844	0	0	1.47221	1.01617	CXCL8	.
	negative regulation of lymphocyte proliferation (GO:0050672)	44225	0.501458	0.7844	0	0	1.47221	1.01617	FCGR2B	.
	negative regulation of epithelial cell apoptotic process (GO:1904036)	44225	0.501458	0.7844	0	0	1.47221	1.01617	TNIP2	.
	semaphorin-plexin signaling pathway (GO:0071526)	44225	0.501458	0.7844	0	0	1.47221	1.01617	PLXNB2	.
	skeletal muscle organ development (GO:0060538)	44225	0.501458	0.7844	0	0	1.47221	1.01617	TAZ	.
	regulation of cellular biosynthetic process (GO:0031326)	44225	0.501458	0.7844	0	0	1.47221	1.01617	SIRT5	.
	carbohydrate derivative biosynthetic process (GO:1901137)	44225	0.501458	0.7844	0	0	1.47221	1.01617	GBGT1	.
	striated muscle tissue development (GO:0014706)	44225	0.501458	0.7844	0	0	1.47221	1.01617	TAZ	.
	regulation of humoral immune response (GO:0002920)	3/113	0.503461	0.7844	0	0	1.12426	0.771524	CD19;ZP3;FCGR2B	.
	negative regulation of ubiquitin-protein ligase activity involved in mitotic cell cycle (GO:0051436)	25965	0.504294	0.7844	0	0	1.19485	0.817992	BUB3;ANAPC11	.
	positive regulation of lymphocyte proliferation (GO:0050671)	25965	0.504294	0.7844	0	0	1.19485	0.817992	FCRL3;ZP3	.
	positive regulation of growth (GO:0045927)	25965	0.504294	0.7844	0	0	1.19485	0.817992	BRAT1;PPM1F	.
	anterograde trans-synaptic signaling (GO:0098916)	6/240	0.505068	0.7844	0	0	1.05698	0.721984	HTR6;GABRB1;SLC12A4;NRXN2;DLGAP1;SCN1B	.
	negative regulation of signal transduction (GO:0009968)	7/283	0.507872	0.7844	0	0	1.04545	0.708319	DDR1;KANK2;CXCL8;NFKBIL1;GRB10;TULP3;TRABD2B	.
	protein transport (GO:0015031)	8/326	0.510306	0.7844	0	0	1.03695	0.697605	USP6NL;LRSAM1;TFR2;SGSM3;EIF2D;SNX8;ABCD1;ABCG1	.
	cell-cell junction organization (GO:0045216)	26330	0.511749	0.7844	0	0	1.17772	0.788981	CDH5;CDH3	.
	regulation of phosphatase activity (GO:0010921)	26330	0.511749	0.7844	0	0	1.17772	0.788981	TSKS;CDK5RAP3	.
	Rho protein signal transduction (GO:0007266)	26330	0.511749	0.7844	0	0	1.17772	0.788981	WAS;EPS8L2	.
	regulation of fat cell differentiation (GO:0045598)	26330	0.511749	0.7844	0	0	1.17772	0.788981	ZC3H12A;TRIB2	.
	regulation of ubiquitin-protein ligase activity involved in mitotic cell cycle (GO:0051439)	26330	0.511749	0.7844	0	0	1.17772	0.788981	BUB3;ANAPC11	.
	negative regulation of stress-activated MAPK cascade (GO:0032873)	44226	0.513291	0.7844	0	0	1.42137	0.947934	GSTP1	.
	regulation of cell migration involved in sprouting angiogenesis (GO:0090049)	44226	0.513291	0.7844	0	0	1.42137	0.947934	TBXA2R	.
	negative regulation of cation channel activity (GO:2001258)	44226	0.513291	0.7844	0	0	1.42137	0.947934	KCNAB1	.
	hippo signaling (GO:0035329)	44226	0.513291	0.7844	0	0	1.42137	0.947934	TEAD2	.
	replication fork processing (GO:0031297)	44226	0.513291	0.7844	0	0	1.42137	0.947934	EME1	.
	acylglycerol catabolic process (GO:0046464)	44226	0.513291	0.7844	0	0	1.42137	0.947934	ABHD12	.
	negative regulation of transferase activity (GO:0051348)	44226	0.513291	0.7844	0	0	1.42137	0.947934	CERS1	.
	negative regulation of DNA biosynthetic process (GO:2000279)	44226	0.513291	0.7844	0	0	1.42137	0.947934	CERS1	.
	multivesicular body assembly (GO:0036258)	44226	0.513291	0.7844	0	0	1.42137	0.947934	MVB12A	.
	protein palmitoylation (GO:0018345)	44226	0.513291	0.7844	0	0	1.42137	0.947934	ZDHHC14	.
	regulation of cell adhesion mediated by integrin (GO:0033628)	44226	0.513291	0.7844	0	0	1.42137	0.947934	TESC	.
	regulation of cation transmembrane transport (GO:1904062)	44226	0.513291	0.7844	0	0	1.42137	0.947934	KCNAB1	.
	regulation of intracellular estrogen receptor signaling pathway (GO:0033146)	44226	0.513291	0.7844	0	0	1.42137	0.947934	KANK2	.
	positive regulation of B cell proliferation (GO:0030890)	44226	0.513291	0.7844	0	0	1.42137	0.947934	FCRL3	.
	nuclear envelope organization (GO:0006998)	44226	0.513291	0.7844	0	0	1.42137	0.947934	LEMD2	.
	regulation of sodium ion transmembrane transport (GO:1902305)	44226	0.513291	0.7844	0	0	1.42137	0.947934	SCN1B	.
	negative regulation of cell morphogenesis involved in differentiation (GO:0010771)	44226	0.513291	0.7844	0	0	1.42137	0.947934	ERCC2	.
	chondroitin sulfate metabolic process (GO:0030204)	44226	0.513291	0.7844	0	0	1.42137	0.947934	CHST7	.
	peptidyl-lysine modification (GO:0018205)	3/115	0.515217	0.7844	0	0	1.10407	0.732185	BCL11A;SIRT5;NUGGC	.
	epithelium development (GO:0060429)	3/115	0.515217	0.7844	0	0	1.10407	0.732185	GSTK1;ACADVL;PTER	.
	positive regulation of inflammatory response (GO:0050729)	26696	0.51913	0.7844	0	0	1.16108	0.761202	IL33;ZP3	.
	protein N-linked glycosylation (GO:0006487)	26696	0.51913	0.7844	0	0	1.16108	0.761202	ST6GALNAC2;ST6GALNAC6	.
	transcription-coupled nucleotide-excision repair (GO:0006283)	26696	0.51913	0.7844	0	0	1.16108	0.761202	POLD2;ERCC2	.
	positive regulation of cytokine secretion (GO:0050715)	26696	0.51913	0.7844	0	0	1.16108	0.761202	IL33;HAVCR2	.
	positive regulation of peptidyl-tyrosine phosphorylation (GO:0050731)	3/116	0.521039	0.7844	0	0	1.09424	0.713372	CD40;GATA1;LRP8	.
	positive regulation of cellular biosynthetic process (GO:0031328)	4/159	0.522525	0.7844	0	0	1.06361	0.69037	CDH3;ELOVL5;CIRBP;PYM1	.
	negative regulation of toll-like receptor signaling pathway (GO:0034122)	44227	0.524843	0.7844	0	0	1.37393	0.88571	NFKBIL1	.
	negative regulation of cell-cell adhesion (GO:0022408)	44227	0.524843	0.7844	0	0	1.37393	0.88571	GTPBP4	.
	positive regulation of ubiquitin-protein transferase activity (GO:0051443)	44227	0.524843	0.7844	0	0	1.37393	0.88571	DCUN1D5	.
	negative regulation of blood vessel endothelial cell migration (GO:0043537)	44227	0.524843	0.7844	0	0	1.37393	0.88571	TBXA2R	.
	regulation of ubiquitin-protein transferase activity (GO:0051438)	44227	0.524843	0.7844	0	0	1.37393	0.88571	DCUN1D5	.
	positive regulation of release of sequestered calcium ion into cytosol (GO:0051281)	44227	0.524843	0.7844	0	0	1.37393	0.88571	CEMIP	.
	regulation of glucose import (GO:0046324)	44227	0.524843	0.7844	0	0	1.37393	0.88571	GRB10	.
	regulation of protein tyrosine kinase activity (GO:0061097)	44227	0.524843	0.7844	0	0	1.37393	0.88571	LRP8	.
	anterograde axonal transport (GO:0008089)	44227	0.524843	0.7844	0	0	1.37393	0.88571	DTNBP1	.
	negative regulation of extrinsic apoptotic signaling pathway via death domain receptors (GO:1902042)	44227	0.524843	0.7844	0	0	1.37393	0.88571	BCL2L1	.
	multivesicular body organization (GO:0036257)	44227	0.524843	0.7844	0	0	1.37393	0.88571	MVB12A	.
	positive regulation of insulin secretion (GO:0032024)	44227	0.524843	0.7844	0	0	1.37393	0.88571	MYRIP	.
	response to cadmium ion (GO:0046686)	44227	0.524843	0.7844	0	0	1.37393	0.88571	MAPK3	.
	lysosome organization (GO:0007040)	44227	0.524843	0.7844	0	0	1.37393	0.88571	HPS4	.
	nucleobase-containing small molecule interconversion (GO:0015949)	44227	0.524843	0.7844	0	0	1.37393	0.88571	AK7	.
	regulation of cytokine secretion (GO:0050707)	44227	0.524843	0.7844	0	0	1.37393	0.88571	FCGR2B	.
	sarcomere organization (GO:0045214)	44227	0.524843	0.7844	0	0	1.37393	0.88571	MYBPC2	.
	positive regulation of epithelial cell migration (GO:0010634)	27061	0.526437	0.7844	0	0	1.14489	0.73459	ZC3H12A;PPM1F	.
	regulation of gene expression, epigenetic (GO:0040029)	27061	0.526437	0.7844	0	0	1.14489	0.73459	MYO1C;TAF1C	.
	nitrogen compound transport (GO:0071705)	27061	0.526437	0.7844	0	0	1.14489	0.73459	SLC6A12;ABCD1	.
	chemical synaptic transmission (GO:0007268)	7/289	0.530075	0.7844	0	0	1.02289	0.649263	HTR6;GABRB1;SLC12A4;FCHSD2;NRXN2;DLGAP1;SCN1B	.
	negative regulation of intracellular signal transduction (GO:1902532)	4/161	0.532378	0.7844	0	0	1.04995	0.661892	GSTP1;ZC3H12A;NOC2L;BCL2L1	.
	positive regulation of protein serine/threonine kinase activity (GO:0071902)	3/118	0.532568	0.7844	0	0	1.0751	0.677364	CEMIP;CD40;TELO2	.
	regulation of I-kappaB kinase/NF-kappaB signaling (GO:0043122)	5/204	0.532631	0.7844	0	0	1.0354	0.652226	CD40;TNIP2;GSTP1;ZC3H12A;CXXC5	.
	negative regulation of phosphorylation (GO:0042326)	27426	0.533668	0.7844	0	0	1.12915	0.709086	ZC3H12A;CDK5RAP3	.
	C-terminal protein lipidation (GO:0006501)	27426	0.533668	0.7844	0	0	1.12915	0.709086	ATG4D;LY6E	.
	protein deacetylation (GO:0006476)	11689	0.536122	0.7844	0	0	1.32954	0.828826	SIRT5	.
	7-methylguanosine mRNA capping (GO:0006370)	11689	0.536122	0.7844	0	0	1.32954	0.828826	ERCC2	.
	positive regulation of calcium ion transport into cytosol (GO:0010524)	11689	0.536122	0.7844	0	0	1.32954	0.828826	CEMIP	.
	cellular response to amino acid stimulus (GO:0071230)	11689	0.536122	0.7844	0	0	1.32954	0.828826	CASTOR1	.
	positive regulation of dendrite development (GO:1900006)	11689	0.536122	0.7844	0	0	1.32954	0.828826	LRP8	.
	7-methylguanosine RNA capping (GO:0009452)	11689	0.536122	0.7844	0	0	1.32954	0.828826	ERCC2	.
	regulation of potassium ion transmembrane transport (GO:1901379)	11689	0.536122	0.7844	0	0	1.32954	0.828826	KCNAB1	.
	ATP biosynthetic process (GO:0006754)	11689	0.536122	0.7844	0	0	1.32954	0.828826	VPS9D1	.
	activation of adenylate cyclase activity (GO:0007190)	11689	0.536122	0.7844	0	0	1.32954	0.828826	ADORA2B	.
	endodermal cell differentiation (GO:0035987)	11689	0.536122	0.7844	0	0	1.32954	0.828826	LAMA3	.
	regulation of cell-cell adhesion (GO:0022407)	11689	0.536122	0.7844	0	0	1.32954	0.828826	GTPBP4	.
	substrate adhesion-dependent cell spreading (GO:0034446)	11689	0.536122	0.7844	0	0	1.32954	0.828826	PARVG	.
	negative regulation of fat cell differentiation (GO:0045599)	11689	0.536122	0.7844	0	0	1.32954	0.828826	TRIB2	.
	positive regulation of telomere maintenance via telomerase (GO:0032212)	11689	0.536122	0.7844	0	0	1.32954	0.828826	MAPK3	.
	regulation of erythrocyte differentiation (GO:0045646)	11689	0.536122	0.7844	0	0	1.32954	0.828826	GATA1	.
	regulation of nitric oxide biosynthetic process (GO:0045428)	11689	0.536122	0.7844	0	0	1.32954	0.828826	ZC3H12A	.
	positive regulation of myeloid leukocyte differentiation (GO:0002763)	11689	0.536122	0.7844	0	0	1.32954	0.828826	TESC	.
	global genome nucleotide-excision repair (GO:0070911)	11689	0.536122	0.7844	0	0	1.32954	0.828826	ERCC2	.
	regulation of neuron projection development (GO:0010975)	3/119	0.538273	0.7844	0	0	1.06578	0.660133	ERCC2;PLXNB2;SCN1B	.
	positive regulation of JNK cascade (GO:0046330)	27791	0.540823	0.7844	0	0	1.11383	0.684633	FCGR2B;ARHGEF5	.
	positive regulation of ubiquitin-protein ligase activity involved in regulation of mitotic cell cycle transition (GO:0051437)	27791	0.540823	0.7844	0	0	1.11383	0.684633	BUB3;ANAPC11	.
	response to interleukin-1 (GO:0070555)	27791	0.540823	0.7844	0	0	1.11383	0.684633	CXCL8;ZC3H12A	.
	positive regulation of protein modification process (GO:0031401)	4/163	0.542129	0.7844	0	0	1.03664	0.634684	CD40;BRAT1;TRABD2B;MAPK3	.
	macromolecular complex assembly (GO:0065003)	3/120	0.543939	0.7844	0	0	1.05662	0.643394	CD40;WAS;TEAD2	.
	actin filament organization (GO:0007015)	3/120	0.543939	0.7844	0	0	1.05662	0.643394	MYBPC2;COBLL1;WAS	.
	DNA replication (GO:0006260)	3/120	0.543939	0.7844	0	0	1.05662	0.643394	RECQL5;MCM8;POLD2	.
	positive regulation of adenylate cyclase activity (GO:0045762)	12055	0.547133	0.7844	0	0	1.28792	0.776699	ADORA2B	.
	protein acetylation (GO:0006473)	12055	0.547133	0.7844	0	0	1.28792	0.776699	AANAT	.
	regulation of T cell differentiation (GO:0045580)	12055	0.547133	0.7844	0	0	1.28792	0.776699	TBX21	.
	oligosaccharide biosynthetic process (GO:0009312)	12055	0.547133	0.7844	0	0	1.28792	0.776699	ST6GALNAC6	.
	entry into host cell (GO:0030260)	12055	0.547133	0.7844	0	0	1.28792	0.776699	ACE2	.
	negative regulation of mitochondrion organization (GO:0010823)	12055	0.547133	0.7844	0	0	1.28792	0.776699	BCL2L1	.
	neural tube closure (GO:0001843)	12055	0.547133	0.7844	0	0	1.28792	0.776699	PLXNB2	.
	stem cell differentiation (GO:0048863)	12055	0.547133	0.7844	0	0	1.28792	0.776699	BATF	.
	positive regulation of cell-matrix adhesion (GO:0001954)	12055	0.547133	0.7844	0	0	1.28792	0.776699	PPM1F	.
	regulation of autophagosome assembly (GO:2000785)	12055	0.547133	0.7844	0	0	1.28792	0.776699	LRSAM1	.
	positive regulation of intrinsic apoptotic signaling pathway (GO:2001244)	12055	0.547133	0.7844	0	0	1.28792	0.776699	BCL2L1	.
	cellular response to glucose starvation (GO:0042149)	12055	0.547133	0.7844	0	0	1.28792	0.776699	ZC3H12A	.
	embryonic organ morphogenesis (GO:0048562)	12055	0.547133	0.7844	0	0	1.28792	0.776699	RBPMS2	.
	mRNA stabilization (GO:0048255)	12055	0.547133	0.7844	0	0	1.28792	0.776699	CIRBP	.
	positive regulation of catalytic activity (GO:0043085)	12055	0.547133	0.7844	0	0	1.28792	0.776699	MAPK3	.
	exonucleolytic nuclear-transcribed mRNA catabolic process involved in deadenylation-dependent decay (GO:0043928)	12055	0.547133	0.7844	0	0	1.28792	0.776699	EXOSC7	.
	carboxylic acid metabolic process (GO:0019752)	12055	0.547133	0.7844	0	0	1.28792	0.776699	FPGS	.
	positive regulation of nucleocytoplasmic transport (GO:0046824)	12055	0.547133	0.7844	0	0	1.28792	0.776699	ZC3H12A	.
	negative regulation of multi-organism process (GO:0043901)	12055	0.547133	0.7844	0	0	1.28792	0.776699	NFKBIL1	.
	positive regulation of locomotion (GO:0040017)	12055	0.547133	0.7844	0	0	1.28792	0.776699	PPM1F	.
	regulation of interleukin-12 production (GO:0032655)	12055	0.547133	0.7844	0	0	1.28792	0.776699	MAST2	.
	negative regulation of transmembrane receptor protein serine/threonine kinase signaling pathway (GO:0090101)	28157	0.547902	0.7844	0	0	1.09893	0.661179	RBPMS2;LEMD2	.
	negative regulation of ubiquitin protein ligase activity (GO:1904667)	28157	0.547902	0.7844	0	0	1.09893	0.661179	BUB3;ANAPC11	.
	response to ionizing radiation (GO:0010212)	28157	0.547902	0.7844	0	0	1.09893	0.661179	ABRAXAS1;BRAT1	.
	regulation of cytokinesis (GO:0032465)	28157	0.547902	0.7844	0	0	1.09893	0.661179	MAP10;BCL2L1	.
	fibroblast growth factor receptor signaling pathway (GO:0008543)	28522	0.554904	0.791999	0	0	1.08441	0.638676	FIBP;MAPK3	.
	visual perception (GO:0007601)	28522	0.554904	0.791999	0	0	1.08441	0.638676	NUDT19;EML2	.
	apoptotic mitochondrial changes (GO:0008637)	12420	0.557884	0.791999	0	0	1.24883	0.728824	BCL2L1	.
	negative regulation of DNA binding (GO:0043392)	12420	0.557884	0.791999	0	0	1.24883	0.728824	GATA1	.
	negative regulation of cellular metabolic process (GO:0031324)	12420	0.557884	0.791999	0	0	1.24883	0.728824	SIRT5	.
	positive regulation of telomere maintenance via telomere lengthening (GO:1904358)	12420	0.557884	0.791999	0	0	1.24883	0.728824	MAPK3	.
	positive regulation of cytokinesis (GO:0032467)	12420	0.557884	0.791999	0	0	1.24883	0.728824	MAP10	.
	regulation of axon extension (GO:0030516)	12420	0.557884	0.791999	0	0	1.24883	0.728824	ERCC2	.
	regulation of insulin receptor signaling pathway (GO:0046626)	12420	0.557884	0.791999	0	0	1.24883	0.728824	GRB10	.
	positive regulation of chemokine production (GO:0032722)	12420	0.557884	0.791999	0	0	1.24883	0.728824	IL33	.
	regulation of interleukin-1 beta secretion (GO:0050706)	12420	0.557884	0.791999	0	0	1.24883	0.728824	ZC3H12A	.
	cellular calcium ion homeostasis (GO:0006874)	3/123	0.560691	0.793422	0	0	1.03004	0.595967	CASR;CD40;ATP2A3	.
	peptidyl-tyrosine phosphorylation (GO:0018108)	28887	0.561829	0.793422	0	0	1.07027	0.617075	DDR1;MAPK3	.
	anaphase-promoting complex-dependent catabolic process (GO:0031145)	28887	0.561829	0.793422	0	0	1.07027	0.617075	BUB3;ANAPC11	.
	organic anion transport (GO:0015711)	3/124	0.566192	0.793422	0	0	1.02148	0.581039	SLCO4A1;SLC35C2;STARD10	.
	positive regulation of NIK/NF-kappaB signaling (GO:1901224)	12785	0.56838	0.793422	0	0	1.21204	0.68476	PTP4A3	.
	antibacterial humoral response (GO:0019731)	12785	0.56838	0.793422	0	0	1.21204	0.68476	PLA2G6	.
	nuclear-transcribed mRNA catabolic process, exonucleolytic (GO:0000291)	12785	0.56838	0.793422	0	0	1.21204	0.68476	EXOSC7	.
	negative regulation of cell-substrate adhesion (GO:0010812)	12785	0.56838	0.793422	0	0	1.21204	0.68476	TBCD	.
	endothelial cell migration (GO:0043542)	12785	0.56838	0.793422	0	0	1.21204	0.68476	PTP4A3	.
	apical junction assembly (GO:0043297)	12785	0.56838	0.793422	0	0	1.21204	0.68476	TBCD	.
	regulation of mitotic spindle organization (GO:0060236)	12785	0.56838	0.793422	0	0	1.21204	0.68476	BORA	.
	regulation of sodium ion transport (GO:0002028)	12785	0.56838	0.793422	0	0	1.21204	0.68476	SCN1B	.
	regulation of mitochondrial membrane potential (GO:0051881)	12785	0.56838	0.793422	0	0	1.21204	0.68476	BCL2L1	.
	regulation of phosphoprotein phosphatase activity (GO:0043666)	12785	0.56838	0.793422	0	0	1.21204	0.68476	BOD1	.
	positive regulation of telomerase activity (GO:0051973)	12785	0.56838	0.793422	0	0	1.21204	0.68476	MAPK3	.
	regulation of cardiac muscle contraction (GO:0055117)	12785	0.56838	0.793422	0	0	1.21204	0.68476	ZC3H12A	.
	carbohydrate catabolic process (GO:0016052)	12785	0.56838	0.793422	0	0	1.21204	0.68476	ENOSF1	.
	DNA-dependent DNA replication maintenance of fidelity (GO:0045005)	12785	0.56838	0.793422	0	0	1.21204	0.68476	EME1	.
	sulfur compound catabolic process (GO:0044273)	12785	0.56838	0.793422	0	0	1.21204	0.68476	GGT1	.
	retrograde vesicle-mediated transport, Golgi to ER (GO:0006890)	29252	0.568676	0.793422	0	0	1.0565	0.596334	NBAS;USE1	.
	nucleic acid metabolic process (GO:0090304)	29252	0.568676	0.793422	0	0	1.0565	0.596334	RECQL5;ERI3	.
	positive regulation of stress-activated MAPK cascade (GO:0032874)	29252	0.568676	0.793422	0	0	1.0565	0.596334	ZC3H12A;FCGR2B	.
	negative regulation of MAPK cascade (GO:0043409)	29252	0.568676	0.793422	0	0	1.0565	0.596334	GSTP1;CDK5RAP3	.
	protein dephosphorylation (GO:0006470)	3/125	0.571651	0.793643	0	0	1.01305	0.566526	PPP2R2C;PPM1M;PPM1F	.
	epidermis development (GO:0008544)	29618	0.575446	0.793643	0	0	1.04307	0.576411	LAMA3;WAS	.
	BMP signaling pathway (GO:0030509)	29618	0.575446	0.793643	0	0	1.04307	0.576411	GDF1;MAPK3	.
	sensory perception of light stimulus (GO:0050953)	29618	0.575446	0.793643	0	0	1.04307	0.576411	NUDT19;EML2	.
	negative regulation of cell death (GO:0060548)	29618	0.575446	0.793643	0	0	1.04307	0.576411	KANK2;PACRG	.
	protein catabolic process (GO:0030163)	29618	0.575446	0.793643	0	0	1.04307	0.576411	LRSAM1;USE1	.
	regulation of potassium ion transport (GO:0043266)	13150	0.578627	0.793643	0	0	1.17735	0.644124	KCNAB1	.
	protein acylation (GO:0043543)	13150	0.578627	0.793643	0	0	1.17735	0.644124	ZDHHC14	.
	carbohydrate biosynthetic process (GO:0016051)	13150	0.578627	0.793643	0	0	1.17735	0.644124	ST6GALNAC6	.
	regulation of smoothened signaling pathway (GO:0008589)	13150	0.578627	0.793643	0	0	1.17735	0.644124	TULP3	.
	transferrin transport (GO:0033572)	13150	0.578627	0.793643	0	0	1.17735	0.644124	TFR2	.
	endoderm formation (GO:0001706)	13150	0.578627	0.793643	0	0	1.17735	0.644124	LAMA3	.
	regulation of filopodium assembly (GO:0051489)	13150	0.578627	0.793643	0	0	1.17735	0.644124	PALM	.
	organophosphate biosynthetic process (GO:0090407)	13150	0.578627	0.793643	0	0	1.17735	0.644124	AGPAT4	.
	mRNA catabolic process (GO:0006402)	13150	0.578627	0.793643	0	0	1.17735	0.644124	NBAS	.
	regulation of blood circulation (GO:1903522)	13150	0.578627	0.793643	0	0	1.17735	0.644124	ACE2	.
	zymogen activation (GO:0031638)	13150	0.578627	0.793643	0	0	1.17735	0.644124	GGT1	.
	ferric iron transport (GO:0015682)	13150	0.578627	0.793643	0	0	1.17735	0.644124	TFR2	.
	acylglycerol metabolic process (GO:0006639)	13150	0.578627	0.793643	0	0	1.17735	0.644124	ABHD12	.
	axonal transport (GO:0098930)	13150	0.578627	0.793643	0	0	1.17735	0.644124	DTNBP1	.
	regulation of ubiquitin protein ligase activity (GO:1904666)	13150	0.578627	0.793643	0	0	1.17735	0.644124	ANAPC11	.
	inner mitochondrial membrane organization (GO:0007007)	13150	0.578627	0.793643	0	0	1.17735	0.644124	TAZ	.
	cardiac muscle tissue development (GO:0048738)	13150	0.578627	0.793643	0	0	1.17735	0.644124	TAZ	.
	positive regulation of ubiquitin protein ligase activity (GO:1904668)	29983	0.582138	0.796527	0	0	1.02998	0.557268	BUB3;ANAPC11	.
	positive regulation of DNA metabolic process (GO:0051054)	29983	0.582138	0.796527	0	0	1.02998	0.557268	ABRAXAS1;GNL3	.
	C-terminal protein amino acid modification (GO:0018410)	29983	0.582138	0.796527	0	0	1.02998	0.557268	ATG4D;LY6E	.
	negative regulation of response to stimulus (GO:0048585)	3/127	0.582439	0.796527	0	0	0.99661	0.538698	DDR1;ZC3H12A;FCGR2B	.
	positive regulation of hydrolase activity (GO:0051345)	4/172	0.584667	0.796975	0	0	0.980648	0.526326	USP6NL;CD40;SGSM3;RGS6	.
	regulation of mRNA stability (GO:0043488)	3/128	0.587769	0.796975	0	0	0.988586	0.525356	EXOSC7;CIRBP;TBRG4	.
	spliceosomal snRNP assembly (GO:0000387)	13516	0.588632	0.796975	0	0	1.14459	0.606579	GEMIN7	.
	sodium-independent organic anion transport (GO:0043252)	13516	0.588632	0.796975	0	0	1.14459	0.606579	SLCO4A1	.
	base-excision repair (GO:0006284)	13516	0.588632	0.796975	0	0	1.14459	0.606579	MPG	.
	regulation of DNA repair (GO:0006282)	13516	0.588632	0.796975	0	0	1.14459	0.606579	ABRAXAS1	.
	regulation of dendrite development (GO:0050773)	13516	0.588632	0.796975	0	0	1.14459	0.606579	LRP8	.
	positive regulation of smooth muscle cell proliferation (GO:0048661)	13516	0.588632	0.796975	0	0	1.14459	0.606579	RBPMS2	.
	regulation of sodium ion transmembrane transporter activity (GO:2000649)	13516	0.588632	0.796975	0	0	1.14459	0.606579	SCN1B	.
	phospholipid biosynthetic process (GO:0008654)	13516	0.588632	0.796975	0	0	1.14459	0.606579	AGPAT4	.
	positive regulation of axonogenesis (GO:0050772)	13516	0.588632	0.796975	0	0	1.14459	0.606579	PLXNB2	.
	regulation of peptidyl-threonine phosphorylation (GO:0010799)	13516	0.588632	0.796975	0	0	1.14459	0.606579	CEMIP	.
	organic cyclic compound biosynthetic process (GO:1901362)	13516	0.588632	0.796975	0	0	1.14459	0.606579	FDXR	.
	positive regulation of homeostatic process (GO:0032846)	30348	0.588752	0.796975	0	0	1.01721	0.538867	GATA1;GNL3	.
	regulation of macromolecule metabolic process (GO:0060255)	3/129	0.593054	0.802067	0	0	0.98069	0.51238	SRPK3;ZC3H12A;MAPK3	.
	nuclear-transcribed mRNA catabolic process (GO:0000956)	4/174	0.593805	0.802067	0	0	0.969011	0.505053	EXOSC7;NBAS;ZC3H12A;PYM1	.
	peptide biosynthetic process (GO:0043043)	4/174	0.593805	0.802067	0	0	0.969011	0.505053	CARNS1;MRPL28;GGT1;MRPS18C	.
	activation of GTPase activity (GO:0090630)	30713	0.595288	0.802907	0	0	1.00475	0.521175	USP6NL;SGSM3	.
	regulation of mitotic nuclear division (GO:0007088)	30713	0.595288	0.802907	0	0	1.00475	0.521175	L3MBTL1;BORA	.
	regulation of transcription from RNA polymerase II promoter (GO:0006357)	34/1478	0.598345	0.803614	0	0	0.967622	0.496958	KANK2;CIITA;CD40;NOP2;AEBP1;NOC2L;CXXC5;GATA1;LRP8;BCL2L12;LYL1;TBX21;ZC3H12A;ZNF821;ZNF202;TEAD2;SPDEF;MAPK3;HEXIM2;IL33;ZNF263;MEF2B;KLF13;BCL11A;ZBTB32;EBF1;GDF1;BATF;METTL23;TFR2;TNIP2;MED20;ERCC2;TADA1	.
	potassium ion import (GO:0010107)	13881	0.598399	0.803614	0	0	1.11359	0.571828	SLC12A4	.
	positive regulation of neuron death (GO:1901216)	13881	0.598399	0.803614	0	0	1.11359	0.571828	FCGR2B	.
	mitochondrion disassembly (GO:0061726)	13881	0.598399	0.803614	0	0	1.11359	0.571828	ATG4D	.
	positive regulation of DNA repair (GO:0045739)	13881	0.598399	0.803614	0	0	1.11359	0.571828	ABRAXAS1	.
	retina homeostasis (GO:0001895)	13881	0.598399	0.803614	0	0	1.11359	0.571828	CDH3	.
	viral process (GO:0016032)	5/220	0.599778	0.804885	0	0	0.957554	0.489498	USP6NL;LRSAM1;MVB12A;DENR;EIF2D	.
	regulation of peptidyl-tyrosine phosphorylation (GO:0050730)	31079	0.601746	0.806796	0	0	0.992598	0.504159	LRP8;GATA1	.
	positive regulation of cell migration (GO:0030335)	5/221	0.603792	0.806796	0	0	0.953072	0.48085	CEMIP;MYO1C;ZP3;ELP6;PPM1F	.
	mitotic cell cycle phase transition (GO:0044772)	5/221	0.603792	0.806796	0	0	0.953072	0.48085	BORA;MCM8;HAUS4;CEP41;NINL	.
	positive regulation of MAP kinase activity (GO:0043406)	4/177	0.607287	0.806796	0	0	0.95206	0.474844	CD40;ADORA2B;ARHGEF5;MAPK3	.
	signal transduction by p53 class mediator (GO:0072331)	14246	0.607935	0.806796	0	0	1.08423	0.539609	BATF	.
	negative regulation of protein catabolic process (GO:0042177)	14246	0.607935	0.806796	0	0	1.08423	0.539609	CDK5RAP3	.
	regulation of extrinsic apoptotic signaling pathway via death domain receptors (GO:1902041)	14246	0.607935	0.806796	0	0	1.08423	0.539609	BCL2L1	.
	regulation of alternative mRNA splicing, via spliceosome (GO:0000381)	14246	0.607935	0.806796	0	0	1.08423	0.539609	RBM11	.
	regulation of proteasomal protein catabolic process (GO:0061136)	14246	0.607935	0.806796	0	0	1.08423	0.539609	RHBDF1	.
	positive regulation of phagocytosis (GO:0050766)	14246	0.607935	0.806796	0	0	1.08423	0.539609	FCGR2B	.
	positive regulation of fat cell differentiation (GO:0045600)	14246	0.607935	0.806796	0	0	1.08423	0.539609	ZC3H12A	.
	inositol lipid-mediated signaling (GO:0048017)	14246	0.607935	0.806796	0	0	1.08423	0.539609	ZP3	.
	regulation of plasma membrane bounded cell projection assembly (GO:0120032)	14246	0.607935	0.806796	0	0	1.08423	0.539609	WAS	.
	regulation of RNA metabolic process (GO:0051252)	14246	0.607935	0.806796	0	0	1.08423	0.539609	FASTK	.
	Golgi to plasma membrane transport (GO:0006893)	14246	0.607935	0.806796	0	0	1.08423	0.539609	ABCD1	.
	calcium ion transmembrane transport (GO:0070588)	31444	0.608127	0.806796	0	0	0.98073	0.487788	CACNA2D1;ATP2A3	.
	cellular response to BMP stimulus (GO:0071773)	31809	0.614429	0.808535	0	0	0.969143	0.472033	GDF1;MAPK3	.
	positive regulation of protein ubiquitination involved in ubiquitin-dependent protein catabolic process (GO:2000060)	31809	0.614429	0.808535	0	0	0.969143	0.472033	BUB3;ANAPC11	.
	organic substance transport (GO:0071702)	31809	0.614429	0.808535	0	0	0.969143	0.472033	CHKA;ABCD1	.
	negative regulation of transport (GO:0051051)	14611	0.617245	0.808535	0	0	1.05638	0.509691	LRSAM1	.
	intraciliary transport involved in cilium assembly (GO:0035735)	14611	0.617245	0.808535	0	0	1.05638	0.509691	IFT43	.
	negative regulation of TOR signaling (GO:0032007)	14611	0.617245	0.808535	0	0	1.05638	0.509691	CASTOR1	.
	negative regulation of epidermal growth factor receptor signaling pathway (GO:0042059)	14611	0.617245	0.808535	0	0	1.05638	0.509691	EPN1	.
	autophagy of mitochondrion (GO:0000422)	14611	0.617245	0.808535	0	0	1.05638	0.509691	ATG4D	.
	ameboidal-type cell migration (GO:0001667)	14611	0.617245	0.808535	0	0	1.05638	0.509691	FAT2	.
	positive regulation of Ras protein signal transduction (GO:0046579)	14611	0.617245	0.808535	0	0	1.05638	0.509691	GPR4	.
	positive regulation of mitotic cell cycle phase transition (GO:1901992)	14611	0.617245	0.808535	0	0	1.05638	0.509691	ANAPC11	.
	tRNA aminoacylation (GO:0043039)	14611	0.617245	0.808535	0	0	1.05638	0.509691	FARSA	.
	negative regulation of ERK1 and ERK2 cascade (GO:0070373)	14611	0.617245	0.808535	0	0	1.05638	0.509691	GSTP1	.
	regulation of release of cytochrome c from mitochondria (GO:0090199)	14611	0.617245	0.808535	0	0	1.05638	0.509691	BCL2L1	.
	negative regulation of cytokine-mediated signaling pathway (GO:0001960)	14611	0.617245	0.808535	0	0	1.05638	0.509691	GSTP1	.
	regulation of cholesterol biosynthetic process (GO:0045540)	14611	0.617245	0.808535	0	0	1.05638	0.509691	ABCG1	.
	regulation of intracellular transport (GO:0032386)	14611	0.617245	0.808535	0	0	1.05638	0.509691	MLC1	.
	JAK-STAT cascade (GO:0007259)	14611	0.617245	0.808535	0	0	1.05638	0.509691	MAPK3	.
	DNA metabolic process (GO:0006259)	7/314	0.617806	0.808702	0	0	0.938369	0.4519	RECQL5;MCM8;ERI3;POLD2;NUDT1;LRWD1;TELO2	.
	positive regulation of protein complex assembly (GO:0031334)	32174	0.620653	0.811858	0	0	0.957824	0.456866	ERCC2;TRABD2B	.
	mitochondrial transport (GO:0006839)	3/135	0.623835	0.813014	0	0	0.935823	0.441586	STARD3;SLC25A14;BCL2L1	.
	regulation of cell migration (GO:0030334)	7/316	0.624435	0.813014	0	0	0.932198	0.43898	IGSF10;CEMIP;MYO1C;PLXNB2;SRGAP3;ELP6;GTPBP4	.
	odontogenesis (GO:0042476)	14977	0.626335	0.813014	0	0	1.02992	0.481867	TUFT1	.
	regulation of phagocytosis (GO:0050764)	14977	0.626335	0.813014	0	0	1.02992	0.481867	FCGR2B	.
	regulation of cholesterol metabolic process (GO:0090181)	14977	0.626335	0.813014	0	0	1.02992	0.481867	ACADVL	.
	positive regulation of cell division (GO:0051781)	14977	0.626335	0.813014	0	0	1.02992	0.481867	MAP10	.
	negative regulation of cell projection organization (GO:0031345)	14977	0.626335	0.813014	0	0	1.02992	0.481867	ERCC2	.
	spliceosomal complex assembly (GO:0000245)	14977	0.626335	0.813014	0	0	1.02992	0.481867	SRPK3	.
	negative regulation of STAT cascade (GO:1904893)	14977	0.626335	0.813014	0	0	1.02992	0.481867	PODNL1	.
	regulation of cellular metabolic process (GO:0031323)	14977	0.626335	0.813014	0	0	1.02992	0.481867	ABCG1	.
	regulation of protein localization (GO:0032880)	14977	0.626335	0.813014	0	0	1.02992	0.481867	BORA	.
	cell-matrix adhesion (GO:0007160)	32905	0.632869	0.81883	0	0	0.935959	0.428194	DDR1;PARVG	.
	protein tetramerization (GO:0051262)	32905	0.632869	0.81883	0	0	0.935959	0.428194	KCNC3;FARSA	.
	regulation of Ras protein signal transduction (GO:0046578)	32905	0.632869	0.81883	0	0	0.935959	0.428194	SGSM3;EPS8L2	.
	positive regulation of transferase activity (GO:0051347)	3/137	0.633735	0.81883	0	0	0.921761	0.420437	DDR1;DCUN1D5;MAPK3	.
	muscle contraction (GO:0006936)	3/137	0.633735	0.81883	0	0	0.921761	0.420437	MYBPC2;TNNI2;TAZ	.
	regulation of interleukin-6 production (GO:0032675)	15342	0.635209	0.81883	0	0	1.00474	0.455955	ZC3H12A	.
	regulation of protein modification process (GO:0031399)	15342	0.635209	0.81883	0	0	1.00474	0.455955	PLXNB2	.
	regulation of ion transmembrane transporter activity (GO:0032412)	15342	0.635209	0.81883	0	0	1.00474	0.455955	SCN1B	.
	cellular response to retinoic acid (GO:0071300)	15342	0.635209	0.81883	0	0	1.00474	0.455955	TESC	.
	translesion synthesis (GO:0019985)	15342	0.635209	0.81883	0	0	1.00474	0.455955	POLD2	.
	regulation of vesicle-mediated transport (GO:0060627)	3/138	0.638617	0.822067	0	0	0.914886	0.410281	USP6NL;SGSM3;MAPK3	.
	positive regulation of cellular protein metabolic process (GO:0032270)	33270	0.638861	0.822067	0	0	0.925395	0.414641	CIRBP;PYM1	.
	positive regulation of macromolecule metabolic process (GO:0010604)	6/276	0.641118	0.822067	0	0	0.91434	0.406462	CDH3;TESC;ZC3H12A;DTNBP1;PPM1F;MAPK3	.
	positive regulation of interferon-gamma production (GO:0032729)	15707	0.643872	0.822067	0	0	0.980771	0.431789	ZP3	.
	mitotic metaphase plate congression (GO:0007080)	15707	0.643872	0.822067	0	0	0.980771	0.431789	BOD1	.
	negative regulation of ERBB signaling pathway (GO:1901185)	15707	0.643872	0.822067	0	0	0.980771	0.431789	EPN1	.
	male gonad development (GO:0008584)	15707	0.643872	0.822067	0	0	0.980771	0.431789	GATA1	.
	membrane depolarization (GO:0051899)	15707	0.643872	0.822067	0	0	0.980771	0.431789	SCN1B	.
	RNA catabolic process (GO:0006401)	15707	0.643872	0.822067	0	0	0.980771	0.431789	EXOSC7	.
	development of primary male sexual characteristics (GO:0046546)	15707	0.643872	0.822067	0	0	0.980771	0.431789	GATA1	.
	response to unfolded protein (GO:0006986)	15707	0.643872	0.822067	0	0	0.980771	0.431789	PACRG	.
	negative regulation of DNA metabolic process (GO:0051053)	15707	0.643872	0.822067	0	0	0.980771	0.431789	GTPBP4	.
	histone H3 acetylation (GO:0043966)	15707	0.643872	0.822067	0	0	0.980771	0.431789	TADA1	.
	cellular macromolecule biosynthetic process (GO:0034645)	8/367	0.644057	0.822067	0	0	0.916566	0.40326	EEFSEC;TSFM;RECQL5;MCM8;MED20;POLD2;MRPL28;MRPS18C	.
	positive regulation of protein phosphorylation (GO:0001934)	9/412	0.644691	0.822067	0	0	0.918418	0.403171	DDR1;CEMIP;CD40;FCRL3;BRAT1;GDF1;GATA1;LRP8;MAPK3	.
	positive regulation of cellular metabolic process (GO:0031325)	33635	0.644775	0.822067	0	0	0.915066	0.40158	ACE2;ZC3H12A	.
	positive regulation of nucleic acid-templated transcription (GO:1903508)	11/502	0.646923	0.822696	0	0	0.92105	0.401143	LYL1;CIITA;TESC;TBX21;ERCC2;TNNI2;MYRFL;ZP3;GATA1;NAT14;TEAD2	.
	response to lipid (GO:0033993)	3/140	0.648243	0.822696	0	0	0.901437	0.390764	CD40;CXCL8;ABCG1	.
	inorganic cation transmembrane transport (GO:0098662)	3/140	0.648243	0.822696	0	0	0.901437	0.390764	ATP2A3;SCN1B;HCN2	.
	cellular transition metal ion homeostasis (GO:0046916)	34001	0.650613	0.822696	0	0	0.904964	0.388989	TFR2;LCN2	.
	regulation of cysteine-type endopeptidase activity involved in apoptotic process (GO:0043281)	34001	0.650613	0.822696	0	0	0.904964	0.388989	GRAMD4;PPM1F	.
	negative regulation of transcription, DNA-templated (GO:0045892)	18/813	0.650689	0.822696	0	0	0.93004	0.399659	KANK2;L3MBTL1;HEXIM2;ZNF263;CIITA;BCL11A;ZBTB32;AEBP1;NOC2L;CXXC5;GATA1;LRP8;PPM1F;TBX21;ZP3;ZNF202;MTA3;SPDEF	.
	regulation of focal adhesion assembly (GO:0051893)	16072	0.652331	0.822696	0	0	0.957913	0.409224	PPM1F	.
	sprouting angiogenesis (GO:0002040)	16072	0.652331	0.822696	0	0	0.957913	0.409224	CDH5	.
	positive regulation of macroautophagy (GO:0016239)	16072	0.652331	0.822696	0	0	0.957913	0.409224	LRSAM1	.
	regulation of T cell activation (GO:0050863)	16072	0.652331	0.822696	0	0	0.957913	0.409224	TBX21	.
	regulation of smooth muscle cell proliferation (GO:0048660)	16072	0.652331	0.822696	0	0	0.957913	0.409224	RBPMS2	.
	negative regulation of type I interferon production (GO:0032480)	16072	0.652331	0.822696	0	0	0.957913	0.409224	HAVCR2	.
	microtubule cytoskeleton organization involved in mitosis (GO:1902850)	16072	0.652331	0.822696	0	0	0.957913	0.409224	TBCE	.
	metaphase plate congression (GO:0051310)	16072	0.652331	0.822696	0	0	0.957913	0.409224	BOD1	.
	inorganic anion transport (GO:0015698)	16072	0.652331	0.822696	0	0	0.957913	0.409224	CLCN4	.
	positive regulation of viral process (GO:0048524)	16072	0.652331	0.822696	0	0	0.957913	0.409224	MVB12A	.
	receptor-mediated endocytosis (GO:0006898)	4/188	0.654317	0.824642	0	0	0.894635	0.379472	CXCL8;TFR2;FCGR2B;ABCD1	.
	positive regulation of macromolecule biosynthetic process (GO:0010557)	3/142	0.657686	0.828329	0	0	0.888375	0.372254	CIITA;CIRBP;PYM1	.
	hexose metabolic process (GO:0019318)	16438	0.660589	0.828625	0	0	0.936095	0.388127	BRAT1	.
	protein polymerization (GO:0051258)	16438	0.660589	0.828625	0	0	0.936095	0.388127	COBLL1	.
	positive regulation of blood vessel endothelial cell migration (GO:0043536)	16438	0.660589	0.828625	0	0	0.936095	0.388127	CD40	.
	nicotinamide nucleotide metabolic process (GO:0046496)	16438	0.660589	0.828625	0	0	0.936095	0.388127	NMRK1	.
	nucleus organization (GO:0006997)	16438	0.660589	0.828625	0	0	0.936095	0.388127	LEMD2	.
	metal ion homeostasis (GO:0055065)	16438	0.660589	0.828625	0	0	0.936095	0.388127	SLC12A4	.
	positive regulation of protein localization to membrane (GO:1905477)	34731	0.66206	0.8287	0	0	0.885411	0.365142	CEMIP;MYO1C	.
	interleukin-1-mediated signaling pathway (GO:0070498)	34731	0.66206	0.8287	0	0	0.885411	0.365142	TNIP2;MAPK3	.
	regulation of cytoskeleton organization (GO:0051493)	34731	0.66206	0.8287	0	0	0.885411	0.365142	ARHGEF5;MAPK3	.
	proteasomal protein catabolic process (GO:0010498)	5/237	0.664776	0.8287	0	0	0.886608	0.362006	RMND5B;UBXN11;TBX21;BUB3;ANAPC11	.
	neuron development (GO:0048666)	3/144	0.666945	0.8287	0	0	0.875683	0.354694	TBCD;DTNBP1;NCDN	.
	transmembrane receptor protein serine/threonine kinase signaling pathway (GO:0007178)	3/144	0.666945	0.8287	0	0	0.875683	0.354694	CDH5;GDF1;MAPK3	.
	regulation of cell death (GO:0010941)	35096	0.66767	0.8287	0	0	0.875947	0.353848	PACRG;ZC3H12A	.
	protein complex disassembly (GO:0043241)	16803	0.668651	0.8287	0	0	0.915245	0.36838	PYM1	.
	nucleocytoplasmic transport (GO:0006913)	16803	0.668651	0.8287	0	0	0.915245	0.36838	GEMIN7	.
	intraciliary transport (GO:0042073)	16803	0.668651	0.8287	0	0	0.915245	0.36838	IFT43	.
	cellular response to ionizing radiation (GO:0071479)	16803	0.668651	0.8287	0	0	0.915245	0.36838	TSPYL5	.
	regulation of G1/S transition of mitotic cell cycle (GO:2000045)	16803	0.668651	0.8287	0	0	0.915245	0.36838	KANK2	.
	negative regulation of protein modification by small protein conjugation or removal (GO:1903321)	16803	0.668651	0.8287	0	0	0.915245	0.36838	GTPBP4	.
	positive regulation of ion transport (GO:0043270)	16803	0.668651	0.8287	0	0	0.915245	0.36838	SCN1B	.
	regulation of fibroblast proliferation (GO:0048145)	16803	0.668651	0.8287	0	0	0.915245	0.36838	GSTP1	.
	mitotic spindle assembly (GO:0090307)	16803	0.668651	0.8287	0	0	0.915245	0.36838	MAP10	.
	icosanoid metabolic process (GO:0006690)	16803	0.668651	0.8287	0	0	0.915245	0.36838	GGT1	.
	aminoglycan biosynthetic process (GO:0006023)	16803	0.668651	0.8287	0	0	0.915245	0.36838	SLC35D2	.
	positive regulation of GTPase activity (GO:0043547)	4/192	0.670453	0.830382	0	0	0.875419	0.349993	USP6NL;CD40;SGSM3;RGS6	.
	transmembrane transport (GO:0055085)	8/378	0.676215	0.834019	0	0	0.888806	0.34774	MFSD9;SVOPL;GABRB1;CLCN4;ATP2A3;ABCD1;SLC19A1;ABCG1	.
	myofibril assembly (GO:0030239)	17168	0.676522	0.834019	0	0	0.895303	0.349876	MYBPC2	.
	positive regulation of tumor necrosis factor production (GO:0032760)	17168	0.676522	0.834019	0	0	0.895303	0.349876	HAVCR2	.
	postreplication repair (GO:0006301)	17168	0.676522	0.834019	0	0	0.895303	0.349876	POLD2	.
	negative regulation of JAK-STAT cascade (GO:0046426)	17168	0.676522	0.834019	0	0	0.895303	0.349876	PODNL1	.
	positive regulation of organelle assembly (GO:1902117)	17168	0.676522	0.834019	0	0	0.895303	0.349876	LRSAM1	.
	positive regulation of pathway-restricted SMAD protein phosphorylation (GO:0010862)	17168	0.676522	0.834019	0	0	0.895303	0.349876	GDF1	.
	regulation of insulin secretion (GO:0050796)	35827	0.678664	0.835554	0	0	0.857609	0.332435	ITPR3;MYRIP	.
	positive regulation of neuron differentiation (GO:0045666)	35827	0.678664	0.835554	0	0	0.857609	0.332435	PLXNB2;SCN1B	.
	cytoplasmic microtubule organization (GO:0031122)	17533	0.684206	0.839053	0	0	0.876209	0.332518	MAP10	.
	regulation of epithelial cell migration (GO:0010632)	17533	0.684206	0.839053	0	0	0.876209	0.332518	PPM1F	.
	glycoprotein metabolic process (GO:0009100)	17533	0.684206	0.839053	0	0	0.876209	0.332518	ST6GALNAC6	.
	intrinsic apoptotic signaling pathway in response to DNA damage (GO:0008630)	17533	0.684206	0.839053	0	0	0.876209	0.332518	BCL2L1	.
	cellular macromolecule catabolic process (GO:0044265)	17533	0.684206	0.839053	0	0	0.876209	0.332518	EXOSC7	.
	amino acid transport (GO:0006865)	17533	0.684206	0.839053	0	0	0.876209	0.332518	SLC6A12	.
	cellular response to metal ion (GO:0071248)	2/100	0.689359	0.843812	0	0	0.840021	0.312482	TFR2;MAPK3	.
	antimicrobial humoral immune response mediated by antimicrobial peptide (GO:0061844)	17899	0.691709	0.843812	0	0	0.857911	0.316218	PGLYRP4	.
	protein autoubiquitination (GO:0051865)	17899	0.691709	0.843812	0	0	0.857911	0.316218	LRSAM1	.
	cilium movement (GO:0003341)	17899	0.691709	0.843812	0	0	0.857911	0.316218	DNAH17	.
	positive regulation of response to DNA damage stimulus (GO:2001022)	17899	0.691709	0.843812	0	0	0.857911	0.316218	ABRAXAS1	.
	gonad development (GO:0008406)	17899	0.691709	0.843812	0	0	0.857911	0.316218	GATA1	.
	lipid homeostasis (GO:0055088)	17899	0.691709	0.843812	0	0	0.857911	0.316218	ABCG1	.
	regulation of release of sequestered calcium ion into cytosol (GO:0051279)	17899	0.691709	0.843812	0	0	0.857911	0.316218	CEMIP	.
	negative regulation of cell differentiation (GO:0045596)	3/150	0.693621	0.845592	0	0	0.839681	0.30718	MEIS1;TRIB2;ABCG1	.
	intrinsic apoptotic signaling pathway (GO:0097193)	2/101	0.694596	0.846227	0	0	0.831493	0.303017	PPM1F;BCL2L1	.
	regulation of ion transport (GO:0043269)	18264	0.699033	0.847202	0	0	0.840359	0.300897	DTNBP1	.
	myeloid leukocyte differentiation (GO:0002573)	18264	0.699033	0.847202	0	0	0.840359	0.300897	BATF	.
	positive regulation of JUN kinase activity (GO:0043507)	18264	0.699033	0.847202	0	0	0.840359	0.300897	ARHGEF5	.
	regulation of blood vessel endothelial cell migration (GO:0043535)	18264	0.699033	0.847202	0	0	0.840359	0.300897	CD40	.
	negative regulation of protein ubiquitination (GO:0031397)	18264	0.699033	0.847202	0	0	0.840359	0.300897	GTPBP4	.
	negative regulation of viral genome replication (GO:0045071)	18264	0.699033	0.847202	0	0	0.840359	0.300897	ZC3H12A	.
	neurogenesis (GO:0022008)	18264	0.699033	0.847202	0	0	0.840359	0.300897	BCL11A	.
	receptor internalization (GO:0031623)	18264	0.699033	0.847202	0	0	0.840359	0.300897	CXCL8	.
	negative regulation of neuron projection development (GO:0010977)	18629	0.706184	0.851632	0	0	0.82351	0.286482	ERCC2	.
	response to organonitrogen compound (GO:0010243)	18629	0.706184	0.851632	0	0	0.82351	0.286482	KYNU	.
	carboxylic acid transport (GO:0046942)	18629	0.706184	0.851632	0	0	0.82351	0.286482	SLC6A12	.
	positive regulation of actin filament polymerization (GO:0030838)	18629	0.706184	0.851632	0	0	0.82351	0.286482	WAS	.
	regulation of telomere maintenance via telomerase (GO:0032210)	18629	0.706184	0.851632	0	0	0.82351	0.286482	MAPK3	.
	coenzyme metabolic process (GO:0006732)	18629	0.706184	0.851632	0	0	0.82351	0.286482	FPGS	.
	positive regulation of developmental growth (GO:0048639)	18629	0.706184	0.851632	0	0	0.82351	0.286482	ZP3	.
	spermatogenesis (GO:0007283)	3/153	0.706343	0.851632	0	0	0.82276	0.286037	M1AP;GGT1;REC8	.
	regulation of cellular response to stress (GO:0080135)	2/104	0.709871	0.855332	0	0	0.806913	0.276506	DYRK3;MAPK3	.
	positive regulation of proteolysis (GO:0045862)	18994	0.713165	0.855982	0	0	0.807321	0.272909	ZC3H12A	.
	chemokine-mediated signaling pathway (GO:0070098)	18994	0.713165	0.855982	0	0	0.807321	0.272909	CXCL8	.
	plasma membrane bounded cell projection morphogenesis (GO:0120039)	18994	0.713165	0.855982	0	0	0.807321	0.272909	DTNBP1	.
	B cell differentiation (GO:0030183)	18994	0.713165	0.855982	0	0	0.807321	0.272909	LYL1	.
	positive regulation of cell-substrate adhesion (GO:0010811)	18994	0.713165	0.855982	0	0	0.807321	0.272909	PPM1F	.
	positive regulation of secretion by cell (GO:1903532)	18994	0.713165	0.855982	0	0	0.807321	0.272909	DTNBP1	.
	transcription from RNA polymerase II promoter (GO:0006366)	10/485	0.716616	0.859571	0	0	0.864383	0.288025	INTS11;KLF13;TAF1C;MED20;ERCC2;ZBTB32;POU2F2;GATA1;ZNF202;TEAD2	.
	DNA-templated transcription, termination (GO:0006353)	2/106	0.719696	0.860836	0	0	0.791314	0.260284	TAF1C;ERCC2	.
	neutrophil chemotaxis (GO:0030593)	19360	0.719981	0.860836	0	0	0.791755	0.260116	CXCL8	.
	monocarboxylic acid transport (GO:0015718)	19360	0.719981	0.860836	0	0	0.791755	0.260116	SLC27A4	.
	positive regulation of protein import into nucleus (GO:0042307)	19360	0.719981	0.860836	0	0	0.791755	0.260116	ZC3H12A	.
	positive regulation of tyrosine phosphorylation of STAT protein (GO:0042531)	19360	0.719981	0.860836	0	0	0.791755	0.260116	CD40	.
	regulation of response to external stimulus (GO:0032101)	2/107	0.724502	0.864357	0	0	0.783737	0.252575	ACE2;GGT1	.
	negative regulation of response to external stimulus (GO:0032102)	2/107	0.724502	0.864357	0	0	0.783737	0.252575	CDH5;NFKBIL1	.
	intracellular transport of virus (GO:0075733)	19725	0.726635	0.864357	0	0	0.776776	0.248049	MVB12A	.
	negative regulation of cellular component organization (GO:0051129)	19725	0.726635	0.864357	0	0	0.776776	0.248049	LRSAM1	.
	cytoplasmic translation (GO:0002181)	19725	0.726635	0.864357	0	0	0.776776	0.248049	RPL26L1	.
	positive regulation of response to stimulus (GO:0048584)	19725	0.726635	0.864357	0	0	0.776776	0.248049	FCGR2B	.
	transport of virus (GO:0046794)	19725	0.726635	0.864357	0	0	0.776776	0.248049	MVB12A	.
	glycosphingolipid metabolic process (GO:0006687)	19725	0.726635	0.864357	0	0	0.776776	0.248049	ST6GALNAC6	.
	nucleotide-excision repair (GO:0006289)	2/108	0.729239	0.866349	0	0	0.776303	0.245121	POLD2;ERCC2	.
	DNA-templated transcription, elongation (GO:0006354)	2/108	0.729239	0.866349	0	0	0.776303	0.245121	TAF1C;ERCC2	.
	positive regulation of phosphorylation (GO:0042327)	4/208	0.729737	0.866389	0	0	0.806091	0.253976	DDR1;CD40;BRAT1;MAPK3	.
	protein deubiquitination (GO:0016579)	5/257	0.731926	0.866921	0	0	0.815396	0.254465	IL33;ABRAXAS1;TNIP2;DMWD;ZC3H12A	.
	regulation of RNA splicing (GO:0043484)	20090	0.733131	0.866921	0	0	0.762352	0.236658	FASTK	.
	positive regulation of DNA biosynthetic process (GO:2000573)	20090	0.733131	0.866921	0	0	0.762352	0.236658	MAPK3	.
	fat cell differentiation (GO:0045444)	20090	0.733131	0.866921	0	0	0.762352	0.236658	TMEM120B	.
	DNA recombination (GO:0006310)	20090	0.733131	0.866921	0	0	0.762352	0.236658	RECQL5	.
	regulation of cell motility (GO:2000145)	2/109	0.733907	0.866921	0	0	0.769008	0.237911	WAS;PLXNB2	.
	positive regulation of cysteine-type endopeptidase activity involved in apoptotic process (GO:0043280)	2/109	0.733907	0.866921	0	0	0.769008	0.237911	GRAMD4;PPM1F	.
	regulation of Wnt signaling pathway (GO:0030111)	2/109	0.733907	0.866921	0	0	0.769008	0.237911	GRB10;TRABD2B	.
	transcription initiation from RNA polymerase II promoter (GO:0006367)	3/160	0.734447	0.86701	0	0	0.785793	0.242525	MED20;ERCC2;TEAD2	.
	positive regulation of apoptotic process (GO:0043065)	6/307	0.738404	0.867534	0	0	0.818852	0.248329	ZC3H12A;GRAMD4;ARHGEF5;PPM1F;FGD2;SPDEF	.
	regulation of tumor necrosis factor-mediated signaling pathway (GO:0010803)	20455	0.739473	0.867534	0	0	0.748453	0.225896	GSTP1	.
	granulocyte chemotaxis (GO:0071621)	20455	0.739473	0.867534	0	0	0.748453	0.225896	CXCL8	.
	positive regulation of protein transport (GO:0051222)	20455	0.739473	0.867534	0	0	0.748453	0.225896	ARHGEF5	.
	phosphatidylinositol-mediated signaling (GO:0048015)	20455	0.739473	0.867534	0	0	0.748453	0.225896	ZP3	.
	negative regulation of cellular catabolic process (GO:0031330)	20455	0.739473	0.867534	0	0	0.748453	0.225896	CDK5RAP3	.
	autophagosome organization (GO:1905037)	20455	0.739473	0.867534	0	0	0.748453	0.225896	ATG4D	.
	ATP metabolic process (GO:0046034)	20455	0.739473	0.867534	0	0	0.748453	0.225896	NUDT5	.
	glycosaminoglycan catabolic process (GO:0006027)	20455	0.739473	0.867534	0	0	0.748453	0.225896	CEMIP	.
	cytokine-mediated signaling pathway (GO:0019221)	13/633	0.739545	0.867534	0	0	0.859905	0.25945	IL33;CIITA;CD40;CXCL8;IFNLR1;LRP8;BATF;PODNL1;TNIP2;LCN2;BCL2L1;TRIM34;MAPK3	.
	protein modification by small protein removal (GO:0070646)	5/261	0.744115	0.872346	0	0	0.802489	0.237184	IL33;ABRAXAS1;TNIP2;DMWD;ZC3H12A	.
	IRE1-mediated unfolded protein response (GO:0036498)	20821	0.745665	0.872705	0	0	0.73505	0.215722	ACADVL	.
	response to retinoic acid (GO:0032526)	20821	0.745665	0.872705	0	0	0.73505	0.215722	TESC	.
	positive regulation of I-kappaB kinase/NF-kappaB signaling (GO:0043123)	3/163	0.745825	0.872705	0	0	0.770939	0.226089	CD40;TNIP2;CXXC5	.
	regulation of translation (GO:0006417)	4/213	0.74654	0.872992	0	0	0.786603	0.229929	TSFM;CIRBP;PYM1;MRPL58	.
	phosphatidylinositol metabolic process (GO:0046488)	2/112	0.747501	0.873568	0	0	0.74792	0.21766	INPP4A;INPP5B	.
	autophagosome assembly (GO:0000045)	21186	0.75171	0.87629	0	0	0.722117	0.206096	ATG4D	.
	neutrophil migration (GO:1990266)	21186	0.75171	0.87629	0	0	0.722117	0.206096	CXCL8	.
	positive regulation of cell morphogenesis involved in differentiation (GO:0010770)	21186	0.75171	0.87629	0	0	0.722117	0.206096	PLXNB2	.
	post-Golgi vesicle-mediated transport (GO:0006892)	21186	0.75171	0.87629	0	0	0.722117	0.206096	NUDT19	.
	regulation of immune effector process (GO:0002697)	2/114	0.756229	0.881007	0	0	0.734488	0.205224	CD19;FCGR2B	.
	regulation of extrinsic apoptotic signaling pathway (GO:2001236)	21551	0.757611	0.881515	0	0	0.70963	0.196983	GSTP1	.
	regulation of pathway-restricted SMAD protein phosphorylation (GO:0060393)	21551	0.757611	0.881515	0	0	0.70963	0.196983	GDF1	.
	vesicle-mediated transport (GO:0016192)	8/410	0.759126	0.882494	0	0	0.816689	0.225069	USP6NL;MYO1E;SGSM3;WAS;MLC1;SFT2D1;LRP8;SNX8	.
	central nervous system development (GO:0007417)	4/217	0.759399	0.882494	0	0	0.771671	0.212385	GSTP1;PLXNB2;CDK5RAP3;SH3GL1	.
	negative regulation of cell growth (GO:0030308)	2/115	0.760495	0.883216	0	0	0.727951	0.199303	ERCC2;WFDC1	.
	regulation of mRNA splicing, via spliceosome (GO:0048024)	21916	0.763373	0.886007	0	0	0.697567	0.188349	RBM11	.
	cellular response to interferon-gamma (GO:0071346)	2/116	0.764695	0.88699	0	0	0.721528	0.19357	CIITA;TRIM34	.
	positive regulation of cytokine production (GO:0001819)	4/220	0.768709	0.887562	0	0	0.760835	0.200132	IL33;ZP3;CARD11;HAVCR2	.
	activation of MAPK activity (GO:0000187)	2/117	0.768832	0.887562	0	0	0.715217	0.188018	ADORA2B;MAPK3	.
	regulation of tyrosine phosphorylation of STAT protein (GO:0042509)	22282	0.768998	0.887562	0	0	0.685906	0.180165	CD40	.
	positive regulation of T cell proliferation (GO:0042102)	22282	0.768998	0.887562	0	0	0.685906	0.180165	ZP3	.
	positive regulation of leukocyte chemotaxis (GO:0002690)	22282	0.768998	0.887562	0	0	0.685906	0.180165	CXCL8	.
	glycosaminoglycan metabolic process (GO:0030203)	22282	0.768998	0.887562	0	0	0.685906	0.180165	SLC35D2	.
	regulation of cellular ketone metabolic process (GO:0010565)	22282	0.768998	0.887562	0	0	0.685906	0.180165	SIRT5	.
	regulation of DNA replication (GO:0006275)	22282	0.768998	0.887562	0	0	0.685906	0.180165	GTPBP4	.
	plasma membrane bounded cell projection organization (GO:0120036)	2/118	0.772906	0.889494	0	0	0.709015	0.182641	DTNBP1;NCDN	.
	negative regulation of G2/M transition of mitotic cell cycle (GO:0010972)	22647	0.774489	0.889494	0	0	0.674627	0.172402	CDK5RAP3	.
	diterpenoid metabolic process (GO:0016101)	22647	0.774489	0.889494	0	0	0.674627	0.172402	LRP8	.
	regulation of actin filament-based process (GO:0032970)	22647	0.774489	0.889494	0	0	0.674627	0.172402	ARHGEF5	.
	cellular protein catabolic process (GO:0044257)	22647	0.774489	0.889494	0	0	0.674627	0.172402	CTSW	.
	negative regulation of peptidase activity (GO:0010466)	22647	0.774489	0.889494	0	0	0.674627	0.172402	SERPINB6	.
	second-messenger-mediated signaling (GO:0019932)	22647	0.774489	0.889494	0	0	0.674627	0.172402	CXCL8	.
	regulation of T cell proliferation (GO:0042129)	22647	0.774489	0.889494	0	0	0.674627	0.172402	ZP3	.
	positive regulation of B cell activation (GO:0050871)	2/119	0.776917	0.890712	0	0	0.702919	0.177432	TNIP2;FCRL3	.
	brain development (GO:0007420)	2/119	0.776917	0.890712	0	0	0.702919	0.177432	PLXNB2;CDK5RAP3	.
	positive regulation of protein kinase activity (GO:0045860)	3/172	0.777635	0.890712	0	0	0.729544	0.183479	LRP8;TELO2;MAP4K3	.
	axonogenesis (GO:0007409)	4/223	0.777735	0.890712	0	0	0.750296	0.188602	DOK6;GRB10;SCN1B;MAPK3	.
	synapse assembly (GO:0007416)	23012	0.779851	0.890712	0	0	0.663711	0.165034	NRXN2	.
	regulation of viral genome replication (GO:0045069)	23012	0.779851	0.890712	0	0	0.663711	0.165034	CXCL8	.
	negative regulation of dephosphorylation (GO:0035305)	23012	0.779851	0.890712	0	0	0.663711	0.165034	TSKS	.
	negative regulation of neuron apoptotic process (GO:0043524)	23012	0.779851	0.890712	0	0	0.663711	0.165034	ERCC2	.
	nuclear-transcribed mRNA catabolic process, deadenylation-dependent decay (GO:0000288)	23012	0.779851	0.890712	0	0	0.663711	0.165034	EXOSC7	.
	regulation of acute inflammatory response (GO:0002673)	2/121	0.784753	0.89286	0	0	0.691034	0.167497	CD19;GSTP1	.
	Golgi organization (GO:0007030)	2/121	0.784753	0.89286	0	0	0.691034	0.167497	USP6NL;TANGO2	.
	negative regulation of cell migration (GO:0030336)	2/121	0.784753	0.89286	0	0	0.691034	0.167497	SRGAP3;GTPBP4	.
	positive regulation of JAK-STAT cascade (GO:0046427)	23377	0.785085	0.89286	0	0	0.653143	0.158037	CD40	.
	glucose metabolic process (GO:0006006)	23377	0.785085	0.89286	0	0	0.653143	0.158037	BRAT1	.
	negative regulation of neuron differentiation (GO:0045665)	23377	0.785085	0.89286	0	0	0.653143	0.158037	ERCC2	.
	positive regulation of cell adhesion (GO:0045785)	23377	0.785085	0.89286	0	0	0.653143	0.158037	PPM1F	.
	O-glycan processing (GO:0016266)	23743	0.790194	0.895393	0	0	0.642904	0.151389	ST6GALNAC2	.
	regulation of JAK-STAT cascade (GO:0046425)	23743	0.790194	0.895393	0	0	0.642904	0.151389	PODNL1	.
	cellular response to reactive oxygen species (GO:0034614)	23743	0.790194	0.895393	0	0	0.642904	0.151389	MAPK3	.
	DNA synthesis involved in DNA repair (GO:0000731)	23743	0.790194	0.895393	0	0	0.642904	0.151389	POLD2	.
	regulation of cell division (GO:0051302)	23743	0.790194	0.895393	0	0	0.642904	0.151389	BCL2L1	.
	defense response to Gram-positive bacterium (GO:0050830)	23743	0.790194	0.895393	0	0	0.642904	0.151389	PGLYRP4	.
	organelle assembly (GO:0070925)	7/376	0.790857	0.8956	0	0	0.778184	0.182591	IFT43;CIRBP;HPS4;HAUS4;MVB12A;CEP41;ATG4D	.
	extracellular matrix organization (GO:0030198)	4/229	0.79495	0.898375	0	0	0.730061	0.167532	DDR1;ITGAD;ITGA2B;LAMA3	.
	cellular response to light stimulus (GO:0071482)	24108	0.795183	0.898375	0	0	0.632981	0.145069	NOC2L	.
	dephosphorylation (GO:0016311)	2/124	0.796054	0.898375	0	0	0.673937	0.153717	NT5C;PPM1M	.
	negative regulation of macromolecule metabolic process (GO:0010605)	2/124	0.796054	0.898375	0	0	0.673937	0.153717	ZC3H12A;HAVCR2	.
	G-protein coupled receptor signaling pathway, coupled to cyclic nucleotide second messenger (GO:0007187)	2/125	0.799703	0.898375	0	0	0.668424	0.149403	HTR6;CCR3	.
	epidermal cell differentiation (GO:0009913)	24473	0.800053	0.898375	0	0	0.623358	0.139057	ERCC2	.
	regulation of gene silencing by miRNA (GO:0060964)	24473	0.800053	0.898375	0	0	0.623358	0.139057	DND1	.
	positive regulation of synaptic transmission (GO:0050806)	24473	0.800053	0.898375	0	0	0.623358	0.139057	DTNBP1	.
	negative regulation of protein binding (GO:0032091)	24473	0.800053	0.898375	0	0	0.623358	0.139057	GTPBP4	.
	extrinsic apoptotic signaling pathway (GO:0097191)	24473	0.800053	0.898375	0	0	0.623358	0.139057	BCL2L1	.
	insulin receptor signaling pathway (GO:0008286)	24473	0.800053	0.898375	0	0	0.623358	0.139057	SH2B2	.
	positive regulation of autophagy (GO:0010508)	24473	0.800053	0.898375	0	0	0.623358	0.139057	ZC3H12A	.
	regulation of protein localization to plasma membrane (GO:1903076)	24473	0.800053	0.898375	0	0	0.623358	0.139057	BCL2L1	.
	positive regulation of cell motility (GO:2000147)	3/179	0.800055	0.898375	0	0	0.700275	0.156214	CEMIP;MYO1C;ELP6	.
	cytoskeleton organization (GO:0007010)	2/126	0.803294	0.900457	0	0	0.662999	0.14522	MAST2;FGD2	.
	negative regulation of cysteine-type endopeptidase activity involved in apoptotic process (GO:0043154)	24838	0.804808	0.900457	0	0	0.614023	0.133336	BCL2L12	.
	protein sumoylation (GO:0016925)	24838	0.804808	0.900457	0	0	0.614023	0.133336	BCL11A	.
	monocarboxylic acid biosynthetic process (GO:0072330)	24838	0.804808	0.900457	0	0	0.614023	0.133336	ACSF3	.
	regulation of endopeptidase activity (GO:0052548)	24838	0.804808	0.900457	0	0	0.614023	0.133336	SERPINB6	.
	positive regulation of T cell activation (GO:0050870)	24838	0.804808	0.900457	0	0	0.614023	0.133336	ZP3	.
	regulation of signal transduction (GO:0009966)	4/233	0.805821	0.90105	0	0	0.717161	0.154831	DDR1;TULP3;RGS20;RGS6	.
	positive regulation of protein kinase B signaling (GO:0051897)	2/127	0.806827	0.901634	0	0	0.657661	0.141164	CD19;TSPYL5	.
	regulation of endothelial cell migration (GO:0010594)	25204	0.80945	0.901861	0	0	0.604962	0.12789	ZC3H12A	.
	regulation of innate immune response (GO:0045088)	25204	0.80945	0.901861	0	0	0.604962	0.12789	FCGR2B	.
	negative regulation of angiogenesis (GO:0016525)	25204	0.80945	0.901861	0	0	0.604962	0.12789	EPN1	.
	negative regulation of cell cycle G2/M phase transition (GO:1902750)	25204	0.80945	0.901861	0	0	0.604962	0.12789	ABRAXAS1	.
	response to organic cyclic compound (GO:0014070)	25204	0.80945	0.901861	0	0	0.604962	0.12789	KYNU	.
	positive regulation of NF-kappaB transcription factor activity (GO:0051092)	2/128	0.810304	0.902274	0	0	0.652408	0.137231	CD40;CARD11	.
	phosphorylation (GO:0016310)	7/386	0.81229	0.903945	0	0	0.757256	0.157432	CDKL4;DYRK3;FASTK;MAST2;TSSK4;MAP4K3;MAPK3	.
	positive regulation of proteasomal ubiquitin-dependent protein catabolic process (GO:0032436)	25569	0.813981	0.904747	0	0	0.596164	0.122701	TRIB2	.
	calcium-mediated signaling (GO:0019722)	25569	0.813981	0.904747	0	0	0.596164	0.122701	CXCL8	.
	protein localization to plasma membrane (GO:0072659)	2/130	0.817092	0.906422	0	0	0.642148	0.129716	TESC;ABCD1	.
	regulation of cell communication (GO:0010646)	25934	0.818405	0.906422	0	0	0.587617	0.117757	LRP8	.
	actomyosin structure organization (GO:0031032)	25934	0.818405	0.906422	0	0	0.587617	0.117757	MYBPC2	.
	histone acetylation (GO:0016573)	25934	0.818405	0.906422	0	0	0.587617	0.117757	TADA1	.
	nuclear import (GO:0051170)	25934	0.818405	0.906422	0	0	0.587617	0.117757	GEMIN7	.
	regulation of cation channel activity (GO:2001257)	25934	0.818405	0.906422	0	0	0.587617	0.117757	KCNAB1	.
	regulation of cellular macromolecule biosynthetic process (GO:2000112)	12/631	0.81963	0.907239	0	0	0.793362	0.157801	ZNF572;LYL1;ZNF274;ZNF263;PTP4A3;BCL11A;TBX21;PCGF1;TULP3;GATA1;TEAD2;ABCG1	.
	ubiquitin-dependent protein catabolic process (GO:0006511)	6/341	0.821742	0.907431	0	0	0.734443	0.144193	RMND5B;UBXN11;TBX21;MVB12A;BUB3;ANAPC11	.
	proteasome-mediated ubiquitin-dependent protein catabolic process (GO:0043161)	5/291	0.822681	0.907431	0	0	0.717193	0.139986	RMND5B;UBXN11;TBX21;BUB3;ANAPC11	.
	glycoprotein biosynthetic process (GO:0009101)	26299	0.822724	0.907431	0	0	0.579311	0.113043	ST6GALNAC2	.
	lysosomal transport (GO:0007041)	26299	0.822724	0.907431	0	0	0.579311	0.113043	USE1	.
	regulation of neuron death (GO:1901214)	26299	0.822724	0.907431	0	0	0.579311	0.113043	FCGR2B	.
	negative regulation of cell cycle (GO:0045786)	26299	0.822724	0.907431	0	0	0.579311	0.113043	HEXIM2	.
	cellular response to organic substance (GO:0071310)	2/133	0.826866	0.909928	0	0	0.627345	0.119266	CERS1;MAPK3	.
	lymphocyte differentiation (GO:0030098)	26665	0.826941	0.909928	0	0	0.571236	0.108547	LYL1	.
	canonical Wnt signaling pathway (GO:0060070)	26665	0.826941	0.909928	0	0	0.571236	0.108547	CDH3	.
	positive regulation of proteasomal protein catabolic process (GO:1901800)	26665	0.826941	0.909928	0	0	0.571236	0.108547	TRIB2	.
	protein complex assembly (GO:0006461)	3/189	0.828775	0.911408	0	0	0.662283	0.124382	GRHPR;ZC3H12A;MLC1	.
	negative regulation of nucleic acid-templated transcription (GO:1903507)	8/444	0.829443	0.911605	0	0	0.751664	0.140562	L3MBTL1;HEXIM2;ZNF263;CIITA;TBX21;ZP3;MTA3;PPM1F	.
	adenylate cyclase-modulating G-protein coupled receptor signaling pathway (GO:0007188)	2/134	0.830018	0.911699	0	0	0.62256	0.115988	TBXA2R;CCR3	.
	mitotic spindle organization (GO:0007052)	27030	0.831057	0.912189	0	0	0.563382	0.104257	TBCE	.
	protein homooligomerization (GO:0051260)	3/190	0.831443	0.912189	0	0	0.658708	0.121593	MLKL;TWNK;ITPR3	.
	phagocytosis (GO:0006909)	2/135	0.833118	0.913487	0	0	0.617848	0.112806	ANXA11;FCGR2B	.
	intracellular protein transport (GO:0006886)	6/347	0.834014	0.913487	0	0	0.721295	0.130919	USP6NL;MYO1C;SGSM3;HPS4;EIF2D;SNX8	.
	retinoid metabolic process (GO:0001523)	27395	0.835076	0.913487	0	0	0.55574	0.100162	LRP8	.
	regulation of actin cytoskeleton organization (GO:0032956)	27395	0.835076	0.913487	0	0	0.55574	0.100162	ARHGEF5	.
	cAMP-mediated signaling (GO:0019933)	27395	0.835076	0.913487	0	0	0.55574	0.100162	TBXA2R	.
	transforming growth factor beta receptor signaling pathway (GO:0007179)	27760	0.839	0.915629	0	0	0.548302	0.0962517	CDH5	.
	regulation of hematopoietic stem cell differentiation (GO:1902036)	27760	0.839	0.915629	0	0	0.548302	0.0962517	GATA1	.
	nucleic acid-templated transcription (GO:0097659)	27760	0.839	0.915629	0	0	0.548302	0.0962517	MED20	.
	positive regulation of apoptotic signaling pathway (GO:2001235)	27760	0.839	0.915629	0	0	0.548302	0.0962517	BCL2L1	.
	cellular response to tumor necrosis factor (GO:0071356)	3/194	0.841762	0.918107	0	0	0.644779	0.111068	CD40;CXCL8;ZC3H12A	.
	regulation of hematopoietic progenitor cell differentiation (GO:1901532)	28126	0.84283	0.918734	0	0	0.541059	0.0925159	GATA1	.
	adenylate cyclase-activating G-protein coupled receptor signaling pathway (GO:0007189)	28491	0.846569	0.920233	0	0	0.534005	0.0889458	TBXA2R	.
	negative regulation of cell communication (GO:0010648)	28491	0.846569	0.920233	0	0	0.534005	0.0889458	DDR1	.
	extracellular matrix disassembly (GO:0022617)	28491	0.846569	0.920233	0	0	0.534005	0.0889458	LAMA3	.
	regulation of cellular response to heat (GO:1900034)	28491	0.846569	0.920233	0	0	0.534005	0.0889458	MAPK3	.
	positive regulation of transcription, DNA-templated (GO:0045893)	22/1120	0.846674	0.920233	0	0	0.816883	0.135962	IL33;CIITA;CD40;MEF2B;TESC;EBF1;MYRFL;GATA1;NAT14;BCL2L12;METTL23;LYL1;TFR2;TNIP2;TBX21;ZC3H12A;ERCC2;TNNI2;ZNF821;ZP3;TEAD2;MAPK3	.
	cellular response to cytokine stimulus (GO:0071345)	8/456	0.85007	0.923011	0	0	0.73107	0.118752	PODNL1;CXCL8;ZC3H12A;LCN2;IFNLR1;LRP8;BCL2L1;BATF	.
	negative regulation of mitotic cell cycle phase transition (GO:1901991)	28856	0.85022	0.923011	0	0	0.527132	0.0855327	KANK2	.
	inflammatory response (GO:0006954)	4/252	0.851212	0.92355	0	0	0.661565	0.106574	CD40;CXCL8;TBXA2R;FCGR2B	.
	negative regulation of programmed cell death (GO:0043069)	7/408	0.853438	0.923652	0	0	0.714888	0.113297	KANK2;DDR1;GSTP1;GATA1;ATAD3A;NUGGC;BCL2L1	.
	regulation of phosphatidylinositol 3-kinase signaling (GO:0014066)	29221	0.853783	0.923652	0	0	0.520432	0.0822688	MAPK3	.
	spindle assembly (GO:0051225)	29221	0.853783	0.923652	0	0	0.520432	0.0822688	HAUS4	.
	cellular response to hormone stimulus (GO:0032870)	29221	0.853783	0.923652	0	0	0.520432	0.0822688	GATA1	.
	negative regulation of defense response (GO:0031348)	29221	0.853783	0.923652	0	0	0.520432	0.0822688	CDH5	.
	regulation of nucleic acid-templated transcription (GO:1903506)	11/607	0.855562	0.924238	0	0	0.754599	0.117715	ZNF572;LYL1;ZNF274;ZNF263;PTP4A3;BCL11A;TBX21;PCGF1;TULP3;TEAD2;ABCG1	.
	positive regulation of transcription from RNA polymerase II promoter (GO:0045944)	16/848	0.857041	0.924238	0	0	0.784934	0.121092	IL33;CIITA;CD40;MEF2B;EBF1;GATA1;GNL3;BCL2L12;METTL23;TFR2;TNIP2;ZC3H12A;ERCC2;ZNF821;TEAD2;MAPK3	.
	positive regulation of protein targeting to mitochondrion (GO:1903955)	29587	0.857263	0.924238	0	0	0.513901	0.0791463	HPS4	.
	regulation of gene expression (GO:0010468)	20/1037	0.857733	0.924238	0	0	0.801745	0.123038	ZNF572;SRPK3;ZNF274;ZNF263;BCL11A;TESC;DTNBP1;TULP3;PPM1F;LYL1;PTP4A3;CDH3;FASTK;TBX21;ZC3H12A;PCGF1;TEAD2;ABCG1;HAVCR2;MAPK3	.
	cellular protein complex assembly (GO:0043623)	2/144	0.858804	0.924238	0	0	0.57842	0.0880437	AARS2;TBCD	.
	negative regulation of cellular macromolecule biosynthetic process (GO:2000113)	9/512	0.859994	0.924238	0	0	0.731982	0.110405	L3MBTL1;HEXIM2;ZNF263;CIITA;TBX21;ZP3;MTA3;GTPBP4;PPM1F	.
	DNA damage response, signal transduction by p53 class mediator (GO:0030330)	29952	0.860659	0.924238	0	0	0.50753	0.0761583	BATF	.
	modulation of chemical synaptic transmission (GO:0050804)	29952	0.860659	0.924238	0	0	0.50753	0.0761583	LRP8	.
	mitotic sister chromatid segregation (GO:0000070)	29952	0.860659	0.924238	0	0	0.50753	0.0761583	BOD1	.
	positive regulation of protein secretion (GO:0050714)	29952	0.860659	0.924238	0	0	0.50753	0.0761583	MYRIP	.
	retrograde transport, endosome to Golgi (GO:0042147)	29952	0.860659	0.924238	0	0	0.50753	0.0761583	SNX8	.
	positive regulation of transmembrane receptor protein serine/threonine kinase signaling pathway (GO:0090100)	29952	0.860659	0.924238	0	0	0.50753	0.0761583	GDF1	.
	positive regulation of multicellular organismal process (GO:0051240)	3/202	0.860771	0.924238	0	0	0.618603	0.0927454	IL33;CARD11;PPM1F	.
	negative regulation of cell proliferation (GO:0008285)	6/363	0.863446	0.925546	0	0	0.688393	0.101073	KANK2;CXCL8;TESC;GSTP1;IFNLR1;GTPBP4	.
	negative regulation of signaling (GO:0023057)	30317	0.863975	0.925546	0	0	0.501315	0.0732979	DDR1	.
	negative regulation of neuron death (GO:1901215)	30317	0.863975	0.925546	0	0	0.501315	0.0732979	ERCC2	.
	negative regulation of endopeptidase activity (GO:0010951)	30317	0.863975	0.925546	0	0	0.501315	0.0732979	SERPINB6	.
	regulation of neuron differentiation (GO:0045664)	30682	0.867212	0.92848	0	0	0.495249	0.0705589	CDK5RAP3	.
	positive regulation of signal transduction (GO:0009967)	3/206	0.869503	0.930398	0	0	0.606288	0.0847795	CDH3;MYO1C;GRB10	.
	mitochondrial ATP synthesis coupled electron transport (GO:0042775)	31048	0.870373	0.930794	0	0	0.489329	0.0679354	TAZ	.
	protein phosphorylation (GO:0006468)	8/470	0.871571	0.931542	0	0	0.708396	0.0973746	DDR1;CDKL4;DYRK3;FASTK;MAST2;TSSK4;MAP4K3;MAPK3	.
	toll-like receptor signaling pathway (GO:0002224)	31413	0.873458	0.932489	0	0	0.483547	0.0654217	TNIP2	.
	regulation of peptidyl-serine phosphorylation (GO:0033135)	31413	0.873458	0.932489	0	0	0.483547	0.0654217	PPM1F	.
	regulation of stem cell differentiation (GO:2000736)	32143	0.87941	0.937233	0	0	0.472382	0.0607029	GATA1	.
	regulation of proteasomal ubiquitin-dependent protein catabolic process (GO:0032434)	32143	0.87941	0.937233	0	0	0.472382	0.0607029	TRIB2	.
	regulation of protein targeting to mitochondrion (GO:1903214)	32143	0.87941	0.937233	0	0	0.472382	0.0607029	HPS4	.
	regulation of programmed cell death (GO:0043067)	4/268	0.882156	0.938682	0	0	0.620954	0.0778593	KANK2;CD40;GDF1;MAP4K3	.
	negative regulation of cellular protein metabolic process (GO:0032269)	32509	0.882281	0.938682	0	0	0.46699	0.0584881	CDK5RAP3	.
	regulation of neuron apoptotic process (GO:0043523)	32509	0.882281	0.938682	0	0	0.46699	0.0584881	ERCC2	.
	regulation of JNK cascade (GO:0046328)	32874	0.885083	0.941127	0	0	0.461719	0.0563638	FCGR2B	.
	Golgi vesicle transport (GO:0048193)	4/271	0.887292	0.941351	0	0	0.613882	0.0734085	NBAS;NUDT19;SNX8;USE1	.
	regulation of cell cycle (GO:0051726)	3/215	0.887404	0.941351	0	0	0.580279	0.069317	L3MBTL1;CDK5RAP3;MAP4K3	.
	cellular response to acid chemical (GO:0071229)	33239	0.887819	0.941351	0	0	0.456566	0.0543256	TESC	.
	phospholipase C-activating G-protein coupled receptor signaling pathway (GO:0007200)	33239	0.887819	0.941351	0	0	0.456566	0.0543256	GPR4	.
	protein-DNA complex assembly (GO:0065004)	33239	0.887819	0.941351	0	0	0.456566	0.0543256	ERCC2	.
	negative regulation of cellular process (GO:0048523)	9/534	0.889544	0.942644	0	0	0.700498	0.0819906	KANK2;PACRG;CXCL8;TESC;PLXNB2;WFDC1;IFNLR1;ZP3;GTPBP4	.
	cell cycle G1/S phase transition (GO:0044843)	33604	0.89049	0.94311	0	0	0.451525	0.0523696	MCM8	.
	negative regulation of apoptotic process (GO:0043066)	8/485	0.891748	0.943906	0	0	0.68558	0.0785479	DDR1;GSTP1;ZC3H12A;ERCC2;GATA1;ATAD3A;NUGGC;BCL2L1	.
	proteolysis involved in cellular protein catabolic process (GO:0051603)	33970	0.893097	0.944797	0	0	0.446594	0.0504919	CTSW	.
	ion transmembrane transport (GO:0034220)	3/219	0.894633	0.945885	0	0	0.569415	0.0633998	GABRB1;CLCN4;ATP2A3	.
	protein localization to membrane (GO:0072657)	2/160	0.89572	0.946498	0	0	0.519416	0.0572017	TESC;NRXN2	.
	transcription elongation from RNA polymerase II promoter (GO:0006368)	34700	0.898127	0.948504	0	0	0.437047	0.0469578	ERCC2	.
	regulation of transcription, DNA-templated (GO:0006355)	31/1598	0.899723	0.948729	0	0	0.801994	0.084745	L3MBTL1;ZNF572;ZNF274;CIITA;NOP2;TULP3;MYRFL;GATA1;NAT14;PPM1F;LYL1;TAF1C;TBX21;PCGF1;TNNI2;MTA3;TEAD2;SPDEF;HEXIM2;TSFM;ZNF263;KLF13;BCL11A;TESC;BATF;PTP4A3;MED20;ERCC2;TADA1;ZP3;ABCG1	.
	positive regulation of protein metabolic process (GO:0051247)	35065	0.900553	0.948729	0	0	0.432425	0.0452947	TFR2	.
	regulation of protein kinase B signaling (GO:0051896)	2/163	0.901557	0.948729	0	0	0.509659	0.052817	CD19;TSPYL5	.
	T cell receptor signaling pathway (GO:0050852)	2/163	0.901557	0.948729	0	0	0.509659	0.052817	WAS;CARD11	.
	mRNA metabolic process (GO:0016071)	35431	0.902921	0.948729	0	0	0.427898	0.0436968	TBRG4	.
	cell morphogenesis involved in neuron differentiation (GO:0048667)	35431	0.902921	0.948729	0	0	0.427898	0.0436968	TBCD	.
	antigen processing and presentation of exogenous peptide antigen via MHC class II (GO:0019886)	35431	0.902921	0.948729	0	0	0.427898	0.0436968	FCGR2B	.
	antigen processing and presentation of exogenous peptide antigen (GO:0002478)	35431	0.902921	0.948729	0	0	0.427898	0.0436968	FCGR2B	.
	protein localization to organelle (GO:0033365)	35431	0.902921	0.948729	0	0	0.427898	0.0436968	TULP3	.
	antigen processing and presentation of peptide antigen via MHC class II (GO:0002495)	35796	0.905233	0.949752	0	0	0.423465	0.0421612	FCGR2B	.
	positive regulation of cell growth (GO:0030307)	35796	0.905233	0.949752	0	0	0.423465	0.0421612	BRAT1	.
	mRNA processing (GO:0006397)	4/283	0.905933	0.949752	0	0	0.587112	0.0580005	FUS;ERCC2;GEMIN7;TBRG4	.
	protein polyubiquitination (GO:0000209)	4/283	0.905933	0.949752	0	0	0.587112	0.0580005	LRSAM1;THOP1;ANAPC11;FBXL12	.
	neuron projection development (GO:0031175)	2/167	0.908866	0.952291	0	0	0.497201	0.0475113	DTNBP1;NCDN	.
	cellular response to transforming growth factor beta stimulus (GO:0071560)	1/100	0.909694	0.952623	0	0	0.414867	0.0392661	CDH5	.
	regulation of kinase activity (GO:0043549)	1/101	0.911845	0.954339	0	0	0.410698	0.0379015	DDR1	.
	cilium assembly (GO:0060271)	4/288	0.91286	0.954649	0	0	0.576626	0.0525726	IFT43;HAUS4;CEP41;NINL	.
	apoptotic process (GO:0006915)	3/231	0.913884	0.954649	0	0	0.539111	0.0485478	BRAT1;ERCC2;BCL2L1	.
	ion transport (GO:0006811)	4/289	0.91419	0.954649	0	0	0.574573	0.0515491	GABRB1;SLC12A4;CLCN4;ATP2A3	.
	positive regulation of MAPK cascade (GO:0043410)	4/289	0.91419	0.954649	0	0	0.574573	0.0515491	DDR1;CD40;FCRL3;MAPK3	.
	plasma membrane invagination (GO:0099024)	1/103	0.915994	0.955413	0	0	0.402603	0.0353264	FCGR2B	.
	activation of protein kinase activity (GO:0032147)	3/233	0.916763	0.955413	0	0	0.534367	0.0464398	ADORA2B;MAP4K3;MAPK3	.
	nervous system development (GO:0007399)	7/455	0.917055	0.955413	0	0	0.638316	0.0552707	TMEM223;BCL11A;GSTP1;GSS;NINJ2;NRXN2;SH3GL1	.
	B cell receptor signaling pathway (GO:0050853)	1/104	0.917996	0.955413	0	0	0.398674	0.0341116	CD19	.
	positive regulation of lymphocyte activation (GO:0051251)	1/104	0.917996	0.955413	0	0	0.398674	0.0341116	TNIP2	.
	phagocytosis, engulfment (GO:0006911)	1/104	0.917996	0.955413	0	0	0.398674	0.0341116	FCGR2B	.
	G1/S transition of mitotic cell cycle (GO:0000082)	1/105	0.919949	0.956362	0	0	0.39482	0.0329425	MCM8	.
	negative regulation of Wnt signaling pathway (GO:0030178)	2/174	0.920449	0.956362	0	0	0.476793	0.0395232	GRB10;TRABD2B	.
	positive regulation of cellular catabolic process (GO:0031331)	1/106	0.921856	0.956362	0	0	0.39104	0.0318173	ZC3H12A	.
	response to endoplasmic reticulum stress (GO:0034976)	1/106	0.921856	0.956362	0	0	0.39104	0.0318173	CXCL8	.
	positive regulation of cellular component organization (GO:0051130)	1/106	0.921856	0.956362	0	0	0.39104	0.0318173	TFR2	.
	protein autophosphorylation (GO:0046777)	2/175	0.921986	0.956362	0	0	0.474013	0.0385017	DDR1;MAPK3	.
	negative regulation of gene expression (GO:0010629)	10/618	0.92357	0.956562	0	0	0.670585	0.053317	L3MBTL1;HEXIM2;ZNF263;CIITA;TBX21;ZC3H12A;ZP3;MTA3;PPM1F;HAVCR2	.
	positive regulation of cell cycle process (GO:0090068)	1/107	0.923718	0.956562	0	0	0.387331	0.030734	MAP10	.
	positive regulation of epithelial cell proliferation (GO:0050679)	1/107	0.923718	0.956562	0	0	0.387331	0.030734	CDH3	.
	regulation of protein activation cascade (GO:2000257)	1/108	0.925536	0.95676	0	0	0.383691	0.029691	CD19	.
	negative regulation of hydrolase activity (GO:0051346)	1/108	0.925536	0.95676	0	0	0.383691	0.029691	TSKS	.
	gene expression (GO:0010467)	6/411	0.926932	0.95676	0	0	0.605286	0.0459259	M1AP;TESC;MED20;MRPL28;RBMS2;MRPS18C	.
	regulation of complement activation (GO:0030449)	1/109	0.92731	0.95676	0	0	0.380119	0.0286865	CD19	.
	Wnt signaling pathway (GO:0016055)	1/109	0.92731	0.95676	0	0	0.380119	0.0286865	CDH3	.
	plasma membrane bounded cell projection assembly (GO:0120031)	3/241	0.927424	0.95676	0	0	0.516191	0.0388924	IFT43;CEP41;FGD2	.
	positive regulation of cellular process (GO:0048522)	8/519	0.927851	0.95676	0	0	0.638821	0.0478379	CDH3;BRAT1;ZC3H12A;NOP2;S1PR3;FCGR2B;TSPYL5;TBRG4	.
	macroautophagy (GO:0016236)	1/110	0.929042	0.95676	0	0	0.376612	0.0277191	MVB12A	.
	positive regulation of establishment of protein localization to mitochondrion (GO:1903749)	1/110	0.929042	0.95676	0	0	0.376612	0.0277191	HPS4	.
	cellular response to insulin stimulus (GO:0032869)	1/110	0.929042	0.95676	0	0	0.376612	0.0277191	SH2B2	.
	Fc-epsilon receptor signaling pathway (GO:0038095)	2/182	0.931988	0.959141	0	0	0.455414	0.0320772	CARD11;MAPK3	.
	nuclear-transcribed mRNA catabolic process, nonsense-mediated decay (GO:0000184)	1/112	0.932384	0.959141	0	0	0.369788	0.0258891	PYM1	.
	Fc receptor signaling pathway (GO:0038093)	2/183	0.933314	0.959568	0	0	0.452875	0.0312545	CARD11;MAPK3	.
	positive regulation of kinase activity (GO:0033674)	1/113	0.933995	0.95974	0	0	0.366468	0.0250238	DDR1	.
	regulation of ERK1 and ERK2 cascade (GO:0070372)	3/247	0.934581	0.959812	0	0	0.503341	0.0340544	DDR1;GSTP1;MAPK3	.
	protein O-linked glycosylation (GO:0006493)	1/115	0.937104	0.961874	0	0	0.360001	0.0233859	ST6GALNAC2	.
	regulation of cell proliferation (GO:0042127)	12/740	0.938473	0.962215	0	0	0.670686	0.0425891	KANK2;ACE2;CD40;CXCL8;TESC;NOP2;IFNLR1;S1PR3;GTPBP4;TSPYL5;GNL3;TBRG4	.
	chromatin remodeling (GO:0006338)	1/116	0.938604	0.962215	0	0	0.356853	0.0226109	NUDT5	.
	regulation of immune response (GO:0050776)	3/251	0.938986	0.962215	0	0	0.49512	0.0311702	CD40;CD19;FCGR2B	.
	protein localization to cell periphery (GO:1990778)	1/117	0.940067	0.962794	0	0	0.353758	0.0218637	TESC	.
	regulation of phosphorylation (GO:0042325)	1/119	0.942891	0.964731	0	0	0.347726	0.0204481	PLXNB2	.
	cilium organization (GO:0044782)	2/192	0.944194	0.964731	0	0	0.431222	0.0247623	IFT43;CEP41	.
	negative regulation of growth (GO:0045926)	1/120	0.944252	0.964731	0	0	0.344787	0.0197777	WFDC1	.
	positive regulation of programmed cell death (GO:0043068)	3/257	0.945081	0.964731	0	0	0.483274	0.0272974	ARHGEF5;FGD2;SPDEF	.
	antigen receptor-mediated signaling pathway (GO:0050851)	3/257	0.945081	0.964731	0	0	0.483274	0.0272974	CD19;WAS;CARD11	.
	RNA processing (GO:0006396)	2/193	0.945293	0.964731	0	0	0.428942	0.0241324	M1AP;RBMS2	.
	stimulatory C-type lectin receptor signaling pathway (GO:0002223)	1/121	0.945581	0.964731	0	0	0.341896	0.0191309	CARD11	.
	tumor necrosis factor-mediated signaling pathway (GO:0033209)	1/123	0.948145	0.966818	0	0	0.336256	0.0179048	CD40	.
	mRNA splicing, via spliceosome (GO:0000398)	3/261	0.948826	0.966983	0	0	0.475683	0.0249876	SRPK3;FUS;GEMIN7	.
	innate immune response activating cell surface receptor signaling pathway (GO:0002220)	1/124	0.949382	0.967021	0	0	0.333505	0.0173236	CARD11	.
	humoral immune response mediated by circulating immunoglobulin (GO:0002455)	1/125	0.950589	0.967721	0	0	0.330799	0.0167627	ZP3	.
	vesicle organization (GO:0016050)	1/127	0.952918	0.968063	0	0	0.325514	0.0156985	SNX8	.
	cellular protein localization (GO:0034613)	4/327	0.953021	0.968063	0	0	0.505975	0.0243468	USP6NL;SGSM3;EIF2D;SNX8	.
	regulation of cell growth (GO:0001558)	2/201	0.953373	0.968063	0	0	0.411528	0.01965	BRAT1;WFDC1	.
	positive regulation of ERK1 and ERK2 cascade (GO:0070374)	2/201	0.953373	0.968063	0	0	0.411528	0.01965	DDR1;MAPK3	.
	positive regulation of mitochondrion organization (GO:0010822)	1/128	0.954041	0.968063	0	0	0.322935	0.0151938	HPS4	.
	regulation of protein processing (GO:0070613)	1/128	0.954041	0.968063	0	0	0.322935	0.0151938	CD19	.
	protein glycosylation (GO:0006486)	1/130	0.956207	0.969733	0	0	0.317895	0.0142357	ST6GALNAC2	.
	MAPK cascade (GO:0000165)	3/278	0.962239	0.97532	0	0	0.445883	0.0171633	TNIP2;MAP4K3;MAPK3	.
	cellular response to growth factor stimulus (GO:0071363)	1/139	0.964761	0.976814	0	0	0.297025	0.0106557	CXCL8	.
	neuron differentiation (GO:0030182)	1/139	0.964761	0.976814	0	0	0.297025	0.0106557	ERCC2	.
	regulation of cellular component organization (GO:0051128)	1/140	0.965602	0.977135	0	0	0.294873	0.0103215	WFDC1	.
	modification-dependent protein catabolic process (GO:0019941)	1/141	0.966423	0.977435	0	0	0.292751	0.0099985	PCYOX1L	.
	peptidyl-serine phosphorylation (GO:0018105)	1/145	0.969516	0.979704	0	0	0.284561	0.00880956	MAST2	.
	Ras protein signal transduction (GO:0007265)	2/223	0.970129	0.979704	0	0	0.37014	0.0112248	SGSM3;EPS8L2	.
	skeletal system development (GO:0001501)	1/146	0.970244	0.979704	0	0	0.282584	0.00853633	AEBP1	.
	post-translational protein modification (GO:0043687)	4/357	0.971448	0.98039	0	0	0.462251	0.0133901	TMEM132A;FN3KRP;ASB13;FBXL12	.
	endosomal transport (GO:0016197)	2/229	0.973581	0.981474	0	0	0.360244	0.00964518	AP5Z1;MVB12A	.
	regulation of apoptotic process (GO:0042981)	12/815	0.973886	0.981474	0	0	0.605619	0.0160254	DDR1;CD40;GSTP1;GDF1;GATA1;ATAD3A;NUGGC;ARHGEF5;MAP4K3;FGD2;SPDEF;BCL2L1	.
	positive regulation of cell proliferation (GO:0008284)	5/424	0.974102	0.981474	0	0	0.486156	0.0127562	NOP2;RBPMS2;S1PR3;TSPYL5;TBRG4	.
	RNA splicing, via transesterification reactions with bulged adenosine as nucleophile (GO:0000377)	2/236	0.977123	0.983986	0	0	0.349341	0.00808469	FUS;GEMIN7	.
	defense response to bacterium (GO:0042742)	2/241	0.979367	0.985713	0	0	0.341944	0.00712908	PGLYRP4;PLA2G6	.
	neuron projection morphogenesis (GO:0048812)	1/163	0.98027	0.986089	0	0	0.252708	0.00503573	DTNBP1	.
	peptidyl-serine modification (GO:0018209)	1/170	0.983343	0.988647	0	0	0.242153	0.00406754	MAST2	.
	transmembrane receptor protein tyrosine kinase signaling pathway (GO:0007169)	4/396	0.985426	0.99018	0	0	0.415415	0.00609869	DDR1;FIBP;SH2B2;MAPK3	.
	protein modification by small protein conjugation (GO:0032446)	4/398	0.98593	0.99018	0	0	0.413263	0.00585589	DCUN1D5;BCL11A;CDK5RAP3;ANAPC11	.
	cellular protein modification process (GO:0006464)	14/1001	0.989977	0.993709	0	0	0.571662	0.00575839	CDKL4;DYRK3;ST6GALNAC2;PPM1M;MAST2;TMEM132A;FN3KRP;ASB13;FBXL12;FASTK;TSSK4;MAP4K3;ATG4D;MAPK3	.
	positive regulation of cell differentiation (GO:0045597)	1/194	0.990682	0.993881	0	0	0.211778	0.00198265	ZC3H12A	.
	regulation of autophagy (GO:0010506)	1/203	0.992507	0.995176	0	0	0.202248	0.00152118	ZC3H12A	.
	protein ubiquitination (GO:0016567)	5/506	0.993358	0.995494	0	0	0.404841	0.00269787	RMND5B;LRSAM1;THOP1;ANAPC11;FBXL12	.
	cellular protein metabolic process (GO:0044267)	4/484	0.997063	0.99867	0	0	0.337695	0.000993356	ADORA2B;TMEM132A;MRPL28;MRPS18C	.
	neutrophil degranulation (GO:0043312)	3/479	0.999253	0.999366	0	0	0.254911	0.000190598	GSTP1;LCN2;SERPINB6	.
	neutrophil activation involved in immune response (GO:0002283)	3/483	0.999312	0.999366	0	0	0.252734	0.000174041	GSTP1;LCN2;SERPINB6	.
	neutrophil mediated immunity (GO:0002446)	3/487	0.999366	0.999366	0	0	0.250592	0.000158919	GSTP1;LCN2;SERPINB6	.

## Sheet: blue
Supplementary Table 11: Functional enrichment analysis results for non-preserved modules (significant terms are highlighted)
BP	Term	Overlap	P-value	Adjusted P-value	Old P-value	Old Adjusted P-value	Odds Ratio	Combined Score	Genes	kegg	Term	Overlap	P-value	Adjusted P-value	Old P-value	Old Adjusted P-value	Odds Ratio	Combined Score	Genes
	neutrophil degranulation (GO:0043312)	76/479	1.16228e-21	3.24893e-18	0	0	4.19923	202.419	FCN1;HFE;CTSS;SIRPB1;LGALS3;LAMP1;GM2A;FTH1;LAMP2;C3AR1;OLR1;CTSH;RAC1;PGM1;CTSC;CTSB;ACTR2;HGSNAT;MANBA;TICAM2;ANXA3;PGAM1;SLC11A1;GAA;SCAMP1;TNFRSF1B;RHOA;VAMP7;RAB31;NPC2;TMBIM1;CAT;PECAM1;PADI2;PKP1;PLEKHO2;CD47;CD44;FTL;CFD;CSTB;CD63;PDXK;MGST1;MOSPD2;PRCP;PSEN1;RETN;CFP;IQGAP2;PLD1;C3;RAP1B;CST3;RAP1A;PSAP;STOM;CD59;METTL7A;CD14;RAB6A;ATG7;S100A11;ARSB;GSN;IDH1;ARPC5;LYZ;MAPK14;CPPED1;ERP44…	.	Lysosome	31/128	1.25969e-14	3.84207e-12	0	0	6.86463	219.705	CD63;CLTC;AP4E1;CTSS;AP3M1;GNPTAB;LAMP1;NAGLU;GM2A;LAMP2;PSAP;CTSH;AP1S3;CTSF;ARSB;CTSC;CTSB;HGSNAT;MANBA;ATP6AP1;SORT1;SLC11A1;GAA;NAGA;GALC;NPC2;PPT1;MAN2B1;TPP1;ATP6V0D1;LGMN
	neutrophil activation involved in immune response (GO:0002283)	76/483	1.9443e-21	3.24893e-18	0	0	4.15707	198.248	FCN1;HFE;CTSS;SIRPB1;LGALS3;LAMP1;GM2A;FTH1;LAMP2;C3AR1;OLR1;CTSH;RAC1;PGM1;CTSC;CTSB;ACTR2;HGSNAT;MANBA;TICAM2;ANXA3;PGAM1;SLC11A1;GAA;SCAMP1;TNFRSF1B;RHOA;VAMP7;RAB31;NPC2;TMBIM1;CAT;PECAM1;PADI2;PKP1;PLEKHO2;CD47;CD44;FTL;CFD;CSTB;CD63;PDXK;MGST1;MOSPD2;PRCP;PSEN1;RETN;CFP;IQGAP2;PLD1;C3;RAP1B;CST3;RAP1A;PSAP;STOM;CD59;METTL7A;CD14;RAB6A;ATG7;S100A11;ARSB;GSN;IDH1;ARPC5;LYZ;MAPK14;CPPED1;ERP44…	.	Phagosome	23/152	4.35168e-07	5.68569e-05	0	0	3.78896	55.4989	ATP6V1A;SCARB1;MSR1;ATP6AP1;THBS1;CTSS;C3;EEA1;MARCO;TUBB6;FCGR2A;LAMP1;LAMP2;MRC1;ATP6V1B2;OLR1;CD14;RAC1;ATP6V0D1;FCGR1A;RAB5A;TLR4;ATP6V1C1
	neutrophil mediated immunity (GO:0002446)	76/487	3.23239e-21	3.60088e-18	0	0	4.11573	194.185	FCN1;HFE;CTSS;SIRPB1;LGALS3;LAMP1;GM2A;FTH1;LAMP2;C3AR1;OLR1;CTSH;RAC1;PGM1;CTSC;CTSB;ACTR2;HGSNAT;MANBA;TICAM2;ANXA3;PGAM1;SLC11A1;GAA;SCAMP1;TNFRSF1B;RHOA;VAMP7;RAB31;NPC2;TMBIM1;CAT;PECAM1;PADI2;PKP1;PLEKHO2;CD47;CD44;FTL;CFD;CSTB;CD63;PDXK;MGST1;MOSPD2;PRCP;PSEN1;RETN;CFP;IQGAP2;PLD1;C3;RAP1B;CST3;RAP1A;PSAP;STOM;CD59;METTL7A;CD14;RAB6A;ATG7;S100A11;ARSB;GSN;IDH1;ARPC5;LYZ;MAPK14;CPPED1;ERP44…	.	Endocytosis	31/252	5.59248e-07	5.68569e-05	0	0	2.9933	43.0936	ARF3;WASHC4;ZFYVE9;CLTC;AGAP1;PLD1;EEA1;SNX4;GRK3;VPS35;VPS36;EPS15;LDLR;RAB11FIP5;SH3GLB1;ACTR3;ACTR2;VPS37A;STAM;ARPC5;RHOA;RAB11A;TGFBR1;RNF41;EHD4;RAB31;PARD3;CAPZA1;FOLR2;RAB5A;ARF6
	protein transport (GO:0015031)	41/326	4.51513e-09	3.77239e-06	0	0	3.09446	59.4627	ATP6V1A;RAB1A;RAMP2;STEAP3;ZFYVE9;HFE;RAB1B;CLTC;VLDLR;RAB43;SNX4;RAP1A;LAMP2;ARFIP1;VPS35;TBC1D12;STX2;RAB6A;ATP6V1C1;TBC1D15;RABGAP1L;TICAM2;ATP6AP1;TBC1D8;TBC1D9;SCAMP1;ZDHHC17;RAB11A;TBCK;SEC23IP;TBC1D2;GOLPH3;RAB31;TBC1D5;SNX15;PPT1;ATP6V1B2;RAB18;PPARG;ATP6V0D1;RAB5A	.	Fc gamma R-mediated phagocytosis	16/97	7.88697e-06	0.000601381	0	0	4.17561	49.0647	ACTR3;ACTR2;GSN;SPHK1;PRKCA;ARPC5;PIK3CB;PLD1;PAK1;SCIN;FCGR2A;RAC1;FCGR1A;DOCK1;WASF2;ARF6
	endocytosis (GO:0006897)	35/263	1.43297e-08	9.57796e-06	0	0	3.28945	59.4105	APP;SCARB1;RAB1A;ZFYVE9;CLTC;SNX10;VLDLR;SNX30;CXCL16;CORO1C;EEA1;SNX4;DPYSL2;MRC1;CD14;RAC1;FCGR1A;LDLR;MSR1;CD163;ANXA3;CSNK1A1;SORT1;SLC11A1;VRK1;MARCO;VAMP7;DLC1;PPT1;PECAM1;RHOU;CD302;FOLR2;RAB5A;LRP12	.	Chagas disease	16/102	1.5233e-05	0.000929212	0	0	3.93181	43.6118	C1QB;MAP2K4;C1QA;TGFB2;PIK3CB;MAPK14;TGFBR1;GNAI1;GNAI2;C3;GNA15;GNAQ;GNA11;PLCB1;TLR4;C1QC
	cellular protein localization (GO:0034613)	35/327	2.87803e-06	0.00160306	0	0	2.55976	32.6584	FCN1;CD63;RAB1A;ZFYVE9;RAB1B;CLTC;AMOT;RAB43;EPB41L3;ARFIP1;VPS35;TBC1D12;STX2;RAB6A;TBC1D15;CNTLN;RABGAP1L;TICAM2;TBC1D8;TBC1D9;TRAPPC8;RAB11A;TBCK;RAP2A;SEC23IP;DLG1;TBC1D2;RAB31;TMEM33;TBC1D5;SNX15;PIGK;RAB18;RAB5A;ARF6	.	Sphingolipid signaling pathway	17/119	2.93052e-05	0.00148968	0	0	3.5232	36.7743	SPHK1;PRKCA;PIK3CB;PPP2R3A;PLD1;MAPK14;RHOA;GNAI1;SGPP1;GNAI2;SPTLC1;SPTLC2;GNAQ;RAC1;S1PR2;PLCB1;CERS2
	organonitrogen compound biosynthetic process (GO:1901566)	23/181	9.20482e-06	0.00439464	0	0	3.08878	35.8169	MOCS2;PCYT1A;OAT;SLC44A1;GCH1;ABHD3;SPHK1;MOCOS;MGST1;HACD2;SGPP1;GOLPH3;SPTLC1;SPTLC2;GSTA4;PRKD3;ACER3;PPARG;CHPT1;SPTSSA;LARGE1;GLUL;CERS2	.	Amoebiasis	15/102	6.04957e-05	0.00242081	0	0	3.63946	35.3499	TGFB2;IL1R1;IL1R2;PRKCA;CD1E;CD1D;LAMC1;PIK3CB;GNA15;GNAQ;GNA11;CD14;PLCB1;RAB5A;TLR4
	regulation of organelle organization (GO:0033043)	17/113	1.47027e-05	0.00614207	0	0	3.74458	41.6678	PRKN;RABGAP1L;RDX;TBC1D8;TBC1D9;MTM1;TBCK;TBC1D2;PINK1;GOLPH3;TMEM33;TBC1D5;CAPN2;VPS35;TBC1D12;DNM1L;TBC1D15	.	Shigellosis	26/246	6.53242e-05	0.00242081	0	0	2.50787	24.1662	BECN1;UBE2D3;PIK3CB;NLRC4;HK2;C3;TBK1;CAPN2;CD14;RAC1;WASF2;CAST;ACTR3;ACTR2;IL1R1;ARPC5;MAPK14;RHOA;SEPTIN7;VDAC1;PLCB1;TLR5;TLR4;DOCK1;CD44;ARF6
	cellular protein catabolic process (GO:0044257)	12/62	2.04013e-05	0.00757569	0	0	5.05914	54.6382	PRKN;SCPEP1;BNIP3L;CLTC;CAPN2;CTSH;VLDLR;CTSF;CTSS;CTSC;CTSB;LGMN	.	Ferroptosis	9/41	7.88291e-05	0.00242081	0	0	5.91463	55.8828	STEAP3;ACSL1;FTH1;NCOA4;ACSL6;HMOX1;SLC39A8;ATG7;FTL
	vesicle-mediated transport (GO:0016192)	38/410	3.1066e-05	0.0103823	0	0	2.17964	22.6233	RAB1A;BECN1;APP;ZFYVE9;CLTC;AGAP1;SNX10;SNX30;MTM1;EEA1;RAB43;SNX4;ACTR1A;CUX1;DPYSL2;VPS35;RAC1;STX2;RAB6A;LDLR;EPS15;S100A10;AGFG1;SPAG9;SORT1;APLP2;ZFYVE21;VRK1;RAB11A;EHD4;VAMP7;KIF16B;TBC1D5;RHOU;RAB5A;LRP12;ARF6;MON1B	.	Tuberculosis	21/180	7.93709e-05	0.00242081	0	0	2.79604	26.3985	TGFB2;ATP6AP1;SPHK1;IL10RA;NOD2;MAPK14;CTSS;RHOA;C3;EEA1;FCGR2A;LAMP1;IRAK2;LAMP2;MRC1;CD14;ATP6V0D1;CLEC4E;FCGR1A;RAB5A;TLR4
	cellular response to thyroid hormone stimulus (GO:0097067)	5/10	4.12122e-05	0.012521	0	0	20.967	211.699	KLF9;RDX;CTSH;CTSS;CTSB	.	Pertussis	12/76	0.000162826	0.00451471	0	0	3.94954	34.4512	C1QB;C3;C1QA;TICAM2;CD14;MAPK14;TLR4;RHOA;GNAI1;C2;GNAI2;C1QC
	plasma membrane bounded cell projection assembly (GO:0120031)	26/241	4.61957e-05	0.0128655	0	0	2.56688	25.6242	NRP1;ARL6;CEP19;SNX10;AIF1;OPHN1;NEK1;POC1B;RAC1;S1PR2;ACTR3;ACTR2;GSN;RFX2;EMP1;EMP3;SHTN1;RAP2A;GOLPH3;TMEM237;TTC30A;HYLS1;CEP162;WDPCP;ATP6V0D1;ARF6	.	Adherens junction	11/71	0.000358187	0.00910391	0	0	3.85831	30.6136	FER;PARD3;INSR;CTNND1;CTNNA1;RAC1;WASF2;RHOA;TGFBR1;NECTIN2;NECTIN1
	positive regulation of MAP kinase activity (GO:0043406)	21/177	6.21163e-05	0.0159687	0	0	2.85026	27.6091	MAP2K4;FLT3;KIDINS220;INSR;NRG1;PIK3CB;NOD2;MAPK14;THBS1;PIK3CG;DUSP6;TGFBR1;STK3;PAK1;RAP1A;IRAK2;PEA15;MAP3K20;S1PR2;MAP3K13;TLR4	.	Yersinia infection	16/137	0.000535761	0.0125698	0	0	2.78936	21.009	ACTR3;MAP2K4;ACTR2;ARPC5;PIK3CB;NLRC4;MAPK14;RHOA;TBK1;FCGR2A;GNAQ;RAC1;DOCK1;TLR4;WASF2;ARF6
	response to thyroid hormone (GO:0097066)	5/11	7.27064e-05	0.0165173	0	0	17.4716	166.488	KLF9;RDX;CTSH;CTSS;CTSB	.	Fluid shear stress and atherosclerosis	16/139	0.00062918	0.0135407	0	0	2.74372	20.2242	ACVR1;MEF2A;MAP2K4;IL1R1;IL1R2;MGST1;PIK3CB;MAPK14;RHOA;MAPK7;GSTA4;GPC1;SUMO2;PECAM1;HMOX1;RAC1
	transmembrane receptor protein tyrosine kinase signaling pathway (GO:0007169)	36/396	7.41351e-05	0.0165173	0	0	2.13026	20.258	ATP6V1A;CSF1R;NRP1;FLT3;PIK3CB;PSEN1;SHB;SOGA1;FGFRL1;EFNB1;PAK1;SPRED1;PDK4;SHOC2;RAC1;WASF2;ATP6V1C1;ACTR3;ACTR2;ATP6AP1;SORT1;INSR;GAB1;NRG1;ARPC5;PILRA;MAPK14;GTF2F2;RHOA;FER;KIF16B;ATP6V1B2;PLCB1;ATP6V0D1;DOCK1;EPHA2	.	Rap1 signaling pathway	21/210	0.000665935	0.0135407	0	0	2.3485	17.1777	CSF1R;DOCK4;INSR;CTNND1;PRKCA;PIK3CB;SIPA1L2;MAPK14;THBS1;RHOA;GNAI1;GNAI2;RAP1B;MRAS;RAP1A;PRKD3;PARD3;GNAQ;RAC1;PLCB1;EPHA2
	Ras protein signal transduction (GO:0007265)	24/223	9.2697e-05	0.0182951	0	0	2.55635	23.7387	RAB1A;PLK2;RAB1B;IPCEF1;PLD1;MAPK14;AIF1;RHOA;RAB11A;RAB43;RAP1B;SHTN1;RAP2A;PAK1;MRAS;RAB31;RAP1A;CDC42EP4;RAB18;RHOU;SHOC2;RAC1;RAB6A;RAB5A	.	Bacterial invasion of epithelial cells	11/77	0.000728761	0.013892	0	0	3.50645	25.3312	ACTR3;ACTR2;CLTC;GAB1;CTNNA1;PIK3CB;RAC1;ARPC5;DOCK1;WASF2;RHOA
	regulation of autophagosome assembly (GO:2000785)	8/33	9.30632e-05	0.0182951	0	0	6.72459	62.4192	SH3GLB1;PINK1;RAB1B;PIP4K2B;TBC1D12;RAB5A;RAB3GAP1;UBQLN2	.	Ras signaling pathway	22/232	0.00102114	0.0183204	0	0	2.21431	15.2496	CSF1R;PLA2G12A;FLT3;INSR;GAB1;PRKCA;PIK3CB;PLD1;RHOA;RAP1B;PAK1;HTR7;TBK1;MRAS;RAP1A;GNG2;GNB4;SHOC2;RAC1;RAB5A;EPHA2;ARF6
	regulation of cell migration (GO:0030334)	30/316	0.00013481	0.0243054	0	0	2.22816	19.8566	ACVRL1;CSF1R;SEMA3C;PRR5L;THBS1;AMOT;CXCL16;CORO1C;PAK1;LMNA;CTSH;RAC1;PLXNC1;ARPIN;ARSB;ACVR1;SPAG9;INSR;SPHK1;RDX;TPM1;PRKCA;RHOA;TGFBR1;RNF41;FER;KIF2A;ADAM15;DLC1;NUMB	.	Thyroid cancer	7/37	0.0012667	0.0214635	0	0	4.89666	32.6673	RXRA;TFG;PAX8;NCOA4;PPARG;POLK;DDB2
	intracellular protein transport (GO:0006886)	32/347	0.00014051	0.0243054	0	0	2.15945	19.1548	RAB1A;IPO11;C2CD5;ZFYVE9;RAB1B;CLTC;AP4E1;RAB43;LAMP2;HOMER3;ARFIP1;VPS35;AP1S3;TBC1D12;STX2;RAB6A;VPS36;TBC1D15;RABGAP1L;TICAM2;NUP155;TBC1D8;TBC1D9;RAB11A;TBCK;SEC23IP;TBC1D2;RAB31;TBC1D5;SNX15;RAB18;RAB5A	.	Apelin signaling pathway	15/137	0.00153123	0.0241446	0	0	2.59057	16.7913	MEF2A;RYR1;BECN1;PRKAB2;SPHK1;PIK3CG;TGFBR1;GNAI1;GNAI2;MRAS;GNG2;GNAQ;GNB4;PLIN1;PLCB1
	carbohydrate catabolic process (GO:0016052)	8/35	0.000145454	0.0243054	0	0	6.22582	55.0091	LDHA;MANBA;PGAM1;PGK1;NAGA;MAN2B1;HK2;PGM1	.	Sphingolipid metabolism	8/49	0.00158325	0.0241446	0	0	4.09692	26.418	GALC;SPTLC1;SPTLC2;SPHK1;PSAP;ACER3;SGPP1;CERS2
	positive regulation of I-kappaB kinase/NF-kappaB signaling (GO:0043123)	19/163	0.000172728	0.0254175	0	0	2.78924	24.1654	PRKN;APP;TICAM2;GOLT1B;PLK2;SPHK1;SHISA5;NOD2;ZDHHC17;MID2;RHOA;PINK1;TBK1;TFG;HMOX1;S100A4;TLR7;LTBR;TLR4	.	Leukocyte transendothelial migration	13/114	0.00213858	0.0310604	0	0	2.70896	16.6537	CTNND1;PRKCA;PIK3CB;MAPK14;RHOA;GNAI1;GNAI2;RAP1B;RAP1A;PECAM1;CTNNA1;RAC1;CD99
	ferric iron transport (GO:0015682)	8/36	0.000179579	0.0254175	0	0	6.00315	51.7765	ATP6V1A;STEAP3;ATP6AP1;HFE;CLTC;ATP6V1B2;ATP6V0D1;ATP6V1C1	.	Toll-like receptor signaling pathway	12/104	0.00282634	0.0391834	0	0	2.74346	16.1008	CD86;MAP2K4;TBK1;TICAM2;TLR7;CD14;PIK3CB;RAC1;TLR5;MAPK14;TLR4;IFNAR1
	transferrin transport (GO:0033572)	8/36	0.000179579	0.0254175	0	0	6.00315	51.7765	ATP6V1A;STEAP3;ATP6AP1;HFE;CLTC;ATP6V1B2;ATP6V0D1;ATP6V1C1	.	Chemokine signaling pathway	18/192	0.00318064	0.0421781	0	0	2.18095	12.5419	PIK3CB;PIK3CG;RHOA;GNAI1;CXCL16;GNAI2;RAP1B;GRK3;PAK1;RAP1A;GNG2;PARD3;GNAQ;GNB4;CCR6;RAC1;PLCB1;CCR2
	activation of protein kinase activity (GO:0032147)	24/233	0.000182532	0.0254175	0	0	2.43275	20.9425	MAP2K4;TGFB2;KIDINS220;SLC11A1;INSR;NRG1;PIK3CB;NOD2;MAPK14;THBS1;DUSP6;TGFBR1;STK3;PAK1;PINK1;RAP1A;IRAK2;PEA15;MAP3K20;NEK1;S1PR2;MAP4K5;MAP3K13;TLR4	.	Epithelial cell signaling in Helicobacter pylori infection	25812	0.00448875	0.0570446	0	0	3.09803	16.7485	ATP6V1A;MAP2K4;PAK1;ATP6AP1;ATP6V1B2;RAC1;ATP6V0D1;MAPK14;ATP6V1C1
	positive regulation of cell migration (GO:0030335)	23/221	0.000211986	0.0272854	0	0	2.45958	20.8056	ACVR1;SPAG9;NRP1;CSF1R;TGFB2;SEMA3C;INSR;SPHK1;RDX;GAB1;PRKCA;THBS1;RAB11A;TGFBR1;CXCL16;SHTN1;PAK1;FER;GLIPR2;NUMB;CTSH;DOCK1;CCR2	.	Lipid and atherosclerosis	19/215	0.00475553	0.0580175	0	0	2.04361	10.9302	MAP2K4;TICAM2;PRKCA;VLDLR;PIK3CB;MAPK14;RHOA;RAP1B;TBK1;RXRA;RAP1A;OLR1;PPARG;CD14;RAC1;PLCB1;ATF6;TLR4;LDLR
	insulin receptor signaling pathway (GO:0008286)	11/67	0.000212274	0.0272854	0	0	4.13478	34.9704	ATP6V1A;C2CD5;FER;ATP6AP1;INSR;PDK4;GAB1;ATP6V1B2;ATP6V0D1;SOGA1;ATP6V1C1	.	Complement and coagulation cascades	31321	0.005361	0.0627047	0	0	2.80074	14.6439	C1QB;CFD;C3;C1QA;C3AR1;F13A1;CD59;F5;C2;C1QC
	ventricular trabecula myocardium morphogenesis (GO:0003222)	4/8	0.000262773	0.0325254	0	0	20.9451	172.676	TGFB2;NRG1;RBPJ;TGFBR1	.	Hematopoietic cell lineage	36465	0.00555091	0.0627047	0	0	2.6268	13.643	CSF1R;IL1R1;FLT3;IL1R2;CD1E;CD59;CD1D;CD14;FCGR1A;IL6R;CD44
	activation of MAPK activity (GO:0000187)	15/117	0.000289834	0.0345938	0	0	3.1018	25.2679	SPAG9;MAP2K4;INSR;NRG1;PIK3CB;NOD2;MAPK14;THBS1;DUSP6;IRAK2;PEA15;MAP3K20;S1PR2;MAP4K5;TLR4	.	Long-term depression	22129	0.00578145	0.0628154	0	0	3.22839	16.6362	RYR1;GNA11;GNAQ;PRKCA;PLCB1;GNAI1;GRIA3;GNAI2
	wound healing (GO:0042060)	9/50	0.000389879	0.0423582	0	0	4.61412	36.2193	SCARB1;PAK1;TGFB2;SLC11A1;TPM1;HMOX1;NRG1;PRCP;TGFBR1	.	Glutamatergic synapse	12/114	0.00597262	0.0628154	0	0	2.47319	12.6642	GRK3;GNG2;GNAQ;GNB4;HOMER3;PRKCA;PLD1;PLCB1;GLUL;GRIA3;GNAI1;GNAI2
	positive regulation of NF-kappaB import into nucleus (GO:0042346)	5/15	0.000405413	0.0423582	0	0	10.4808	81.8611	APP;SPHK1;TLR7;TLR4;RHOA	.	Pancreatic secretion	11/102	0.00693769	0.0705332	0	0	2.5398	12.6248	RAP1B;PLA2G12A;RAP1A;GNAQ;ATP1B3;PRKCA;RAC1;ATP2B1;PLCB1;RHOA;RAB11A
	negative regulation of adherens junction organization (GO:1903392)	5/15	0.000405413	0.0423582	0	0	10.4808	81.8611	ACVRL1;DLC1;RDX;THBS1;CORO1C	.	Neurotrophin signaling pathway	12/119	0.00835038	0.082157	0	0	2.357	11.2793	RAP1B;RAP1A;MAPK7;IRAK2;KIDINS220;SORT1;GAB1;PSEN1;PIK3CB;RAC1;MAPK14;RHOA
	lysosomal transport (GO:0007041)	11/72	0.000405584	0.0423582	0	0	3.79486	29.6386	PRKN;HGSNAT;AP3M1;PINK1;VAMP7;LAMP1;SORT1;NCOA4;VPS35;ARSB;MTM1	.	MAPK signaling pathway	23/294	0.00887893	0.0846273	0	0	1.79009	8.45652	MAP2K4;CSF1R;TGFB2;DUSP3;IL1R1;FLT3;INSR;PRKCA;IL1RAP;MAPK14;DUSP6;TGFBR1;STK3;RAP1B;PAK1;MRAS;RAP1A;MAPK7;MAP3K20;CD14;RAC1;MAP3K13;EPHA2
	regulation of autophagy (GO:0010506)	21/203	0.000425252	0.0430664	0	0	2.43973	18.9392	PRKN;SH3GLB1;ATP6V1A;PRKAB2;TMEM150B;DAPK1;PLK2;PIK3CB;SOGA1;MID2;PINK1;PSAP;ATP6V1B2;SH3BP4;PIP4K2B;VPS35;VDAC1;ATP6V0D1;DNM1L;ATP6V1C1;UBQLN2	.	Parathyroid hormone synthesis, secretion and action	11/106	0.00919154	0.0849521	0	0	2.43235	11.4064	MEF2A;MAFB;RXRA;GNAQ;GNA11;PRKCA;PLD1;PLCB1;RHOA;GNAI1;GNAI2
	regulated exocytosis (GO:0045055)	17/148	0.000442384	0.0434837	0	0	2.73906	21.1547	CFD;APP;CD63;TGFB2;APLP2;ANXA5;F13A1;LHFPL2;THBS1;F5;RAB31;SCIN;VAMP7;LAMP2;PSAP;PECAM1;RAB11FIP5	.	Rheumatoid arthritis	34243	0.0100009	0.0879158	0	0	2.52972	11.6496	CD86;ATP6V1A;TGFB2;ATP6AP1;TNFSF13;ATP6V1B2;ATP6V0D1;TLR4;ATP6V1C1;TNFSF13B
	regulation of cellular metabolic process (GO:0031323)	8/41	0.00046312	0.0442214	0	0	5.09225	39.0958	PRKN;PINK1;KIF16B;NPC2;PDK4;VPS35;CACYBP;RNF41	.	Endocrine and other factor-regulated calcium reabsorption	19541	0.0100887	0.0879158	0	0	3.19079	14.666	GNAQ;CLTC;ATP1B3;PRKCA;ATP2B1;PLCB1;RAB11A
	COPII vesicle coating (GO:0048208)	10/63	0.000539111	0.0474134	0	0	3.96789	29.8607	RAB1A;MCFD2;SEC23IP;CNIH1;TFG;PEF1;RAB1B;CD59;CTSC;F5	.	Coronavirus disease	19/232	0.0104583	0.088605	0	0	1.87881	8.56807	CFD;C1QB;NRP1;C1QA;RPL3;F13A1;PRKCA;PIK3CB;MAPK14;C2;C3;TBK1;FCGR2A;C3AR1;TLR7;TLR4;IL6R;C1QC;IFNAR1
	vesicle targeting, rough ER to cis-Golgi (GO:0048207)	10/63	0.000539111	0.0474134	0	0	3.96789	29.8607	RAB1A;MCFD2;SEC23IP;CNIH1;TFG;PEF1;RAB1B;CD59;CTSC;F5	.	HIF-1 signaling pathway	11/109	0.011224	0.0925219	0	0	2.35752	10.5845	LDHA;INSR;PGK1;SLC2A1;HMOX1;PRKCA;PIK3CB;LTBR;IL6R;TLR4;HK2
	vesicle coating (GO:0006901)	10/63	0.000539111	0.0474134	0	0	3.96789	29.8607	RAB1A;MCFD2;SEC23IP;CNIH1;TFG;PEF1;RAB1B;CD59;CTSC;F5	.	Staphylococcus aureus infection	34973	0.0115347	0.0925809	0	0	2.46994	11.0218	C1QB;CFD;C3;C1QA;SELPLG;FCGR2A;C3AR1;FCGR1A;C2;C1QC
	ruffle organization (GO:0031529)	5/16	0.00056758	0.0486372	0	0	9.52747	71.2096	CSF1R;TPM1;RAC1;AIF1;ARF6	.	Mitophagy	25051	0.0121503	0.0943028	0	0	2.79677	12.3349	PRKN;BNIP3L;BECN1;USP15;PINK1;TBK1;MRAS;TBC1D15
	receptor catabolic process (GO:0032801)	6/24	0.000597154	0.0490362	0	0	6.99193	51.9035	SH3GLB1;BECN1;KIF16B;CLTC;VLDLR;LGMN	.	Pathways in cancer	36/531	0.0123676	0.0943028	0	0	1.53811	6.75643	CSF1R;CTBP2;FLT3;MGST1;SLC2A1;CSF2RB;PIK3CB;LAMC1;PLD1;GNAI1;GNAI2;FRAT1;RXRA;GNG2;TFG;GNA11;CTNNA1;HMOX1;HES1;RAC1;POLK;IL6R;TGFB2;DAPK1;NCOA4;PRKCA;RHOA;TGFBR1;DDB2;PAX8;GSTA4;GNAQ;GNB4;PPARG;PLCB1;IFNAR1
	positive regulation of cell differentiation (GO:0045597)	20/194	0.000602697	0.0490362	0	0	2.42869	18.0065	ACVR1;MEF2A;ACVRL1;SPAG9;MSR1;TGFB2;ATP6AP1;SUCO;CREBL2;MAPK14;TGFBR1;RAP1A;PAX8;GLIPR2;GPC1;CTNNA1;PPARG;WDFY2;IL6R;ZNF385A	.	Renal cell carcinoma	25416	0.0132096	0.0982665	0	0	2.75077	11.9021	RAP1B;PAK1;TGFB2;RAP1A;SLC2A1;GAB1;PIK3CB;RAC1
	glycogen metabolic process (GO:0005977)	7/33	0.000616254	0.0490362	0	0	5.65118	41.7727	GYS1;GBE1;GAA;PGM5;PHKB;PHKA2;PGM1	.	Osteoclast differentiation	12/127	0.013622	0.0989215	0	0	2.19211	9.41747	CSF1R;TGFB2;FCGR2A;IL1R1;PPARG;PIK3CB;RAC1;FCGR1A;MAPK14;SIRPB1;TGFBR1;IFNAR1
	negative regulation of apoptotic signaling pathway (GO:2001234)	24016	0.000695448	0.0529865	0	0	3.8232	27.7983	ACVR1;PSMD10;PRKN;SLC35F6;LGALS3;PRELID1;PINK1;THBS1;SH3RF1;TGFBR1	.	Central carbon metabolism in cancer	25781	0.0143349	0.101678	0	0	2.70626	11.4882	G6PD;LDHA;FLT3;PGAM1;IDH1;SLC2A1;PIK3CB;HK2
	cellular protein modification process (GO:0006464)	68/1001	0.000719082	0.0529865	0	0	1.56195	11.3047	ACVRL1;APP;UBE2D3;F13A1;PIK3CB;LAMC1;PIK3CG;TBK1;NEK1;LARGE1;SEPHS1;ACVR1;MANBA;DAPK1;APLP2;SHISA5;PRKCA;VRK1;PHKA2;DUSP6;TGFBR1;F5;DDB2;VCAN;RCN1;PIGK;BMP2K;B3GNT2;MFGE8;PSMD10;RAB1A;MTMR2;RAB1B;PPM1D;THBS1;MTM1;STK3;C3;CST3;PAK1;IRAK2;MAP3K20;FEM1C;MAP4K5;ATG7;FNIP2;ARSB;TGFB2;ICMT;GOLM1;CSNK1A1;PLK2;INSR;KLHL3;PHKB;PTPN12;PPP2R3A;RAB11A;KTN1;PINK1;FER;UST;PTPN9;ERCC8;MAN2B1;MAP3K13;RAB5A;FBN1	.	Legionellosis	21002	0.0147987	0.102582	0	0	2.93491	12.3654	C3;RAB1A;RAB1B;NLRC4;CD14;TLR5;TLR4
	Golgi vesicle transport (GO:0048193)	25/271	0.000719445	0.0529865	0	0	2.15116	15.568	ARF3;RAB1A;MCFD2;PEF1;RAB1B;ACTR1A;TFG;CUX1;TRAPPC11;CD59;RAB6A;CTSC;TICAM2;TRAPPC8;SCAMP1;F5;RABIF;SEC23IP;GOLPH3;VAMP7;CNIH1;KIF2A;ZW10;CAPZA1;GOPC	.	Transcriptional misregulation in cancer	16/192	0.015326	0.103876	0	0	1.91212	7.98925	CD86;CSF1R;FLT3;IL1R2;DUSP6;ETV5;DDB2;RXRA;PAX8;ID2;BMP2K;PPARG;CD14;POLK;FCGR1A;GRIA3
	Rap protein signal transduction (GO:0032486)	44296	0.000732295	0.0529865	0	0	13.9619	100.796	RAP1B;RAP2A;RAP1A;PLK2	.	Histidine metabolism	44308	0.0164757	0.109241	0	0	4.65106	19.0966	UROC1;HNMT;ALDH7A1;ALDH9A1
	positive regulation of macroautophagy (GO:0016239)	16285	0.000761027	0.0529865	0	0	4.66716	33.5141	SH3GLB1;BNIP3L;PINK1;SPTLC1;TBK1;SPTLC2;PIP4K2B;RAB3GAP1	.	Inositol phosphate metabolism	26877	0.018128	0.117639	0	0	2.58095	10.3504	MTMR2;ALDH6A1;IPMK;PIP4K2B;PIK3CB;PLCB1;PIK3CG;MTM1
	regulation of focal adhesion assembly (GO:0051893)	16285	0.000761027	0.0529865	0	0	4.66716	33.5141	ACVRL1;NRP1;DLC1;RAC1;THBS1;RHOA;CORO1C;S100A10	.	PPAR signaling pathway	27242	0.0195385	0.124151	0	0	2.54171	10.0026	CPT1A;RXRA;SCP2;ACSL1;ACSL6;OLR1;PPARG;PLIN1
	sphingolipid biosynthetic process (GO:0030148)	24381	0.000786606	0.0536498	0	0	3.75474	26.838	SPTLC1;SPTLC2;PRKD3;SPHK1;ACER3;SPTSSA;LARGE1;HACD2;SGPP1;CERS2	.	Salmonella infection	19/249	0.0206501	0.128536	0	0	1.73838	6.74497	ACTR3;MAP2K4;ACTR2;ARPC5;PIK3CB;NLRC4;MAPK14;RHOA;PIK3CG;ACTR1A;PAK1;TUBB6;CD14;RAC1;TLR5;TLR4;RAB5A;S100A10;ARF6
	sphingolipid metabolic process (GO:0006665)	14/116	0.000842443	0.0540181	0	0	2.8918	20.4716	SPHK1;HACD2;SGPP1;GALC;SPTLC1;SPTLC2;GM2A;PRKD3;PSAP;ACER3;PPT1;SPTSSA;ARSB;CERS2	.	Vitamin digestion and absorption	44310	0.0222717	0.135857	0	0	4.18551	15.9235	SLC5A6;SCARB1;TCN2;SLC19A2
	regulation of macroautophagy (GO:0016241)	14/116	0.000842443	0.0540181	0	0	2.8918	20.4716	SH3GLB1;ATP6V1A;BNIP3L;PRKAB2;RAB1B;PINK1;TBK1;ATP6V1B2;VPS35;TBC1D12;ATP6V0D1;RAB5A;ATP6V1C1;UBQLN2	.	Starch and sucrose metabolism	13271	0.023044	0.137812	0	0	3.37717	12.7331	GYS1;GBE1;GAA;HK2;PGM1
	endosomal transport (GO:0016197)	22/229	0.000860218	0.0540181	0	0	2.24676	15.8584	WASHC4;SPAG9;BECN1;ZFYVE9;SORT1;CLTC;ZFYVE21;VPS37A;STAM;MTM1;EEA1;SNX4;EHD4;VAMP7;KIF16B;TBC1D5;VPS35;RAB6A;VPS36;EPS15;RAB5A;ARF6	.	Glucagon signaling pathway	10/107	0.0247182	0.143229	0	0	2.16301	8.00361	GYS1;CPT1A;PRKAB2;LDHA;GNAQ;PGAM1;SLC2A1;PHKB;PLCB1;PHKA2
	positive regulation of autophagy (GO:0010508)	24746	0.000887367	0.0540181	0	0	3.68867	25.9212	SH3GLB1;PRKN;BNIP3L;PINK1;TBK1;DAPK1;PLK2;SH3BP4;PIK3CB;MID2	.	Aldosterone-regulated sodium reabsorption	13636	0.0256725	0.143229	0	0	3.27146	11.9812	INSR;SFN;ATP1B3;PRKCA;PIK3CB
	protein polymerization (GO:0051258)	16650	0.000888987	0.0540181	0	0	4.54078	31.9009	PRKN;TPPP3;GSN;ARL6;MID1IP1;RAC1;AIF1;CKAP5	.	Arginine and proline metabolism	18415	0.0258281	0.143229	0	0	2.85644	10.444	OAT;P4HA1;SMS;ALDH7A1;ALDH9A1;AGMAT
	nicotinamide nucleotide metabolic process (GO:0046496)	16650	0.000888987	0.0540181	0	0	4.54078	31.9009	NADK2;LDHA;G6PD;NMNAT1;PGAM1;PGK1;HK2;PGM1	.	Vibrio cholerae infection	18415	0.0258281	0.143229	0	0	2.85644	10.444	ATP6V1A;ATP6AP1;ATP6V1B2;PRKCA;ATP6V0D1;ATP6V1C1
	COPII-coated vesicle budding (GO:0090114)	25112	0.000998478	0.0595877	0	0	3.62488	25.0453	RAB1A;MCFD2;SEC23IP;CNIH1;TFG;PEF1;RAB1B;CD59;CTSC;F5	.	Platelet activation	11/124	0.0268895	0.145852	0	0	2.04296	7.38736	RAP1B;RAP1A;FCGR2A;GNAQ;PIK3CB;PLCB1;MAPK14;PIK3CG;RHOA;GNAI1;GNAI2
	regulation of phosphorylation (GO:0042325)	14/119	0.00108478	0.0628299	0	0	2.80873	19.1735	APP;NRP1;NUP205;NUP155;PGAM1;PSEN1;BTBD10;THBS1;NUP160;CORO1C;FER;PINK1;NUP43;FNIP2	.	Neutrophil extracellular trap formation	15/189	0.0272663	0.145852	0	0	1.8114	6.52484	SELPLG;AQP9;PRKCA;PIK3CB;MAPK14;C3;CLCN5;FCGR2A;VDAC1;TLR7;RAC1;PLCB1;FCGR1A;ATG7;TLR4
	positive regulation of cellular catabolic process (GO:0031331)	13/106	0.00109685	0.0628299	0	0	2.94323	20.059	SH3GLB1;DAPK1;INSR;PLK2;RDX;PRR5L;ABHD5;PIK3CB;TNFRSF1B;MID2;CNOT7;SH3BP4;VPS35	.	Phosphonate and phosphinate metabolism	44233	0.0277359	0.145852	0	0	10.4496	37.4622	PCYT1A;CHPT1
	cellular response to increased oxygen levels (GO:0036295)	44297	0.00110921	0.0628299	0	0	11.9668	81.4231	ATP6V1A;ATP6AP1;ATP6V0D1;ATG7	.	Folate biosynthesis	44312	0.0291673	0.15078	0	0	3.80461	13.4482	MOCS2;SPR;GCH1;MOCOS
	receptor metabolic process (GO:0043112)	21429	0.00119575	0.0655515	0	0	3.85917	25.9683	SH3GLB1;BECN1;RAMP2;GRK3;RAB31;KIF16B;CLTC;ACKR3;LGMN	.	Spinocerebellar ataxia	12/143	0.0313062	0.15914	0	0	1.92275	6.66029	RYR1;BECN1;GNAQ;TBPL1;PRKCA;VDAC1;PIK3CB;VLDLR;ATXN10;RBPJ;PLCB1;GRIA3
	regulation of organelle assembly (GO:1902115)	17380	0.00119648	0.0655515	0	0	4.30747	28.9822	GSN;RAB1B;PLK2;RDX;TBC1D12;STAM;RAB5A;UBQLN2	.	Glycolysis / Gluconeogenesis	24654	0.0330103	0.159719	0	0	2.44448	8.33795	LDHA;PGAM1;PGK1;ALDH7A1;HK2;PGM1;ALDH9A1
	positive regulation of stress fiber assembly (GO:0051496)	13697	0.0012667	0.0682792	0	0	4.89666	32.6673	NRP1;PAK1;TPM1;RAC1;RHOA;TGFBR1;S100A10	.	Collecting duct acid secretion	44313	0.0330379	0.159719	0	0	3.639	12.4094	ATP6V1A;ATP6V1B2;ATP6V0D1;ATP6V1C1
	regulation of angiogenesis (GO:0045765)	18/177	0.00129374	0.0686296	0	0	2.38859	15.8847	TGFB2;RAMP2;ANXA3;SPHK1;GAB1;PRKCA;KLF4;THBS1;HK2;AMOT;SPRED1;PGK1;HMOX1;CTSH;AGGF1;PPARG;EPHA2;CCR2	.	Circadian entrainment	35674	0.0334583	0.159719	0	0	2.14445	7.28568	RYR1;GNG2;GNAQ;GNB4;PRKCA;PLCB1;GRIA3;GNAI1;GNAI2
	cellular polysaccharide catabolic process (GO:0044247)	44335	0.00134765	0.0692898	0	0	7.48469	49.4693	MANBA;GAA;PHKB;PHKA2;PGM1	.	Peroxisome	30164	0.0337317	0.159719	0	0	2.26598	7.68012	AMACR;SCP2;ACSL1;IDH1;AGPS;CAT;ACSL6;XDH
	osteoclast differentiation (GO:0030316)	44335	0.00134765	0.0692898	0	0	7.48469	49.4693	CSF1R;GLO1;SNX10;MAPK14;EPHA2	.	Cholinergic synapse	10/113	0.0343362	0.159719	0	0	2.03637	6.86572	GNG2;GNAQ;GNA11;GNB4;PRKCA;PIK3CB;PLCB1;PIK3CG;GNAI1;GNAI2
	pattern recognition receptor signaling pathway (GO:0002221)	17746	0.00137913	0.0698343	0	0	4.19956	27.6596	FCN1;IRAK2;TLR7;CD14;TLR4;CTSS;CTSB;LGMN	.	Relaxin signaling pathway	11/129	0.0345621	0.159719	0	0	1.95587	6.58151	MAP2K4;GNA15;GNG2;GNB4;PRKCA;PIK3CB;PLCB1;MAPK14;TGFBR1;GNAI1;GNAI2
	regulation of stress fiber assembly (GO:0051492)	22160	0.0015303	0.0712421	0	0	3.70744	24.0327	NRP1;PAK1;DLC1;TPM1;RAC1;WASF2;RHOA;TGFBR1;S100A10	.	Aldosterone synthesis and secretion	36039	0.0354098	0.161194	0	0	2.12025	7.08325	SCARB1;PRKD3;GNAQ;GNA11;ATP1B3;PRKCA;ATP2B1;PLCB1;LDLR
	membrane lipid biosynthetic process (GO:0046467)	22160	0.0015303	0.0712421	0	0	3.70744	24.0327	SPTLC1;SPTLC2;PRKD3;SPHK1;ACER3;SPTSSA;HACD2;SGPP1;CERS2	.	Pathogenic Escherichia coli infection	15/197	0.0373701	0.163725	0	0	1.73104	5.68974	ACTR3;ACTR2;RAB1A;IL1R1;ARPC5;MAPK14;RHOA;PAK1;TUBB6;FCGR2A;RAC1;TLR5;TLR4;WASF2;ARF6
	cellular response to insulin stimulus (GO:0032869)	13/110	0.00154626	0.0712421	0	0	2.82127	18.259	ATP6V1A;C2CD5;ATP6AP1;INSR;GAB1;SOGA1;FER;RAB31;PDK4;ATP6V1B2;PPARG;ATP6V0D1;ATP6V1C1	.	Adipocytokine signaling pathway	25385	0.0379099	0.163725	0	0	2.36537	7.74078	CPT1A;PRKAB2;RXRA;ACSL1;SLC2A1;ACSL6;TNFRSF1B
	ER to Golgi vesicle-mediated transport (GO:0006888)	18/180	0.0015651	0.0712421	0	0	2.34399	15.1417	RAB1A;MCFD2;TICAM2;PEF1;RAB1B;TRAPPC8;F5;ACTR1A;SEC23IP;CNIH1;VAMP7;TFG;ZW10;CAPZA1;TRAPPC11;CD59;GOPC;CTSC	.	NOD-like receptor signaling pathway	14/181	0.0387192	0.163725	0	0	1.7602	5.72315	NLRX1;BRCC3;NLRC4;NOD2;MAPK14;RHOA;TBK1;VDAC1;NLRP1;DNM1L;PLCB1;TLR4;IFNAR1;CTSB
	dermatan sulfate biosynthetic process (GO:0030208)	44298	0.00160384	0.0712421	0	0	10.4704	67.3805	VCAN;UST;DSE;CHST14	.	Regulation of lipolysis in adipocytes	20241	0.0389743	0.163725	0	0	2.56429	8.32074	INSR;PIK3CB;PLIN1;ABHD5;GNAI1;GNAI2
	regulation of vesicle-mediated transport (GO:0060627)	15/138	0.00164712	0.0712421	0	0	2.56938	16.4664	PRKN;NRP1;RABGAP1L;TBC1D8;TBC1D9;RAB11A;TBCK;TBC1D2;PINK1;OPHN1;TBC1D5;BMP2K;TBC1D12;RAB5A;TBC1D15	.	Dopaminergic synapse	11/132	0.0398437	0.163725	0	0	1.90708	6.14612	GNG2;GNAQ;GNB4;PRKCA;PPP2R3A;COMT;PLCB1;MAPK14;GRIA3;GNAI1;GNAI2
	cilium assembly (GO:0060271)	25/288	0.00169657	0.0712421	0	0	2.0103	12.824	ARL6;CEP19;SNX10;ACTR1A;HAUS7;NPHP1;NEK1;POC1B;DISC1;YWHAG;ACTR3;ACTR2;GSN;CEP152;RFX2;HAUS6;RPGRIP1L;CKAP5;RAB11A;TMEM237;TTC30A;HYLS1;CEP162;WDPCP;ATP6V0D1	.	Primary bile acid biosynthesis	44272	0.0401847	0.163725	0	0	4.48097	14.403	AMACR;SCP2;AKR1C4
	neuron projection maintenance (GO:1990535)	44261	0.00172027	0.0712421	0	0	20.9232	133.182	APP;INSR;PSEN1	.	Selenocompound metabolism	44272	0.0401847	0.163725	0	0	4.48097	14.403	SEPHS1;PAPSS2;PAPSS1
	purine ribonucleoside bisphosphate biosynthetic process (GO:0034036)	44261	0.00172027	0.0712421	0	0	20.9232	133.182	SLC26A2;PAPSS2;PAPSS1	.	Axon guidance	14/182	0.0402603	0.163725	0	0	1.74963	5.62049	NRP1;SEMA3C;PRKCA;PIK3CB;RHOA;GNAI1;GNAI2;EFNB1;PAK1;DPYSL2;PARD3;PLXNC1;RAC1;EPHA2
	regulation of epithelial to mesenchymal transition involved in endocardial cushion formation (GO:1905005)	44261	0.00172027	0.0712421	0	0	20.9232	133.182	ACVR1;TGFB2;TGFBR1	.	Adrenergic signaling in cardiomyocytes	12/150	0.0427728	0.170121	0	0	1.82455	5.7507	TPM4;GNAQ;TPM1;ATP1B3;PRKCA;ATP2B1;PPP2R3A;PLCB1;MAPK14;PIK3CG;GNAI1;GNAI2
	3'-phosphoadenosine 5'-phosphosulfate biosynthetic process (GO:0050428)	44261	0.00172027	0.0712421	0	0	20.9232	133.182	SLC26A2;PAPSS2;PAPSS1	.	Regulation of actin cytoskeleton	16/218	0.0429485	0.170121	0	0	1.66372	5.23698	ACTR3;ACTR2;GSN;RDX;ARPC5;PIK3CB;IQGAP2;RHOA;PAK1;DIAPH2;MRAS;SCIN;PIP4K2B;RAC1;DOCK1;WASF2
	regulation of cellular response to oxidative stress (GO:1900407)	44261	0.00172027	0.0712421	0	0	20.9232	133.182	PRKN;PINK1;GCH1	.	Hepatocellular carcinoma	13/168	0.045076	0.175334	0	0	1.76017	5.45549	TGFB2;PBRM1;CSNK1A1;MGST1;GAB1;PRKCA;PIK3CB;TGFBR1;DDB2;FRAT1;GSTA4;HMOX1;POLK
	regulation of vesicle fusion (GO:0031338)	22525	0.00172367	0.0712421	0	0	3.63595	23.1367	TBCK;C2CD5;TBC1D2;RABGAP1L;TBC1D5;TBC1D8;TBC1D9;TBC1D12;TBC1D15	.	Fatty acid degradation	15827	0.0454143	0.175334	0	0	2.75405	8.51532	CPT1A;ACSL1;ACSL6;ALDH7A1;ALDH9A1
	actin cytoskeleton reorganization (GO:0031532)	22525	0.00172367	0.0712421	0	0	3.63595	23.1367	NRP1;RAP2A;PAK1;FER;GSN;GAB1;RAC1;S1PR2;RHOA	.	beta-Alanine metabolism	44316	0.0463648	0.176538	0	0	3.21861	9.88505	ALDH6A1;DPYD;ALDH7A1;ALDH9A1
	regulation of vacuole organization (GO:0044088)	44336	0.00172981	0.0712421	0	0	6.98535	44.425	RAB1B;TBC1D12;RAB5A;MTM1;UBQLN2	.	Tight junction	13/169	0.046884	0.176538	0	0	1.7488	5.35146	ACTR3;ACTR2;PRKAB2;RDX;CD1E;CD1D;ARPC5;RHOA;AMOT;DLG1;RAP1A;PARD3;RAC1
	regulation of plasma membrane bounded cell projection assembly (GO:0120032)	14427	0.00174801	0.0712421	0	0	4.59014	29.144	FER;RDX;RAC1;PLD1;RAB5A;EPHA2;ARF6	.	Gap junction	32356	0.0481144	0.178962	0	0	2.09537	6.35771	TUBB6;MAPK7;GNA11;GNAQ;PRKCA;PLCB1;GNAI1;GNAI2
	phosphatidylinositol metabolic process (GO:0046488)	13/112	0.00182263	0.0733885	0	0	2.76398	17.4337	ARF3;CSF1R;MTMR2;PLA2G12A;ZFYVE21;PIK3CB;PIK3CG;MTM1;EFR3A;PLBD1;PIP4K2B;PLCB1;RAB5A	.	p53 signaling pathway	26846	0.0490829	0.17915	0	0	2.22155	6.69629	STEAP3;COP1;SHISA5;SFN;PPM1D;THBS1;DDB2
	positive regulation of epithelial cell migration (GO:0010634)	27303	0.00192884	0.0767403	0	0	3.28401	20.5278	NRP1;SCARB1;TGFB2;GLIPR2;ANXA3;CTSH;PRKCA;DOCK1;THBS1;RAB11A	.	Autophagy	11/137	0.0498466	0.17915	0	0	1.83092	5.49057	SH3GLB1;BECN1;RAB1A;TBK1;MRAS;LAMP1;DAPK1;LAMP2;PIK3CB;ATG7;CTSB
	regulation of protein phosphorylation (GO:0001932)	23/261	0.00209927	0.0825382	0	0	2.04187	12.5905	PRKN;APP;CSF1R;TGFB2;KIDINS220;INSR;PAQR3;KNDC1;PRR5L;RNF41;CORO1C;C3;MARCO;RAP2A;PAK1;FER;SPRED1;PINK1;RAC1;WDFY2;XDH;PDE8A;FNIP2	.	Proteoglycans in cancer	15/205	0.049927	0.17915	0	0	1.65746	4.96772	CD63;TGFB2;RDX;GAB1;PRKCA;PIK3CB;MAPK14;THBS1;RHOA;PAK1;MRAS;GPC1;RAC1;TLR4;CD44
	dermatan sulfate metabolic process (GO:0030205)	44299	0.00223329	0.0848143	0	0	9.3065	56.8095	VCAN;UST;DSE;CHST14	.	Cytokine-cytokine receptor interaction	20/295	0.0521233	0.184856	0	0	1.52849	4.51538	ACVR1;ACVRL1;CSF1R;TGFB2;IL1R1;IL1R2;IL10RA;TNFSF13;CSF2RB;IL1RAP;TNFRSF1B;TGFBR1;CXCL16;TNFSF13B;ACKR3;CCR6;LTBR;IL6R;CCR2;IFNAR1
	pathway-restricted SMAD protein phosphorylation (GO:0060389)	44299	0.00223329	0.0848143	0	0	9.3065	56.8095	ACVR1;USP15;TGFB2;TGFBR1	.	Glycosaminoglycan degradation	44274	0.0535472	0.186035	0	0	3.92044	11.4759	HGSNAT;NAGLU;ARSB
	regulation of synaptic vesicle transport (GO:1902803)	44299	0.00223329	0.0848143	0	0	9.3065	56.8095	PRKN;PINK1;PREPL;RAB5A	.	Bile secretion	33086	0.0536758	0.186035	0	0	2.04405	5.97842	SCARB1;RXRA;AQP9;SLCO1B3;SLC2A1;ATP1B3;HMGCR;LDLR
	protein oligomerization (GO:0051259)	20/217	0.00236939	0.0889718	0	0	2.14253	12.9519	SH3GLB1;HGSNAT;OAT;GCH1;NOD2;NLRC4;HMGCR;FGFRL1;NUDT21;EHD4;CAT;HMOX1;TRAPPC11;STOM;GOPC;TMCC1;POLK;MICU1;STX2;DNM1L	.	Human cytomegalovirus infection	16/225	0.0543115	0.186124	0	0	1.6074	4.68239	IL1R1;IL10RA;PRKCA;PIK3CB;MAPK14;RHOA;GNAI1;GNAI2;TBK1;GNG2;GNAQ;GNA11;GNB4;RAC1;PLCB1;IL6R
	receptor-mediated endocytosis (GO:0006898)	18/188	0.00253362	0.0940817	0	0	2.23274	13.3475	SCARB1;MSR1;CD163;RAMP2;CLTC;VLDLR;CXCL16;MARCO;GRK3;RAB31;DLC1;MRC1;PPT1;ACKR3;FCGR1A;FOLR2;LDLR;EPS15	.	Pancreatic cancer	27942	0.0587017	0.198933	0	0	2.12462	6.02392	TGFB2;PIK3CB;POLK;RAC1;PLD1;TGFBR1;DDB2
	protein complex assembly (GO:0006461)	18/189	0.00268402	0.0978033	0	0	2.21956	13.1408	SH3GLB1;HGSNAT;RAB1A;MCFD2;PEF1;CSNK1A1;RAB1B;NOD2;F5;SEC23IP;CNIH1;TFG;TRAPPC11;CD59;NLRP1;DNM1L;STX2;CTSC	.	Apoptosis	11/142	0.0614219	0.205864	0	0	1.76057	4.91198	BECN1;DFFA;LMNA;CAPN2;CTSH;CSF2RB;PIK3CB;CTSF;CTSS;CTSC;CTSB
	negative regulation of blood vessel morphogenesis (GO:2000181)	23986	0.00270125	0.0978033	0	0	3.37553	19.963	SPRED1;TGFB2;PGK1;PPARG;KLF4;THBS1;XDH;AMOT;CCR2	.	GnRH signaling pathway	34182	0.0627608	0.206961	0	0	1.97159	5.45821	MAP2K4;MAPK7;GNA11;GNAQ;PRKCA;PLCB1;PLD1;MAPK14
	regulation of ERBB signaling pathway (GO:1901184)	44338	0.00272333	0.0978033	0	0	6.1629	36.3974	FER;NRG1;PTPN12;RBPJ;LGMN	.	Human immunodeficiency virus 1 infection	15/212	0.063106	0.206961	0	0	1.59797	4.41509	PRKCA;PIK3CB;TNFRSF1B;MAPK14;GNAI1;GNAI2;PAK1;TBK1;GNG2;GNAQ;GNA11;GNB4;AP1S3;RAC1;TLR4
	cytosolic transport (GO:0016482)	13/118	0.00290601	0.0978033	0	0	2.60522	15.217	SPAG9;BECN1;SORT1;CLTC;ZFYVE21;EEA1;LAMP1;KIF16B;TBC1D5;VPS35;RAB6A;RAB5A;EPS15	.	TGF-beta signaling pathway	34547	0.0659896	0.214115	0	0	1.94857	5.29671	ACVR1;TGFB2;ZFYVE9;ID2;THBS1;RHOA;TGFBR1;FBN1
	response to increased oxygen levels (GO:0036296)	44262	0.00290823	0.0978033	0	0	15.6916	91.6423	ATP6V1A;ATP6AP1;ATP6V0D1	.	Intestinal immune network for IgA production	17654	0.0672557	0.215926	0	0	2.43317	6.56775	CD86;TNFSF13;LTBR;ICOSLG;TNFSF13B
	substrate-dependent cell migration, cell extension (GO:0006930)	44262	0.00290823	0.0978033	0	0	15.6916	91.6423	NRP1;SHTN1;OPHN1	.	Hepatitis B	12/162	0.0686688	0.218166	0	0	1.67752	4.49317	MAP2K4;TGFB2;TBK1;TICAM2;ATP6AP1;PRKCA;PIK3CB;MAPK14;TLR4;TGFBR1;IFNAR1;DDB2
	negative regulation of MyD88-independent toll-like receptor signaling pathway (GO:0034128)	44262	0.00290823	0.0978033	0	0	15.6916	91.6423	TICAM2;CD14;TLR4	.	Toxoplasmosis	9/112	0.0712123	0.223893	0	0	1.83071	4.8369	TGFB2;IL10RA;LAMC1;MAPK14;TLR4;LDLR;PIK3CG;GNAI1;GNAI2
	phagosome maturation (GO:0090382)	11841	0.00294319	0.0978033	0	0	4.83854	28.2003	ATP6V1A;RAB43;RAB31;ATP6V1B2;ATP6V0D1;ATP6V1C1	.	Purine metabolism	10/129	0.0719395	0.223893	0	0	1.76108	4.63505	ATIC;GDA;HPRT1;NTPCR;PDE8A;PFAS;XDH;PGM1;PAPSS2;PAPSS1
	negative regulation of receptor-mediated endocytosis (GO:0048261)	44300	0.00301428	0.0978033	0	0	8.37541	48.6142	MTMR2;RAC1;UBQLN2;ARF6	.	Sulfur metabolism	44237	0.0737313	0.226931	0	0	5.22371	13.6199	PAPSS2;PAPSS1
	negative regulation of focal adhesion assembly (GO:0051895)	44300	0.00301428	0.0978033	0	0	8.37541	48.6142	ACVRL1;DLC1;THBS1;CORO1C	.	Serotonergic synapse	9/113	0.0744035	0.226931	0	0	1.81301	4.71066	APP;HTR7;GNG2;GNAQ;GNB4;PRKCA;PLCB1;GNAI1;GNAI2
	positive regulation of mitochondrial fission (GO:0090141)	44300	0.00301428	0.0978033	0	0	8.37541	48.6142	PRKN;PINK1;VPS35;DNM1L	.	Cortisol synthesis and secretion	23894	0.0762492	0.229412	0	0	2.12855	5.47834	SCARB1;GNA11;GNAQ;PLCB1;PDE8A;LDLR
	necroptotic process (GO:0070266)	44300	0.00301428	0.0978033	0	0	8.37541	48.6142	TICAM2;CD14;DNM1L;TLR4	.	Cholesterol metabolism	18384	0.0773695	0.229412	0	0	2.32479	5.94951	SCARB1;NPC2;SORT1;VDAC1;LDLR
	regulation of protein modification by small protein conjugation or removal (GO:1903320)	44300	0.00301428	0.0978033	0	0	8.37541	48.6142	PRKN;PINK1;UBQLN1;TGFBR1	.	Phospholipase D signaling pathway	11/148	0.0774737	0.229412	0	0	1.68293	4.30464	MRAS;INSR;SPHK1;GAB1;PRKCA;PIK3CB;PLD1;PLCB1;PIK3CG;RHOA;ARF6
	positive regulation of cellular metabolic process (GO:0031325)	33909	0.00315582	0.101411	0	0	2.85486	16.4397	RAB1A;CD63;PRELID1;PAX8;TBC1D5;RAB1B;MAPK14;KLF4;THBS1;XDH;RNF41	.	Choline metabolism in cancer	36008	0.0799146	0.234365	0	0	1.86157	4.70381	PCYT1A;SLC44A1;PRKCA;CHPT1;PIK3CB;RAC1;PLD1;WASF2
	positive regulation of phosphorylation (GO:0042327)	19/208	0.00331711	0.104024	0	0	2.12009	12.1029	APP;NRP1;CSF1R;MRE11;FLT3;INSR;KNDC1;PSEN1;BTBD10;THBS1;C3;MARCO;RAP2A;PAK1;PINK1;RAC1;WDFY2;PDE8A;EPHA2	.	cGMP-PKG signaling pathway	12/167	0.0819461	0.238034	0	0	1.62298	4.06019	MEF2A;INSR;GNAQ;GNA11;ATP1B3;VDAC1;ATP2B1;PLCB1;PIK3CG;RHOA;GNAI1;GNAI2
	glycolytic process (GO:0006096)	44339	0.00335044	0.104024	0	0	5.82021	33.1674	LDHA;PGAM1;PGK1;HK2;PGM1	.	Acute myeloid leukemia	24624	0.0855022	0.244203	0	0	2.05854	5.06239	CSF1R;FLT3;PIK3CB;CD14;FCGR1A;DUSP6
	vitamin transport (GO:0051180)	44339	0.00335044	0.104024	0	0	5.82021	33.1674	SLC5A6;SCARB1;TCN2;FOLR2;SLC19A2	.	Mannose type O-glycan biosynthesis	44278	0.0856712	0.244203	0	0	3.13569	7.70514	RXYLT1;POMGNT2;LARGE1
	intracellular pH reduction (GO:0051452)	12206	0.00346029	0.104024	0	0	4.65909	26.4003	ATP6V1A;SLC11A1;DMXL2;ATP6V1B2;ATP6V0D1;ATP6V1C1	.	Viral protein interaction with cytokine and cytokine receptor	8/100	0.087484	0.247061	0	0	1.82091	4.43628	CSF1R;IL10RA;ACKR3;CCR6;LTBR;TNFRSF1B;IL6R;CCR2
	activation of MAPKK activity (GO:0000186)	12206	0.00346029	0.104024	0	0	4.65909	26.4003	RAP1A;KIDINS220;MAP3K20;MAP3K13;TGFBR1;STK3	.	Glycosaminoglycan biosynthesis	19480	0.0939784	0.262967	0	0	2.17914	5.153	DSE;UST;B3GNT2;CHST14;HS6ST1
	regulation of T cell activation (GO:0050863)	16254	0.00357334	0.104024	0	0	3.96881	22.3613	LGALS3;PRELID1;GSN;DUSP3;CD47;SIRPB1;CCR2	.	Growth hormone synthesis, secretion and action	9/119	0.0953718	0.26444	0	0	1.71358	4.02686	MAP2K4;GNAQ;GNA11;PRKCA;PIK3CB;PLCB1;MAPK14;GNAI1;GNAI2
	regulation of smooth muscle cell proliferation (GO:0048660)	16254	0.00357334	0.104024	0	0	3.96881	22.3613	ID2;HMOX1;PPARG;TRIB1;THBS1;AIF1;IL6R	.	Colorectal cancer	31594	0.0986046	0.270941	0	0	1.85471	4.29669	TGFB2;PIK3CB;POLK;RAC1;RHOA;TGFBR1;DDB2
	mitotic nuclear envelope disassembly (GO:0007077)	16254	0.00357334	0.104024	0	0	3.96881	22.3613	NUP205;NUP155;LMNA;NUP43;VRK1;PRKCA;NUP160	.	Amyotrophic lateral sclerosis	22/364	0.112617	0.30668	0	0	1.35016	2.94842	PRKN;BECN1;RAB1A;NUP205;NUP155;NRG1;DNAH9;TNFRSF1B;MAPK14;NUP160;ACTR1A;TUBB6;PINK1;TBK1;CAT;UBQLN1;VDAC1;NUP43;RAC1;ATF6;RAB5A;UBQLN2
	positive regulation of actin filament bundle assembly (GO:0032233)	16254	0.00357334	0.104024	0	0	3.96881	22.3613	NRP1;PAK1;TPM1;RAC1;RHOA;TGFBR1;S100A10	.	Hypertrophic cardiomyopathy	33055	0.117893	0.317555	0	0	1.76495	3.77343	PRKAB2;TGFB2;SGCA;TPM4;SGCB;TPM1;LMNA
	phagocytosis (GO:0006909)	14/135	0.0035778	0.104024	0	0	2.43527	13.7179	MSR1;GSN;ANXA3;CSNK1A1;SLC11A1;AIF1;CORO1C;C3;VAMP7;PECAM1;CD14;CD302;FCGR1A;DOCK1	.	Glutathione metabolism	20941	0.118693	0.317555	0	0	2.01109	4.28608	G6PD;GSTA4;IDH1;SMS;MGST1
	viral life cycle (GO:0019058)	12/107	0.00357953	0.104024	0	0	2.65641	14.9623	RAB43;RAB1A;NUP205;CTBP2;NUP155;RAB1B;NMT2;VPS37A;NUP43;EPS15;NUP160;NECTIN1	.	Morphine addiction	33420	0.123001	0.326219	0	0	1.74385	3.65435	GRK3;GNG2;GNB4;PRKCA;PDE8A;GNAI1;GNAI2
	intracellular lipid transport (GO:0032365)	44301	0.00396297	0.109827	0	0	7.61361	42.1091	CPT1A;PRKAB2;NPC2;MID1IP1	.	Hippo signaling pathway	11/163	0.128155	0.336959	0	0	1.51565	3.11393	TGFB2;DLG1;PAK1;RASSF4;PARD3;ID2;CTNNA1;YWHAG;TGFBR1;AMOT;STK3
	dermatan sulfate proteoglycan biosynthetic process (GO:0050651)	44301	0.00396297	0.109827	0	0	7.61361	42.1091	VCAN;UST;DSE;CHST14	.	Notch signaling pathway	21671	0.132086	0.338385	0	0	1.93641	3.91987	CTBP2;NUMB;HES1;PSEN1;RBPJ
	positive regulation of muscle cell differentiation (GO:0051149)	12571	0.00404198	0.109827	0	0	4.49246	24.758	MEF2A;SPAG9;CTNNA1;NRG1;MAPK14;PLCB1	.	VEGF signaling pathway	21671	0.132086	0.338385	0	0	1.93641	3.91987	SPHK1;PRKCA;PIK3CB;RAC1;MAPK14
	ventricular cardiac muscle tissue morphogenesis (GO:0055010)	12571	0.00404198	0.109827	0	0	4.49246	24.758	TGFB2;TPM1;PKP2;NRG1;RBPJ;TGFBR1	.	Salivary secretion	34151	0.133547	0.338385	0	0	1.70312	3.42889	CST3;GNAQ;ATP1B3;PRKCA;ATP2B1;PLCB1;LYZ
	macromolecule catabolic process (GO:0009057)	12571	0.00404198	0.109827	0	0	4.49246	24.758	SH3GLB1;BECN1;KIF16B;PPT1;TPP1;LGMN	.	Chronic myeloid leukemia	27912	0.134245	0.338385	0	0	1.79302	3.60055	TGFB2;CTBP2;PIK3CB;POLK;TGFBR1;DDB2
	regulation of endocytosis (GO:0030100)	25447	0.00407297	0.109827	0	0	3.14983	17.3347	SCAMP5;SCARB1;LGALS3;CD63;MTMR2;OPHN1;BMP2K;LDLR;RAB5A	.	Gastric acid secretion	27912	0.134245	0.338385	0	0	1.79302	3.60055	GNAQ;ATP1B3;PRKCA;PLCB1;GNAI1;GNAI2
	actin nucleation (GO:0045010)	44340	0.00407499	0.109827	0	0	5.51359	30.3407	ACTR3;ACTR2;SCIN;ARPC5;IQGAP2	.	Epstein-Barr virus infection	13/202	0.136277	0.340693	0	0	1.44094	2.87188	MAP2K4;PIK3CB;RBPJ;MAPK14;DDB2;SAP30;TBK1;HES1;RAC1;POLK;VIM;CD44;IFNAR1
	transition metal ion homeostasis (GO:0055076)	44340	0.00407499	0.109827	0	0	5.51359	30.3407	PRKN;SLC11A1;HFE;HMOX1;FTL	.	Mineral absorption	22037	0.139026	0.342423	0	0	1.9011	3.75104	FTH1;HMOX1;ATP1B3;ATP2B1;FTL
	ATP generation from ADP (GO:0006757)	44340	0.00407499	0.109827	0	0	5.51359	30.3407	LDHA;PGAM1;PGK1;HK2;PGM1	.	Diabetic cardiomyopathy	13/203	0.139905	0.342423	0	0	1.43328	2.81895	G6PD;TGFB2;INSR;SLC2A1;PRKCA;PIK3CB;MAPK14;TGFBR1;GYS1;PDK4;VDAC1;RAC1;PLCB1
	platelet degranulation (GO:0002576)	13/124	0.00446535	0.111289	0	0	2.46361	13.3316	CFD;APP;CD63;TGFB2;APLP2;ANXA5;F13A1;LHFPL2;THBS1;F5;LAMP2;PSAP;PECAM1	.	Leishmaniasis	28277	0.140337	0.342423	0	0	1.76768	3.4712	C3;TGFB2;FCGR2A;FCGR1A;MAPK14;TLR4
	positive regulation of intracellular signal transduction (GO:1902533)	35/479	0.00448134	0.111289	0	0	1.66983	9.03015	PRKN;CD86;CSF1R;BECN1;APP;GOLT1B;FLT3;PIK3CB;NOD2;THBS1;PIK3CG;RASD2;TBK1;TFG;HMOX1;CD14;DNM1L;TGFB2;TICAM2;PLK2;INSR;GAB1;SHISA5;NRG1;TNFRSF1B;ZDHHC17;RHOA;MID2;TGFBR1;PINK1;GOLPH3;P2RX4;S100A4;LTBR;EPHA2	.	Gastric cancer	10/149	0.145668	0.349215	0	0	1.5061	2.90139	FRAT1;TGFB2;RXRA;CSNK1A1;GAB1;CTNNA1;PIK3CB;POLK;TGFBR1;DDB2
	macroautophagy (GO:0016236)	12/110	0.00448666	0.111289	0	0	2.57468	13.9204	PRKN;BECN1;PRKAB2;PINK1;TBC1D5;LAMP2;UBQLN1;VDAC1;VPS37A;STAM;VPS36;ATG7	.	FoxO signaling pathway	9/131	0.14648	0.349215	0	0	1.54405	2.96591	PRKAB2;TGFB2;INSR;PLK2;CAT;HOMER3;PIK3CB;MAPK14;TGFBR1
	positive regulation of tumor necrosis factor biosynthetic process (GO:0042535)	44263	0.00449551	0.111289	0	0	12.5526	67.8429	THBS1;TLR4;CCR2	.	Synaptic vesicle cycle	28642	0.146556	0.349215	0	0	1.74303	3.34723	ATP6V1A;CLTC;ATP6V1B2;ATP6V0D1;STX2;ATP6V1C1
	regulation of nitrogen compound metabolic process (GO:0051171)	44263	0.00449551	0.111289	0	0	12.5526	67.8429	SCARB1;CACYBP;LDLR	.	Phosphatidylinositol signaling system	35612	0.155916	0.366392	0	0	1.62708	3.02382	MTMR2;IPMK;PIP4K2B;PRKCA;PIK3CB;PLCB1;MTM1
	cellular biogenic amine catabolic process (GO:0042402)	44263	0.00449551	0.111289	0	0	12.5526	67.8429	SLC44A1;HNMT;ALDH7A1	.	Pentose phosphate pathway	44285	0.156167	0.366392	0	0	2.32188	4.31134	G6PD;TKT;PGM1
	regulation of response to oxidative stress (GO:1902882)	44263	0.00449551	0.111289	0	0	12.5526	67.8429	PRKN;SELENON;PINK1	.	Inflammatory mediator regulation of TRP channels	35977	0.161763	0.375338	0	0	1.60912	2.9312	IL1R1;GNAQ;PRKCA;IL1RAP;PIK3CB;PLCB1;MAPK14
	regulation of dendritic cell antigen processing and presentation (GO:0002604)	44263	0.00449551	0.111289	0	0	12.5526	67.8429	SLC11A1;NOD2;THBS1	.	Carbohydrate digestion and absorption	17258	0.166825	0.375338	0	0	1.9444	3.48205	ATP1B3;PIK3CB;PLCB1;HK2
	regulation of amyloid fibril formation (GO:1905906)	44263	0.00449551	0.111289	0	0	12.5526	67.8429	APP;PSEN1;LDLR	.	Other types of O-glycan biosynthesis	17258	0.166825	0.375338	0	0	1.9444	3.48205	GALNT1;EOGT;COLGALT1;GALNT10
	coronary vasculature morphogenesis (GO:0060977)	44263	0.00449551	0.111289	0	0	12.5526	67.8429	NRP1;SPRED1;TGFBR1	.	Pyruvate metabolism	17258	0.166825	0.375338	0	0	1.9444	3.48205	LDHA;GLO1;ALDH7A1;ALDH9A1
	regulation of MyD88-independent toll-like receptor signaling pathway (GO:0034127)	44263	0.00449551	0.111289	0	0	12.5526	67.8429	TICAM2;CD14;TLR4	.	Galactose metabolism	44286	0.167394	0.375338	0	0	2.23884	4.00171	GAA;HK2;PGM1
	pyruvate metabolic process (GO:0006090)	16984	0.00461243	0.112516	0	0	3.76488	20.2513	LDHA;SLC16A1;GLO1;PGAM1;PGK1;HK2;PGM1	.	GnRH secretion	23498	0.168302	0.375338	0	0	1.77184	3.15741	GNA11;GNAQ;PRKCA;PIK3CB;PLCB1
	nuclear envelope disassembly (GO:0051081)	16984	0.00461243	0.112516	0	0	3.76488	20.2513	NUP205;NUP155;LMNA;NUP43;VRK1;PRKCA;NUP160	.	Oxytocin signaling pathway	10/154	0.168594	0.375338	0	0	1.45342	2.58747	RYR1;PRKAB2;MAPK7;GNAQ;PRKCA;PLCB1;PIK3CG;RHOA;GNAI1;GNAI2
	post-Golgi vesicle-mediated transport (GO:0006892)	21398	0.00469125	0.11361	0	0	3.35788	18.0052	RABIF;VAMP7;KIF16B;SORT1;GOPC;SCAMP1;CCDC93;EPS15	.	Cushing syndrome	10/155	0.173376	0.380444	0	0	1.44332	2.52912	RAP1B;SCARB1;RAP1A;GNAQ;GNA11;PLCB1;PDE8A;LDLR;GNAI1;GNAI2
	positive regulation of protein phosphorylation (GO:0001934)	31/412	0.00475217	0.114257	0	0	1.72155	9.20882	ACVRL1;CSF1R;APP;NRP1;MRE11;FLT3;HFE;CREBL2;KNDC1;C3;PAK1;TBK1;RAP1A;RAC1;S1PR2;FNIP2;PDE8A;IL6R;ACVR1;TGFB2;SPHK1;INSR;TNFRSF1B;TGFBR1;MARCO;PINK1;RAP2A;WDFY2;LTBR;CD44;EPHA2	.	AGE-RAGE signaling pathway in diabetic complications	7/100	0.173744	0.380444	0	0	1.57435	2.75537	TGFB2;PRKCA;PIK3CB;RAC1;PLCB1;MAPK14;TGFBR1
	organophosphate ester transport (GO:0015748)	44341	0.00490484	0.115828	0	0	5.23764	27.8513	SCARB1;PRELID1;SCP2;NPC2;LDLR	.	Kaposi sarcoma-associated herpesvirus infection	12/193	0.174995	0.380444	0	0	1.38793	2.41917	C3;CD86;MAP2K4;BECN1;TBK1;GNG2;GNB4;RAC1;PIK3CB;MAPK14;PIK3CG;IFNAR1
	long-chain fatty acid transport (GO:0015909)	44341	0.00490484	0.115828	0	0	5.23764	27.8513	CPT1A;PRKAB2;ACSL1;MID1IP1;PPARG	.	Valine, leucine and isoleucine degradation	17624	0.175877	0.380444	0	0	1.90011	3.30233	ALDH6A1;AUH;ALDH7A1;ALDH9A1
	activation of GTPase activity (GO:0090630)	30956	0.00492695	0.115828	0	0	2.83873	15.0823	TBCK;TBC1D2;RABGAP1L;TBC1D5;TBC1D8;TBC1D9;TBC1D12;TBC1D15;EPHA2;CORO1C	.	AMPK signaling pathway	8/120	0.184284	0.394776	0	0	1.49417	2.52706	GYS1;CPT1A;PRKAB2;INSR;PPARG;PIK3CB;HMGCR;PPP2R3A
	cardiac epithelial to mesenchymal transition (GO:0060317)	44302	0.00509477	0.115828	0	0	6.97878	36.8447	TGFB2;SPRY1;RBPJ;TGFBR1	.	Ether lipid metabolism	17989	0.185092	0.394776	0	0	1.85779	3.13391	PLA2G12A;AGPS;CHPT1;PLD1
	G-protein coupled acetylcholine receptor signaling pathway (GO:0007213)	44302	0.00509477	0.115828	0	0	6.97878	36.8447	GNA15;GNA11;GNAQ;PLCB1	.	Long-term potentiation	24593	0.191699	0.40603	0	0	1.68584	2.78471	RAP1B;RAP1A;GNAQ;PRKCA;PLCB1
	artery development (GO:0060840)	44302	0.00509477	0.115828	0	0	6.97878	36.8447	ACVRL1;NRP1;HES1;TGFBR1	.	ErbB signaling pathway	31199	0.193335	0.406232	0	0	1.588	2.60961	MAP2K4;PAK1;GAB1;NRG1;PRKCA;PIK3CB
	programmed necrotic cell death (GO:0097300)	44302	0.00509477	0.115828	0	0	6.97878	36.8447	TICAM2;CD14;DNM1L;TLR4	.	Malaria	18354	0.194459	0.406232	0	0	1.81731	2.9759	TGFB2;PECAM1;TLR4;THBS1
	regulation of actin nucleation (GO:0051125)	44302	0.00509477	0.115828	0	0	6.97878	36.8447	GSN;SCIN;ARFIP1;ARPIN	.	Fatty acid biosynthesis	44245	0.198049	0.407561	0	0	2.61076	4.22745	ACSL1;ACSL6
	regulation of receptor-mediated endocytosis (GO:0048259)	13302	0.00541777	0.121543	0	0	4.19252	21.8769	HFE;PPT1;BMP2K;PIK3CB;RAC1;ARF6	.	Other glycan degradation	44245	0.198049	0.407561	0	0	2.61076	4.22745	MANBA;MAN2B1
	negative regulation of cysteine-type endopeptidase activity (GO:2000117)	26543	0.00541887	0.121543	0	0	2.99937	15.6503	CAST;CST3;SFN;DHCR24;TNFRSF1B;KLF4;THBS1;SH3RF1;CD44	.	Fc epsilon RI signaling pathway	24959	0.199743	0.407561	0	0	1.65899	2.67218	MAP2K4;PRKCA;PIK3CB;RAC1;MAPK14
	toll-like receptor signaling pathway (GO:0002224)	31686	0.0058244	0.128938	0	0	2.76374	14.2214	TICAM2;IRAK2;UBE2D3;TLR7;CD14;TLR5;TLR4;CTSS;CTSB;LGMN	.	Insulin secretion	31564	0.20044	0.407561	0	0	1.56807	2.52026	GNA11;GNAQ;SLC2A1;ATP1B3;PRKCA;PLCB1
	regulation of NF-kappaB import into nucleus (GO:0042345)	44342	0.00584776	0.128938	0	0	4.98796	25.6466	APP;SPHK1;TLR7;TLR4;RHOA	.	Renin secretion	25324	0.207899	0.418921	0	0	1.63298	2.56493	GNAQ;PLCB1;GNAI1;CTSB;GNAI2
	regulation of epithelial cell migration (GO:0010632)	17715	0.00586431	0.128938	0	0	3.58085	18.4015	TGFB2;GLIPR2;CTSH;DOCK1;ARSB;RAB11A;CORO1C	.	Neomycin, kanamycin and gentamicin biosynthesis	44201	0.208774	0.418921	0	0	5.21909	8.17573	HK2
	regulation of lipid metabolic process (GO:0019216)	11/100	0.00598641	0.130762	0	0	2.59715	13.2929	LACTB;CPT1A;RXRA;ACSL1;NPC2;ID2;OPA3;MID1IP1;PSAP;PPARG;HMGCR	.	Calcium signaling pathway	14/240	0.211275	0.421169	0	0	1.29662	2.01572	RYR1;SPHK1;TACR3;PRKCA;PHKB;ATP2B1;PHKA2;GNA15;HTR7;P2RX4;GNAQ;GNA11;VDAC1;PLCB1
	phosphorylation (GO:0016310)	29/386	0.00630712	0.132428	0	0	1.71707	8.6988	ACVRL1;APP;PIK3CB;PIK3CG;STK3;PAK1;TBK1;GNPTAB;IRAK2;PGK1;MAP3K20;NEK1;MAP4K5;FNIP2;ACVR1;TGFB2;DAPK1;CSNK1A1;PLK2;INSR;PRKCA;VRK1;PHKB;PHKA2;TGFBR1;PINK1;FER;BMP2K;MAP3K13	.	Viral carcinogenesis	12/203	0.220596	0.436895	0	0	1.31457	1.98687	C3;DLG1;GSN;SCIN;TBPL1;RAC1;PIK3CB;LTBR;RBPJ;ATP6V0D1;RHOA;YWHAG
	protein mannosylation (GO:0035268)	44303	0.00642425	0.132428	0	0	6.44161	32.5152	DPY19L1;DPY19L3;POMGNT2;LARGE1	.	GABAergic synapse	32660	0.222304	0.437437	0	0	1.51115	2.27234	GNG2;GNB4;PRKCA;GLUL;GNAI1;GNAI2
	regulation of T cell migration (GO:2000404)	44303	0.00642425	0.132428	0	0	6.44161	32.5152	APP;CCR6;AIF1;RHOA	.	Wnt signaling pathway	10/166	0.229894	0.447442	0	0	1.34077	1.97112	VANGL1;FRAT1;CTBP2;CSNK1A1;PRKCA;CACYBP;PSEN1;RAC1;PLCB1;RHOA
	regulation of lamellipodium organization (GO:1902743)	44303	0.00642425	0.132428	0	0	6.44161	32.5152	FER;RAC1;CD44;EPHA2	.	Steroid biosynthesis	44247	0.232174	0.447442	0	0	2.32043	3.38845	DHCR24;LSS
	positive regulation of nitrogen compound metabolic process (GO:0051173)	44303	0.00642425	0.132428	0	0	6.44161	32.5152	APP;MAPK7;PAX8;KLF4	.	Non-small cell lung cancer	26420	0.232983	0.447442	0	0	1.55962	2.27204	RXRA;PRKCA;PIK3CB;POLK;DDB2
	cellular response to oxygen levels (GO:0071453)	44264	0.00651534	0.132428	0	0	10.46	52.6513	ATP6V1A;ATP6AP1;ATP6V0D1	.	Fanconi anemia pathway	19815	0.233257	0.447442	0	0	1.67157	2.43316	FANCM;USP1;HES1;POLK
	positive regulation of autophagosome assembly (GO:2000786)	44264	0.00651534	0.132428	0	0	10.46	52.6513	SH3GLB1;PIP4K2B;RAB3GAP1	.	Retrograde endocannabinoid signaling	9/148	0.237294	0.452342	0	0	1.35399	1.94766	GNG2;GNAQ;GNB4;PRKCA;PLCB1;MAPK14;GRIA3;GNAI1;GNAI2
	neuron projection organization (GO:0106027)	44264	0.00651534	0.132428	0	0	10.46	52.6513	APP;INSR;PSEN1	.	African trypanosomiasis	13575	0.238799	0.452384	0	0	1.84317	2.63966	GNAQ;PRKCA;PLCB1
	regulation of oxidative stress-induced cell death (GO:1903201)	44264	0.00651534	0.132428	0	0	10.46	52.6513	PRKN;PINK1;UBQLN1	.	Caffeine metabolism	44202	0.244981	0.458401	0	0	4.17505	5.87252	XDH
	vitamin transmembrane transport (GO:0035461)	44264	0.00651534	0.132428	0	0	10.46	52.6513	SLC5A6;SCARB1;SLC19A2	.	Vitamin B6 metabolism	44202	0.244981	0.458401	0	0	4.17505	5.87252	PDXK
	mitochondrion morphogenesis (GO:0070584)	44264	0.00651534	0.132428	0	0	10.46	52.6513	NUBPL;DNM1L;MTM1	.	Protein processing in endoplasmic reticulum	10/171	0.257657	0.475624	0	0	1.29879	1.76132	PRKN;OS9;EDEM1;UBE2D3;CAPN2;UBQLN1;SEC62;ATF6;UGGT1;UBQLN2
	regulation of reactive oxygen species metabolic process (GO:2000377)	18080	0.00657782	0.132428	0	0	3.49541	17.5611	PRKN;PINK1;RAC1;MAPK14;THBS1;XDH;RNF41	.	Human papillomavirus infection	18/331	0.258189	0.475624	0	0	1.2035	1.62962	ATP6V1A;ATP6AP1;CSNK1A1;PSEN1;LAMC1;PIK3CB;PPP2R3A;RBPJ;THBS1;DLG1;TBK1;PARD3;ATP6V1B2;TBPL1;HES1;ATP6V0D1;ATP6V1C1;IFNAR1
	protein autoubiquitination (GO:0051865)	18080	0.00657782	0.132428	0	0	3.49541	17.5611	PRKN;RNF11;UBE2D3;ERCC8;RAD18;RNF41;DDB2	.	Thyroid hormone synthesis	27515	0.258864	0.475624	0	0	1.49254	2.0171	PAX8;GNAQ;ATP1B3;PRKCA;PLCB1
	negative regulation of cell-matrix adhesion (GO:0001953)	44343	0.00691134	0.137486	0	0	4.76099	23.684	ACVRL1;ADAM15;DLC1;THBS1;CORO1C	.	Pathways of neurodegeneration	25/475	0.262614	0.479624	0	0	1.16323	1.55533	RYR1;PRKN;BECN1;RAB1A;APP;DNAH9;PSEN1;TUBB6;FRAT1;ACTR1A;TBK1;CAPN2;RAC1;GRIA3;CSNK1A1;PRKCA;TNFRSF1B;MAPK14;PINK1;GNAQ;CAT;VDAC1;PLCB1;ATF6;RAB5A
	negative regulation of smooth muscle cell proliferation (GO:0048662)	44343	0.00691134	0.137486	0	0	4.76099	23.684	TPM1;HMOX1;PPARG;TRIB1;AIF1	.	Terpenoid backbone biosynthesis	44249	0.266613	0.48403	0	0	2.08817	2.76047	ICMT;HMGCR
	myeloid leukocyte differentiation (GO:0002573)	18445	0.00735389	0.143723	0	0	3.41394	16.7711	CSF1R;BATF3;GLO1;SNX10;PPARG;MAPK14;EPHA2	.	PI3K-Akt signaling pathway	19/354	0.268995	0.485464	0	0	1.18687	1.55843	CSF1R;FLT3;INSR;PRKCA;LAMC1;PIK3CB;PPP2R3A;THBS1;PIK3CG;GYS1;RXRA;GNG2;GNB4;RAC1;TLR4;IL6R;YWHAG;EPHA2;IFNAR1
	regulation of blood vessel endothelial cell migration (GO:0043535)	18445	0.00735389	0.143723	0	0	3.41394	16.7711	ACVRL1;P2RX4;PRKCA;PPARG;PRCP;THBS1;EPHA2	.	Endometrial cancer	21276	0.273711	0.489074	0	0	1.54742	2.00497	CTNNA1;PIK3CB;POLK;DDB2
	heart morphogenesis (GO:0003007)	18445	0.00735389	0.143723	0	0	3.41394	16.7711	ACVRL1;ACVR1;TGFB2;INSR;DLC1;HES1;TGFBR1	.	Dilated cardiomyopathy	35217	0.276006	0.489074	0	0	1.39311	1.79339	TGFB2;SGCA;TPM4;SGCB;TPM1;LMNA
	positive regulation of angiogenesis (GO:0045766)	11/103	0.00745561	0.144814	0	0	2.51206	12.306	RAMP2;ANXA3;SPHK1;GAB1;HMOX1;CTSH;AGGF1;PRKCA;KLF4;THBS1;HK2	.	Arrhythmogenic right ventricular cardiomyopathy	28246	0.276481	0.489074	0	0	1.45093	1.86534	SGCA;SGCB;LMNA;PKP2;CTNNA1
	negative regulation of extrinsic apoptotic signaling pathway (GO:2001237)	28004	0.00771986	0.144814	0	0	2.81971	13.715	ACVR1;LGALS3;MAPK7;PEA15;TMBIM1;HMOX1;THBS1;SH3RF1;TGFBR1	.	Systemic lupus erythematosus	8/135	0.277409	0.489074	0	0	1.31665	1.68829	CD86;C3;C1QB;C1QA;FCGR2A;FCGR1A;C2;C1QC
	iron ion homeostasis (GO:0055072)	23224	0.00776498	0.144814	0	0	3.05182	14.8261	ATP6V1A;ATP6AP1;HFE;FTH1;SLC11A1;HMOX1;ATP6V0D1;FTL	.	cAMP signaling pathway	12/216	0.286164	0.50161	0	0	1.22995	1.5389	RAP1B;PAK1;RAP1A;ATP1B3;RAC1;PIK3CB;ATP2B1;PLD1;RHOA;GNAI1;GRIA3;GNAI2
	positive regulation of protein modification process (GO:0031401)	15/163	0.0079471	0.144814	0	0	2.13255	10.3107	APP;CSF1R;INSR;KNDC1;C3;MARCO;RAP2A;PAK1;PINK1;DLC1;WDFY2;RAC1;PDE8A;ATG7;RAB3GAP1	.	Homologous recombination	15036	0.288842	0.503411	0	0	1.64881	2.04761	MRE11;BRCC3;TOPBP1
	glucan catabolic process (GO:0009251)	44304	0.00796503	0.144814	0	0	5.98118	28.9052	GAA;PHKB;PHKA2;PGM1	.	Viral myocarditis	22007	0.294367	0.510124	0	0	1.492	1.82461	CD86;SGCA;SGCB;RAC1
	heart trabecula morphogenesis (GO:0061384)	44304	0.00796503	0.144814	0	0	5.98118	28.9052	TGFB2;NRG1;RBPJ;TGFBR1	.	Tryptophan metabolism	15401	0.301496	0.51762	0	0	1.60644	1.92612	CAT;ALDH7A1;ALDH9A1
	glycogen catabolic process (GO:0005980)	44304	0.00796503	0.144814	0	0	5.98118	28.9052	GAA;PHKB;PHKA2;PGM1	.	Human T-cell leukemia virus 1 infection	12/219	0.302086	0.51762	0	0	1.21193	1.45074	NRP1;MAP2K4;TGFB2;DLG1;IL1R1;IL1R2;SLC2A1;TBPL1;VDAC1;PIK3CB;LTBR;TGFBR1
	glycogen biosynthetic process (GO:0005978)	44304	0.00796503	0.144814	0	0	5.98118	28.9052	GYS1;GBE1;PGM5;PGM1	.	Necroptosis	9/159	0.304531	0.518894	0	0	1.25397	1.49095	TICAM2;FTH1;CAPN2;VDAC1;DNM1L;GLUL;TLR4;FTL;IFNAR1
	regulation of peptidase activity (GO:0052547)	44304	0.00796503	0.144814	0	0	5.98118	28.9052	CST3;CSTB;PINK1;CTSH	.	Sulfur relay system	44204	0.312507	0.529525	0	0	2.98187	3.4683	MOCS2
	establishment of epithelial cell polarity (GO:0090162)	44304	0.00796503	0.144814	0	0	5.98118	28.9052	GOLPH3;OPHN1;PARD3;RHOA	.	Focal adhesion	11/201	0.3146	0.530127	0	0	1.21009	1.39941	RAP1B;PAK1;RAP1A;CAPN2;PRKCA;RAC1;LAMC1;PIK3CB;DOCK1;THBS1;RHOA
	glucan biosynthetic process (GO:0009250)	44304	0.00796503	0.144814	0	0	5.98118	28.9052	GYS1;GBE1;PGM5;PGM1	.	Longevity regulating pathway	6/102	0.324167	0.543247	0	0	1.30562	1.47078	PRKAB2;CLPB;INSR;CAT;PPARG;PIK3CB
	positive regulation of vasculature development (GO:1904018)	11/104	0.00800316	0.144814	0	0	2.48492	11.997	RAMP2;RAP1A;ANXA3;SPHK1;GAB1;HMOX1;CTSH;AGGF1;PRKCA;THBS1;HK2	.	Basal transcription factors	16497	0.339552	0.561352	0	0	1.49146	1.61097	TAF4B;TBPL1;GTF2F2
	organelle assembly (GO:0070925)	28/376	0.00806443	0.144814	0	0	1.69963	8.19273	RAB1A;BECN1;ARL6;CEP19;RAB1B;SNX10;HAUS7;UBQLN1;NEK1;POC1B;VPS36;ATG7;ACTR3;ACTR2;GSN;STARD9;RFX2;TRAPPC8;VPS37A;HAUS6;STAM;RAB11A;TMEM237;TTC30A;HYLS1;CEP162;WDPCP;ATP6V0D1	.	C-type lectin receptor signaling pathway	6/104	0.340492	0.561352	0	0	1.27884	1.37778	PAK1;MRAS;PIK3CB;CLEC4E;MAPK14;RHOA
	negative regulation of endocytosis (GO:0045806)	44344	0.00810301	0.144814	0	0	4.55375	21.9287	SCAMP5;LGALS3;MTMR2;RAC1;ARF6	.	NF-kappa B signaling pathway	6/104	0.340492	0.561352	0	0	1.27884	1.37778	TICAM2;IL1R1;CD14;LTBR;TLR4;TNFSF13B
	regulation of lipid biosynthetic process (GO:0046890)	44344	0.00810301	0.144814	0	0	4.55375	21.9287	C3;PRKAB2;MID1IP1;PDK4;CREBL2	.	Inflammatory bowel disease	23833	0.346679	0.568402	0	0	1.36935	1.45063	TGFB2;NOD2;TLR5;TLR4
	positive regulation of phosphate metabolic process (GO:0045937)	44344	0.00810301	0.144814	0	0	4.55375	21.9287	NRP1;APP;PSEN1;THBS1;BTBD10	.	Biosynthesis of unsaturated fatty acids	44254	0.352067	0.568402	0	0	1.6701	1.74347	SCP2;HACD2
	positive regulation of cell motility (GO:2000147)	16/179	0.00819466	0.145673	0	0	2.06604	9.92584	ACVR1;SPAG9;CSF1R;SEMA3C;INSR;SPHK1;RDX;TACR3;PRKCA;THBS1;TGFBR1;CXCL16;FER;PAK1;NUMB;CTSH	.	Fatty acid elongation	44254	0.352067	0.568402	0	0	1.6701	1.74347	PPT1;HACD2
	positive regulation of protein polymerization (GO:0032273)	23590	0.00852805	0.150798	0	0	2.99716	14.2797	PAK1;PINK1;TPPP3;FER;CDC42EP4;SLAIN2;RAC1;ARF6	.	Type II diabetes mellitus	16862	0.352223	0.568402	0	0	1.4567	1.52006	INSR;PIK3CB;HK2
	lipid transport (GO:0006869)	33512	0.0086276	0.151755	0	0	2.59246	12.3214	SCARB1;PRELID1;RXRA;SCP2;NPC2;ABCA3;PSAP;SLCO1B3;AKR1C4;LDLR	.	Th17 cell differentiation	6/107	0.365124	0.584797	0	0	1.24066	1.24999	RXRA;IL1R1;IL1RAP;MAPK14;IL6R;TGFBR1
	positive regulation of cytoplasmic transport (GO:1903651)	44265	0.0089938	0.15414	0	0	8.96523	42.2371	PRKN;MTMR2;RDX	.	Cell adhesion molecules	8/148	0.366217	0.584797	0	0	1.19357	1.19898	CD86;VCAN;SELPLG;PECAM1;ICOSLG;CD99;NECTIN2;NECTIN1
	detection of bacterium (GO:0016045)	44265	0.0089938	0.15414	0	0	8.96523	42.2371	NOD2;NLRC4;CD1D	.	Insulin resistance	6/108	0.373358	0.593094	0	0	1.22843	1.21028	GYS1;CPT1A;PRKAB2;INSR;SLC2A1;PIK3CB
	positive regulation of smooth muscle cell migration (GO:0014911)	44265	0.0089938	0.15414	0	0	8.96523	42.2371	NRP1;DOCK4;AIF1	.	Amino sugar and nucleotide sugar metabolism	17593	0.377462	0.596508	0	0	1.39181	1.35602	UAP1;HK2;PGM1
	endothelial tube morphogenesis (GO:0061154)	44265	0.0089938	0.15414	0	0	8.96523	42.2371	ACVRL1;RBPJ;RHOA	.	PD-L1 expression and PD-1 checkpoint pathway in cancer	32629	0.385485	0.606045	0	0	1.24287	1.18477	BATF3;TICAM2;PIK3CB;MAPK14;TLR4
	positive regulation of vacuole organization (GO:0044090)	44265	0.0089938	0.15414	0	0	8.96523	42.2371	SH3GLB1;PIP4K2B;RAB3GAP1	.	Influenza A	9/172	0.388603	0.607816	0	0	1.15317	1.08997	TBK1;NLRX1;PRKCA;VDAC1;TLR7;PIK3CB;TLR4;RAB11A;IFNAR1
	positive regulation of mitotic cell cycle (GO:0045931)	19176	0.00910622	0.15443	0	0	3.26187	15.3269	GEN1;APP;DUSP3;SPHK1;INSR;PRKCA;HES1	.	Ascorbate and aldarate metabolism	10990	0.401741	0.619403	0	0	1.49092	1.35965	ALDH7A1;ALDH9A1
	extracellular matrix disassembly (GO:0022617)	28734	0.00911793	0.15443	0	0	2.73769	12.8603	ADAM15;CAPN2;HTRA1;MMP19;LAMC1;LCP1;CTSS;CD44;FBN1	.	Glyoxylate and dicarboxylate metabolism	10990	0.401741	0.619403	0	0	1.49092	1.35965	CAT;GLUL
	positive regulation of cytokine biosynthetic process (GO:0042108)	14763	0.00914933	0.15443	0	0	3.69851	17.3611	CD86;HMOX1;TLR7;THBS1;TLR4;CCR2	.	Cysteine and methionine metabolism	18323	0.40249	0.619403	0	0	1.33245	1.21264	LDHA;AHCY;SMS
	TRIF-dependent toll-like receptor signaling pathway (GO:0035666)	44345	0.00942995	0.158366	0	0	4.36378	20.3521	TBK1;TICAM2;UBE2D3;CD14;TLR4	.	TNF signaling pathway	6/112	0.406307	0.619403	0	0	1.18183	1.06441	MAP2K4;PIK3CB;NOD2;DNM1L;TNFRSF1B;MAPK14
	protein targeting to lysosome (GO:0006622)	44305	0.00972967	0.159395	0	0	5.58214	25.8597	AP3M1;GNPTAB;NCOA4;LAMP2	.	Vascular smooth muscle contraction	7/133	0.40762	0.619403	0	0	1.16	1.041	PLA2G12A;RAMP2;GNAQ;GNA11;PRKCA;PLCB1;RHOA
	positive regulation of mononuclear cell migration (GO:0071677)	44305	0.00972967	0.159395	0	0	5.58214	25.8597	LGALS3;MOSPD2;AIF1;CCR2	.	mTOR signaling pathway	8/154	0.408197	0.619403	0	0	1.14416	1.02517	ATP6V1A;INSR;ATP6V1B2;PRKCA;PIK3CB;FNIP2;ATP6V1C1;RHOA
	positive regulation of lipid storage (GO:0010884)	44305	0.00972967	0.159395	0	0	5.58214	25.8597	C3;MSR1;SCARB1;OSBPL11	.	Small cell lung cancer	33725	0.412924	0.620765	0	0	1.19982	1.06123	RXRA;LAMC1;PIK3CB;POLK;DDB2
	regulation of mitochondrial fission (GO:0090140)	44305	0.00972967	0.159395	0	0	5.58214	25.8597	PRKN;PINK1;VPS35;DNM1L	.	Ovarian steroidogenesis	18688	0.414898	0.620765	0	0	1.30462	1.1477	SCARB1;INSR;LDLR
	negative regulation of cell junction assembly (GO:1901889)	44305	0.00972967	0.159395	0	0	5.58214	25.8597	ACVRL1;DLC1;THBS1;CORO1C	.	Non-alcoholic fatty liver disease	8/155	0.4152	0.620765	0	0	1.13632	0.998817	PRKAB2;RXRA;INSR;PPARG;PIK3CB;RAC1;MAPK14;IL6R
	regulation of ERK1 and ERK2 cascade (GO:0070372)	20/247	0.00987765	0.160366	0	0	1.85642	8.57199	APP;NRP1;CSF1R;DUSP3;ATP6AP1;FLT3;INSR;PRKCA;NOD2;DUSP6;MARCO;DLG1;RAP1A;GLIPR2;ACKR3;SPRY1;TLR4;PDE8A;CD44;EPHA2	.	Cellular senescence	8/156	0.422199	0.62815	0	0	1.12858	0.973149	TGFB2;MRE11;MRAS;CAPN2;VDAC1;PIK3CB;MAPK14;TGFBR1
	cell-cell junction assembly (GO:0007043)	29099	0.00988491	0.160366	0	0	2.69844	12.458	RAMP2;DLG1;PARD3;CDH10;EPB41L3;PKP2;CTNNA1;PRKCA;RHOA	.	Insulin signaling pathway	7/137	0.437728	0.648093	0	0	1.12407	0.928657	GYS1;PRKAB2;INSR;PHKB;PIK3CB;PHKA2;HK2
	proteolysis involved in cellular protein catabolic process (GO:0051603)	34243	0.0100009	0.161191	0	0	2.52972	11.6496	PRKN;SCPEP1;CAPN2;CTSH;CTSF;CTSS;CTSC;CTSB;RNF41;LGMN	.	Fructose and mannose metabolism	12086	0.449538	0.657881	0	0	1.34643	1.07652	HK2;KHK
	protein phosphorylation (GO:0006468)	33/470	0.0100322	0.161191	0	0	1.5966	7.34748	ACVRL1;CSF1R;APP;USP15;FLT3;PIK3CB;PIK3CG;STK3;PAK1;TBK1;IRAK2;MAP3K20;NEK1;MAP4K5;FNIP2;ACVR1;TGFB2;DAPK1;CSNK1A1;PLK2;INSR;PRKCA;VRK1;PHKB;MAPK14;PHKA2;TGFBR1;PINK1;FER;BMP2K;TLR7;MAP3K13;TLR4	.	SNARE interactions in vesicular transport	12086	0.449538	0.657881	0	0	1.34643	1.07652	VAMP7;STX2
	monocarboxylic acid transport (GO:0015718)	19541	0.0100887	0.161323	0	0	3.19079	14.666	SLC5A6;RXRA;SLC16A1;SLCO1B3;SLC38A7;AKR1C4;SLC16A5	.	Glioma	27485	0.45081	0.657881	0	0	1.17586	0.93682	PRKCA;PIK3CB;POLK;DDB2
	JNK cascade (GO:0007254)	24320	0.0102206	0.162654	0	0	2.89351	13.262	SPAG9;MAP2K4;IRAK2;MAP3K20;NOD2;TRIB1;MAP4K5;MAP3K13	.	Non-homologous end-joining	44209	0.456089	0.662416	0	0	1.73897	1.3652	MRE11
	peptide transport (GO:0015833)	15128	0.0103132	0.163349	0	0	3.59264	16.434	SNX4;RAMP2;RAP1A;ZFYVE9;PPT1;SCAMP1	.	Propanoate metabolism	12451	0.464987	0.672028	0	0	1.30429	0.99875	LDHA;ALDH6A1
	MyD88-independent toll-like receptor signaling pathway (GO:0002756)	44346	0.0108991	0.171814	0	0	4.18901	18.9305	TBK1;TICAM2;UBE2D3;CD14;TLR4	.	Glycerophospholipid metabolism	35916	0.467115	0.672028	0	0	1.12206	0.85409	PLA2G12A;PCYT1A;MBOAT1;CHPT1;PLD1
	cellular response to growth factor stimulus (GO:0071363)	13/139	0.0113821	0.172149	0	0	2.16861	9.70608	ACVR1;ACVRL1;NRP1;RAMP2;KIDINS220;PTPN12;MAPK14;KLF4;TGFBR1;RAP1A;MAPK7;PDE8A;CD44	.	Thyroid hormone signaling pathway	6/121	0.479595	0.684364	0	0	1.08882	0.80008	RXRA;SLC2A1;ATP1B3;PRKCA;PIK3CB;PLCB1
	negative regulation of macromolecule metabolic process (GO:0010605)	12/124	0.0114104	0.172149	0	0	2.25119	10.0701	ACVRL1;PRKN;APP;MSR1;MTMR2;TGFB2;PINK1;CNOT7;ID2;KLF4;LDLR;XDH	.	Nicotinate and nicotinamide metabolism	12816	0.480177	0.684364	0	0	1.2647	0.927781	NADK2;NMNAT1
	vacuolar acidification (GO:0007035)	44306	0.0117296	0.172149	0	0	5.23299	23.264	SLC11A1;DMXL2;PPT1;ATP6V0D1	.	Melanogenesis	5/101	0.493646	0.699097	0	0	1.08682	0.767229	GNAQ;PRKCA;PLCB1;GNAI1;GNAI2
	dopamine metabolic process (GO:0042417)	44306	0.0117296	0.172149	0	0	5.23299	23.264	PRKN;TGFB2;GCH1;COMT	.	Mucin type O-glycan biosynthesis	13181	0.495098	0.699097	0	0	1.22743	0.862885	GALNT1;GALNT10
	positive regulation of T cell migration (GO:2000406)	44306	0.0117296	0.172149	0	0	5.23299	23.264	APP;AIF1;RHOA;CCR2	.	Thiamine metabolism	44211	0.504751	0.709442	0	0	1.49039	1.01896	NTPCR
	regulation of fibroblast growth factor receptor signaling pathway (GO:0040036)	44306	0.0117296	0.172149	0	0	5.23299	23.264	GPC1;SPRY1;THBS1;DUSP6	.	Alanine, aspartate and glutamate metabolism	13547	0.509744	0.711749	0	0	1.1923	0.803429	GLUL;ASRGL1
	regulation of transport (GO:0051049)	44306	0.0117296	0.172149	0	0	5.23299	23.264	PRKN;NRP1;SLC2A1;RAB11A	.	Protein digestion and absorption	5/103	0.511059	0.711749	0	0	1.06453	0.714589	KCNE3;SLC3A1;ATP1B3;PRCP;SLC36A4
	Arp2/3 complex-mediated actin nucleation (GO:0034314)	44306	0.0117296	0.172149	0	0	5.23299	23.264	ACTR3;ACTR2;ARPC5;IQGAP2	.	T cell receptor signaling pathway	5/104	0.519673	0.720456	0	0	1.05372	0.68972	DLG1;PAK1;PIK3CB;MAPK14;RHOA
	response to lipopolysaccharide (GO:0032496)	14/155	0.0118093	0.172149	0	0	2.08764	9.26677	CD86;SCARB1;TICAM2;GCH1;SLC11A1;TNFRSF1B;MAPK14;RHOA;FER;CD14;LTBR;TRIB1;TLR4;IFNAR1	.	Glycerolipid metabolism	22341	0.533046	0.732337	0	0	1.07912	0.678925	MBOAT1;ALDH7A1;ALDH9A1
	regulation of long-term neuronal synaptic plasticity (GO:0048169)	44266	0.0119505	0.172149	0	0	7.84416	34.7259	APP;NEURL1;RAB5A	.	Steroid hormone biosynthesis	22341	0.533046	0.732337	0	0	1.07912	0.678925	SRD5A3;AKR1C4;COMT
	purine nucleobase metabolic process (GO:0006144)	44266	0.0119505	0.172149	0	0	7.84416	34.7259	GDA;DPYD;HPRT1	.	Chemical carcinogenesis	11/239	0.535529	0.732449	0	0	1.00638	0.628485	PAQR8;SULT1A1;RXRA;GSTA4;MGST1;EPHX3;PRKCA;PIK3CB;KLF4;GNAI1;GNAI2
	mitochondrion distribution (GO:0048311)	44266	0.0119505	0.172149	0	0	7.84416	34.7259	MEF2A;DNM1L;MTM1	.	Nitrogen metabolism	44213	0.549063	0.745764	0	0	1.30395	0.781774	GLUL
	transcytosis (GO:0045056)	44266	0.0119505	0.172149	0	0	7.84416	34.7259	CLTC;VPS35;RAB5A	.	Glycine, serine and threonine metabolism	14642	0.551972	0.745764	0	0	1.098	0.652494	PGAM1;ALDH7A1
	cell part morphogenesis (GO:0032990)	44266	0.0119505	0.172149	0	0	7.84416	34.7259	NUBPL;DNM1L;MTM1	.	Drug metabolism	5/108	0.553453	0.745764	0	0	1.01259	0.599027	GSTA4;DPYD;MGST1;HPRT1;XDH
	fatty acid transmembrane transport (GO:1902001)	44266	0.0119505	0.172149	0	0	7.84416	34.7259	CPT1A;PRKAB2;MID1IP1	.	Lysine degradation	23071	0.555044	0.745764	0	0	1.04304	0.614044	COLGALT1;ALDH7A1;ALDH9A1
	low-density lipoprotein receptor particle metabolic process (GO:0032799)	44266	0.0119505	0.172149	0	0	7.84416	34.7259	CLTC;PPARG;VLDLR	.	Bladder cancer	15008	0.565466	0.756435	0	0	1.06979	0.609892	DAPK1;THBS1
	hepatocyte growth factor receptor signaling pathway (GO:0048012)	44266	0.0119505	0.172149	0	0	7.84416	34.7259	NRP1;PAK1;RAC1	.	ECM-receptor interaction	32234	0.576693	0.768085	0	0	0.993205	0.546705	LAMC1;CD47;THBS1;CD44
	regulation of tumor necrosis factor biosynthetic process (GO:0042534)	44266	0.0119505	0.172149	0	0	7.84416	34.7259	THBS1;TLR4;CCR2	.	Hepatitis C	7/157	0.581837	0.771566	0	0	0.973164	0.527032	SCARB1;TBK1;RXRA;PIK3CB;LDLR;YWHAG;IFNAR1
	regulation of lamellipodium morphogenesis (GO:2000392)	44266	0.0119505	0.172149	0	0	7.84416	34.7259	ARPIN;CD44;CORO1C	.	Aminoacyl-tRNA biosynthesis	24167	0.58685	0.774368	0	0	0.993212	0.529368	LARS1;NARS2;EARS2
	carnitine shuttle (GO:0006853)	44266	0.0119505	0.172149	0	0	7.84416	34.7259	CPT1A;PRKAB2;MID1IP1	.	Fat digestion and absorption	15738	0.591567	0.774368	0	0	1.0175	0.534167	SCARB1;PLA2G12A
	negative regulation of cysteine-type endopeptidase activity involved in apoptotic process (GO:0043154)	25051	0.0121503	0.173531	0	0	2.79677	12.3349	SFN;DHCR24;NLRC4;TNFRSF1B;KLF4;THBS1;SH3RF1;CD44	.	Porphyrin and chlorophyll metabolism	15738	0.591567	0.774368	0	0	1.0175	0.534167	HMOX1;EARS2
	positive regulation of T cell activation (GO:0050870)	25051	0.0121503	0.173531	0	0	2.79677	12.3349	CD86;CLECL1;CD47;NOD2;CD1D;AIF1;SIRPB1;CCR2	.	Estrogen signaling pathway	6/137	0.601521	0.784034	0	0	0.95503	0.485436	GNAQ;PIK3CB;PLCB1;GNAI1;FKBP5;GNAI2
	positive regulation of cell proliferation (GO:0008284)	30/424	0.0123541	0.174364	0	0	1.6081	7.06563	CD86;CSF1R;SLC35F6;FLT3;NOD2;LAMC1;RBPJ;AIF1;THBS1;TNFSF13B;PAK1;HMOX1;CTSH;HES1;S1PR2;IL6R;TGFB2;SPHK1;INSR;TNFSF13;TBC1D8;NRG1;TGFBR1;FER;CNOT7;CCPG1;ID2;ACER3;CD47;FOLR2	.	Vasopressin-regulated water reabsorption	16103	0.604172	0.784137	0	0	0.99322	0.500481	RAB5A;RAB11A
	positive regulation of protein metabolic process (GO:0051247)	35339	0.0123652	0.174364	0	0	2.44109	10.7234	PRKN;APP;RAB1A;MAPK7;RAB1B;PLK2;PSEN1;KLF4;ATG7;RNF41	.	One carbon pool by folate	44216	0.608216	0.786042	0	0	1.09789	0.545899	ATIC
	ciliary basal body-plasma membrane docking (GO:0097711)	35339	0.0123652	0.174364	0	0	2.44109	10.7234	ACTR1A;HAUS7;CEP152;NPHP1;CEP162;HAUS6;RPGRIP1L;CKAP5;YWHAG;RAB11A	.	ABC transporters	16469	0.616479	0.790026	0	0	0.970071	0.469253	ABCB10;ABCA3
	ephrin receptor signaling pathway (GO:0048013)	30195	0.0124784	0.175028	0	0	2.58714	11.3414	ACTR3;ACTR2;EFNB1;PAK1;RAC1;PSEN1;ARPC5;RHOA;EPHA2	.	Glycosphingolipid biosynthesis	16469	0.616479	0.790026	0	0	0.970071	0.469253	NAGA;B3GNT2
	negative regulation of blood vessel endothelial cell migration (GO:0043537)	44347	0.0125169	0.175028	0	0	4.02768	17.644	ACVRL1;PPARG;KLF4;THBS1;RHOA	.	Pantothenate and CoA biosynthesis	44217	0.626158	0.796717	0	0	1.04294	0.488256	DPYD
	regulation of I-kappaB kinase/NF-kappaB signaling (GO:0043122)	17/204	0.0127155	0.177063	0	0	1.91314	8.35074	PRKN;NLRX1;TICAM2;GOLT1B;PLK2;SHISA5;NOD2;ZDHHC17;RHOA;MID2;PINK1;TBK1;TFG;HMOX1;S100A4;NLRP1;LTBR	.	RIG-I-like receptor signaling pathway	25628	0.626925	0.796717	0	0	0.93372	0.435981	TBK1;NLRX1;MAPK14
	regulation of ATP metabolic process (GO:1903578)	15858	0.0129489	0.178823	0	0	3.39809	14.7706	NUP205;PINK1;NUP155;PGAM1;NUP43;NUP160	.	Nucleotide excision repair	17199	0.640208	0.807408	0	0	0.926859	0.413344	ERCC8;DDB2
	negative regulation of ERBB signaling pathway (GO:1901185)	15858	0.0129489	0.178823	0	0	3.39809	14.7706	NRG1;SPRY1;STAM;PTPN12;EPS15;LGMN	.	Signaling pathways regulating pluripotency of stem cells	6/143	0.64307	0.807408	0	0	0.912915	0.403053	ACVR1;ZFHX3;ID2;PIK3CB;KLF4;MAPK14
	regulation of endothelial cell migration (GO:0010594)	25416	0.0132096	0.180928	0	0	2.75077	11.9021	ACVRL1;NRP1;SCARB1;ANXA3;PRKCA;PRCP;THBS1;EPHA2	.	Arginine biosynthesis	44218	0.64328	0.807408	0	0	0.993227	0.438188	GLUL
	negative regulation of angiogenesis (GO:0016525)	25416	0.0132096	0.180928	0	0	2.75077	11.9021	SPRED1;TGFB2;PGK1;PPARG;KLF4;THBS1;AMOT;CCR2	.	Melanoma	26359	0.645931	0.807414	0	0	0.90656	0.396224	PIK3CB;POLK;DDB2
	establishment of protein localization to membrane (GO:0090150)	30560	0.0134462	0.183378	0	0	2.55204	10.9969	GOLPH3;RAB31;ZDHHC19;ICMT;ZDHHC20;ARL6;PARD3;RAB11A;RAB3GAP1	.	Protein export	44219	0.659617	0.81182	0	0	0.948031	0.394471	SEC62
	cellular iron ion homeostasis (GO:0006879)	20637	0.0134982	0.183378	0	0	2.99497	12.8939	ATP6V1A;ATP6AP1;FTH1;SLC11A1;HMOX1;ATP6V0D1;FTL	.	Proximal tubule bicarbonate reclamation	44219	0.659617	0.81182	0	0	0.948031	0.394471	ATP1B3
	ventricular septum morphogenesis (GO:0060412)	44307	0.0139753	0.187809	0	0	4.9249	21.0316	ACVR1;TGFB2;HES1;TGFBR1	.	Renin-angiotensin system	44219	0.659617	0.81182	0	0	0.948031	0.394471	PRCP
	positive regulation of leukocyte cell-cell adhesion (GO:1903039)	44307	0.0139753	0.187809	0	0	4.9249	21.0316	CD47;SIRPB1;CD44;CCR2	.	mRNA surveillance pathway	35886	0.661421	0.81182	0	0	0.887078	0.366686	NUDT21;RNGTT;PAPOLG;PPP2R3A
	protein homooligomerization (GO:0051260)	16/190	0.013993	0.187809	0	0	1.93431	8.25795	RYR1;GCH1;MGST1;NLRC4;FGFRL1;EHD4;RXRA;CAT;HMOX1;STOM;GOPC;HPRT1;TMCC1;POLK;DNM1L;MICU1	.	Cocaine addiction	17930	0.662764	0.81182	0	0	0.887325	0.364988	GNAI1;GNAI2
	positive regulation of transcription factor import into nucleus (GO:0042993)	11810	0.0142899	0.188147	0	0	3.87831	16.4758	APP;SPHK1;TLR7;TLR4;RHOA	.	Breast cancer	6/147	0.669274	0.816038	0	0	0.886829	0.356117	FRAT1;CSNK1A1;HES1;PIK3CB;POLK;DDB2
	vascular endothelial growth factor receptor signaling pathway (GO:0048010)	25781	0.0143349	0.188147	0	0	2.70626	11.4882	NRP1;PIK3CB;RAC1;SHB;MAPK14;DOCK1;WASF2;RHOA	.	N-Glycan biosynthesis	18295	0.673609	0.816038	0	0	0.868793	0.343265	ALG8;SRD5A3
	positive regulation of proteasomal ubiquitin-dependent protein catabolic process (GO:0032436)	25781	0.0143349	0.188147	0	0	2.70626	11.4882	RNF144A;PSMD10;PRKN;CSNK1A1;SUMO2;UBQLN1;TRIB1;UBQLN2	.	Cell cycle	5/124	0.675379	0.816038	0	0	0.875704	0.343698	ORC5;TGFB2;ORC6;SFN;YWHAG
	Rab protein signal transduction (GO:0032482)	25781	0.0143349	0.188147	0	0	2.70626	11.4882	RAB43;RAB1A;RAB31;RAB1B;RAB18;RAB6A;RAB5A;RAB11A	.	Progesterone-mediated oocyte maturation	4/100	0.67691	0.816038	0	0	0.868505	0.338905	PIK3CB;MAPK14;GNAI1;GNAI2
	positive regulation of interleukin-8 production (GO:0032757)	16224	0.0144293	0.188147	0	0	3.30849	14.023	FCN1;TLR7;NOD2;CD14;TLR5;TLR4	.	Metabolism of xenobiotics by cytochrome P450	27820	0.681852	0.818759	0	0	0.856705	0.328069	AKR7A2;GSTA4;MGST1
	negative regulation of immune response (GO:0050777)	16224	0.0144293	0.188147	0	0	3.30849	14.023	LGALS3;TGFB2;FER;NLRX1;NOD2;CCR2	.	alpha-Linolenic acid metabolism	44221	0.690085	0.825396	0	0	0.868937	0.322324	PLA2G12A
	adherens junction organization (GO:0034332)	16224	0.0144293	0.188147	0	0	3.30849	14.023	RAMP2;CDH10;CTNND1;CTNNA1;NECTIN2;NECTIN1	.	Antigen processing and presentation	28550	0.698767	0.832515	0	0	0.833772	0.298856	CTSS;CTSB;LGMN
	positive regulation of supramolecular fiber organization (GO:1902905)	30926	0.0144685	0.188147	0	0	2.51788	10.6652	APP;PAK1;FER;CDC42EP4;SLAIN2;RAC1;PSEN1;COLGALT1;ARF6	.	Glycosylphosphatidylinositol (GPI)-anchor biosynthesis	44222	0.704281	0.83258	0	0	0.834136	0.292429	PIGK
	small GTPase mediated signal transduction (GO:0007264)	36434	0.0151276	0.194207	0	0	2.35843	9.88475	SHTN1;ARHGAP31;MRAS;PLK2;RAB18;ARHGAP18;SHOC2;IPCEF1;PLD1;MAPK14	.	Maturity onset diabetes of the young	44222	0.704281	0.83258	0	0	0.834136	0.292429	HES1
	regulation of interleukin-8 biosynthetic process (GO:0045414)	44267	0.0153994	0.194207	0	0	6.97222	29.098	TLR7;KLF4;TLR4	.	Natural killer cell mediated cytotoxicity	5/131	0.72117	0.849254	0	0	0.826749	0.270248	PAK1;PRKCA;PIK3CB;RAC1;IFNAR1
	positive regulation of peptidase activity (GO:0010952)	44267	0.0153994	0.194207	0	0	6.97222	29.098	PRELID1;PINK1;CTSH	.	Phototransduction	44224	0.730755	0.853731	0	0	0.772267	0.242243	GNAT1
	regulation of sequestering of triglyceride (GO:0010889)	44267	0.0153994	0.194207	0	0	6.97222	29.098	PPARG;ABHD5;OSBPL11	.	Hedgehog signaling pathway	20486	0.732817	0.853731	0	0	0.772017	0.239988	GRK3;CSNK1A1
	positive regulation of mRNA metabolic process (GO:1903313)	44267	0.0153994	0.194207	0	0	6.97222	29.098	NUDT21;CNOT7;PRR5L	.	Oxidative phosphorylation	5/133	0.733369	0.853731	0	0	0.813745	0.252347	ATP6V1A;ATP6AP1;ATP6V1B2;ATP6V0D1;ATP6V1C1
	negative regulation of fibroblast growth factor receptor signaling pathway (GO:0040037)	44267	0.0153994	0.194207	0	0	6.97222	29.098	GPC1;SPRY1;THBS1	.	Linoleic acid metabolism	44225	0.74309	0.861758	0	0	0.744647	0.221114	PLA2G12A
	carbohydrate derivative transport (GO:1901264)	44267	0.0153994	0.194207	0	0	6.97222	29.098	SCARB1;NPC2;VLDLR	.	Huntington disease	12/306	0.747795	0.86393	0	0	0.849368	0.246848	BECN1;ACTR1A;TUBB6;GNAQ;CLTC;TBPL1;TAF4B;VDAC1;PPARG;DNAH9;PLCB1;GRIA3
	regulation of cholesterol storage (GO:0010885)	44267	0.0153994	0.194207	0	0	6.97222	29.098	MSR1;SCARB1;PPARG	.	Citrate cycle (TCA cycle)	44226	0.75486	0.867057	0	0	0.718932	0.20218	IDH1
	phosphatidylcholine metabolic process (GO:0046470)	26146	0.0155283	0.195096	0	0	2.66317	11.0923	PLA2G12A;PCYT1A;SLC44A1;ABHD3;PNPLA8;MBOAT1;PLBD1;CHPT1	.	JAK-STAT signaling pathway	6/162	0.756188	0.867057	0	0	0.800922	0.22383	IL10RA;CSF2RB;STAM;PIK3CB;IL6R;IFNAR1
	protein localization to plasma membrane (GO:0072659)	12/130	0.0161462	0.20156	0	0	2.13604	8.81346	EFR3A;DLG1;RAP2A;RAMP2;GOLPH3;RAB31;EPB41L3;RDX;PKP2;ATP1B3;RAB11A;S100A10	.	Circadian rhythm	44227	0.766092	0.867128	0	0	0.694931	0.185166	PRKAB2
	positive regulation of cell morphogenesis involved in differentiation (GO:0010770)	21367	0.016186	0.20156	0	0	2.87721	11.8645	NRP1;CUX1;PLXNC1;RAC1;DOCK1;RHOA;S100A10	.	RNA polymerase	44227	0.766092	0.867128	0	0	0.694931	0.185166	POLR1F
	negative regulation of mitochondrion organization (GO:0010823)	12175	0.0162237	0.20156	0	0	3.7396	15.4119	PSMD10;PRKN;SLC35F6;PRELID1;PINK1	.	Cardiac muscle contraction	31837	0.766453	0.867128	0	0	0.744087	0.197914	TPM4;TPM1;ATP1B3
	early endosome to late endosome transport (GO:0045022)	44308	0.0164757	0.203933	0	0	4.65106	19.0966	EEA1;BECN1;KIF16B;RAB5A	.	Measles	5/139	0.767621	0.867128	0	0	0.777062	0.205501	TBK1;TLR7;PIK3CB;TLR4;IFNAR1
	regulation of protein kinase B signaling (GO:0051896)	14/163	0.017684	0.217905	0	0	1.97472	7.96817	CD86;INSR;GAB1;NRG1;PIK3CB;THBS1;PIK3CG;TGFBR1;RNF41;RASD2;PINK1;XDH;PHLDA3;EPHA2	.	Ubiquitin mediated proteolysis	5/140	0.772991	0.869972	0	0	0.771266	0.198591	PRKN;COP1;UBE2D3;ERCC8;DDB2
	regulation of generation of precursor metabolites and energy (GO:0043467)	16954	0.017735	0.217905	0	0	3.14274	12.6722	NUP205;PINK1;NUP155;PGAM1;NUP43;NUP160	.	Basal cell carcinoma	23043	0.790098	0.885955	0	0	0.683174	0.160955	POLK;DDB2
	extracellular matrix organization (GO:0030198)	18/229	0.0182663	0.222687	0	0	1.79499	7.1848	APP;TGFB2;HTRA1;LAMC1;THBS1;CTSS;TGFBR1;FAM234B;VCAN;ADAM15;CAPN2;PECAM1;MMP19;CD47;TGFBI;LCP1;CD44;FBN1	.	Alzheimer disease	14/369	0.799807	0.893558	0	0	0.819809	0.183133	APP;RTN3;BECN1;CSNK1A1;INSR;PSEN1;PIK3CB;FRAT1;TUBB6;GNAQ;CAPN2;VDAC1;PLCB1;ATF6
	epithelial tube morphogenesis (GO:0060562)	12540	0.018324	0.222687	0	0	3.61046	14.4402	ACVRL1;ACVR1;CSF1R;PAK1;HES1	.	Prion disease	10/273	0.805862	0.897036	0	0	0.79079	0.170686	RYR1;C1QB;C1QA;TUBB6;VDAC1;RAC1;LAMC1;PIK3CB;MAPK14;C1QC
	positive regulation of chemokine production (GO:0032722)	12540	0.018324	0.222687	0	0	3.61046	14.4402	CSF1R;HMOX1;TLR7;IL6R;TLR4	.	IL-17 signaling pathway	34394	0.810088	0.897377	0	0	0.686596	0.144606	TBK1;MAPK7;MAPK14
	glycerophospholipid biosynthetic process (GO:0046474)	14/164	0.0185515	0.224635	0	0	1.96145	7.8207	ARF3;MTMR2;PLA2G12A;PCYT1A;SLC44A1;ABHD3;ABHD5;PIK3CB;PLD1;PIK3CG;MTM1;PIP4K2B;CHPT1;RAB5A	.	DNA replication	13150	0.814995	0.897377	0	0	0.595499	0.121823	POLA1
	regulation of protein targeting to mitochondrion (GO:1903214)	32387	0.0191366	0.226896	0	0	2.38989	9.45477	SH3GLB1;PRKN;PINK1;UBE2D3;NRG1;RHOU;DPH6;HES1;HNMT	.	Tyrosine metabolism	13150	0.814995	0.897377	0	0	0.595499	0.121823	COMT
	vesicle-mediated transport between endosomal compartments (GO:0098927)	44309	0.0192389	0.226896	0	0	4.40603	17.4074	EEA1;BECN1;KIF16B;RAB5A	.	Prostate cancer	35490	0.82657	0.905812	0	0	0.664579	0.126583	IL1R2;PIK3CB;ETV5
	cellular nitrogen compound biosynthetic process (GO:0044271)	44309	0.0192389	0.226896	0	0	4.40603	17.4074	GCH1;SPR;SPHK1;ACER3	.	Amphetamine addiction	25235	0.830284	0.905812	0	0	0.621798	0.115646	PRKCA;GRIA3
	positive regulation of cell junction assembly (GO:1901890)	44309	0.0192389	0.226896	0	0	4.40603	17.4074	NRP1;NPHP1;RAC1;S100A10	.	Allograft rejection	13881	0.831565	0.905812	0	0	0.56325	0.103889	CD86
	regulation of triglyceride biosynthetic process (GO:0010866)	44268	0.0193493	0.226896	0	0	6.27467	24.7542	C3;SCARB1;LDLR	.	Prolactin signaling pathway	25600	0.836266	0.906187	0	0	0.612622	0.109542	PIK3CB;MAPK14
	phospholipase C-activating dopamine receptor signaling pathway (GO:0060158)	44268	0.0193493	0.226896	0	0	6.27467	24.7542	GNA15;GNA11;GNAQ	.	Thermogenesis	8/232	0.837852	0.906187	0	0	0.742676	0.13139	CPT1A;PRKAB2;ACSL1;ACSL6;PPARG;PLIN1;MAPK14;COA7
	positive regulation of ERAD pathway (GO:1904294)	44268	0.0193493	0.226896	0	0	6.27467	24.7542	EDEM1;UBQLN1;UBQLN2	.	MicroRNAs in cancer	11/310	0.844252	0.909257	0	0	0.764517	0.129436	TGFB2;MAPK7;RDX;TPM1;HMOX1;PRKCA;PIK3CB;VIM;THBS1;RHOA;CD44
	negative regulation of blood pressure (GO:0045776)	44268	0.0193493	0.226896	0	0	6.27467	24.7542	SCPEP1;RNLS;PRCP	.	Nicotine addiction	14611	0.846652	0.909257	0	0	0.53431	0.0889439	GRIA3
	endoplasmic reticulum tubular network organization (GO:0071786)	44268	0.0193493	0.226896	0	0	6.27467	24.7542	RTN3;TMEM33;RAB18	.	Graft-versus-host disease	15342	0.86039	0.920768	0	0	0.508192	0.0764168	CD86
	apical junction assembly (GO:0043297)	12905	0.0205959	0.240669	0	0	3.48993	13.5502	RAMP2;DLG1;PARD3;CTNNA1;RHOA	.	Type I diabetes mellitus	15707	0.86679	0.924374	0	0	0.496066	0.0709168	CD86
	glycoprotein metabolic process (GO:0009100)	17685	0.0215255	0.249786	0	0	2.99277	11.4878	ERP44;MANBA;GOLPH3;EDEM1;MAN2B1;LARGE1	.	Ribosome biogenesis in eukaryotes	3/108	0.876902	0.9319	0	0	0.594612	0.0781079	RIOK1;REXO2;REXO5
	regulation of mitochondrion organization (GO:0010821)	17685	0.0215255	0.249786	0	0	2.99277	11.4878	PRKN;PINK1;GOLPH3;VPS35;VDAC1;DNM1L	.	B cell receptor signaling pathway	29618	0.890495	0.943059	0	0	0.527015	0.0611222	PIK3CB;RAC1
	regulation of apoptotic process (GO:0042981)	50/815	0.0216179	0.24999	0	0	1.38426	5.30758	STEAP3;MRE11;FLT3;SH3RF1;NEK1;CTSH;RAC1;DNM1L;CTSB;PHLDA3;BNIP3L;MAP2K4;DFFA;DAPK1;SPHK1;ANXA4;ANXA5;TNFRSF1B;DUSP6;PAX8;CAT;ATF6;CD44;EPHA2;PRKN;PSMD10;CSF1R;GLO1;PSEN1;NLRC4;NDRG1;THBS1;STK3;PAK1;SCIN;PNMA1;MAP3K20;MAP4K5;ATG7;PRELID1;TGFB2;PLK2;INSR;DHCR24;NET1;PINK1;GOLPH3;NEURL1;PPT1;LTBR	.	Autoimmune thyroid disease	19360	0.916696	0.967447	0	0	0.400459	0.0348316	CD86
	protein tetramerization (GO:0051262)	33117	0.0218409	0.250832	0	0	2.33064	8.91229	RYR1;NUDT21;RXRA;INSR;CAT;HPRT1;HMGCR;DNM1L;S100A10	.	Th1 and Th2 cell differentiation	33635	0.927638	0.969659	0	0	0.462334	0.0347279	RBPJ;MAPK14
	regulation of Ras protein signal transduction (GO:0046578)	33117	0.0218409	0.250832	0	0	2.33064	8.91229	TGFB2;OPHN1;APLP2;RDX;AGAP1;SHOC2;SPRY1;AGFG1;ARF6	.	Pyrimidine metabolism	20455	0.927642	0.969659	0	0	0.378556	0.028433	DPYD
	regulation of programmed cell death (GO:0043067)	20/268	0.0221691	0.25317	0	0	1.69733	6.46524	PRKN;MAP2K4;BNIP3L;PRELID1;DFFA;STEAP3;TGFB2;DAPK1;FLT3;NLRC4;TNFRSF1B;NDRG1;STK3;PAK1;PINK1;PAX8;NEK1;LTBR;MAP4K5;CTSB	.	Alcoholism	5/186	0.931509	0.969659	0	0	0.573857	0.0407151	GNG2;GNB4;SLC29A3;GNAI1;GNAI2
	negative regulation of oxidative stress-induced cell death (GO:1903202)	44310	0.0222717	0.25317	0	0	4.18551	15.9235	PRKN;PINK1;MAPK7;PDE8A	.	RNA transport	5/186	0.931509	0.969659	0	0	0.573857	0.0407151	NUP205;NUP155;SUMO2;NUP43;NUP160
	DNA replication initiation (GO:0006270)	44310	0.0222717	0.25317	0	0	4.18551	15.9235	ORC5;POLA1;ORC6;TOPBP1	.	Parkinson disease	7/249	0.941459	0.974746	0	0	0.60027	0.036211	PRKN;TUBB6;PINK1;VDAC1;ATF6;GNAI1;GNAI2
	transforming growth factor beta receptor signaling pathway (GO:0007179)	27973	0.0225908	0.255822	0	0	2.4667	9.3493	ACVRL1;ACVR1;USP15;TGFB2;ZFYVE9;PARD3;RHOA;TGFBR1	.	Arachidonic acid metabolism	22282	0.942787	0.974746	0	0	0.346918	0.0204387	PLA2G12A
	stress-activated MAPK cascade (GO:0051403)	22828	0.0226581	0.255822	0	0	2.6674	10.1021	MAP2K4;IRAK2;MAP3K20;NOD2;TRIB1;MAPK14;MAP3K13	.	Cytosolic DNA-sensing pathway	23012	0.947917	0.976739	0	0	0.335692	0.0179555	TBK1
	Golgi organization (GO:0007030)	11/121	0.0229237	0.256626	0	0	2.099	7.92497	RAB43;ARHGAP21;RAB1A;SEC23IP;GOLPH3;TICAM2;CSNK1A1;ZW10;TRAPPC11;VRK1;TRAPPC8	.	Neuroactive ligand-receptor interaction	10/341	0.952598	0.978258	0	0	0.626062	0.0304028	C3;HTR7;P2RX4;PARD3;C3AR1;TACR3;TAC3;S1PR2;GRIA3;LTB4R
	glutamate receptor signaling pathway (GO:0007215)	13271	0.023044	0.256626	0	0	3.37717	12.7331	APP;GNAQ;HOMER3;PLCB1;GRIA3	.	Retinol metabolism	24838	0.958822	0.981344	0	0	0.310559	0.0130591	PNPLA4
	secondary alcohol biosynthetic process (GO:1902653)	13271	0.023044	0.256626	0	0	3.37717	12.7331	G6PD;ERG28;DHCR24;HMGCR;LSS	.	RNA degradation	28856	0.975446	0.99502	0	0	0.266608	0.00662812	CNOT7
	inflammatory response (GO:0006954)	19/252	0.0230534	0.256626	0	0	1.71572	6.46818	CSF1R;NLRX1;SLC11A1;PIK3CB;NOD2;NLRC4;LYZ;TNFRSF1B;AIF1;THBS1;LTB4R;PIK3CG;TBK1;DLC1;C3AR1;RAC1;LTBR;FOLR2;TLR4	.	Taste transduction	31413	0.982332	0.996208	0	0	0.244562	0.00435949	PLCB1
	positive regulation of cellular process (GO:0048522)	34/519	0.0231714	0.256626	0	0	1.48004	5.57212	CD86;PSMD10;CSF1R;SLC35F6;MTMR2;FLT3;SMC6;THBS1;CXCL16;TNFSF13B;PAK1;LMNA;CTSH;HES1;S1PR2;IL6R;TGFB2;SPHK1;INSR;RDX;TNFSF13;TBC1D8;NRG1;TGFBR1;FER;CNOT7;P2RX4;CCPG1;PARD3;DLC1;ACER3;CD47;FOLR2;RAD18	.	Oocyte meiosis	2/129	0.983143	0.996208	0	0	0.327	0.00555919	MAPK14;YWHAG
	regulation of fibroblast migration (GO:0010762)	44269	0.0238043	0.256626	0	0	5.70395	21.3207	PRR5L;THBS1;CORO1C	.	Herpes simplex virus 1 infection	11/498	0.998294	0.999996	0	0	0.464688	0.000793281	C3;TBK1;ZNF614;ZNF180;PIK3CB;PILRA;CFP;ZNF235;NECTIN2;IFNAR1;NECTIN1
	modified amino acid transport (GO:0072337)	44269	0.0238043	0.256626	0	0	5.70395	21.3207	SLC5A6;SLC3A1;FOLR2	.	Spliceosome	1/150	0.999131	0.999996	0	0	0.139045	0.00012089	PRPF18
	negative regulation of intrinsic apoptotic signaling pathway by p53 class mediator (GO:1902254)	44269	0.0238043	0.256626	0	0	5.70395	21.3207	PRKN;CD44;ZNF385A	.	Ribosome	1/158	0.999403	0.999996	0	0	0.131904	7.87299e-05	RPL3
	negative regulation of cell migration involved in sprouting angiogenesis (GO:0090051)	44269	0.0238043	0.256626	0	0	5.70395	21.3207	KLF4;THBS1;RHOA	.	Olfactory transduction	1/440	0.999996	0.999996	0	0	0.0464702	1.9508e-07	GRK3
	glycoside metabolic process (GO:0016137)	44269	0.0238043	0.256626	0	0	5.70395	21.3207	AKR7A2;NAGA;AKR1C4	.
	negative regulation of smooth muscle cell migration (GO:0014912)	44269	0.0238043	0.256626	0	0	5.70395	21.3207	TPM1;TRIB1;AIF1	.
	regulation of mRNA catabolic process (GO:0061013)	44269	0.0238043	0.256626	0	0	5.70395	21.3207	CNOT7;PKP1;PRR5L	.
	purine-containing compound catabolic process (GO:0072523)	44269	0.0238043	0.256626	0	0	5.70395	21.3207	GDA;DPYD;XDH	.
	intermediate filament organization (GO:0045109)	44269	0.0238043	0.256626	0	0	5.70395	21.3207	PKP2;PKP1;MTM1	.
	response to cytokine (GO:0034097)	12/138	0.0245977	0.260374	0	0	1.99958	7.40864	CSF1R;TBK1;GCH1;IL1R1;IRAK2;FLT3;SLC11A1;PTPN9;PRKCA;PTPN12;IL6R;CXCL16	.
	negative regulation of apoptotic process (GO:0043066)	32/485	0.0247387	0.260374	0	0	1.49056	5.51417	PRKN;PSMD10;CSF1R;SET;MRE11;FLT3;GLO1;PSEN1;THBS1;SH3RF1;PDK4;CTSH;SFN;BNIP3L;PRELID1;DFFA;PLK2;ANXA4;SPHK1;INSR;ANXA5;PRKCA;DHCR24;TNFRSF1B;KLF4;PINK1;GOLPH3;CAT;PPT1;CD44;LGMN;EPHA2	.
	regulation of lamellipodium assembly (GO:0010591)	44311	0.0255797	0.260374	0	0	3.98599	14.6125	FER;RAC1;WASF2;EPHA2	.
	positive regulation of glucose transport (GO:0010828)	44311	0.0255797	0.260374	0	0	3.98599	14.6125	C3;C2CD5;INSR;CREBL2	.
	cellular response to vascular endothelial growth factor stimulus (GO:0035924)	44311	0.0255797	0.260374	0	0	3.98599	14.6125	NRP1;RAMP2;GAB1;MAPK14	.
	3'-phosphoadenosine 5'-phosphosulfate metabolic process (GO:0050427)	44311	0.0255797	0.260374	0	0	3.98599	14.6125	SULT1A1;SLC26A2;PAPSS2;PAPSS1	.
	peptidyl-tyrosine dephosphorylation (GO:0035335)	44311	0.0255797	0.260374	0	0	3.98599	14.6125	DUSP3;PTPN9;PTPN12;DUSP6	.
	L-amino acid transport (GO:0015807)	44311	0.0255797	0.260374	0	0	3.98599	14.6125	SLC38A7;SLC3A1;SLC36A4;SLC25A13	.
	positive regulation of nitric oxide biosynthetic process (GO:0045429)	44311	0.0255797	0.260374	0	0	3.98599	14.6125	P2RX4;INSR;KLF4;TLR4	.
	positive regulation of nitric oxide metabolic process (GO:1904407)	44311	0.0255797	0.260374	0	0	3.98599	14.6125	P2RX4;INSR;KLF4;TLR4	.
	peptide catabolic process (GO:0043171)	44311	0.0255797	0.260374	0	0	3.98599	14.6125	ERAP2;ERAP1;CTSH;TPP1	.
	positive regulation of smooth muscle cell proliferation (GO:0048661)	13636	0.0256725	0.260374	0	0	3.27146	11.9812	ID2;HMOX1;THBS1;AIF1;IL6R	.
	regulation of peptidyl-threonine phosphorylation (GO:0010799)	13636	0.0256725	0.260374	0	0	3.27146	11.9812	APP;SPRED1;SPHK1;PARD3;S1PR2	.
	regulation of carbohydrate catabolic process (GO:0043470)	13636	0.0256725	0.260374	0	0	3.27146	11.9812	NUP205;NUP155;PGAM1;NUP43;NUP160	.
	organic cyclic compound biosynthetic process (GO:1901362)	13636	0.0256725	0.260374	0	0	3.27146	11.9812	MOCS2;SCP2;GCH1;MOCOS;LSS	.
	receptor internalization (GO:0031623)	18415	0.0258281	0.260374	0	0	2.85644	10.444	RAMP2;GRK3;RAB31;CLTC;ACKR3;RAB5A	.
	regulation of primary metabolic process (GO:0080090)	12/139	0.0258464	0.260374	0	0	1.98373	7.25169	PSMD10;LACTB;CPT1A;RXRA;ACSL1;ID2;OPA3;PSAP;CACYBP;PPARG;HMGCR;LDLR	.
	cellular transition metal ion homeostasis (GO:0046916)	34213	0.0263953	0.260374	0	0	2.24704	8.16703	ATP6V1A;APP;ATP6AP1;FTH1;SLC11A1;HMOX1;SLC39A8;ATP6V0D1;FTL	.
	cellular response to decreased oxygen levels (GO:0036294)	23559	0.0264836	0.260374	0	0	2.57354	9.34511	BNIP3L;PINK1;LMNA;PGK1;UBQLN1;HMOX1;NDRG1	.
	response to lipid (GO:0033993)	12/140	0.0271408	0.260374	0	0	1.96813	7.09848	PAQR8;FER;RXRA;GCH1;SLC11A1;CTSH;PPARG;LTBR;TRIB1;TNFRSF1B;TLR4;IFNAR1	.
	vascular smooth muscle cell differentiation (GO:0035886)	44233	0.0277359	0.260374	0	0	10.4496	37.4622	RAMP2;HES1	.
	regulation of dopamine metabolic process (GO:0042053)	44233	0.0277359	0.260374	0	0	10.4496	37.4622	PRKN;HPRT1	.
	astral microtubule organization (GO:0030953)	44233	0.0277359	0.260374	0	0	10.4496	37.4622	DLG1;RAB11A	.
	response to lipoteichoic acid (GO:0070391)	44233	0.0277359	0.260374	0	0	10.4496	37.4622	CD14;MAPK14	.
	vascular smooth muscle cell development (GO:0097084)	44233	0.0277359	0.260374	0	0	10.4496	37.4622	RAMP2;HES1	.
	choline catabolic process (GO:0042426)	44233	0.0277359	0.260374	0	0	10.4496	37.4622	SLC44A1;ALDH7A1	.
	iron ion import across plasma membrane (GO:0098711)	44233	0.0277359	0.260374	0	0	10.4496	37.4622	STEAP3;HFE	.
	intermediate filament bundle assembly (GO:0045110)	44233	0.0277359	0.260374	0	0	10.4496	37.4622	PKP2;PKP1	.
	negative regulation of cell size (GO:0045792)	44233	0.0277359	0.260374	0	0	10.4496	37.4622	RDX;RHOA	.
	antigen processing and presentation of endogenous peptide antigen (GO:0002483)	44233	0.0277359	0.260374	0	0	10.4496	37.4622	ERAP2;ERAP1	.
	regulation of blood vessel remodeling (GO:0060312)	44233	0.0277359	0.260374	0	0	10.4496	37.4622	CST3;TMBIM1	.
	white fat cell differentiation (GO:0050872)	44233	0.0277359	0.260374	0	0	10.4496	37.4622	CTBP2;PPARG	.
	positive regulation of mitophagy in response to mitochondrial depolarization (GO:0098779)	44233	0.0277359	0.260374	0	0	10.4496	37.4622	PRKN;PINK1	.
	positive regulation of cholesterol storage (GO:0010886)	44233	0.0277359	0.260374	0	0	10.4496	37.4622	MSR1;SCARB1	.
	positive regulation of antigen processing and presentation (GO:0002579)	44233	0.0277359	0.260374	0	0	10.4496	37.4622	SLC11A1;NOD2	.
	monoubiquitinated protein deubiquitination (GO:0035520)	44233	0.0277359	0.260374	0	0	10.4496	37.4622	USP15;USP1	.
	sterol import (GO:0035376)	44233	0.0277359	0.260374	0	0	10.4496	37.4622	SCARB1;LDLR	.
	positive regulation of dendritic cell antigen processing and presentation (GO:0002606)	44233	0.0277359	0.260374	0	0	10.4496	37.4622	SLC11A1;NOD2	.
	astrocyte activation (GO:0048143)	44233	0.0277359	0.260374	0	0	10.4496	37.4622	APP;PSEN1	.
	neutrophil extravasation (GO:0072672)	44233	0.0277359	0.260374	0	0	10.4496	37.4622	PECAM1;PIK3CG	.
	cholesterol import (GO:0070508)	44233	0.0277359	0.260374	0	0	10.4496	37.4622	SCARB1;LDLR	.
	regulation of osteoclast development (GO:2001204)	44233	0.0277359	0.260374	0	0	10.4496	37.4622	ATP6AP1;FBN1	.
	dendritic spine maintenance (GO:0097062)	44233	0.0277359	0.260374	0	0	10.4496	37.4622	MTMR2;INSR	.
	cellular response to lipoteichoic acid (GO:0071223)	44233	0.0277359	0.260374	0	0	10.4496	37.4622	CD14;MAPK14	.
	positive regulation of receptor binding (GO:1900122)	44233	0.0277359	0.260374	0	0	10.4496	37.4622	NRP1;HFE	.
	regulation of protein targeting (GO:1903533)	44233	0.0277359	0.260374	0	0	10.4496	37.4622	PRKN;PINK1	.
	positive regulation of actin filament polymerization (GO:0030838)	18780	0.0281791	0.260519	0	0	2.79281	9.96803	FER;SCIN;GSN;CDC42EP4;RAC1;ARF6	.
	endocardial cushion morphogenesis (GO:0003203)	44270	0.0287646	0.260519	0	0	5.22834	18.5533	ACVR1;ACVRL1;TGFB2	.
	substrate-dependent cell migration (GO:0006929)	44270	0.0287646	0.260519	0	0	5.22834	18.5533	NRP1;SHTN1;OPHN1	.
	regulation of establishment of cell polarity (GO:2000114)	44270	0.0287646	0.260519	0	0	5.22834	18.5533	RAP1B;SHTN1;GSN	.
	mesenchyme morphogenesis (GO:0072132)	44270	0.0287646	0.260519	0	0	5.22834	18.5533	ACVR1;ACVRL1;TGFB2	.
	regulation of clathrin-dependent endocytosis (GO:2000369)	44270	0.0287646	0.260519	0	0	5.22834	18.5533	BMP2K;PIK3CB;UBQLN2	.
	negative regulation of release of cytochrome c from mitochondria (GO:0090201)	44270	0.0287646	0.260519	0	0	5.22834	18.5533	PSMD10;PRKN;PRELID1	.
	negative regulation of signal transduction by p53 class mediator (GO:1901797)	44270	0.0287646	0.260519	0	0	5.22834	18.5533	PSMD10;PRKN;CD44	.
	negative regulation of viral entry into host cell (GO:0046597)	44270	0.0287646	0.260519	0	0	5.22834	18.5533	FCN1;GSN;MID2	.
	amide transport (GO:0042886)	44270	0.0287646	0.260519	0	0	5.22834	18.5533	SLC5A6;SLC38A7;FOLR2	.
	cofactor transport (GO:0051181)	44270	0.0287646	0.260519	0	0	5.22834	18.5533	SLC5A6;PPT1;FOLR2	.
	toll-like receptor 4 signaling pathway (GO:0034142)	44270	0.0287646	0.260519	0	0	5.22834	18.5533	TICAM2;CD14;TLR4	.
	phototransduction, visible light (GO:0007603)	44270	0.0287646	0.260519	0	0	5.22834	18.5533	GNA11;GNAQ;GNAT1	.
	regulation of viral entry into host cell (GO:0046596)	44312	0.0291673	0.262036	0	0	3.80461	13.4482	FCN1;GSN;MID2;NECTIN2	.
	phosphatidylethanolamine acyl-chain remodeling (GO:0036152)	44312	0.0291673	0.262036	0	0	3.80461	13.4482	PLA2G12A;PNPLA8;MBOAT1;PLBD1	.
	apoptotic cell clearance (GO:0043277)	44312	0.0291673	0.262036	0	0	3.80461	13.4482	FCN1;SCARB1;RAC1;THBS1	.
	positive regulation of establishment of protein localization to mitochondrion (GO:1903749)	10/110	0.0292477	0.262054	0	0	2.09779	7.4093	SH3GLB1;PINK1;UBE2D3;SFN;DPH6;NRG1;RHOU;HES1;HNMT;YWHAG	.
	cellular response to hormone stimulus (GO:0032870)	29434	0.0296735	0.26445	0	0	2.32917	8.19285	RAMP2;PAX8;RDX;KLF9;CTSH;AKR1C4;CTSS;CTSB	.
	negative regulation of MAPK cascade (GO:0043409)	29434	0.0296735	0.26445	0	0	2.32917	8.19285	PSMD10;SPRED1;DLG1;DUSP3;PAQR3;SPRY1;TLR4;DUSP6	.
	cilium organization (GO:0044782)	15/192	0.0307842	0.272893	0	0	1.78041	6.19719	ACTR3;ACTR2;GSN;ARL6;CEP19;RFX2;SNX10;TMEM237;TTC30A;NEK1;POC1B;HYLS1;CEP162;WDPCP;ATP6V0D1	.
	positive regulation of GTPase activity (GO:0043547)	15/192	0.0307842	0.272893	0	0	1.78041	6.19719	RABGAP1L;TBC1D8;TBC1D9;CORO1C;NET1;ARHGAP21;TBCK;TBC1D2;RAP1A;TBC1D5;TBC1D12;TBC1D15;RAB3GAP1;EPHA2;S100A10	.
	signal transduction by p53 class mediator (GO:0072331)	14366	0.0314858	0.275525	0	0	3.0787	10.6468	ZNF385C;KRCC1;NDRG1;RRP8;ZNF385A	.
	positive regulation of reactive oxygen species metabolic process (GO:2000379)	14366	0.0314858	0.275525	0	0	3.0787	10.6468	MAPK14;THBS1;XDH;TLR4;RNF41	.
	regulation of coenzyme metabolic process (GO:0051196)	14366	0.0314858	0.275525	0	0	3.0787	10.6468	NUP205;NUP155;PGAM1;NUP43;NUP160	.
	regulation of extrinsic apoptotic signaling pathway via death domain receptors (GO:1902041)	14366	0.0314858	0.275525	0	0	3.0787	10.6468	LGALS3;PEA15;TMBIM1;HMOX1;THBS1	.
	regulation of cell death (GO:0010941)	35309	0.0315824	0.275525	0	0	2.16922	7.49498	PRKN;BNIP3L;BECN1;TBK1;DLC1;VPS35;DHCR24;PDE8A;RAD18	.
	negative regulation of cell death (GO:0060548)	29799	0.0316582	0.275525	0	0	2.29714	7.93147	PRKN;BNIP3L;BECN1;PINK1;VPS35;PDE8A;BTBD10;RAD18	.
	positive regulation of protein targeting to mitochondrion (GO:1903955)	29799	0.0316582	0.275525	0	0	2.29714	7.93147	SH3GLB1;PINK1;UBE2D3;NRG1;RHOU;DPH6;HES1;HNMT	.
	positive regulation of mitochondrion organization (GO:0010822)	11/128	0.0329169	0.281665	0	0	1.97269	6.73432	SH3GLB1;PRKN;PINK1;UBE2D3;VPS35;DPH6;NRG1;RHOU;HES1;HNMT;DNM1L	.
	regulation of protein localization to plasma membrane (GO:1903076)	24654	0.0330103	0.281665	0	0	2.44448	8.33795	DLG1;CLTC;TMBIM1;NUMB;PTPN9;EPHA2;ARF6	.
	phosphatidylinositol phosphorylation (GO:0046854)	44313	0.0330379	0.281665	0	0	3.639	12.4094	EFR3A;ZFYVE21;PIK3CB;PIK3CG	.
	phagosome acidification (GO:0090383)	44313	0.0330379	0.281665	0	0	3.639	12.4094	ATP6V1A;ATP6V1B2;ATP6V0D1;ATP6V1C1	.
	negative regulation of myeloid leukocyte differentiation (GO:0002762)	44313	0.0330379	0.281665	0	0	3.639	12.4094	MAFB;TLR4;FBN1;C1QC	.
	positive regulation of substrate adhesion-dependent cell spreading (GO:1900026)	44313	0.0330379	0.281665	0	0	3.639	12.4094	NRP1;RAC1;DOCK1;S100A10	.
	regulation of autophagy of mitochondrion (GO:1903146)	44313	0.0330379	0.281665	0	0	3.639	12.4094	PRKN;PINK1;VDAC1;DNM1L	.
	endocytic recycling (GO:0032456)	44313	0.0330379	0.281665	0	0	3.639	12.4094	SNX4;EHD4;EPS15;ARF6	.
	protein localization to organelle (GO:0033365)	35674	0.0334583	0.28352	0	0	2.14445	7.28568	LAMP1;ARL6;PAQR3;LMNA;SNX10;RAB6A;RAB11A;CNTLN;ARF6	.
	positive regulation of transmembrane receptor protein serine/threonine kinase signaling pathway (GO:0090100)	30164	0.0337317	0.28352	0	0	2.26598	7.68012	ACVRL1;ACVR1;TGFB2;HFE;RBPJ;THBS1;RNF111;TGFBR1	.
	T cell migration (GO:0072678)	44271	0.0342269	0.28352	0	0	4.82591	16.2862	CCR6;PIK3CG;CXCL16	.
	positive regulation of triglyceride metabolic process (GO:0090208)	44271	0.0342269	0.28352	0	0	4.82591	16.2862	SCARB1;ABHD5;LDLR	.
	positive regulation of G1/S transition of mitotic cell cycle (GO:1900087)	44271	0.0342269	0.28352	0	0	4.82591	16.2862	RDX;PLCB1;AIF1	.
	detection of visible light (GO:0009584)	44271	0.0342269	0.28352	0	0	4.82591	16.2862	GNA11;GNAQ;GNAT1	.
	positive regulation of leukocyte activation (GO:0002696)	44271	0.0342269	0.28352	0	0	4.82591	16.2862	THBS1;TLR4;NECTIN2	.
	regulation of glucose transport (GO:0010827)	44271	0.0342269	0.28352	0	0	4.82591	16.2862	C3;C2CD5;SLC2A1	.
	dendritic cell chemotaxis (GO:0002407)	44271	0.0342269	0.28352	0	0	4.82591	16.2862	CCR6;PIK3CG;CCR2	.
	positive regulation of developmental process (GO:0051094)	10/113	0.0343362	0.28352	0	0	2.03637	6.86572	ACVR1;PRKN;PINK1;INSR;LMNA;VPS35;RBPJ;DNM1L;PLCB1;CORO1C	.
	sensory organ development (GO:0007423)	14732	0.0346767	0.28352	0	0	2.99058	10.0534	TGFB2;MAFB;PAX8;RAB18;ATF6	.
	sterol biosynthetic process (GO:0016126)	14732	0.0346767	0.28352	0	0	2.99058	10.0534	G6PD;ERG28;DHCR24;HMGCR;LSS	.
	negative regulation of ERK1 and ERK2 cascade (GO:0070373)	14732	0.0346767	0.28352	0	0	2.99058	10.0534	DLG1;DUSP3;SPRY1;TLR4;DUSP6	.
	regulation of release of cytochrome c from mitochondria (GO:0090199)	14732	0.0346767	0.28352	0	0	2.99058	10.0534	PSMD10;PRKN;PRELID1;PINK1;DNM1L	.
	regulation of intracellular transport (GO:0032386)	14732	0.0346767	0.28352	0	0	2.99058	10.0534	PRKN;PINK1;FER;LAMP1;LCP1	.
	negative regulation of transport (GO:0051051)	14732	0.0346767	0.28352	0	0	2.99058	10.0534	PRKN;SCAMP5;LGALS3;MTMR2;NRG1	.
	monocarboxylic acid biosynthetic process (GO:0072330)	25020	0.035404	0.28352	0	0	2.40428	8.03251	VCAN;AMACR;SCP2;DSE;UST;CHST14;AKR1C4	.
	response to molecule of bacterial origin (GO:0002237)	36039	0.0354098	0.28352	0	0	2.12025	7.08325	FER;GCH1;SLC11A1;CD14;LTBR;TRIB1;TNFRSF1B;TLR4;IFNAR1	.
	cell morphogenesis involved in differentiation (GO:0000904)	19876	0.0360624	0.28352	0	0	2.61785	8.69782	NRP1;FER;OPHN1;LAMC1;RAC1;EPHA2	.
	intracellular transport of virus (GO:0075733)	19876	0.0360624	0.28352	0	0	2.61785	8.69782	NUP205;NUP155;NMT2;VPS37A;NUP43;NUP160	.
	transport of virus (GO:0046794)	19876	0.0360624	0.28352	0	0	2.61785	8.69782	NUP205;NUP155;NMT2;VPS37A;NUP43;NUP160	.
	hydrogen ion transmembrane transport (GO:1902600)	44314	0.0371938	0.28352	0	0	3.48719	11.4785	ATP6AP1;ATP6V1B2;ATP6V0D1;ATP6V1C1	.
	lytic vacuole organization (GO:0080171)	44314	0.0371938	0.28352	0	0	3.48719	11.4785	GNPTAB;GAA;TPP1;ARSB	.
	dopamine receptor signaling pathway (GO:0007212)	44314	0.0371938	0.28352	0	0	3.48719	11.4785	GNA15;GNG2;GNA11;GNAQ	.
	positive regulation of lipid biosynthetic process (GO:0046889)	44314	0.0371938	0.28352	0	0	3.48719	11.4785	SCARB1;MID1IP1;CREBL2;LDLR	.
	ventricular septum development (GO:0003281)	44314	0.0371938	0.28352	0	0	3.48719	11.4785	ACVR1;TGFB2;HES1;TGFBR1	.
	regulation of cyclic-nucleotide phosphodiesterase activity (GO:0051342)	44234	0.0376669	0.28352	0	0	8.35926	27.4098	MAPK7;GNAT1	.
	bleb assembly (GO:0032060)	44234	0.0376669	0.28352	0	0	8.35926	27.4098	EMP1;EMP3	.
	protein C-linked glycosylation via tryptophan (GO:0018317)	44234	0.0376669	0.28352	0	0	8.35926	27.4098	DPY19L1;DPY19L3	.
	pri-miRNA transcription from RNA polymerase II promoter (GO:0061614)	44234	0.0376669	0.28352	0	0	8.35926	27.4098	PPARG;KLF4	.
	positive regulation of apoptotic cell clearance (GO:2000427)	44234	0.0376669	0.28352	0	0	8.35926	27.4098	C3;C2	.
	L-alanine transport (GO:0015808)	44234	0.0376669	0.28352	0	0	8.35926	27.4098	SLC38A7;SLC36A4	.
	molybdopterin cofactor metabolic process (GO:0043545)	44234	0.0376669	0.28352	0	0	8.35926	27.4098	MOCS2;MOCOS	.
	positive regulation of ER-associated ubiquitin-dependent protein catabolic process (GO:1903071)	44234	0.0376669	0.28352	0	0	8.35926	27.4098	UBQLN1;UBQLN2	.
	protein C-linked glycosylation via 2'-alpha-mannosyl-L-tryptophan (GO:0018406)	44234	0.0376669	0.28352	0	0	8.35926	27.4098	DPY19L1;DPY19L3	.
	vascular endothelial growth factor signaling pathway (GO:0038084)	44234	0.0376669	0.28352	0	0	8.35926	27.4098	NRP1;GAB1	.
	negative regulation of nitrogen compound metabolic process (GO:0051172)	44234	0.0376669	0.28352	0	0	8.35926	27.4098	CLTC;LDLR	.
	regulation of interleukin-23 production (GO:0032667)	44234	0.0376669	0.28352	0	0	8.35926	27.4098	RAC1;TLR4	.
	cellular lipid biosynthetic process (GO:0097384)	44234	0.0376669	0.28352	0	0	8.35926	27.4098	ERG28;AGPS	.
	peroxisome proliferator activated receptor signaling pathway (GO:0035357)	44234	0.0376669	0.28352	0	0	8.35926	27.4098	RXRA;PPARG	.
	regulation of transcription from RNA polymerase II promoter involved in heart development (GO:1901213)	44234	0.0376669	0.28352	0	0	8.35926	27.4098	ACVR1;RBPJ	.
	negative regulation of receptor internalization (GO:0002091)	44234	0.0376669	0.28352	0	0	8.35926	27.4098	MTMR2;UBQLN2	.
	pharyngeal arch artery morphogenesis (GO:0061626)	44234	0.0376669	0.28352	0	0	8.35926	27.4098	TGFB2;HES1	.
	dorsal aorta morphogenesis (GO:0035912)	44234	0.0376669	0.28352	0	0	8.35926	27.4098	ACVRL1;RBPJ	.
	molybdopterin cofactor biosynthetic process (GO:0032324)	44234	0.0376669	0.28352	0	0	8.35926	27.4098	MOCS2;MOCOS	.
	regulation of microglial cell activation (GO:1903978)	44234	0.0376669	0.28352	0	0	8.35926	27.4098	APP;LDLR	.
	detection of molecule of bacterial origin (GO:0032490)	44234	0.0376669	0.28352	0	0	8.35926	27.4098	SCARB1;TLR4	.
	dorsal aorta development (GO:0035907)	44234	0.0376669	0.28352	0	0	8.35926	27.4098	ACVRL1;RBPJ	.
	positive regulation of mast cell degranulation (GO:0043306)	44234	0.0376669	0.28352	0	0	8.35926	27.4098	SNX4;VAMP7	.
	cellular response to laminar fluid shear stress (GO:0071499)	44234	0.0376669	0.28352	0	0	8.35926	27.4098	MAPK7;KLF4	.
	pteridine-containing compound biosynthetic process (GO:0042559)	44234	0.0376669	0.28352	0	0	8.35926	27.4098	SPR;GCH1	.
	positive regulation of autophagy of mitochondrion (GO:1903599)	44234	0.0376669	0.28352	0	0	8.35926	27.4098	PRKN;HK2	.
	cellular protein metabolic process (GO:0044267)	31/484	0.0377752	0.283696	0	0	1.44235	4.72529	PRKN;APP;RPL3;UBE2D3;CSF2RB;PSEN1;LAMC1;C3;CST3;CTSH;SEPHS1;ATG7;MANBA;ICMT;GSN;GOLM1;ABCA3;APLP2;SHISA5;LYZ;PHKA2;F5;KTN1;VCAN;RCN1;MAN2B1;TGFBI;MFGE8;ITM2B;LGMN;FBN1	.
	epithelium development (GO:0060429)	10/115	0.0380532	0.28456	0	0	1.99737	6.52894	LGALS3;CPT1A;PAX8;ANXA4;PGK1;VDAC1;TPP1;PPARG;PPP2R3A;CTSB	.
	regulation of substrate adhesion-dependent cell spreading (GO:1900024)	15097	0.0380606	0.28456	0	0	2.90736	9.50292	NRP1;RAC1;DOCK1;CORO1C;S100A10	.
	regulation of cellular catabolic process (GO:0031329)	20241	0.0389743	0.290059	0	0	2.56429	8.32074	PRKN;TMEM150B;DAPK1;PSAP;PIP4K2B;SOGA1	.
	post-translational protein modification (GO:0043687)	24/357	0.0391737	0.290059	0	0	1.51683	4.91415	PSMD10;APP;RAB1A;ICMT;GOLM1;APLP2;RAB1B;SHISA5;KLHL3;LAMC1;RAB11A;F5;DDB2;KTN1;C3;CST3;VCAN;RCN1;ERCC8;FEM1C;MFGE8;RAB5A;ARSB;FBN1	.
	cellular response to transforming growth factor beta stimulus (GO:0071560)	9/100	0.0395441	0.290059	0	0	2.07343	6.69788	ACVR1;ACVRL1;TGFB2;USP15;MAPK7;ZFYVE9;PARD3;RHOA;TGFBR1	.
	positive regulation of monocyte chemotaxis (GO:0090026)	44272	0.0401847	0.290059	0	0	4.48097	14.403	MOSPD2;AIF1;CCR2	.
	positive regulation of hormone secretion (GO:0046887)	44272	0.0401847	0.290059	0	0	4.48097	14.403	SNX4;VAMP7;HFE	.
	positive regulation of cellular protein catabolic process (GO:1903364)	44272	0.0401847	0.290059	0	0	4.48097	14.403	RDX;VPS35;CTSC	.
	pharyngeal system development (GO:0060037)	44272	0.0401847	0.290059	0	0	4.48097	14.403	TGFB2;HES1;TGFBR1	.
	positive regulation of macrophage activation (GO:0043032)	44272	0.0401847	0.290059	0	0	4.48097	14.403	APP;THBS1;TLR4	.
	macrophage activation (GO:0042116)	44272	0.0401847	0.290059	0	0	4.48097	14.403	SLC11A1;AIF1;TLR4	.
	virion assembly (GO:0019068)	44272	0.0401847	0.290059	0	0	4.48097	14.403	RAB43;RAB1A;RAB1B	.
	regulation of synaptic vesicle exocytosis (GO:2000300)	44272	0.0401847	0.290059	0	0	4.48097	14.403	PREPL;RAB5A;RAB3GAP1	.
	heterocycle biosynthetic process (GO:0018130)	44272	0.0401847	0.290059	0	0	4.48097	14.403	MOCS2;GCH1;MOCOS	.
	neurotrophin signaling pathway (GO:0038179)	44272	0.0401847	0.290059	0	0	4.48097	14.403	RAP1A;SORT1;KIDINS220	.
	positive regulation of focal adhesion assembly (GO:0051894)	44272	0.0401847	0.290059	0	0	4.48097	14.403	NRP1;RAC1;S100A10	.
	positive regulation of G-protein coupled receptor protein signaling pathway (GO:0045745)	44272	0.0401847	0.290059	0	0	4.48097	14.403	C3;VPS35;UBQLN2	.
	positive regulation of lymphocyte migration (GO:2000403)	44272	0.0401847	0.290059	0	0	4.48097	14.403	APP;AIF1;RHOA	.
	vacuolar transport (GO:0007034)	44315	0.041636	0.296713	0	0	3.34753	10.6411	BECN1;HGSNAT;ATP6V0D1;ARSB	.
	cortical cytoskeleton organization (GO:0030865)	44315	0.041636	0.296713	0	0	3.34753	10.6411	DLG1;EPB41L3;RHOU;ARF6	.
	coenzyme biosynthetic process (GO:0009108)	44315	0.041636	0.296713	0	0	3.34753	10.6411	MOCS2;PDXK;SPR;GCH1	.
	MyD88-dependent toll-like receptor signaling pathway (GO:0002755)	44315	0.041636	0.296713	0	0	3.34753	10.6411	IRAK2;CD14;TLR5;TLR4	.
	carbohydrate derivative biosynthetic process (GO:1901137)	44315	0.041636	0.296713	0	0	3.34753	10.6411	G6PD;ALG8;GOLPH3;LARGE1	.
	regulation of protein modification process (GO:0031399)	15462	0.0416392	0.296713	0	0	2.82863	8.9914	SPRED1;FER;FNIP2;ATG7;CORO1C	.
	organonitrogen compound catabolic process (GO:1901565)	20607	0.0420315	0.297028	0	0	2.51287	7.96413	ERAP2;PNPLA8;ERAP1;PPT1;TPP1;COMT	.
	autophagosome organization (GO:1905037)	20607	0.0420315	0.297028	0	0	2.51287	7.96413	RAB1A;BECN1;RAB1B;UBQLN1;TRAPPC8;ATG7	.
	glycosaminoglycan catabolic process (GO:0006027)	20607	0.0420315	0.297028	0	0	2.51287	7.96413	HGSNAT;VCAN;NAGLU;GPC1;CD44;ARSB	.
	protein localization to cell periphery (GO:1990778)	10/117	0.042039	0.297028	0	0	1.95983	6.21101	EFR3A;DLG1;RAP2A;RAMP2;EPB41L3;RDX;PKP2;ATP1B3;RAB11A;S100A10	.
	regulation of peptidyl-serine phosphorylation (GO:0033135)	31625	0.0429421	0.302769	0	0	2.14932	6.76586	APP;PAK1;PINK1;TBK1;PAQR3;CREBL2;FNIP2;CD44	.
	positive regulation of growth (GO:0045927)	26115	0.0432638	0.304196	0	0	2.29121	7.19542	PSMD10;TGFB2;SPHK1;INSR;PLCB1;TGFBR1;CXCL16	.
	positive regulation of ERK1 and ERK2 cascade (GO:0070374)	15/201	0.0433265	0.304196	0	0	1.69346	5.31575	APP;NRP1;CSF1R;ATP6AP1;FLT3;INSR;PRKCA;NOD2;MARCO;RAP1A;GLIPR2;ACKR3;PDE8A;CD44;EPHA2	.
	adenylate cyclase-modulating G-protein coupled receptor signaling pathway (GO:0007188)	11/134	0.0436612	0.305207	0	0	1.87587	5.87391	MARCO;RAMP2;GNA15;GNAQ;GNA11;PSAP;GNAT1;WASF2;LTB4R;GNAI1;GNAI2	.
	I-kappaB kinase/NF-kappaB signaling (GO:0007249)	20972	0.0452353	0.305207	0	0	2.46347	7.6266	TBK1;TICAM2;IRAK2;TLR7;CD14;TLR4	.
	regulation of glycolytic process (GO:0006110)	20972	0.0452353	0.305207	0	0	2.46347	7.6266	NUP205;NUP155;PGAM1;INSR;NUP43;NUP160	.
	eye development (GO:0001654)	15827	0.0454143	0.305207	0	0	2.75405	8.51532	TGFB2;RAB18;ATF6;RAB3GAP1;FBN1	.
	intrinsic apoptotic signaling pathway by p53 class mediator (GO:0072332)	15827	0.0454143	0.305207	0	0	2.75405	8.51532	ZNF385C;KRCC1;RRP8;ZNF385A;PHLDA3	.
	response to hydrogen peroxide (GO:0042542)	15827	0.0454143	0.305207	0	0	2.75405	8.51532	NET1;MAPK7;DLC1;CAT;HMOX1	.
	positive regulation of interferon-gamma production (GO:0032729)	15827	0.0454143	0.305207	0	0	2.75405	8.51532	SLC11A1;TLR7;CD14;TLR4;CCR2	.
	response to metal ion (GO:0010038)	26481	0.0461146	0.305207	0	0	2.25585	6.94039	PEF1;HFE;SNCB;NDRG1;THBS1;CRIP1;SLC25A13	.
	cell-cell junction organization (GO:0045216)	26481	0.0461146	0.305207	0	0	2.25585	6.94039	CSF1R;TGFB2;CDH10;CTNND1;CTNNA1;NECTIN2;NECTIN1	.
	multivesicular body assembly (GO:0036258)	44316	0.0463648	0.305207	0	0	3.21861	9.88505	VPS37A;STAM;VPS36;RAB11A	.
	activation of JUN kinase activity (GO:0007257)	44316	0.0463648	0.305207	0	0	3.21861	9.88505	SPAG9;MAP2K4;MAP3K20;MAP4K5	.
	fatty-acyl-CoA biosynthetic process (GO:0046949)	44316	0.0463648	0.305207	0	0	3.21861	9.88505	ACSL1;ACSL6;PPT1;HACD2	.
	artery morphogenesis (GO:0048844)	44316	0.0463648	0.305207	0	0	3.21861	9.88505	NRP1;TGFB2;HES1;TGFBR1	.
	positive regulation of reactive oxygen species biosynthetic process (GO:1903428)	44316	0.0463648	0.305207	0	0	3.21861	9.88505	P2RX4;INSR;KLF4;TLR4	.
	negative regulation of stress-activated MAPK cascade (GO:0032873)	44316	0.0463648	0.305207	0	0	3.21861	9.88505	PRKN;DLG1;PINK1;DUSP3	.
	regulation of cell migration involved in sprouting angiogenesis (GO:0090049)	44316	0.0463648	0.305207	0	0	3.21861	9.88505	HMOX1;KLF4;THBS1;RHOA	.
	proteolysis (GO:0006508)	20/291	0.0464583	0.305207	0	0	1.55138	4.7615	ERAP2;PEF1;ERAP1;HTRA1;PRCP;PSEN1;CTSS;LACTB;SCPEP1;CAPN5;CAPN2;FBXO3;CTSH;OLR1;MMP19;TPP1;CTSF;CTSC;LGMN;CTSB	.
	regulation of adherens junction organization (GO:1903391)	44273	0.0466286	0.305207	0	0	4.18202	12.8201	RDX;RHOA;CORO1C	.
	long-chain fatty-acyl-CoA biosynthetic process (GO:0035338)	44273	0.0466286	0.305207	0	0	4.18202	12.8201	ACSL1;ACSL6;HACD2	.
	regulation of chemokine production (GO:0032642)	44273	0.0466286	0.305207	0	0	4.18202	12.8201	TLR7;IL6R;TLR4	.
	negative regulation of oxidative stress-induced intrinsic apoptotic signaling pathway (GO:1902176)	44273	0.0466286	0.305207	0	0	4.18202	12.8201	PRKN;PINK1;MAPK7	.
	actin filament polymerization (GO:0030041)	44273	0.0466286	0.305207	0	0	4.18202	12.8201	GSN;RAC1;AIF1	.
	negative regulation of osteoclast differentiation (GO:0045671)	44273	0.0466286	0.305207	0	0	4.18202	12.8201	MAFB;TLR4;FBN1	.
	cellular response to oxygen-containing compound (GO:1901701)	19/274	0.0476747	0.305207	0	0	1.56587	4.7655	CD86;TICAM2;DAPK1;TPM1;AKR1C4;TNFRSF1B;MAPK14;RHOA;RAP1B;FER;RAP1A;GNG2;P2RX4;NEURL1;PDK4;CAPN2;SH3BP4;CD14;TLR4	.
	regulation of epidermal growth factor receptor signaling pathway (GO:0042058)	21337	0.0485872	0.305207	0	0	2.41597	7.30684	APP;FER;SPRY1;PTPN12;STAM;EPS15	.
	autophagosome assembly (GO:0000045)	21337	0.0485872	0.305207	0	0	2.41597	7.30684	RAB1A;BECN1;RAB1B;UBQLN1;TRAPPC8;ATG7	.
	lipoprotein transport (GO:0042953)	44235	0.0487241	0.305207	0	0	6.96568	21.0474	PPARG;ZDHHC17	.
	regulation of establishment of protein localization to mitochondrion (GO:1903747)	44235	0.0487241	0.305207	0	0	6.96568	21.0474	PRKN;PINK1	.
	aminoglycoside antibiotic metabolic process (GO:0030647)	44235	0.0487241	0.305207	0	0	6.96568	21.0474	AKR7A2;AKR1C4	.
	galactose catabolic process (GO:0019388)	44235	0.0487241	0.305207	0	0	6.96568	21.0474	PGM5;PGM1	.
	positive regulation of interleukin-8 biosynthetic process (GO:0045416)	44235	0.0487241	0.305207	0	0	6.96568	21.0474	TLR7;TLR4	.
	protein K6-linked ubiquitination (GO:0085020)	44235	0.0487241	0.305207	0	0	6.96568	21.0474	PRKN;RNF6	.
	imidazole-containing compound catabolic process (GO:0052805)	44235	0.0487241	0.305207	0	0	6.96568	21.0474	UROC1;HNMT	.
	positive regulation of early endosome to late endosome transport (GO:2000643)	44235	0.0487241	0.305207	0	0	6.96568	21.0474	MTMR2;RDX	.
	plasma membrane to endosome transport (GO:0048227)	44235	0.0487241	0.305207	0	0	6.96568	21.0474	SORT1;RAB11A	.
	positive regulation of spindle checkpoint (GO:0090232)	44235	0.0487241	0.305207	0	0	6.96568	21.0474	GEN1;NDRG1	.
	histidine catabolic process (GO:0006548)	44235	0.0487241	0.305207	0	0	6.96568	21.0474	UROC1;HNMT	.
	diol biosynthetic process (GO:0034312)	44235	0.0487241	0.305207	0	0	6.96568	21.0474	SPHK1;ACER3	.
	protein localization to endosome (GO:0036010)	44235	0.0487241	0.305207	0	0	6.96568	21.0474	NRP1;ARF6	.
	sphingosine biosynthetic process (GO:0046512)	44235	0.0487241	0.305207	0	0	6.96568	21.0474	SPHK1;ACER3	.
	histidine metabolic process (GO:0006547)	44235	0.0487241	0.305207	0	0	6.96568	21.0474	UROC1;HNMT	.
	basement membrane organization (GO:0071711)	44235	0.0487241	0.305207	0	0	6.96568	21.0474	RAMP2;CTSS	.
	doxorubicin metabolic process (GO:0044598)	44235	0.0487241	0.305207	0	0	6.96568	21.0474	AKR7A2;AKR1C4	.
	membrane lipid catabolic process (GO:0046466)	44235	0.0487241	0.305207	0	0	6.96568	21.0474	PPT1;NAGA	.
	pyrimidine nucleobase metabolic process (GO:0006206)	44235	0.0487241	0.305207	0	0	6.96568	21.0474	ALDH6A1;DPYD	.
	response to hydroperoxide (GO:0033194)	44235	0.0487241	0.305207	0	0	6.96568	21.0474	DAPK1;STX2	.
	asymmetric protein localization (GO:0008105)	44235	0.0487241	0.305207	0	0	6.96568	21.0474	PARD3;GOPC	.
	phosphatidylinositol-3-phosphate biosynthetic process (GO:0036092)	44235	0.0487241	0.305207	0	0	6.96568	21.0474	PIK3CB;PIK3CG	.
	lipoprotein localization (GO:0044872)	44235	0.0487241	0.305207	0	0	6.96568	21.0474	PPARG;ZDHHC17	.
	interleukin-1 beta secretion (GO:0050702)	44235	0.0487241	0.305207	0	0	6.96568	21.0474	NLRC4;TLR4	.
	regulation of receptor binding (GO:1900120)	44235	0.0487241	0.305207	0	0	6.96568	21.0474	ADAM15;HFE	.
	regulation of apoptotic cell clearance (GO:2000425)	44235	0.0487241	0.305207	0	0	6.96568	21.0474	C3;C2	.
	regulation of vascular associated smooth muscle cell migration (GO:1904752)	44235	0.0487241	0.305207	0	0	6.96568	21.0474	DOCK4;TPM1	.
	negative regulation of anion transmembrane transport (GO:1903960)	44235	0.0487241	0.305207	0	0	6.96568	21.0474	GOPC;THBS1	.
	amyloid fibril formation (GO:1990000)	44235	0.0487241	0.305207	0	0	6.96568	21.0474	APP;GSN	.
	daunorubicin metabolic process (GO:0044597)	44235	0.0487241	0.305207	0	0	6.96568	21.0474	AKR7A2;AKR1C4	.
	desmosome organization (GO:0002934)	44235	0.0487241	0.305207	0	0	6.96568	21.0474	PKP2;PRKCA	.
	phagocytosis, engulfment (GO:0006911)	9/104	0.0487673	0.305207	0	0	1.98571	5.99822	C3;MSR1;VAMP7;GSN;RAC1;FCGR1A;DOCK1;THBS1;AIF1	.
	positive regulation of transport (GO:0051050)	16193	0.0493867	0.308506	0	0	2.68329	8.07154	C3;CD63;C2CD5;SCIN;LDLR	.
	positive regulation of macromolecule metabolic process (GO:0010604)	19/276	0.0505988	0.315488	0	0	1.55352	4.63543	PRKN;APP;CD63;RAMP2;GSN;SLC11A1;HFE;RDX;PIK3CB;MAPK14;KLF4;TGFBR1;MAPK7;TBC1D5;ID2;CTSH;PKP1;VPS35;TLR4	.
	multivesicular body organization (GO:0036257)	11414	0.0513792	0.31857	0	0	3.09924	9.20016	VPS37A;STAM;VPS36;RAB11A	.
	lysosome organization (GO:0007040)	11414	0.0513792	0.31857	0	0	3.09924	9.20016	GNPTAB;GAA;TPP1;ARSB	.
	proton transport (GO:0015992)	11414	0.0513792	0.31857	0	0	3.09924	9.20016	ATP6AP1;ATP6V1B2;ATP6V0D1;ATP6V1C1	.
	cell junction assembly (GO:0034329)	21702	0.0520881	0.321178	0	0	2.37026	7.00369	RAMP2;OPHN1;CDH10;CAPZA1;RHOA;LIMS2	.
	regulation of extrinsic apoptotic signaling pathway (GO:2001236)	21702	0.0520881	0.321178	0	0	2.37026	7.00369	ACVR1;LGALS3;LTBR;THBS1;SH3RF1;TGFBR1	.
	regulation of protein metabolic process (GO:0051246)	21702	0.0520881	0.321178	0	0	2.37026	7.00369	APP;MAPK7;VPS35;KLF4;FOLR2;LDLR	.
	sulfur compound biosynthetic process (GO:0044272)	10/122	0.0532237	0.324193	0	0	1.87184	5.49059	SLC26A2;VCAN;GSTA4;UST;DSE;MGST1;B3GNT2;CHST14;PAPSS2;PAPSS1	.
	acetylcholine receptor signaling pathway (GO:0095500)	44274	0.0535472	0.324193	0	0	3.92044	11.4759	GNA11;GNAQ;PLCB1	.
	endothelial cell development (GO:0001885)	44274	0.0535472	0.324193	0	0	3.92044	11.4759	RAP1B;RAP1A;RDX	.
	endocardial cushion development (GO:0003197)	44274	0.0535472	0.324193	0	0	3.92044	11.4759	ACVR1;ACVRL1;TGFB2	.
	positive regulation of interferon-alpha production (GO:0032727)	44274	0.0535472	0.324193	0	0	3.92044	11.4759	TBK1;TLR7;TLR4	.
	negative regulation of protein localization to cell periphery (GO:1904376)	44274	0.0535472	0.324193	0	0	3.92044	11.4759	CLTC;TMBIM1;NUMB	.
	positive regulation of adherens junction organization (GO:1903393)	44274	0.0535472	0.324193	0	0	3.92044	11.4759	NRP1;RAC1;S100A10	.
	protein heterotetramerization (GO:0051290)	44274	0.0535472	0.324193	0	0	3.92044	11.4759	NUDT21;INSR;S100A10	.
	negative regulation of protein localization to plasma membrane (GO:1903077)	44274	0.0535472	0.324193	0	0	3.92044	11.4759	CLTC;TMBIM1;NUMB	.
	regulation of heterotypic cell-cell adhesion (GO:0034114)	44274	0.0535472	0.324193	0	0	3.92044	11.4759	MAPK7;KLF4;CD44	.
	regulation of JNK cascade (GO:0046328)	33086	0.0536758	0.324384	0	0	2.04405	5.97842	PRKN;APP;RAP2A;PINK1;DUSP3;NOD2;LTBR;PLCB1	.
	response to endoplasmic reticulum stress (GO:0034976)	9/106	0.0538706	0.324389	0	0	1.94456	5.6804	SCAMP5;PRKN;ERP44;TMX4;OS9;TMEM33;UBQLN1;ATF6;THBS1	.
	positive regulation of cellular component organization (GO:0051130)	9/106	0.0538706	0.324389	0	0	1.94456	5.6804	SH3GLB1;CD63;TGFB2;INSR;NEURL1;IL1RAP;LDLR;FNIP2;TGFBR1	.
	cell chemotaxis (GO:0060326)	22068	0.0557387	0.335034	0	0	2.32624	6.71605	NRP1;DOCK4;C3AR1;PIK3CB;CCR6;EPHA2	.
	mitochondrial transmembrane transport (GO:1990542)	11780	0.0566777	0.337041	0	0	2.9884	8.57781	CPT1A;PRKAB2;MID1IP1;MICU1	.
	substrate adhesion-dependent cell spreading (GO:0034446)	11780	0.0566777	0.337041	0	0	2.9884	8.57781	NRP1;FER;LAMC1;RAC1	.
	regulation of nitric oxide biosynthetic process (GO:0045428)	11780	0.0566777	0.337041	0	0	2.9884	8.57781	P2RX4;INSR;KLF4;TLR4	.
	phosphatidylcholine biosynthetic process (GO:0006656)	11780	0.0566777	0.337041	0	0	2.9884	8.57781	PCYT1A;SLC44A1;ABHD3;CHPT1	.
	positive regulation of dendrite development (GO:1900006)	11780	0.0566777	0.337041	0	0	2.9884	8.57781	CUX1;NEURL1;PSEN1;VLDLR	.
	ceramide biosynthetic process (GO:0046513)	11780	0.0566777	0.337041	0	0	2.9884	8.57781	SPTLC1;SPTLC2;SPTSSA;CERS2	.
	positive regulation of protein localization to cell periphery (GO:1904377)	16923	0.0579257	0.337674	0	0	2.55213	7.26998	DLG1;PTPN9;GNAI1;EPHA2;ARF6	.
	positive regulation of ion transport (GO:0043270)	16923	0.0579257	0.337674	0	0	2.55213	7.26998	SNX4;DLG1;VAMP7;P2RX4;PKP2	.
	regulation of cellular component movement (GO:0051270)	16923	0.0579257	0.337674	0	0	2.55213	7.26998	ARHGAP18;ZSWIM6;NRG1;RHOA;TGFBR1	.
	regulation of G1/S transition of mitotic cell cycle (GO:2000045)	16923	0.0579257	0.337674	0	0	2.55213	7.26998	ID2;RDX;KLF4;PLCB1;AIF1	.
	positive regulation of T cell proliferation (GO:0042102)	22433	0.0595397	0.337674	0	0	2.28383	6.44294	CD86;CLECL1;CD1D;AIF1;ICOSLG;CCR2	.
	protein targeting to membrane (GO:0006612)	22433	0.0595397	0.337674	0	0	2.28383	6.44294	ZDHHC19;ICMT;ZDHHC20;ARL6;PARD3;SEC62	.
	alanine transport (GO:0032328)	44236	0.0607838	0.337674	0	0	5.97027	16.7193	SLC38A7;SLC36A4	.
	regulation of T-helper 1 type immune response (GO:0002825)	44236	0.0607838	0.337674	0	0	5.97027	16.7193	SLC11A1;CCR2	.
	Cdc42 protein signal transduction (GO:0032488)	44236	0.0607838	0.337674	0	0	5.97027	16.7193	SHTN1;RHOU	.
	sphingoid biosynthetic process (GO:0046520)	44236	0.0607838	0.337674	0	0	5.97027	16.7193	SPHK1;ACER3	.
	myelin assembly (GO:0032288)	44236	0.0607838	0.337674	0	0	5.97027	16.7193	GPC1;EPB41L3	.
	response to muramyl dipeptide (GO:0032495)	44236	0.0607838	0.337674	0	0	5.97027	16.7193	NOD2;NLRP1	.
	positive regulation of astrocyte differentiation (GO:0048711)	44236	0.0607838	0.337674	0	0	5.97027	16.7193	APP;HES1	.
	interleukin-1 secretion (GO:0050701)	44236	0.0607838	0.337674	0	0	5.97027	16.7193	NLRC4;TLR4	.
	protein localization to vacuole (GO:0072665)	44236	0.0607838	0.337674	0	0	5.97027	16.7193	SH3GLB1;SH3BP4	.
	positive regulation of ribosome biogenesis (GO:0090070)	44236	0.0607838	0.337674	0	0	5.97027	16.7193	RIOK1;BUD23	.
	atrioventricular valve development (GO:0003171)	44236	0.0607838	0.337674	0	0	5.97027	16.7193	ACVR1;TGFB2	.
	positive regulation of cell activation (GO:0050867)	44236	0.0607838	0.337674	0	0	5.97027	16.7193	APP;TLR4	.
	negative regulation of heterotypic cell-cell adhesion (GO:0034115)	44236	0.0607838	0.337674	0	0	5.97027	16.7193	MAPK7;KLF4	.
	regulation of cell-cell adhesion involved in gastrulation (GO:0070587)	44236	0.0607838	0.337674	0	0	5.97027	16.7193	MAPK7;KLF4	.
	engulfment of apoptotic cell (GO:0043652)	44236	0.0607838	0.337674	0	0	5.97027	16.7193	RAC1;THBS1	.
	positive regulation of rRNA processing (GO:2000234)	44236	0.0607838	0.337674	0	0	5.97027	16.7193	RIOK1;BUD23	.
	positive regulation of cytokine production involved in inflammatory response (GO:1900017)	44236	0.0607838	0.337674	0	0	5.97027	16.7193	NOD2;TLR4	.
	hexose catabolic process (GO:0019320)	44236	0.0607838	0.337674	0	0	5.97027	16.7193	PGM5;PGM1	.
	regulation of homotypic cell-cell adhesion (GO:0034110)	44236	0.0607838	0.337674	0	0	5.97027	16.7193	RDX;PRKCA	.
	mitochondrial fragmentation involved in apoptotic process (GO:0043653)	44236	0.0607838	0.337674	0	0	5.97027	16.7193	VPS35;DNM1L	.
	sphingosine metabolic process (GO:0006670)	44236	0.0607838	0.337674	0	0	5.97027	16.7193	SPHK1;ACER3	.
	establishment of epithelial cell apical/basal polarity (GO:0045198)	44236	0.0607838	0.337674	0	0	5.97027	16.7193	OPHN1;RHOA	.
	regulation of organ growth (GO:0046620)	44236	0.0607838	0.337674	0	0	5.97027	16.7193	WWC3;DUSP6	.
	positive regulation of triglyceride biosynthetic process (GO:0010867)	44236	0.0607838	0.337674	0	0	5.97027	16.7193	SCARB1;LDLR	.
	oligosaccharide catabolic process (GO:0009313)	44236	0.0607838	0.337674	0	0	5.97027	16.7193	MANBA;MAN2B1	.
	regulation of ER-associated ubiquitin-dependent protein catabolic process (GO:1903069)	44236	0.0607838	0.337674	0	0	5.97027	16.7193	UBQLN1;UBQLN2	.
	positive regulation of nitric-oxide synthase biosynthetic process (GO:0051770)	44236	0.0607838	0.337674	0	0	5.97027	16.7193	NOD2;TLR4	.
	interleukin-1 beta production (GO:0032611)	44236	0.0607838	0.337674	0	0	5.97027	16.7193	NLRC4;TLR4	.
	Golgi to endosome transport (GO:0006895)	44275	0.0609267	0.337674	0	0	3.68963	10.3239	SORT1;KIF16B;EPS15	.
	negative regulation of actin filament bundle assembly (GO:0032232)	44275	0.0609267	0.337674	0	0	3.68963	10.3239	PRKN;DLC1;WASF2	.
	purine nucleotide metabolic process (GO:0006163)	44275	0.0609267	0.337674	0	0	3.68963	10.3239	GDA;HPRT1;XDH	.
	regulation of response to cytokine stimulus (GO:0060759)	44275	0.0609267	0.337674	0	0	3.68963	10.3239	MAPK7;IRAK2;KLF4	.
	inactivation of MAPK activity (GO:0000188)	44275	0.0609267	0.337674	0	0	3.68963	10.3239	SPRED1;DUSP3;DUSP6	.
	wound healing, spreading of cells (GO:0044319)	44275	0.0609267	0.337674	0	0	3.68963	10.3239	ACVRL1;RHOA;CD44	.
	autophagy of nucleus (GO:0044804)	44275	0.0609267	0.337674	0	0	3.68963	10.3239	BECN1;TRAPPC8;ATG7	.
	regulation of cell motility (GO:2000145)	9/109	0.0621567	0.340532	0	0	1.88593	5.23929	CSF1R;KIF2A;LMNA;ARHGAP18;NRG1;PLXNC1;RAC1;RHOA;AMOT	.
	tRNA-containing ribonucleoprotein complex export from nucleus (GO:0071431)	12145	0.0622576	0.340532	0	0	2.8852	8.01067	NUP205;NUP155;NUP43;NUP160	.
	regulation of cell-substrate adhesion (GO:0010810)	12145	0.0622576	0.340532	0	0	2.8852	8.01067	PIK3CB;RAC1;RHOA;CORO1C	.
	tRNA export from nucleus (GO:0006409)	12145	0.0622576	0.340532	0	0	2.8852	8.01067	NUP205;NUP155;NUP43;NUP160	.
	embryonic organ morphogenesis (GO:0048562)	12145	0.0622576	0.340532	0	0	2.8852	8.01067	ACVR1;ID2;HES1;FBN1	.
	positive regulation of catalytic activity (GO:0043085)	12145	0.0622576	0.340532	0	0	2.8852	8.01067	MID1IP1;NOD2;PSEN1;MAPK14	.
	establishment or maintenance of epithelial cell apical/basal polarity (GO:0045197)	12145	0.0622576	0.340532	0	0	2.8852	8.01067	DLG1;OPHN1;PARD3;RHOA	.
	positive regulation of Notch signaling pathway (GO:0045747)	12145	0.0622576	0.340532	0	0	2.8852	8.01067	TGFB2;BMP2K;NOD2;RBPJ	.
	positive regulation of tumor necrosis factor production (GO:0032760)	17288	0.0624922	0.3407	0	0	2.49123	6.90748	NOD2;CD14;THBS1;TLR4;CCR2	.
	positive regulation of pathway-restricted SMAD protein phosphorylation (GO:0010862)	17288	0.0624922	0.3407	0	0	2.49123	6.90748	ACVRL1;ACVR1;TGFB2;HFE;TGFBR1	.
	regulation of cysteine-type endopeptidase activity involved in apoptotic process (GO:0043281)	34182	0.0627608	0.341607	0	0	1.97159	5.45821	DAPK1;SFN;DHCR24;TNFRSF1B;KLF4;THBS1;SH3RF1;CD44	.
	establishment of protein localization to organelle (GO:0072594)	22798	0.0634913	0.345021	0	0	2.24293	6.18342	IPO11;PINK1;LAMP1;NUP155;HK2;RAB11A	.
	protein localization to membrane (GO:0072657)	12/160	0.0637756	0.346004	0	0	1.70037	4.68007	SH3GLB1;EFR3A;DLG1;RAP2A;RAMP2;NUP155;EPB41L3;RDX;PKP2;ATP1B3;RAB11A;S100A10	.
	negative regulation of protein phosphorylation (GO:0001933)	13/178	0.0654459	0.35449	0	0	1.65262	4.50593	PSMD10;PRKN;DUSP3;PAQR3;PRR5L;CORO1C;SPRED1;PARD3;GNAQ;SFN;TRIB1;XDH;YWHAG	.
	negative regulation of intracellular signal transduction (GO:1902532)	12/161	0.0661926	0.356371	0	0	1.68887	4.58559	PSMD10;SPRED1;PINK1;NLRX1;DUSP3;WWC3;SH3BP4;NLRP1;THBS1;XDH;PHLDA3;EPHA2	.
	vesicle organization (GO:0016050)	10/127	0.0662198	0.356371	0	0	1.79138	4.86319	WASHC4;EEA1;SNX4;VAMP7;SORT1;SNX10;SNX30;STX2;EPS15;S100A10	.
	positive regulation of protein kinase B signaling (GO:0051897)	10/127	0.0662198	0.356371	0	0	1.79138	4.86319	CD86;RASD2;PINK1;INSR;GAB1;NRG1;PIK3CB;THBS1;PIK3CG;TGFBR1	.
	negative regulation of response to stimulus (GO:0048585)	10/127	0.0662198	0.356371	0	0	1.79138	4.86319	ACVR1;CSF1R;TGFB2;NLRX1;MAPK7;FLT3;INSR;NOD2;KLF4;EPHA2	.
	transmembrane receptor protein serine/threonine kinase signaling pathway (GO:0007178)	11/144	0.066507	0.357341	0	0	1.73391	4.69969	ACVR1;ACVRL1;TGFB2;USP15;ZFYVE9;HFE;PARD3;UBE2D3;RNF111;RHOA;TGFBR1	.
	intrinsic apoptotic signaling pathway in response to DNA damage (GO:0008630)	17654	0.0672557	0.35963	0	0	2.43317	6.56775	SFN;CRIP1;FNIP2;PHLDA3;EPHA2	.
	positive regulation of chemotaxis (GO:0050921)	17654	0.0672557	0.35963	0	0	2.43317	6.56775	P2RX4;THBS1;AIF1;IL6R;CCR2	.
	cellular response to mechanical stimulus (GO:0071260)	17654	0.0672557	0.35963	0	0	2.43317	6.56775	MAP2K4;TLR7;LTBR;TLR5;TLR4	.
	negative regulation of protein modification process (GO:0031400)	23163	0.0675936	0.360859	0	0	2.20346	5.93666	PRKN;G6PD;PAQR3;PRR5L;XDH;CORO1C	.
	apoptotic mitochondrial changes (GO:0008637)	12510	0.0681154	0.361336	0	0	2.78888	7.49246	SFN;VPS35;DNM1L;HK2	.
	endoplasmic reticulum organization (GO:0007029)	12510	0.0681154	0.361336	0	0	2.78888	7.49246	RTN3;TMEM33;RAB18;TMCC1	.
	regulation of interleukin-8 production (GO:0032677)	12510	0.0681154	0.361336	0	0	2.78888	7.49246	TLR7;NOD2;TLR5;TLR4	.
	negative regulation of cellular metabolic process (GO:0031324)	12510	0.0681154	0.361336	0	0	2.78888	7.49246	PRKN;MTMR2;PINK1;PPARG	.
	sterol transport (GO:0015918)	44276	0.068752	0.362412	0	0	3.48447	9.32879	MSR1;NPC2;LDLR	.
	regulation of cardiac muscle hypertrophy (GO:0010611)	44276	0.068752	0.362412	0	0	3.48447	9.32879	MEF2A;P2RX4;PRKCA	.
	positive regulation of lamellipodium organization (GO:1902745)	44276	0.068752	0.362412	0	0	3.48447	9.32879	RAC1;WASF2;CORO1C	.
	establishment of endothelial barrier (GO:0061028)	44276	0.068752	0.362412	0	0	3.48447	9.32879	RAP1B;RAP1A;RDX	.
	positive regulation of protein localization to membrane (GO:1905477)	34912	0.0693191	0.362768	0	0	1.92607	5.14074	PRKN;C2CD5;DLG1;PTPN9;SFN;YWHAG;EPHA2;ARF6	.
	regulation of endothelial cell proliferation (GO:0001936)	29037	0.0694042	0.362768	0	0	2.03578	5.43106	ACVRL1;NRP1;AGGF1;PRKCA;THBS1;XDH;TGFBR1	.
	positive regulation of endocytosis (GO:0045807)	23529	0.0718464	0.362768	0	0	2.16536	5.70188	CD63;HFE;SLC11A1;PPT1;LDLR;SIRPB1	.
	glucose metabolic process (GO:0006006)	23529	0.0718464	0.362768	0	0	2.16536	5.70188	PGAM1;GAA;PGK1;PGM5;PGM1;SLC25A13	.
	positive regulation of cell adhesion (GO:0045785)	23529	0.0718464	0.362768	0	0	2.16536	5.70188	TGFB2;TPM1;PRKCA;RAC1;CD47;SIRPB1	.
	regulation of macromolecule metabolic process (GO:0060255)	10/129	0.0719395	0.362768	0	0	1.76108	4.63505	APP;MTMR2;NLRX1;MAPK7;KIF16B;SORT1;NOD2;MAPK14;CRIP1;LDLR	.
	positive regulation of apoptotic process (GO:0043065)	20/307	0.07202	0.362768	0	0	1.46365	3.85058	BNIP3L;TGFB2;DAPK1;PSEN1;NLRC4;DUSP6;TGFBR1;STK3;NET1;SCIN;PNMA1;DLC1;NEURL1;MAP3K20;CTSH;RAC1;DNM1L;ATF6;ATG7;PHLDA3	.
	organic hydroxy compound biosynthetic process (GO:1901617)	18019	0.0722153	0.362768	0	0	2.37775	6.24896	PDXK;AMACR;SCP2;HMGCR;AKR1C4	.
	negative regulation of cell proliferation (GO:0008285)	23/363	0.0725942	0.362768	0	0	1.42157	3.7286	ACVRL1;APP;PBRM1;TGFB2;CTBP2;EMP3;PPM1D;KLF4;AIF1;RNF41;SCIN;CNOT7;FTH1;ID2;DLC1;LMNA;NEURL1;HMOX1;SH3BP4;PPARG;HES1;TRIB1;S100A11	.
	positive regulation of MAPK cascade (GO:0043410)	19/289	0.0727444	0.362768	0	0	1.4777	3.87276	APP;NRP1;CSF1R;TGFB2;ATP6AP1;FLT3;INSR;PRKCA;NOD2;TNFRSF1B;PIK3CG;MARCO;RAP1A;GLIPR2;ACKR3;LTBR;PDE8A;CD44;EPHA2	.
	epithelial cell differentiation (GO:0030855)	35278	0.0727497	0.362768	0	0	1.90408	4.99008	LGALS3;CPT1A;ANXA4;PGK1;PPARG;VDAC1;TPP1;CTSB	.
	retrograde vesicle-mediated transport, Golgi to ER (GO:0006890)	29403	0.073214	0.362768	0	0	2.00778	5.24909	ARF3;RAB1A;GOLPH3;KIF2A;ZW10;RAB1B;RAB6A	.
	spindle assembly (GO:0051225)	29403	0.073214	0.362768	0	0	2.00778	5.24909	KIF2A;HAUS7;STARD9;HAUS6;NLRC4;RHOA;RAB11A	.
	negative regulation of oxidative stress-induced neuron death (GO:1903204)	44237	0.0737313	0.362768	0	0	5.22371	13.6199	PRKN;PINK1	.
	mitotic nuclear envelope reassembly (GO:0007084)	44237	0.0737313	0.362768	0	0	5.22371	13.6199	LMNA;VRK1	.
	response to laminar fluid shear stress (GO:0034616)	44237	0.0737313	0.362768	0	0	5.22371	13.6199	MAPK7;KLF4	.
	galactose metabolic process (GO:0006012)	44237	0.0737313	0.362768	0	0	5.22371	13.6199	PGM5;PGM1	.
	nerve growth factor signaling pathway (GO:0038180)	44237	0.0737313	0.362768	0	0	5.22371	13.6199	RAP1A;KIDINS220	.
	I-kappaB phosphorylation (GO:0007252)	44237	0.0737313	0.362768	0	0	5.22371	13.6199	TLR7;TLR4	.
	positive regulation of bone remodeling (GO:0046852)	44237	0.0737313	0.362768	0	0	5.22371	13.6199	ATP6AP1;PRKCA	.
	regulation of respiratory burst (GO:0060263)	44237	0.0737313	0.362768	0	0	5.22371	13.6199	INSR;RAC1	.
	nuclear pore complex assembly (GO:0051292)	44237	0.0737313	0.362768	0	0	5.22371	13.6199	NUP205;TMEM33	.
	positive regulation of fertilization (GO:1905516)	44237	0.0737313	0.362768	0	0	5.22371	13.6199	LHFPL2;PLCB1	.
	T cell chemotaxis (GO:0010818)	44237	0.0737313	0.362768	0	0	5.22371	13.6199	PIK3CG;CXCL16	.
	regulation of pH (GO:0006885)	44237	0.0737313	0.362768	0	0	5.22371	13.6199	ATP6AP1;PDK4	.
	glycoprotein catabolic process (GO:0006516)	44237	0.0737313	0.362768	0	0	5.22371	13.6199	MANBA;EDEM1	.
	actin filament capping (GO:0051693)	44237	0.0737313	0.362768	0	0	5.22371	13.6199	GSN;SCIN	.
	protein localization to mitochondrion (GO:0070585)	44237	0.0737313	0.362768	0	0	5.22371	13.6199	PINK1;HK2	.
	regulation of podosome assembly (GO:0071801)	44237	0.0737313	0.362768	0	0	5.22371	13.6199	GSN;LCP1	.
	positive regulation of bone resorption (GO:0045780)	44237	0.0737313	0.362768	0	0	5.22371	13.6199	ATP6AP1;PRKCA	.
	polarized epithelial cell differentiation (GO:0030859)	44237	0.0737313	0.362768	0	0	5.22371	13.6199	OPHN1;RHOA	.
	protein kinase A signaling (GO:0010737)	44237	0.0737313	0.362768	0	0	5.22371	13.6199	RDX;LCP1	.
	positive regulation of adaptive immune response based on somatic recombination of immune receptors built from immunoglobulin superfamily domains (GO:0002824)	44237	0.0737313	0.362768	0	0	5.22371	13.6199	SLC11A1;CCR2	.
	sequestering of actin monomers (GO:0042989)	44237	0.0737313	0.362768	0	0	5.22371	13.6199	GSN;SCIN	.
	quinone metabolic process (GO:1901661)	44237	0.0737313	0.362768	0	0	5.22371	13.6199	AKR7A2;AKR1C4	.
	regulation of T cell apoptotic process (GO:0070232)	44237	0.0737313	0.362768	0	0	5.22371	13.6199	LGALS3;PRELID1	.
	intracellular cholesterol transport (GO:0032367)	44237	0.0737313	0.362768	0	0	5.22371	13.6199	NPC2;LDLR	.
	positive regulation of type 2 immune response (GO:0002830)	44237	0.0737313	0.362768	0	0	5.22371	13.6199	CD86;NOD2	.
	negative regulation of response to cytokine stimulus (GO:0060761)	44237	0.0737313	0.362768	0	0	5.22371	13.6199	MAPK7;KLF4	.
	low-density lipoprotein particle receptor catabolic process (GO:0032802)	44237	0.0737313	0.362768	0	0	5.22371	13.6199	CLTC;VLDLR	.
	membrane raft organization (GO:0031579)	44237	0.0737313	0.362768	0	0	5.22371	13.6199	PPT1;S100A10	.
	response to acidic pH (GO:0010447)	44237	0.0737313	0.362768	0	0	5.22371	13.6199	CTSS;RAB11FIP5	.
	astrocyte development (GO:0014002)	44237	0.0737313	0.362768	0	0	5.22371	13.6199	APP;PSEN1	.
	negative regulation of cell-substrate adhesion (GO:0010812)	12875	0.074247	0.362768	0	0	2.69877	7.01777	ADAM15;THBS1;RHOA;CORO1C	.
	positive regulation of peptide secretion (GO:0002793)	12875	0.074247	0.362768	0	0	2.69877	7.01777	TGFB2;GOLPH3;HFE;DNM1L	.
	tRNA transport (GO:0051031)	12875	0.074247	0.362768	0	0	2.69877	7.01777	NUP205;NUP155;NUP43;NUP160	.
	cholesterol biosynthetic process (GO:0006695)	12875	0.074247	0.362768	0	0	2.69877	7.01777	G6PD;DHCR24;HMGCR;LSS	.
	neural crest cell development (GO:0014032)	12875	0.074247	0.362768	0	0	2.69877	7.01777	SEMA3C;PEF1;NRG1;CORO1C	.
	positive regulation of osteoblast differentiation (GO:0045669)	12875	0.074247	0.362768	0	0	2.69877	7.01777	ACVR1;ATP6AP1;SUCO;IL6R	.
	lipid phosphorylation (GO:0046834)	12875	0.074247	0.362768	0	0	2.69877	7.01777	EFR3A;ZFYVE21;PIK3CB;PIK3CG	.
	antigen processing and presentation of exogenous peptide antigen (GO:0002478)	35643	0.0762815	0.369897	0	0	1.88259	4.84451	ACTR1A;KIF2A;CAPZA1;CLTC;AP1S3;CTSF;CTSS;LGMN	.
	antigen processing and presentation of exogenous peptide antigen via MHC class II (GO:0019886)	35643	0.0762815	0.369897	0	0	1.88259	4.84451	ACTR1A;KIF2A;CAPZA1;CLTC;AP1S3;CTSF;CTSS;LGMN	.
	regulation of mitotic cell cycle (GO:0007346)	12/165	0.0764549	0.369897	0	0	1.64437	4.22775	APP;MAP2K4;DLG1;PAK1;DUSP3;SPHK1;CLTC;NEK1;PRKCA;MAP4K5;GNAI1;STK3	.
	regulation of intracellular signal transduction (GO:1902531)	26/422	0.076839	0.369897	0	0	1.38026	3.54182	NLRX1;MRE11;ARHGAP18;NOD2;GNAI1;ARHGAP22;RASD2;ARHGAP21;PAK1;SPRED1;OPHN1;PIP4K2B;RAC1;TOPBP1;ZNF385A;PRKAB2;TGFB2;MAPK14;RHOA;RNF41;NET1;TBCK;ARHGAP31;DLC1;TAF4B;RHOU	.
	negative regulation of sprouting angiogenesis (GO:1903671)	44277	0.0770061	0.369897	0	0	3.3009	8.46308	KLF4;THBS1;RHOA	.
	protein localization to cell surface (GO:0034394)	44277	0.0770061	0.369897	0	0	3.3009	8.46308	FCN1;PIGK;ARF6	.
	regulation of cytokine production involved in inflammatory response (GO:1900015)	44277	0.0770061	0.369897	0	0	3.3009	8.46308	NOD2;MAPK14;TLR4	.
	viral genome replication (GO:0019079)	44277	0.0770061	0.369897	0	0	3.3009	8.46308	EEA1;CTBP2;RAB5A	.
	regulation of bone resorption (GO:0045124)	44277	0.0770061	0.369897	0	0	3.3009	8.46308	CSF1R;ATP6AP1;PRKCA	.
	regulation of monocyte chemotaxis (GO:0090025)	44277	0.0770061	0.369897	0	0	3.3009	8.46308	MOSPD2;AIF1;CCR2	.
	outflow tract septum morphogenesis (GO:0003148)	44277	0.0770061	0.369897	0	0	3.3009	8.46308	NRP1;TGFB2;SEMA3C	.
	positive regulation of binding (GO:0051099)	29768	0.0771449	0.369897	0	0	1.98055	5.0743	PRKN;APP;HFE;PPARG;HES1;PSEN1;STK3	.
	positive regulation of protein catabolic process (GO:0045732)	29768	0.0771449	0.369897	0	0	1.98055	5.0743	PRKN;PLK2;RDX;VPS35;TNFRSF1B;ATG7;RNF41	.
	positive regulation of JUN kinase activity (GO:0043507)	18384	0.0773695	0.369912	0	0	2.32479	5.94951	SPAG9;MAP2K4;PAK1;MAP3K20;MAP4K5	.
	blood circulation (GO:0008015)	18384	0.0773695	0.369912	0	0	2.32479	5.94951	ACVRL1;HTR7;C3AR1;TBC1D8;OLR1	.
	antigen processing and presentation of peptide antigen via MHC class II (GO:0002495)	36008	0.0799146	0.381535	0	0	1.86157	4.70381	ACTR1A;KIF2A;CAPZA1;CLTC;AP1S3;CTSF;CTSS;LGMN	.
	organophosphate biosynthetic process (GO:0090407)	13241	0.0806474	0.382303	0	0	2.6143	6.58194	MOCS2;PDXK;G6PD;MOCOS	.
	regulation of cell morphogenesis involved in differentiation (GO:0010769)	13241	0.0806474	0.382303	0	0	2.6143	6.58194	PAK1;RAP2A;KNDC1;CORO1C	.
	organic hydroxy compound transport (GO:0015850)	13241	0.0806474	0.382303	0	0	2.6143	6.58194	RXRA;SLC16A1;SLCO1B3;AKR1C4	.
	regulation of muscle cell differentiation (GO:0051147)	13241	0.0806474	0.382303	0	0	2.6143	6.58194	MEF2A;SPAG9;CTNNA1;MAPK14	.
	regulation of filopodium assembly (GO:0051489)	13241	0.0806474	0.382303	0	0	2.6143	6.58194	NRP1;NEURL1;RAB5A;ARF6	.
	protein O-linked glycosylation (GO:0006493)	9/115	0.081046	0.383106	0	0	1.77861	4.46919	MUCL1;GALNT1;EOGT;B3GNT2;LARGE1;CFP;POMGNT2;THBS1;GALNT10	.
	cellular response to oxidative stress (GO:0034599)	9/115	0.081046	0.383106	0	0	1.77861	4.46919	G6PD;FER;PINK1;DAPK1;TPM1;CAT;HMOX1;PRR5L;ETV5	.
	positive regulation of cell cycle (GO:0045787)	30133	0.0811968	0.383277	0	0	1.95404	4.90635	PSMD10;APP;TGFB2;DUSP3;CCPG1;SPHK1;PRKCA	.
	steroid metabolic process (GO:0008202)	36373	0.0836488	0.389656	0	0	1.84102	4.5678	SULT1A1;AMACR;SCP2;SUMO2;DHCR24;AKR1C4;LSS;LGMN	.
	Fc-gamma receptor signaling pathway involved in phagocytosis (GO:0038096)	10/133	0.0842857	0.389656	0	0	1.70345	4.21357	ACTR3;ACTR2;PAK1;FCGR2A;ARPC5;PIK3CB;RAC1;FCGR1A;DOCK1;WASF2	.
	negative regulation of neuron death (GO:1901215)	30498	0.0853693	0.389656	0	0	1.92823	4.74492	PRKN;PINK1;SET;PPT1;VPS35;BTBD10;LGMN	.
	positive regulation of peptidyl-serine phosphorylation (GO:0033138)	30498	0.0853693	0.389656	0	0	1.92823	4.74492	APP;PAK1;PINK1;TBK1;CREBL2;FNIP2;CD44	.
	positive regulation of homeostatic process (GO:0032846)	30498	0.0853693	0.389656	0	0	1.92823	4.74492	PINK1;MRE11;P2RX4;ATP6AP1;PRKCA;PIK3CB;MAPK14	.
	positive regulation of cell cycle G1/S phase transition (GO:1902808)	44278	0.0856712	0.389656	0	0	3.13569	7.70514	RDX;PLCB1;AIF1	.
	membrane assembly (GO:0071709)	44278	0.0856712	0.389656	0	0	3.13569	7.70514	DMKN;STX2;S100A10	.
	regulation of interleukin-8 secretion (GO:2000482)	44278	0.0856712	0.389656	0	0	3.13569	7.70514	FCN1;ANXA4;CD14	.
	cellular response to interleukin-6 (GO:0071354)	44278	0.0856712	0.389656	0	0	3.13569	7.70514	FER;SELPLG;IL6R	.
	protein localization to Golgi apparatus (GO:0034067)	44278	0.0856712	0.389656	0	0	3.13569	7.70514	GOLPH3;PAQR3;RAB6A	.
	cellular response to amyloid-beta (GO:1904646)	44278	0.0856712	0.389656	0	0	3.13569	7.70514	APP;PSEN1;TLR4	.
	positive regulation of monooxygenase activity (GO:0032770)	44278	0.0856712	0.389656	0	0	3.13569	7.70514	SCARB1;POR;GCH1	.
	regulation of cell size (GO:0008361)	44278	0.0856712	0.389656	0	0	3.13569	7.70514	RDX;RAC1;RHOA	.
	regulation of chondrocyte differentiation (GO:0032330)	44278	0.0856712	0.389656	0	0	3.13569	7.70514	ACVRL1;SCIN;TGFBR1	.
	cellular response to catecholamine stimulus (GO:0071870)	44278	0.0856712	0.389656	0	0	3.13569	7.70514	PRKN;GNG2;APLP1	.
	microtubule polymerization or depolymerization (GO:0031109)	44278	0.0856712	0.389656	0	0	3.13569	7.70514	TPPP3;KIF2A;CKAP5	.
	epithelial to mesenchymal transition (GO:0001837)	13606	0.087311	0.389656	0	0	2.53494	6.1809	TGFB2;S100A4;RBPJ;TGFBR1	.
	protein monoubiquitination (GO:0006513)	13606	0.087311	0.389656	0	0	2.53494	6.1809	PRKN;UBE2D3;NEURL1;RAD18	.
	regulation of dendrite development (GO:0050773)	13606	0.087311	0.389656	0	0	2.53494	6.1809	RAP2A;KNDC1;VLDLR;ARF6	.
	myelination (GO:0042552)	13606	0.087311	0.389656	0	0	2.53494	6.1809	MARVELD1;GPC1;PARD3;EPB41L3	.
	atrial septum morphogenesis (GO:0060413)	44238	0.0874603	0.389656	0	0	4.64306	11.3131	ACVR1;TGFB2	.
	nitric oxide biosynthetic process (GO:0006809)	44238	0.0874603	0.389656	0	0	4.64306	11.3131	SPR;GCH1	.
	mononuclear cell differentiation (GO:1903131)	44238	0.0874603	0.389656	0	0	4.64306	11.3131	CSF1R;PPARG	.
	calcium ion regulated exocytosis (GO:0017156)	44238	0.0874603	0.389656	0	0	4.64306	11.3131	SCIN;VAMP7	.
	phosphatidylinositol dephosphorylation (GO:0046856)	44238	0.0874603	0.389656	0	0	4.64306	11.3131	MTMR2;MTM1	.
	monocyte differentiation (GO:0030224)	44238	0.0874603	0.389656	0	0	4.64306	11.3131	CSF1R;PPARG	.
	T cell proliferation (GO:0042098)	44238	0.0874603	0.389656	0	0	4.64306	11.3131	SLC11A1;PIK3CG	.
	positive regulation of chromosome segregation (GO:0051984)	44238	0.0874603	0.389656	0	0	4.64306	11.3131	SMC6;RAD18	.
	sphingolipid catabolic process (GO:0030149)	44238	0.0874603	0.389656	0	0	4.64306	11.3131	SPHK1;PPT1	.
	negative regulation of receptor binding (GO:1900121)	44238	0.0874603	0.389656	0	0	4.64306	11.3131	ADAM15;HFE	.
	methionine metabolic process (GO:0006555)	44238	0.0874603	0.389656	0	0	4.64306	11.3131	AHCY;SMS	.
	negative regulation of intrinsic apoptotic signaling pathway in response to DNA damage by p53 class mediator (GO:1902166)	44238	0.0874603	0.389656	0	0	4.64306	11.3131	CD44;ZNF385A	.
	negative regulation of heart contraction (GO:0045822)	44238	0.0874603	0.389656	0	0	4.64306	11.3131	RNLS;PIK3CG	.
	negative regulation of cardiac muscle hypertrophy (GO:0010614)	44238	0.0874603	0.389656	0	0	4.64306	11.3131	P2RX4;LMNA	.
	regulation of synaptic vesicle cycle (GO:0098693)	44238	0.0874603	0.389656	0	0	4.64306	11.3131	PREPL;RAB5A	.
	negative regulation of chemotaxis (GO:0050922)	44238	0.0874603	0.389656	0	0	4.64306	11.3131	THBS1;AIF1	.
	protein O-linked mannosylation (GO:0035269)	44238	0.0874603	0.389656	0	0	4.64306	11.3131	POMGNT2;LARGE1	.
	carbohydrate derivative catabolic process (GO:1901136)	44238	0.0874603	0.389656	0	0	4.64306	11.3131	MANBA;NAGA	.
	regulation of blood vessel endothelial cell proliferation involved in sprouting angiogenesis (GO:1903587)	44238	0.0874603	0.389656	0	0	4.64306	11.3131	HMOX1;THBS1	.
	carnitine metabolic process (GO:0009437)	44238	0.0874603	0.389656	0	0	4.64306	11.3131	CPT1A;ALDH9A1	.
	regulation of vascular endothelial growth factor signaling pathway (GO:1900746)	44238	0.0874603	0.389656	0	0	4.64306	11.3131	CD63;XDH	.
	regulation of ventricular cardiac muscle cell action potential (GO:0098911)	44238	0.0874603	0.389656	0	0	4.64306	11.3131	DLG1;PKP2	.
	Fc-gamma receptor signaling pathway (GO:0038094)	10/134	0.0875619	0.389656	0	0	1.68963	4.11494	ACTR3;ACTR2;PAK1;FCGR2A;ARPC5;PIK3CB;RAC1;FCGR1A;DOCK1;WASF2	.
	positive regulation of ossification (GO:0045778)	19115	0.0882534	0.391171	0	0	2.22563	5.4028	ACVR1;TGFB2;ATP6AP1;SUCO;IL6R	.
	regulation of cell-matrix adhesion (GO:0001952)	19115	0.0882534	0.391171	0	0	2.22563	5.4028	ADAM15;PIK3CB;THBS1;RHOA;CORO1C	.
	positive regulation of secretion by cell (GO:1903532)	19115	0.0882534	0.391171	0	0	2.22563	5.4028	TGFB2;GOLPH3;ATP6AP1;DNM1L;RAB5A	.
	protein modification process (GO:0036211)	30864	0.0896619	0.396363	0	0	1.90308	4.58968	MANBA;ICMT;UBE2D3;MAN2B1;SEPHS1;PHKA2;ATG7	.
	cellular response to molecule of bacterial origin (GO:0071219)	30864	0.0896619	0.396363	0	0	1.90308	4.58968	CD86;TICAM2;CD14;TNFRSF1B;MAPK14;TLR4;RHOA	.
	protein sumoylation (GO:0016925)	24990	0.0903504	0.398878	0	0	2.02523	4.86878	NUP205;NUP155;SUMO2;SP3;NUP43;NUP160	.
	Fc receptor mediated stimulatory signaling pathway (GO:0002431)	10/135	0.0909139	0.400837	0	0	1.67602	4.01884	ACTR3;ACTR2;PAK1;FCGR2A;ARPC5;PIK3CB;RAC1;FCGR1A;DOCK1;WASF2	.
	intrinsic apoptotic signaling pathway (GO:0097193)	8/101	0.0914199	0.402536	0	0	1.80124	4.30908	ZNF385C;SFN;KRCC1;CRIP1;FNIP2;RRP8;ZNF385A;EPHA2	.
	mitochondrion disassembly (GO:0061726)	13971	0.0942316	0.411145	0	0	2.46026	5.81112	PRKN;BECN1;PINK1;ATG7	.
	regulation of ossification (GO:0030278)	13971	0.0942316	0.411145	0	0	2.46026	5.81112	ACVR1;TGFB2;BMP2K;RBPJ	.
	chemical homeostasis (GO:0048878)	13971	0.0942316	0.411145	0	0	2.46026	5.81112	PNPLA4;KLHL3;PPARG;ABHD5	.
	negative regulation of protein localization to membrane (GO:1905476)	44279	0.0947283	0.411145	0	0	2.98622	7.03774	CLTC;TMBIM1;NUMB	.
	positive regulation of microtubule polymerization or depolymerization (GO:0031112)	44279	0.0947283	0.411145	0	0	2.98622	7.03774	PAK1;SLAIN2;RAC1	.
	cellular senescence (GO:0090398)	44279	0.0947283	0.411145	0	0	2.98622	7.03774	ID2;SMC6;MAPK14	.
	regulation of neuronal synaptic plasticity (GO:0048168)	44279	0.0947283	0.411145	0	0	2.98622	7.03774	APP;RAB5A;RAB3GAP1	.
	protein alpha-1,2-demannosylation (GO:0036508)	44279	0.0947283	0.411145	0	0	2.98622	7.03774	OS9;EDEM1;UGGT1	.
	negative regulation of intrinsic apoptotic signaling pathway in response to DNA damage (GO:1902230)	44279	0.0947283	0.411145	0	0	2.98622	7.03774	ACKR3;CD44;ZNF385A	.
	positive regulation of microtubule polymerization (GO:0031116)	44279	0.0947283	0.411145	0	0	2.98622	7.03774	PAK1;SLAIN2;RAC1	.
	regulation of actin filament bundle assembly (GO:0032231)	44279	0.0947283	0.411145	0	0	2.98622	7.03774	PRKN;RDX;RAC1	.
	actin filament organization (GO:0007015)	9/120	0.0991692	0.421359	0	0	1.69805	3.92407	DLG1;SCIN;GSN;TPM4;TPM1;RHOU;RAC1;LCP1;RHOA	.
	plasma membrane invagination (GO:0099024)	8/103	0.0995922	0.421359	0	0	1.76313	4.06696	C3;MSR1;VAMP7;GSN;FCGR1A;DOCK1;AIF1;RHOA	.
	negative regulation of cellular component organization (GO:0051129)	19845	0.0998882	0.421359	0	0	2.13456	4.91739	SCAMP5;LGALS3;DFFA;MTMR2;RDX	.
	glycosphingolipid metabolic process (GO:0006687)	19845	0.0998882	0.421359	0	0	2.13456	4.91739	GALC;GM2A;PSAP;LARGE1;ARSB	.
	positive regulation of endothelial cell migration (GO:0010595)	25720	0.100484	0.421359	0	0	1.96174	4.5076	NRP1;SCARB1;P2RX4;ANXA3;PRKCA;THBS1	.
	stress-activated protein kinase signaling cascade (GO:0031098)	25720	0.100484	0.421359	0	0	1.96174	4.5076	MAP2K4;PAK1;MAP3K20;NEK1;MAP4K5;STK3	.
	positive regulation of phagocytosis (GO:0050766)	14336	0.101403	0.421359	0	0	2.38984	5.46952	C3;SLC11A1;SIRPB1;C2	.
	ERBB2 signaling pathway (GO:0038128)	14336	0.101403	0.421359	0	0	2.38984	5.46952	GAB1;NRG1;PRKCA;PTPN12	.
	positive regulation of fat cell differentiation (GO:0045600)	14336	0.101403	0.421359	0	0	2.38984	5.46952	CREBL2;PPARG;WDFY2;ZNF385A	.
	inositol lipid-mediated signaling (GO:0048017)	14336	0.101403	0.421359	0	0	2.38984	5.46952	CSF1R;PIK3CB;PIK3CG;RHOA	.
	Golgi to plasma membrane transport (GO:0006893)	14336	0.101403	0.421359	0	0	2.38984	5.46952	GOLPH3;RAB31;GOPC;CCDC93	.
	regulation of nitric-oxide synthase biosynthetic process (GO:0051769)	44239	0.101873	0.421359	0	0	4.17853	9.54391	NOD2;TLR4	.
	establishment of apical/basal cell polarity (GO:0035089)	44239	0.101873	0.421359	0	0	4.17853	9.54391	OPHN1;RHOA	.
	vesicle budding from membrane (GO:0006900)	44239	0.101873	0.421359	0	0	4.17853	9.54391	GOLPH3;S100A10	.
	sulfation (GO:0051923)	44239	0.101873	0.421359	0	0	4.17853	9.54391	SULT1A1;UST	.
	regulation of intrinsic apoptotic signaling pathway in response to DNA damage by p53 class mediator (GO:1902165)	44239	0.101873	0.421359	0	0	4.17853	9.54391	CD44;ZNF385A	.
	viral RNA genome replication (GO:0039694)	44239	0.101873	0.421359	0	0	4.17853	9.54391	EEA1;RAB5A	.
	positive regulation of T-helper 1 type immune response (GO:0002827)	44239	0.101873	0.421359	0	0	4.17853	9.54391	SLC11A1;CCR2	.
	regulation of rRNA processing (GO:2000232)	44239	0.101873	0.421359	0	0	4.17853	9.54391	RIOK1;BUD23	.
	cell wall macromolecule catabolic process (GO:0016998)	44239	0.101873	0.421359	0	0	4.17853	9.54391	MANBA;LYZ	.
	regulation of bone remodeling (GO:0046850)	44239	0.101873	0.421359	0	0	4.17853	9.54391	CSF1R;SUCO	.
	positive regulation of cardiocyte differentiation (GO:1905209)	44239	0.101873	0.421359	0	0	4.17853	9.54391	TGFB2;SEMA3C	.
	cellular glucan metabolic process (GO:0006073)	44239	0.101873	0.421359	0	0	4.17853	9.54391	GBE1;PHKB	.
	nitric oxide metabolic process (GO:0046209)	44239	0.101873	0.421359	0	0	4.17853	9.54391	GCH1;SPR	.
	cellular response to fluid shear stress (GO:0071498)	44239	0.101873	0.421359	0	0	4.17853	9.54391	MAPK7;KLF4	.
	regulation of mononuclear cell migration (GO:0071675)	44239	0.101873	0.421359	0	0	4.17853	9.54391	LGALS3;THBS1	.
	negative regulation of vascular smooth muscle cell proliferation (GO:1904706)	44239	0.101873	0.421359	0	0	4.17853	9.54391	TPM1;PPARG	.
	purine nucleoside monophosphate biosynthetic process (GO:0009127)	44239	0.101873	0.421359	0	0	4.17853	9.54391	ATIC;PFAS	.
	positive regulation of endoplasmic reticulum unfolded protein response (GO:1900103)	44239	0.101873	0.421359	0	0	4.17853	9.54391	TMEM33;ATF6	.
	aromatic compound biosynthetic process (GO:0019438)	44239	0.101873	0.421359	0	0	4.17853	9.54391	PDXK;GCH1	.
	negative regulation of DNA damage response, signal transduction by p53 class mediator (GO:0043518)	44239	0.101873	0.421359	0	0	4.17853	9.54391	PSMD10;CD44	.
	protein kinase C-activating G-protein coupled receptor signaling pathway (GO:0007205)	44239	0.101873	0.421359	0	0	4.17853	9.54391	PRKD3;PARD3	.
	regulation of retrograde protein transport, ER to cytosol (GO:1904152)	44239	0.101873	0.421359	0	0	4.17853	9.54391	OS9;EDEM1	.
	regulation of vasculogenesis (GO:2001212)	44239	0.101873	0.421359	0	0	4.17853	9.54391	RAP1A;XDH	.
	positive regulation of interleukin-1 production (GO:0032732)	44239	0.101873	0.421359	0	0	4.17853	9.54391	NOD2;TLR4	.
	negative regulation of oxidoreductase activity (GO:0051354)	44239	0.101873	0.421359	0	0	4.17853	9.54391	PRKN;DLC1	.
	cell differentiation in hindbrain (GO:0021533)	44239	0.101873	0.421359	0	0	4.17853	9.54391	OPHN1;KNDC1	.
	skeletal muscle fiber development (GO:0048741)	44239	0.101873	0.421359	0	0	4.17853	9.54391	RYR1;SELENON	.
	negative regulation of cell migration (GO:0030336)	9/121	0.103052	0.423473	0	0	1.6828	3.82419	ACVRL1;ADAM15;DLC1;TPM1;HMOX1;TRIB1;ARPIN;RNF41;CORO1C	.
	regulation of cellular response to stress (GO:0080135)	8/104	0.103828	0.423473	0	0	1.74467	3.95172	PRKN;CHCHD2;NUP205;PINK1;ARMT1;NUP155;NUP43;NUP160	.
	peptide metabolic process (GO:0006518)	8/104	0.103828	0.423473	0	0	1.74467	3.95172	G6PD;ERAP2;GSTA4;LAMP2;ERAP1;MGST1;TPP1;PSEN1	.
	canonical glycolysis (GO:0061621)	44280	0.104158	0.423473	0	0	2.85033	6.44702	PGAM1;PGK1;HK2	.
	response to amyloid-beta (GO:1904645)	44280	0.104158	0.423473	0	0	2.85033	6.44702	APP;PSEN1;TLR4	.
	regulation of DNA damage response, signal transduction by p53 class mediator (GO:0043516)	44280	0.104158	0.423473	0	0	2.85033	6.44702	PSMD10;SPRED1;CD44	.
	positive regulation of interleukin-1 beta secretion (GO:0050718)	44280	0.104158	0.423473	0	0	2.85033	6.44702	NOD2;NLRP1;TLR4	.
	long-chain fatty-acyl-CoA metabolic process (GO:0035336)	44280	0.104158	0.423473	0	0	2.85033	6.44702	ACSL1;ACSL6;HACD2	.
	regulation of cellular protein localization (GO:1903827)	44280	0.104158	0.423473	0	0	2.85033	6.44702	HFE;LCP1;RAB11FIP5	.
	positive regulation of peptidyl-threonine phosphorylation (GO:0010800)	44280	0.104158	0.423473	0	0	2.85033	6.44702	APP;SPHK1;S1PR2	.
	glycolytic process through glucose-6-phosphate (GO:0061620)	44280	0.104158	0.423473	0	0	2.85033	6.44702	PGAM1;PGK1;HK2	.
	glucose catabolic process to pyruvate (GO:0061718)	44280	0.104158	0.423473	0	0	2.85033	6.44702	PGAM1;PGK1;HK2	.
	positive regulation of interleukin-12 production (GO:0032735)	44280	0.104158	0.423473	0	0	2.85033	6.44702	MAPK14;PLCB1;TLR4	.
	prostaglandin metabolic process (GO:0006693)	44280	0.104158	0.423473	0	0	2.85033	6.44702	PNPLA8;MGST1;AKR1C4	.
	response to insulin (GO:0032868)	26085	0.105766	0.429488	0	0	1.93145	4.33907	C2CD5;FER;RAB31;SORT1;INSR;PPARG	.
	fat cell differentiation (GO:0045444)	20210	0.10598	0.429834	0	0	2.09176	4.69497	CTBP2;ERAP1;PPARG;OSBPL11;KLF4	.
	divalent metal ion transport (GO:0070838)	32325	0.108018	0.437042	0	0	1.80872	4.02524	RYR1;RAMP2;NIPAL2;SLC11A1;CDH23;SLC39A8;PSEN1	.
	regulation of proteasomal ubiquitin-dependent protein catabolic process (GO:0032434)	32325	0.108018	0.437042	0	0	1.80872	4.02524	RNF144A;PSMD10;PRKN;CSNK1A1;HFE;SUMO2;TRIB1	.
	regulation of small GTPase mediated signal transduction (GO:0051056)	10/140	0.108808	0.437097	0	0	1.61113	3.57377	ARHGAP22;NET1;ARHGAP21;ARHGAP31;OPHN1;DLC1;ARHGAP18;RHOU;RAC1;RHOA	.
	positive regulation of mitotic cell cycle phase transition (GO:1901992)	14702	0.108817	0.437097	0	0	2.32333	5.15336	RDX;PLCB1;AIF1;RAB11A	.
	neuron migration (GO:0001764)	14702	0.108817	0.437097	0	0	2.32333	5.15336	NRP1;DISC1;POMGNT2;LRP12	.
	JAK-STAT cascade (GO:0007259)	14702	0.108817	0.437097	0	0	2.32333	5.15336	FER;HES1;CCR2;IFNAR1	.
	positive regulation of epithelial to mesenchymal transition (GO:0010718)	14702	0.108817	0.437097	0	0	2.32333	5.15336	ACVR1;TGFB2;GLIPR2;TGFBR1	.
	autophagy of mitochondrion (GO:0000422)	14702	0.108817	0.437097	0	0	2.32333	5.15336	PRKN;BECN1;PINK1;ATG7	.
	axon guidance (GO:0007411)	11/158	0.109593	0.439689	0	0	1.56762	3.46598	EFNB1;NRP1;MAPK7;OPHN1;SEMA3C;GPC1;GAB1;PRKCA;PLXNC1;PIK3CB;VLDLR	.
	Rho protein signal transduction (GO:0007266)	26451	0.111188	0.445553	0	0	1.90209	4.178	SHTN1;PAK1;CDC42EP4;RHOU;RAC1;RHOA	.
	DNA-dependent DNA replication (GO:0006261)	20576	0.112249	0.446913	0	0	2.05064	4.48481	ORC5;POLA1;ORC6;TOPBP1;POLK	.
	bile acid biosynthetic process (GO:0006699)	44281	0.113939	0.446913	0	0	2.72626	5.92168	AMACR;SCP2;AKR1C4	.
	response to growth factor (GO:0070848)	44281	0.113939	0.446913	0	0	2.72626	5.92168	MAPK7;KLF4;EPHA2	.
	positive regulation of interferon-beta production (GO:0032728)	44281	0.113939	0.446913	0	0	2.72626	5.92168	TBK1;TLR7;TLR4	.
	fat-soluble vitamin metabolic process (GO:0006775)	44281	0.113939	0.446913	0	0	2.72626	5.92168	UBIAD1;SUMO2;LGMN	.
	regulation of T cell receptor signaling pathway (GO:0050856)	44281	0.113939	0.446913	0	0	2.72626	5.92168	LGALS3;DUSP3;NECTIN2	.
	mesenchymal cell differentiation (GO:0048762)	15067	0.116466	0.446913	0	0	2.26042	4.86026	TGFB2;S100A4;RBPJ;TGFBR1	.
	cellular response to peptide (GO:1901653)	15067	0.116466	0.446913	0	0	2.26042	4.86026	APP;NOD2;PSEN1;TLR4	.
	gluconeogenesis (GO:0006094)	15067	0.116466	0.446913	0	0	2.26042	4.86026	PGAM1;PGK1;PGM1;SLC25A13	.
	positive regulation of receptor-mediated endocytosis (GO:0048260)	15067	0.116466	0.446913	0	0	2.26042	4.86026	CD63;TBC1D5;HFE;PPT1	.
	positive regulation of proteasomal protein catabolic process (GO:1901800)	26816	0.11675	0.446913	0	0	1.8736	4.02397	RNF144A;PSMD10;PRKN;CSNK1A1;SUMO2;TRIB1	.
	positive regulation of inflammatory response (GO:0050729)	26816	0.11675	0.446913	0	0	1.8736	4.02397	SNX4;VAMP7;TLR7;NOD2;TLR4;CCR2	.
	regulation of acyl-CoA biosynthetic process (GO:0050812)	44240	0.116877	0.446913	0	0	3.79847	8.15392	PDP2;PDK4	.
	cellular response to nitrogen starvation (GO:0006995)	44240	0.116877	0.446913	0	0	3.79847	8.15392	BECN1;ATG7	.
	muscle cell development (GO:0055001)	44240	0.116877	0.446913	0	0	3.79847	8.15392	RAMP2;HES1	.
	maintenance of gastrointestinal epithelium (GO:0030277)	44240	0.116877	0.446913	0	0	3.79847	8.15392	NOD2;TLR4	.
	regulation of acetyl-CoA biosynthetic process from pyruvate (GO:0010510)	44240	0.116877	0.446913	0	0	3.79847	8.15392	PDP2;PDK4	.
	regulation of macrophage differentiation (GO:0045649)	44240	0.116877	0.446913	0	0	3.79847	8.15392	PRKCA;C1QC	.
	alpha-linolenic acid metabolic process (GO:0036109)	44240	0.116877	0.446913	0	0	3.79847	8.15392	SCP2;ACSL1	.
	catecholamine biosynthetic process (GO:0042423)	44240	0.116877	0.446913	0	0	3.79847	8.15392	TGFB2;GCH1	.
	cardiocyte differentiation (GO:0035051)	44240	0.116877	0.446913	0	0	3.79847	8.15392	TGFB2;NRG1	.
	leukocyte differentiation (GO:0002521)	44240	0.116877	0.446913	0	0	3.79847	8.15392	BATF3;FLT3	.
	toll-like receptor 9 signaling pathway (GO:0034162)	44240	0.116877	0.446913	0	0	3.79847	8.15392	IRAK2;TLR7	.
	regulation of execution phase of apoptosis (GO:1900117)	44240	0.116877	0.446913	0	0	3.79847	8.15392	DFFA;DLC1	.
	neuron fate commitment (GO:0048663)	44240	0.116877	0.446913	0	0	3.79847	8.15392	ID2;TGFBR1	.
	regulation of endothelial cell chemotaxis (GO:2001026)	44240	0.116877	0.446913	0	0	3.79847	8.15392	P2RX4;THBS1	.
	cellular response to low-density lipoprotein particle stimulus (GO:0071404)	44240	0.116877	0.446913	0	0	3.79847	8.15392	PPARG;LDLR	.
	prostanoid biosynthetic process (GO:0046457)	44240	0.116877	0.446913	0	0	3.79847	8.15392	PNPLA8;MGST1	.
	positive regulation of lamellipodium assembly (GO:0010592)	44240	0.116877	0.446913	0	0	3.79847	8.15392	RAC1;WASF2	.
	regulation of oxidoreductase activity (GO:0051341)	44240	0.116877	0.446913	0	0	3.79847	8.15392	DLC1;NOD2	.
	nucleotide metabolic process (GO:0009117)	44240	0.116877	0.446913	0	0	3.79847	8.15392	REXO2;PDE8A	.
	semaphorin-plexin signaling pathway involved in neuron projection guidance (GO:1902285)	44240	0.116877	0.446913	0	0	3.79847	8.15392	NRP1;PLXNC1	.
	chondroitin sulfate catabolic process (GO:0030207)	44240	0.116877	0.446913	0	0	3.79847	8.15392	VCAN;ARSB	.
	cellular response to nitrogen levels (GO:0043562)	44240	0.116877	0.446913	0	0	3.79847	8.15392	BECN1;ATG7	.
	regulation of cellular carbohydrate metabolic process (GO:0010675)	44240	0.116877	0.446913	0	0	3.79847	8.15392	PRKN;PDK4	.
	DNA strand elongation (GO:0022616)	44240	0.116877	0.446913	0	0	3.79847	8.15392	POLA1;MRE11	.
	regulation of NMDA receptor activity (GO:2000310)	44240	0.116877	0.446913	0	0	3.79847	8.15392	APP;DAPK1	.
	renal absorption (GO:0070293)	44240	0.116877	0.446913	0	0	3.79847	8.15392	GSN;KLHL3	.
	positive regulation of actin nucleation (GO:0051127)	44240	0.116877	0.446913	0	0	3.79847	8.15392	GSN;SCIN	.
	regulation of axon guidance (GO:1902667)	44240	0.116877	0.446913	0	0	3.79847	8.15392	NRP1;ZSWIM6	.
	negative regulation of response to external stimulus (GO:0032102)	8/107	0.117123	0.447341	0	0	1.69153	3.62756	NLRX1;MAPK7;VPS35;PPARG;NOD2;TRIB1;KLF4;CERS2	.
	regulation of cell proliferation (GO:0042127)	41/740	0.118467	0.451789	0	0	1.23391	2.63207	ACVRL1;CD86;CSF1R;APP;SLC35F6;CTBP2;FLT3;PPM1D;THBS1;TNFSF13B;PAK1;SCIN;FTH1;LMNA;SH3BP4;CTSH;HES1;S1PR2;IL6R;S100A11;PBRM1;TGFB2;INSR;TNFSF13;TBC1D8;NRG1;EMP3;TNFRSF1B;KLF4;RHOA;TGFBR1;RNF41;FER;CNOT7;CCPG1;DLC1;ACER3;NEURL1;CD47;LTBR;FOLR2	.
	IRE1-mediated unfolded protein response (GO:0036498)	20941	0.118693	0.451789	0	0	2.01109	4.28608	EDEM1;LMNA;TPP1;SEC62;ATP6V0D1	.
	protein homotetramerization (GO:0051289)	20941	0.118693	0.451789	0	0	2.01109	4.28608	RYR1;RXRA;CAT;HPRT1;DNM1L	.
	G-protein coupled receptor signaling pathway, coupled to cyclic nucleotide second messenger (GO:0007187)	9/125	0.119434	0.454095	0	0	1.62443	3.45189	GNA15;HTR7;GNAQ;GNA11;GNAT1;WASF2;LTB4R;GNAI1;GNAI2	.
	cellular response to DNA damage stimulus (GO:0006974)	20/329	0.120587	0.457956	0	0	1.35785	2.87237	MRE11;ZBTB38;SMC6;MAPK14;CRIP1;DDB2;POLA1;RFWD3;APLF;MAP3K20;NEK1;ERCC8;SFN;INTS7;TOPBP1;POLK;FNIP2;RAD18;ZNF385A;EPHA2	.
	regulation of protein activation cascade (GO:2000257)	8/108	0.121748	0.461839	0	0	1.67453	3.52624	C3;C1QB;C1QA;C3AR1;CD59;CFP;C2;C1QC	.
	mitotic nuclear division (GO:0140014)	27181	0.122448	0.463971	0	0	1.84595	3.87662	KIF2A;ZW10;NLRC4;RHOA;NSL1;RAB11A	.
	cellular response to lipopolysaccharide (GO:0071222)	33420	0.123001	0.465536	0	0	1.74385	3.65435	CD86;TICAM2;CD14;TNFRSF1B;MAPK14;TLR4;RHOA	.
	mRNA polyadenylation (GO:0006378)	44282	0.124052	0.46687	0	0	2.61253	5.45249	APP;NUDT21;PAPOLG	.
	transition metal ion transport (GO:0000041)	44282	0.124052	0.46687	0	0	2.61253	5.45249	SLC31A2;SLC11A1;SLC39A8	.
	microtubule polymerization (GO:0046785)	44282	0.124052	0.46687	0	0	2.61253	5.45249	TPPP3;SLAIN2;CKAP5	.
	regulation of protein localization to cell surface (GO:2000008)	44282	0.124052	0.46687	0	0	2.61253	5.45249	HFE;GOPC;RAB11FIP5	.
	phosphatidylcholine acyl-chain remodeling (GO:0036151)	44282	0.124052	0.46687	0	0	2.61253	5.45249	PLA2G12A;PNPLA8;PLBD1	.
	ceramide metabolic process (GO:0006672)	15432	0.124342	0.467438	0	0	2.20082	4.58809	SPTLC1;SPTLC2;SPTSSA;CERS2	.
	phospholipid transport (GO:0015914)	21306	0.125306	0.470004	0	0	1.97305	4.098	SCARB1;PRELID1;SCP2;NPC2;LDLR	.
	response to light stimulus (GO:0009416)	21306	0.125306	0.470004	0	0	1.97305	4.098	USP1;ERCC8;GNAT1;RAD18;DDB2	.
	regulation of complement activation (GO:0030449)	8/109	0.126468	0.473298	0	0	1.65786	3.42808	C3;C1QB;C1QA;C3AR1;CD59;CFP;C2;C1QC	.
	circulatory system development (GO:0072359)	8/109	0.126468	0.473298	0	0	1.65786	3.42808	MEF2A;TGFB2;RAMP2;PKP2;CACYBP;CRIP1;TGFBR1;FBN1	.
	regulation of actin cytoskeleton organization (GO:0032956)	27546	0.128281	0.47953	0	0	1.8191	3.73559	CSF1R;DLC1;RDX;ARHGAP18;RHOU;RHOA	.
	ion transmembrane transport (GO:0034220)	14/219	0.130579	0.47953	0	0	1.43104	2.91328	RYR1;ATP6V1A;ATP6AP1;ATP1B3;ATP2B1;CALHM6;CLCN5;P2RX4;OSTM1;ATP6V1B2;LRRC8D;FXYD6;ATP6V0D1;ATP6V1C1	.
	regulation of pathway-restricted SMAD protein phosphorylation (GO:0060393)	21671	0.132086	0.47953	0	0	1.93641	3.91987	ACVRL1;ACVR1;TGFB2;HFE;TGFBR1	.
	regulation of secretion (GO:0051046)	44241	0.132389	0.47953	0	0	3.48175	7.04013	SCIN;NRG1	.
	cell surface receptor signaling pathway involved in heart development (GO:0061311)	44241	0.132389	0.47953	0	0	3.48175	7.04013	ACVR1;RBPJ	.
	thymus development (GO:0048538)	44241	0.132389	0.47953	0	0	3.48175	7.04013	HES1;TGFBR1	.
	copper ion transport (GO:0006825)	44241	0.132389	0.47953	0	0	3.48175	7.04013	STEAP3;SLC31A2	.
	neuromuscular process controlling balance (GO:0050885)	44241	0.132389	0.47953	0	0	3.48175	7.04013	CDH23;TPP1	.
	regulation of fatty acid metabolic process (GO:0019217)	44241	0.132389	0.47953	0	0	3.48175	7.04013	PRKAB2;PDK4	.
	positive regulation of DNA damage response, signal transduction by p53 class mediator (GO:0043517)	44241	0.132389	0.47953	0	0	3.48175	7.04013	SPRED1;ZNF385A	.
	oligosaccharide-lipid intermediate biosynthetic process (GO:0006490)	44241	0.132389	0.47953	0	0	3.48175	7.04013	ALG8;SRD5A3	.
	epiboly involved in wound healing (GO:0090505)	44241	0.132389	0.47953	0	0	3.48175	7.04013	RHOA;CD44	.
	purine nucleotide catabolic process (GO:0006195)	44241	0.132389	0.47953	0	0	3.48175	7.04013	GDA;XDH	.
	positive regulation of muscle hypertrophy (GO:0014742)	44241	0.132389	0.47953	0	0	3.48175	7.04013	MEF2A;PRKCA	.
	interleukin-6-mediated signaling pathway (GO:0070102)	44241	0.132389	0.47953	0	0	3.48175	7.04013	FER;IL6R	.
	negative regulation of T cell receptor signaling pathway (GO:0050860)	44241	0.132389	0.47953	0	0	3.48175	7.04013	LGALS3;DUSP3	.
	positive regulation of interleukin-8 secretion (GO:2000484)	44241	0.132389	0.47953	0	0	3.48175	7.04013	FCN1;CD14	.
	positive regulation of blood vessel diameter (GO:0097755)	44241	0.132389	0.47953	0	0	3.48175	7.04013	SCPEP1;HMOX1	.
	ribonucleoside monophosphate biosynthetic process (GO:0009156)	44241	0.132389	0.47953	0	0	3.48175	7.04013	ATIC;PFAS	.
	clathrin coat assembly (GO:0048268)	44241	0.132389	0.47953	0	0	3.48175	7.04013	CLTC;EPS15	.
	lipid particle organization (GO:0034389)	44241	0.132389	0.47953	0	0	3.48175	7.04013	RAB18;RAB3GAP1	.
	positive regulation of myoblast differentiation (GO:0045663)	44241	0.132389	0.47953	0	0	3.48175	7.04013	MAPK14;PLCB1	.
	stem cell development (GO:0048864)	44241	0.132389	0.47953	0	0	3.48175	7.04013	PEF1;NRG1	.
	myotube cell development (GO:0014904)	44241	0.132389	0.47953	0	0	3.48175	7.04013	RYR1;SELENON	.
	pore complex assembly (GO:0046931)	44241	0.132389	0.47953	0	0	3.48175	7.04013	NUP205;TMEM33	.
	cardiac ventricle morphogenesis (GO:0003208)	15797	0.132438	0.47953	0	0	2.14428	4.33496	TGFB2;TPM1;PKP2;RBPJ	.
	positive regulation of protein localization to plasma membrane (GO:1903078)	15797	0.132438	0.47953	0	0	2.14428	4.33496	DLG1;PTPN9;EPHA2;ARF6	.
	substantia nigra development (GO:0021762)	15797	0.132438	0.47953	0	0	2.14428	4.33496	G6PD;GNB4;PADI2;RHOA	.
	branching morphogenesis of an epithelial tube (GO:0048754)	15797	0.132438	0.47953	0	0	2.14428	4.33496	NRP1;PAK1;PAX8;EPHA2	.
	regulation of interferon-gamma production (GO:0032649)	15797	0.132438	0.47953	0	0	2.14428	4.33496	SLC11A1;CD14;TLR4;CCR2	.
	positive regulation of NF-kappaB transcription factor activity (GO:0051092)	9/128	0.132595	0.47958	0	0	1.58323	3.19884	APP;FER;IRAK2;SPHK1;NOD2;NLRC4;MAP3K13;TLR4;MID2	.
	positive regulation of apoptotic signaling pathway (GO:2001235)	27912	0.134245	0.480657	0	0	1.79302	3.60055	PINK1;GSN;CTSH;LTBR;DNM1L;TGFBR1	.
	cellular response to ketone (GO:1901655)	44283	0.134475	0.480657	0	0	2.50789	5.03179	GNG2;KLF9;GNAI1	.
	negative regulation of response to DNA damage stimulus (GO:2001021)	44283	0.134475	0.480657	0	0	2.50789	5.03179	PSMD10;ACKR3;CD44	.
	regulation of NIK/NF-kappaB signaling (GO:1901222)	44283	0.134475	0.480657	0	0	2.50789	5.03179	APP;NOD2;CD14	.
	negative regulation of JNK cascade (GO:0046329)	44283	0.134475	0.480657	0	0	2.50789	5.03179	PRKN;PINK1;DUSP3	.
	neural crest cell migration (GO:0001755)	44283	0.134475	0.480657	0	0	2.50789	5.03179	NRP1;SEMA3C;CORO1C	.
[truncated: 2,412 more rows]

## Sheet: brown
Supplementary Table 11: Functional enrichment analysis results for non-preserved modules (significant terms are highlighted)
[truncated: 2,558 more rows]

[truncated: 26 more sheets: cyan, darkgreen, darkgrey, darkmagenta, darkolivegreen, darkorange, darkturquoise, green, greenyellow, lightcyan, lightyellow, orange, paleturquoise, purple, red, royalblue, saddlebrown, salmon, sienna3, skyblue …]
