# Supplementary material for: Integrated Network Analysis to Identify Key Modules and Potential Hub Genes Involved in Bovine Respiratory Disease: A Systems Biology Approach
Source: Front Genet. 2021 Oct 18;12:753839. doi: 10.3389/fgene.2021.753839 (PMC8559434; doi:10.3389/fgene.2021.753839)
Supplement: Supplementary file 8 [file Table1.xlsx]

## Sheet: Sheet1
Supplementary Table 1: Detail about RNA-seq data and mapping summary of all samples
Sample	Geo Accession	Raw Reads	Clean Reads	Uniquely Mapped Reads	Uniquely Mapped Reads (%)	Overall Alignment Rate (%)
BRD_1	GSM4943636	32032986	31712656	23492727	0.74	0.92
BRD_2	GSM4943637	28026796	27746528	21642292	0.78	0.94
BRD_3	GSM4943638	34993961	34644021	28754537	0.83	0.97
BRD_4	GSM4943639	29021892	28731673	24134605	0.84	0.94
BRD_5	GSM4943640	24022965	23782735	21166634	0.89	0.96
BRD_6	GSM4943641	35640178	35283776	26462832	0.75	0.94
BRD_7	GSM4943642	37350495	36976990	28842052	0.78	0.92
BRD_8	GSM4943643	34834552	34486206	28623551	0.83	0.95
BRD_9	GSM4943644	30247742	29945265	24854570	0.83	0.95
BRD_10	GSM4943645	30150055	29848554	25968242	0.87	0.96
BRD_11	GSM4943646	26957044	26687474	21083104	0.79	0.95
BRD_12	GSM4943647	29325093	29031842	22644837	0.78	0.94
BRD_13	GSM4943648	30092136	29791215	24130884	0.81	0.95
BRD_14	GSM4943649	32025844	31705586	25364469	0.80	0.94
BRD_15	GSM4943650	31349813	31036315	26691231	0.86	0.94
BRD_16	GSM4943651	39800391	39402387	31127886	0.79	0.94
BRD_17	GSM4943652	31204154	30892112	25331532	0.82	0.94
BRD_18	GSM4943653	32160311	31838708	24515805	0.77	0.95
BRD_19	GSM4943654	32257666	31935089	25867422	0.81	0.95
BRD_20	GSM4943655	35985163	35625311	29569008	0.83	0.96
BRD_21	GSM4943656	34429387	34085093	27949776	0.82	0.93
BRD_22	GSM4943657	25206713	24954646	19714170	0.79	0.93
BRD_23	GSM4943658	28126936	27845667	23947274	0.86	0.95
BRD_24	GSM4943659	29000864	28710855	21533141	0.75	0.94
BRD_25	GSM4943662	26512935	26247806	20473289	0.78	0.94
NB_1	GSM4943660	37010879	36640770	31877470	0.87	0.96
NB_2	GSM4943661	33935228	33595876	27884577	0.83	0.96
NB_3	GSM4943663	30905847	30596789	26007271	0.85	0.95
NB_4	GSM4943664	31055792	30745234	25211092	0.82	0.96
NB_5	GSM4943665	31912039	31592919	26538052	0.84	0.94
NB_6	GSM4943666	32795098	32467147	25324375	0.78	0.94
NB_7	GSM4943667	32513133	32188002	25750402	0.80	0.95
NB_8	GSM4943668	31482799	31167971	25557736	0.82	0.93
NB_9	GSM4943669	24738998	24491608	20817867	0.85	0.92
NB_10	GSM4943670	31027589	30717313	23959504	0.78	0.96
NB_11	GSM4943671	29874021	29575281	23955978	0.81	0.96
NB_12	GSM4943672	42280001	41857201	33067189	0.79	0.95
NB_13	GSM4943673	34801131	34453120	28596090	0.83	0.94
NB_14	GSM4943674	30931804	30622486	23885539	0.78	0.95
NB_15	GSM4943675	37614355	37238211	29418187	0.79	0.95
NB_16	GSM4943676	32074976	31754226	26038465	0.82	0.94
NB_17	GSM4943677	27823469	27545234	23413449	0.85	0.94
NB_18	GSM4943678	33066487	32735822	25861299	0.79	0.93
