# Supplementary material for: Integrated Network Analysis to Identify Key Modules and Potential Hub Genes Involved in Bovine Respiratory Disease: A Systems Biology Approach
Source: Front Genet. 2021 Oct 18;12:753839. doi: 10.3389/fgene.2021.753839 (PMC8559434; doi:10.3389/fgene.2021.753839)
Supplement: Supplementary file 9 [file Table10.xlsx]

## Sheet: pink
Supplementary Table 10: Functional enrichment analysis results for highly and semi-preserved modules (significant terms are highlighted)
BP	Term	Overlap	P-value	Adjusted P-value	Old P-value	Old Adjusted P-value	Odds Ratio	Combined Score	Genes	kegg	Term	Overlap	P-value	Adjusted P-value	Old P-value	Old Adjusted P-value	Odds Ratio	Combined Score	Genes
	SRP-dependent cotranslational protein targeting to membrane (GO:0006614)	74/89	2.43639e-111	4.25149e-108	0	0	278.961	71050.5	RPL4;RPL5;RPL30;RPL32;RPL34;RPLP1;RPLP0;RPL10A;RPL8;RPL9;RPL6;RPL7;RPS4X;RPS15;RPL7A;RPS14;RPS17;RPS16;RPL18A;RPS19;RPS18;RPL36;RPL35;RPLP2;RPL38;RPL37;RPS11;RPL39;RPS10;RPS13;RPS9;RPL21;RPS7;RPS8;RPL23;RPS5;RPL22;RPS6;RPL13A;RPS3A;RPSA;RPL37A;RPL24;RPL27;RPL26;RPL29;RPL28;UBA52;RPL10;RPL12;RPL11;RPL36A;RPS15A;RPL14;RPS3;RPL13;RPL15;RPS2;RPL18;RPS27A;RPL17;RPL19;RPL35A;RPL23A;RPS26;RPS25;RPS28;RP…	.	Ribosome	77/158	2.38139e-87	4.85804e-85	0	0	54.0411	10778.9	RPL4;RPL5;RPL30;RPL32;RPL34;RPLP1;RPLP0;RPL10A;RPL8;RPL9;RPL6;RPL7;RPS15;RPS4X;RPS14;RPL7A;RPS17;RPS16;RPL18A;RPS19;RPL36AL;RPS18;RPL36;RPL35;RPLP2;RPL38;RPL37;RPS11;RPL39;RPS10;RPS13;RPS12;RPS9;RPL21;RPS7;RPS8;RPL23;RPS5;RPL22;RPS6;RPL13A;RPSA;RPS3A;RPL37A;RPL24;RPL27;RPL26;RPL29;RPL28;UBA52;RPL10;RPL12;RPL11;RPL36A;RPS15A;RPL14;RPS3;RPL13;RPL15;RPS2;RPL18;RPS27A;RPL17;RPL19;RPL35A;RPL23A;RPS26;…
	cotranslational protein targeting to membrane (GO:0006613)	74/93	1.71532e-108	1.49661e-105	0	0	220.188	54637.3	RPL4;RPL5;RPL30;RPL32;RPL34;RPLP1;RPLP0;RPL10A;RPL8;RPL9;RPL6;RPL7;RPS4X;RPS15;RPL7A;RPS14;RPS17;RPS16;RPL18A;RPS19;RPS18;RPL36;RPL35;RPLP2;RPL38;RPL37;RPS11;RPL39;RPS10;RPS13;RPS9;RPL21;RPS7;RPS8;RPL23;RPS5;RPL22;RPS6;RPL13A;RPS3A;RPSA;RPL37A;RPL24;RPL27;RPL26;RPL29;RPL28;UBA52;RPL10;RPL12;RPL11;RPL36A;RPS15A;RPL14;RPS3;RPL13;RPL15;RPS2;RPL18;RPS27A;RPL17;RPL19;RPL35A;RPL23A;RPS26;RPS25;RPS28;RP…	.	Coronavirus disease	77/232	1.81767e-71	1.85402e-69	0	0	28.1336	4582.58	RPL4;RPL5;RPL30;RPL32;RPL34;RPLP1;RPLP0;RPL8;RPL10A;RPL9;RPL6;RPL7;RPS15;RPS4X;RPS14;RPL7A;RPS17;RPS16;RPL18A;RPS19;RPL36AL;RPS18;RPL36;RPL35;RPLP2;RPL38;RPL37;RPS11;RPL39;RPS10;RPS13;RPS12;RPS9;RPL21;RPS7;RPS8;RPL23;RPS5;RPL22;RPS6;RPL13A;RPSA;RPS3A;RPL37A;RPL24;RPL27;RPL26;RPL29;RPL28;UBA52;RPL10;RPL12;RPL11;RPL36A;RPS15A;RPL14;RPS3;RPL13;RPL15;RPS2;RPL18;RPS27A;RPL17;RPL19;RPL35A;RPL23A;RPS26;…
	protein targeting to ER (GO:0045047)	74/97	6.27175e-106	3.64807e-103	0	0	181.857	44052.7	RPL4;RPL5;RPL30;RPL32;RPL34;RPLP1;RPLP0;RPL8;RPL10A;RPL9;RPL6;RPL7;RPS15;RPS4X;RPS14;RPL7A;RPS17;RPS16;RPS19;RPL18A;RPS18;RPL36;RPL35;RPLP2;RPL38;RPL37;RPS11;RPL39;RPS10;RPS13;RPS9;RPL21;RPS7;RPS8;RPL23;RPS5;RPL22;RPS6;RPL13A;RPSA;RPS3A;RPL37A;RPL24;RPL27;RPL26;RPL29;RPL28;UBA52;RPL10;RPL12;RPL11;RPL36A;RPS15A;RPL14;RPS3;RPL13;RPL15;RPS2;RPL18;RPS27A;RPL17;RPL19;RPL35A;RPL23A;RPS26;RPS25;RPS28;RP…	.	Pathways of neurodegeneration	23/475	0.00019445	0.0113316	0	0	2.45171	20.9507	ND6;GPX1;NDUFB10;DCTN2;DNAH7;ATP6;TUBB2B;TUBA1A;TUBB2A;CDK5;COX3;ND1;NRBF2;CYTB;CAPN1;NDUFV3;RPS27A;ND3;UBA52;ACTR10;PPID;MAP2K6;SLC25A6
	viral gene expression (GO:0019080)	76/110	3.97229e-103	1.73291e-100	0	0	127.009	29947	RPL4;RPL5;RPL30;RPL32;RPL34;RPLP1;RPLP0;RPL8;RPL10A;RPL9;RPL6;RPL7;RPS15;RPS4X;RPS14;RPL7A;RPS17;RPS16;RPS19;RPL18A;RPS18;RPL36;RPL35;RPLP2;RPL38;RPL37;RPS11;RPL39;RPS10;RPS13;RPS9;RPL21;RPS7;RPS8;RPL23;RPS5;RPL22;RPS6;RPL13A;RPSA;RPS3A;RPL37A;RPL24;RPL27;RPL26;RPL29;RPL28;UBA52;SEH1L;RPL10;RPL12;RPL11;RPL36A;AAAS;RPS15A;RPL14;RPS3;RPL13;RPL15;RPS2;RPL18;RPS27A;RPL17;RPL19;RPL35A;RPL23A;RPS26;RPS…	.	Parkinson disease	15/249	0.000266856	0.0113316	0	0	3.06204	25.197	ND6;NDUFB10;ATP6;GNAI3;TUBB2B;TUBA1A;TUBB2A;COX3;ND1;NDUFV3;CYTB;RPS27A;ND3;UBA52;SLC25A6
	viral transcription (GO:0019083)	76/113	1.13758e-101	3.97015e-99	0	0	116.693	27123.2	RPL4;RPL5;RPL30;RPL32;RPL34;RPLP1;RPLP0;RPL8;RPL10A;RPL9;RPL6;RPL7;RPS15;RPS4X;RPS14;RPL7A;RPS17;RPS16;RPS19;RPL18A;RPS18;RPL36;RPL35;RPLP2;RPL38;RPL37;RPS11;RPL39;RPS10;RPS13;RPS9;RPL21;RPS7;RPS8;RPL23;RPS5;RPL22;RPS6;RPL13A;RPSA;RPS3A;RPL37A;RPL24;RPL27;RPL26;RPL29;RPL28;UBA52;SEH1L;RPL10;RPL12;RPL11;RPL36A;AAAS;RPS15A;RPL14;RPS3;RPL13;RPL15;RPS2;RPL18;RPS27A;RPL17;RPL19;RPL35A;RPL23A;RPS26;RPS…	.	Huntington disease	17/306	0.000277735	0.0113316	0	0	2.81579	23.0581	ND6;GPX1;NDUFB10;DCTN2;DNAH7;ATP6;TUBB2B;TUBA1A;TUBB2A;COX3;ND1;NRBF2;NDUFV3;CYTB;ND3;ACTR10;SLC25A6
	nuclear-transcribed mRNA catabolic process, nonsense-mediated decay (GO:0000184)	74/112	4.9283e-98	1.43332e-95	0	0	109.987	24643.5	RPL4;RPL5;RPL30;RPL32;RPL34;RPLP1;RPLP0;RPL8;RPL10A;RPL9;RPL6;RPL7;RPS15;RPS4X;RPS14;RPL7A;RPS17;RPS16;RPS19;RPL18A;RPS18;RPL36;RPL35;RPLP2;RPL38;RPL37;RPS11;RPL39;RPS10;RPS13;RPS9;RPL21;RPS7;RPS8;RPL23;RPS5;RPL22;RPS6;RPL13A;RPSA;RPS3A;RPL37A;RPL24;RPL27;RPL26;RPL29;RPL28;UBA52;RPL10;RPL12;RPL11;RPL36A;RPS15A;RPL14;RPS3;RPL13;RPL15;RPS2;RPL18;RPS27A;RPL17;RPL19;RPL35A;RPL23A;RPS26;RPS25;RPS28;RP…	.	Amyotrophic lateral sclerosis	18/364	0.000741508	0.0252113	0	0	2.48909	17.9384	ND6;SEH1L;GPX1;NDUFB10;DCTN2;DNAH7;ATP6;TUBB2B;TUBA1A;TUBB2A;COX3;ND1;NRBF2;NDUFV3;CYTB;ND3;ACTR10;MAP2K6
	peptide biosynthetic process (GO:0043043)	75/174	7.31968e-80	1.82469e-77	0	0	42.7778	7794.81	RPL4;RPL5;RPL30;RPL32;RPL34;RPLP1;RPLP0;RPL8;RPL10A;RPL9;RPL6;RPL7;RPS15;RPS4X;RPS14;RPL7A;RPS17;RPS16;RPS19;RPL18A;RPS18;RPL36;RPL35;RPLP2;RPL38;RPL37;RPS11;RPL39;RPS10;RPS13;RPS9;RPL21;RPS7;RPS8;RPL23;RPS5;RPL22;RPS6;RPL13A;RPSA;RPS3A;EEF1A1;RPL37A;RPL24;RPL27;RPL26;RPL29;RPL28;MRRF;RPL10;RPL12;RPL11;RPL36A;RPS15A;RPL14;RPS3;RPL13;RPL15;RPS2;RPL18;RPS27A;RPL17;RPL19;RPL35A;RPL23A;RPS26;RPS25;RP…	.	Alzheimer disease	18/369	0.000866966	0.0252659	0	0	2.45299	17.2948	ND6;NDUFB10;ATP6;RTN4;TUBB2B;TUBA1A;TUBB2A;CDK5;COX3;ND1;NRBF2;APBB1;CAPN1;NDUFV3;CYTB;ND3;PPID;SLC25A6
	nuclear-transcribed mRNA catabolic process (GO:0000956)	74/174	3.09486e-78	6.75065e-76	0	0	41.6624	7435.57	RPL4;RPL5;RPL30;RPL32;RPL34;RPLP1;RPLP0;RPL8;RPL10A;RPL9;RPL6;RPL7;RPS15;RPS4X;RPS14;RPL7A;RPS17;RPS16;RPS19;RPL18A;RPS18;RPL36;RPL35;RPLP2;RPL38;RPL37;RPS11;RPL39;RPS10;RPS13;RPS9;RPL21;RPS7;RPS8;RPL23;RPS5;RPL22;RPS6;RPL13A;RPSA;RPS3A;RPL37A;RPL24;RPL27;RPL26;RPL29;RPL28;UBA52;RPL10;RPL12;RPL11;RPL36A;RPS15A;RPL14;RPS3;RPL13;RPL15;RPS2;RPL18;RPS27A;RPL17;RPL19;RPL35A;RPL23A;RPS26;RPS25;RPS28;RP…	.	Diabetic cardiomyopathy	12/203	0.00126045	0.0321415	0	0	2.98568	19.9332	SMAD2;PPP1CC;ND6;PARP1;NDUFB10;ATP6;COX3;ND1;NDUFV3;CYTB;ND3;SLC25A6
	viral process (GO:0016032)	79/220	1.556e-76	3.0169e-74	0	0	31.9395	5575.17	RPL4;RPL5;RPL30;RPL32;RPL34;RPLP1;RPLP0;RPL8;RPL10A;RPL9;RPL6;RPL7;RPS15;RPS4X;RPS14;RPL7A;RPS17;RPS16;RPS19;RPL18A;RPS18;AP1S2;RPL36;RPL35;RPLP2;RPL38;RPL37;RPS11;RPL39;RPS10;RPS13;RPS9;RPL21;RPS7;RPS8;RPL23;RPS5;RPL22;RPS6;RPL13A;RPSA;RPS3A;RPL37A;RPL24;RPL27;RPL26;RPL29;RPL28;UBA52;PPIA;PPID;SEH1L;RPL10;RPL12;RPL11;RPL36A;AAAS;RPS15A;RPL14;RPS3;RPL13;RPL15;RPS2;RPL18;RPS27A;RPL17;RPL19;RPL35A;…	.	Oxidative phosphorylation	9/133	0.00200872	0.045531	0	0	3.43584	21.3374	ND6;NDUFB10;ATP6;COX3;ND1;NDUFV3;CYTB;ND3;ATP5MG
	translation (GO:0006412)	80/232	7.31799e-76	1.27699e-73	0	0	30.0743	5203.04	RPL4;RPL5;RPL30;RPL32;RPL34;RPLP1;RPLP0;RPL8;RPL10A;RPL9;RPL6;RPL7;RPS15;EEF1B2;RPS4X;RPS14;RPL7A;RPS17;RPS16;RPS19;RPL18A;RPS18;RPL36;RPL35;RPLP2;RPL38;RPL37;RPS11;RPL39;RPS10;RPS13;RPS9;RPL21;RPS7;RPS8;RPL23;RPS5;RPL22;RPS6;RPL13A;RPSA;RPS3A;EEF1A1;EEF1G;RPL37A;RPL24;RPL27;RPL26;RPL29;RPL28;MRRF;RPL10;RPL12;RPL11;MRPS34;RPL36A;RPS15A;RPL14;RPS3;RPL13;RPL15;RPS2;RPL18;RPS27A;RPL17;RPL19;GATC;RPL…	.	Glyoxylate and dicarboxylate metabolism	44316	0.00340983	0.0695606	0	0	7.23151	41.0829	PCCB;PGP;ACSS1;ACAT1
	rRNA processing (GO:0006364)	75/202	6.97251e-74	1.10609e-71	0	0	33.2985	5609.11	RPL4;RPL5;RPL30;RPL32;RPL34;RPLP1;RPLP0;RPL8;RPL10A;RPL9;RPL6;RPL7;RPS15;RPS4X;RPS14;RPL7A;RPS17;RPS16;RPS19;RPL18A;RPS18;RPL36;RPL35;RPLP2;RPL38;RPL37;RPS11;RPL39;RPS10;RPS13;RPS9;RPL21;RPS7;RPS8;RPL23;RPS5;RPL22;RPS6;RPL13A;RPSA;RPS3A;NSA2;RPL37A;RPL24;RPL27;RPL26;RPL29;RPL28;UBA52;RPL10;RPL12;RPL11;RPL36A;RPS15A;RPL14;RPS3;RPL13;RPL15;RPS2;RPL18;RPS27A;RPL17;RPL19;RPL35A;RPL23A;RPS26;RPS25;RPS…	.	Propanoate metabolism	12510	0.00540266	0.100195	0	0	6.26603	32.7141	BCKDHB;PCCB;ACSS1;ACAT1
	rRNA metabolic process (GO:0016072)	74/200	9.53279e-73	1.38623e-70	0	0	33.0213	5476.05	RPL4;RPL5;RPL30;RPL32;RPL34;RPLP1;RPLP0;RPL8;RPL10A;RPL9;RPL6;RPL7;RPS15;RPS4X;RPS14;RPL7A;RPS17;RPS16;RPS19;RPL18A;RPS18;RPL36;RPL35;RPLP2;RPL38;RPL37;RPS11;RPL39;RPS10;RPS13;RPS9;RPL21;RPS7;RPS8;RPL23;RPS5;RPL22;RPS6;RPL13A;RPSA;RPS3A;RPL37A;RPL24;RPL27;RPL26;RPL29;RPL28;UBA52;RPL10;RPL12;RPL11;RPL36A;RPS15A;RPL14;RPS3;RPL13;RPL15;RPS2;RPL18;RPS27A;RPL17;RPL19;RPL35A;RPL23A;RPS26;RPS25;RPS28;RP…	.	Thermogenesis	11/232	0.010226	0.173841	0	0	2.35592	10.7968	ND6;NDUFB10;RPS6;ATP6;COX3;ND1;NDUFV3;CYTB;ND3;ATP5MG;PRKG1
	ncRNA processing (GO:0034470)	75/227	2.09808e-69	2.81626e-67	0	0	27.786	4394.01	RPL4;RPL5;RPL30;RPL32;RPL34;RPLP1;RPLP0;RPL8;RPL10A;RPL9;RPL6;RPL7;RPS15;RPS4X;RPS14;RPL7A;RPS17;RPS16;RPS19;RPL18A;RPS18;RPL36;RPL35;RPLP2;RPL38;RPL37;RPS11;RPL39;RPS10;RPS13;RPS9;RPL21;RPS7;RPS8;RPL23;RPS5;RPL22;RPS6;RPL13A;RPSA;RPS3A;RPL37A;RPL24;RPL27;RPL26;RPL29;RPL28;UBA52;RPL10;RPL12;RPL11;RPL36A;RPS15A;RPL14;RPS3;RPL13;RPL15;RPS2;RPL18;RPS27A;RPL17;RPL19;SMAD2;RPL35A;RPL23A;RPS26;RPS25;RP…	.	Prion disease	12/273	0.0131302	0.206043	0	0	2.17703	9.43274	ND6;TUBB2B;TUBA1A;TUBB2A;NDUFB10;ATP6;COX3;ND1;NDUFV3;CYTB;ND3;SLC25A6
	ribosome biogenesis (GO:0042254)	74/226	3.96575e-68	4.94302e-66	0	0	27.3363	4242.55	RPL4;RPL5;RPL30;RPL32;RPL34;RPLP1;RPLP0;RPL8;RPL10A;RPL9;RPL6;RPL7;RPS15;RPS4X;RPS14;RPL7A;RPS17;RPS16;RPS19;RPL18A;RPS18;RPL36;RPL35;RPLP2;RPL38;RPL37;RPS11;RPL39;RPS10;RPS13;RPS9;RPL21;RPS7;RPS8;RPL23;RPS5;RPL22;RPS6;RPL13A;RPSA;RPS3A;RPL37A;RPL24;RPL27;RPL26;RPL29;RPL28;UBA52;RPL10;RPL12;RPL11;RPL36A;RPS15A;RPL14;RPS3;RPL13;RPL15;RPS2;RPL18;RPS27A;RPL17;RPL19;RPL35A;RPL23A;RPS26;RPS25;RPS28;RP…	.	Folate biosynthesis	44281	0.0167091	0.243476	0	0	6.1173	25.0308	DHFR;QDPR;AKR1B1
	cellular macromolecule biosynthetic process (GO:0034645)	82/367	1.17525e-60	1.36721e-58	0	0	16.4247	2266.5	RPL4;RPL5;RPL30;RPL32;MCM7;RPL34;RPLP1;RPLP0;AKR1B1;RPL8;RPL10A;RPL9;RPL6;RPL7;RPS15;EEF1B2;RPS4X;RPS14;RPL7A;RPS17;RPS16;RPS19;RPL18A;RPS18;RPL36;RPL35;RPLP2;RPL38;RPL37;RPS11;RPL39;RPS10;RPS13;RPS9;RPL21;RPS7;RPS8;RPL23;RPS5;RPL22;RPS6;RPL13A;RPSA;RPS3A;ILF2;EEF1A1;EEF1G;RPL37A;RPL24;RPL27;RPL26;RPL29;RPL28;MRRF;RPL10;RPL12;RPL11;RPL36A;RPS15A;RPL14;RPS3;RPL13;RPL15;RPS2;RPL18;RPS27A;RPL17;ST3G…	.	Valine, leucine and isoleucine degradation	17624	0.0180322	0.244996	0	0	4.26923	17.1435	BCKDHB;PCCB;HADH;ACAT1
	gene expression (GO:0010467)	79/411	4.93321e-53	5.38028e-51	0	0	13.4314	1617.69	RPL4;RPL5;RPL30;RPL32;RPL34;RPLP1;RPLP0;AKR1B1;RPL8;RPL10A;RPL9;RPL6;RPL7;RPS15;RPS4X;RPL7A;RPS14;RPS17;RPS16;RPS19;RPL18A;RPS18;RPL36;RPL35;RPLP2;RPL38;RPL37;RPS11;RPL39;RPS10;RPS13;RPS9;RPL21;RPS7;RPS8;RPL23;RPS5;RPL22;RPS6;RPL13A;RPSA;RPS3A;ILF2;EEF1A1;RPL37A;RPL24;RPL27;RPL26;RPL29;RPL28;MRRF;SEH1L;RPL10;RPL12;RPL11;RPL36A;AAAS;RPS15A;RPL14;RPS3;RPL13;RPL15;RPS2;RPL18;RPS27A;RPL17;RPL19;RPL35…	.	Ether lipid metabolism	17989	0.0193187	0.244996	0	0	4.17415	16.474	PEDS1;PAFAH1B3;PLPP1;PLD3
	cytoplasmic translation (GO:0002181)	36/54	6.01495e-48	6.17417e-46	0	0	101.885	11078	RPL4;RPL30;RPL32;RPLP1;RPLP0;RPL11;RPL36A;RPL10A;RPL8;RPL9;RPL6;RPL7;RPL18A;RPL36;RPS3;RPLP2;RPL38;RPL15;RPL18;RPL39;RPL17;RPL19;RPS7;RPL22;RPL35A;RPS3A;RPS26;RPS28;RPS29;RPL27A;RPL24;RPS20;RPL26;RPL29;RPS21;RPS23	.	Butanoate metabolism	44283	0.0204163	0.244996	0	0	5.62734	21.8983	ACSM3;HADH;ACAT1
	cellular protein metabolic process (GO:0044267)	78/484	2.2362e-46	2.16787e-44	0	0	10.771	1132.18	RPL4;RPL5;RPL30;RPL32;RPL34;RPLP1;RPLP0;RPL8;RPL10A;RPL9;RPL6;RPL7;RPS15;RPS4X;RPL7A;RPS14;RPS17;RPS16;RPS19;RPL18A;RPS18;RPL36;RPL35;RPLP2;RPL38;RPL37;RPS11;RPL39;RPS10;RPS13;RPS9;RPL21;RPS7;RPS8;RPL23;RPS5;RPL22;RPS6;RPL13A;RPSA;RPS3A;EEF1A1;RPL37A;RPL24;RPL27;RPL26;RPL29;UBA52;RPL28;MRRF;RPL10;RPL12;RPL11;RPL36A;FSTL1;RPS15A;RPL14;RPS3;RPL13;RPS2;RPL15;RPL18;RPS27A;RPL17;RPL19;SIAH2;RPL35A;RPL…	.	Base excision repair	12114	0.0314975	0.356971	0	0	4.68825	16.2113	PARP1;HMGB1;UNG
	ribosome assembly (GO:0042255)	16/56	2.08113e-14	1.91135e-12	0	0	19.3465	609.479	RPL5;RPL10;RPS5;RPL12;RPL11;RPSA;RPL23A;RPL6;RPS15;RPS14;RPS17;RPS28;RPS27;RPS19;RPL24;RPS10	.	Retrograde endocannabinoid signaling	7/148	0.0369546	0.386365	0	0	2.3367	7.70659	ND6;NDUFB10;GNG5;GNAI3;ND1;NDUFV3;ND3
	ribosomal small subunit biogenesis (GO:0042274)	13/44	3.69346e-12	3.22255e-10	0	0	20.1424	530.238	RPS7;RPS5;RPS6;RPSA;RPS15;RPS14;RPS17;RPS28;RPS16;RPS27;RPS19;RPS10;RPS24	.	Gap junction	32264	0.0378789	0.386365	0	0	2.83016	9.26415	TUBB2B;TUBA1A;TUBB2A;GNAI3;PRKG1
	ribosomal large subunit biogenesis (GO:0042273)	14/63	3.83353e-11	3.18548e-09	0	0	13.7445	329.658	RPL5;RPL10;RPL12;RPL11;RPL35A;RPL23A;RPL10A;RPL6;RPL7;RPL7A;NSA2;RPL14;RPL24;RPL26	.	Cellular senescence	7/156	0.0468433	0.455049	0	0	2.21033	6.7657	SMAD2;PPP1CC;EIF4EBP1;CAPN1;PPID;MAP2K6;SLC25A6
	ribosomal small subunit assembly (GO:0000028)	9/19	5.59334e-11	4.43653e-09	0	0	42.854	1011.65	RPS15;RPS14;RPS17;RPS28;RPS27;RPS19;RPS5;RPSA;RPS10	.	Necroptosis	7/159	0.0509481	0.472428	0	0	2.16637	6.44917	H2AZ1;PARP1;CAPN1;HMGB1;PPIA;PPID;SLC25A6
	ribonucleoprotein complex assembly (GO:0022618)	18/156	5.21732e-09	3.95836e-07	0	0	6.30824	120.306	RPL5;RPL10;RPS5;RPL12;RPL11;RPSA;RPL23A;RPL6;RPS15;RPS14;RPS17;RPS28;RPS27;RPS19;RPL24;RPL38;RPS10;RPS23	.	Tryptophan metabolism	15401	0.0578122	0.512769	0	0	3.60469	10.2754	HADH;KMO;ACAT1
	ribosomal large subunit assembly (GO:0000027)	7/30	2.29709e-06	0.000167018	0	0	14.4119	187.123	RPL5;RPL10;RPL12;RPL11;RPL24;RPL23A;RPL6	.	Pyruvate metabolism	17227	0.0757387	0.643779	0	0	3.19424	8.24264	AKR1A1;ACSS1;ACAT1
	negative regulation of ubiquitin-protein transferase activity (GO:0051444)	5/13	4.46646e-06	0.000311759	0	0	29.4759	363.111	RPL5;RPS7;RPL23;RPL11;SMAD7	.	Amino sugar and nucleotide sugar metabolism	17593	0.0795858	0.64942	0	0	3.1231	7.90432	CYB5R1;UXS1;NANS
	maturation of SSU-rRNA from tricistronic rRNA transcript (SSU-rRNA, 5.8S rRNA, LSU-rRNA) (GO:0000462)	7/35	6.93045e-06	0.00046514	0	0	11.8354	140.599	RPS14;RPS16;RPS19;RPS8;RPSA;RPS21;RPS24	.	Mismatch repair	44250	0.083336	0.653867	0	0	4.45637	11.0735	MSH6;MSH2
	negative regulation of protein ubiquitination involved in ubiquitin-dependent protein catabolic process (GO:2000059)	4/11	5.62808e-05	0.00363741	0	0	26.886	263.084	RPL5;RPS7;RPL23;RPL11	.	N-Glycan biosynthesis	18323	0.0875283	0.661325	0	0	2.9899	7.28277	DPM3;FUT8;DAD1
	maturation of LSU-rRNA (GO:0000470)	5/22	7.81822e-05	0.00472383	0	0	13.8646	131.11	RPL7A;NSA2;RPL35;RPL10A;RPL7	.	Glycosaminoglycan biosynthesis	19419	0.100036	0.728834	0	0	2.81007	6.46942	FUT8;CHPF;ST3GAL2
	negative regulation of protein ubiquitination (GO:0031397)	7/50	7.85049e-05	0.00472383	0	0	7.70083	72.7909	RPL5;RPS7;NXN;RPL23;RPL11;RPS3;SMAD7	.	Fatty acid elongation	44254	0.109554	0.770653	0	0	3.74258	8.27613	HADH;HACD4
	regulation of protein ubiquitination involved in ubiquitin-dependent protein catabolic process (GO:2000058)	5/25	0.000149761	0.00871109	0	0	11.7831	103.768	RPL5;RPS7;RPL23;RPL11;MAGEF1	.	Glutathione metabolism	20880	0.117744	0.800657	0	0	2.60139	5.565	GPX1;MGST3;PRDX6
	maturation of SSU-rRNA (GO:0030490)	6/46	0.000380801	0.0214354	0	0	7.07971	55.7402	RPS14;RPS28;RPS16;RPS19;RPS8;RPS24	.	Glycerolipid metabolism	22341	0.136517	0.877085	0	0	2.42148	4.82192	AKR1A1;AKR1B1;PLPP1
	regulation of apoptotic process (GO:0042981)	32/815	0.00054622	0.029709	0	0	1.97991	14.874	FCMR;CSRNP3;RPL10;MAGED1;FHL2;HMGB1;RTN4;PRDX2;FRZB;FAM162A;CASP6;RACK1;RPS3;BMF;APBB1;RPS27A;TMEM14A;MAP2K6;ZNF420;SIAH2;RPS6;RPS3A;MIF;NME1;DAB2;TP53I3;CDK5;STK24;UBA52;MET;CARD14;PPID	.	RNA polymerase	11355	0.137582	0.877085	0	0	3.22571	6.3983	POLR1D;POLR3K
	negative regulation of proteolysis involved in cellular protein catabolic process (GO:1903051)	4/19	0.000578555	0.029709	0	0	12.5417	93.4978	RPL5;RPS7;RPL23;RPL11	.	Lysine degradation	23071	0.146263	0.904174	0	0	2.34053	4.4993	SETMAR;HADH;ACAT1
	entry into host cell (GO:0030260)	5/33	0.000582775	0.029709	0	0	8.41308	62.6582	CXCR4;RPS27A;PPIA;MET;UBA52	.	Viral protein interaction with cytokine and cytokine receptor	4/100	0.159096	0.917681	0	0	1.95152	3.58738	IL24;IL20RB;CXCR4;CCR7
	regulation of translation (GO:0006417)	13/213	0.000595882	0.029709	0	0	3.09509	22.9825	RPL5;SEH1L;RPL10;RPL13A;AAAS;EEF2;TOB1;DHFR;RPS4X;PRR16;RACK1;RPS3;RPL26	.	Pentose and glucuronate interconversions	12451	0.159508	0.917681	0	0	2.92285	5.36536	AKR1A1;AKR1B1
	positive regulation of protein homooligomerization (GO:0032464)	3/9	0.000702931	0.0340726	0	0	23.47	170.398	BIK;RACK1;BMF	.	Apelin signaling pathway	5/137	0.161944	0.917681	0	0	1.7751	3.23158	SMAD2;GNG5;CAMK4;RPS6;GNAI3
	regulation of programmed cell death (GO:0043067)	14/268	0.00168263	0.0785961	0	0	2.62368	16.7585	MAGED1;RTN4;NME1;PRDX2;TP53I3;STK24;CDK5;CASP6;RPS3;RPS27A;UBA52;PPID;ZNF420;MAP2K6	.	Synthesis and degradation of ketone bodies	44206	0.191265	0.993916	0	0	5.18987	8.58454	ACAT1
	positive regulation of cellular amide metabolic process (GO:0034250)	22433	0.00173367	0.0785961	0	0	5.14493	32.709	RPS4X;RPL5;RACK1;PRR16;RPL26;EEF2	.	Various types of N-glycan biosynthesis	14277	0.197267	0.993916	0	0	2.52722	4.10218	FUT8;DAD1
	entry of bacterium into host cell (GO:0035635)	44267	0.00175659	0.0785961	0	0	15.6443	99.2533	RPS27A;MET;UBA52	.	Alcoholism	6/186	0.19777	0.993916	0	0	1.562	2.53145	H2AZ1;PPP1CC;GNG5;CAMK4;HAT1;GNAI3
	regulation of transmembrane receptor protein serine/threonine kinase signaling pathway (GO:0090092)	44314	0.00263302	0.106864	0	0	7.83494	46.5366	SMAD2;NREP;PCSK6;SMAD7	.	Bacterial invasion of epithelial cells	28185	0.219767	0.993916	0	0	1.89636	2.87335	SEPTIN9;MET;SEPTIN11
	negative regulation of protein modification by small protein conjugation or removal (GO:1903321)	16923	0.00269315	0.106864	0	0	5.7417	33.9739	RPL5;NXN;RPL11;RPS3;SMAD7	.	Fat digestion and absorption	15738	0.228174	0.993916	0	0	2.2802	3.36933	PLPP1;ACAT1
	DNA metabolic process (GO:0006259)	15/314	0.00277679	0.106864	0	0	2.38833	14.0588	PARP1;MCM7;XRCC5;SETMAR;HMGB3;HMGB1;INIP;UNG;MSH6;MSH2;THAP9;RPS3;RPS27A;NUDT15;UBA52	.	Fatty acid degradation	15738	0.228174	0.993916	0	0	2.2802	3.36933	HADH;ACAT1
	acyl-CoA biosynthetic process (GO:0071616)	44269	0.00281705	0.106864	0	0	12.7986	75.154	SLC25A1;ACSS1;ACAT1	.	Non-homologous end-joining	44209	0.24118	0.993916	0	0	3.89181	5.53498	XRCC5
	hydrogen peroxide catabolic process (GO:0042744)	44269	0.00281705	0.106864	0	0	12.7986	75.154	PRDX2;GPX1;PRDX6	.	Intestinal immune network for IgA production	17564	0.267195	0.993916	0	0	2.03183	2.68156	PIGR;CXCR4
	purine nucleotide catabolic process (GO:0006195)	44269	0.00281705	0.106864	0	0	12.7986	75.154	GPX1;NUDT15;DNPH1	.	Salmonella infection	7/249	0.269986	0.993916	0	0	1.35439	1.77342	TUBB2B;TUBA1A;TUBB2A;DCTN2;RPS3;ACTR10;MAP2K6
	purine-containing compound catabolic process (GO:0072523)	44269	0.00281705	0.106864	0	0	12.7986	75.154	GPX1;NUDT15;DNPH1	.	Colorectal cancer	31472	0.270294	0.993916	0	0	1.68995	2.21088	MSH6;SMAD2;MSH2
	postreplication repair (GO:0006301)	17288	0.0029627	0.109998	0	0	5.6047	32.6287	MSH2;USP10;NSMCE1;RPS27A;UBA52	.	Cocaine addiction	17930	0.275011	0.993916	0	0	1.9885	2.56704	CDK5;GNAI3
	regulation of protein homooligomerization (GO:0032462)	44270	0.00346687	0.123463	0	0	11.7314	66.4526	BIK;RACK1;BMF	.	Protein processing in endoplasmic reticulum	5/171	0.290641	0.993916	0	0	1.40906	1.74113	BAG2;SSR4;DAD1;DNAJC10;CAPN1
	negative regulation of RNA metabolic process (GO:0051253)	44270	0.00346687	0.123463	0	0	11.7314	66.4526	RPS26;ZC3H10;RPS13	.	Phenylalanine metabolism	44213	0.302984	0.993916	0	0	2.91826	3.48462	MIF
	dendritic cell chemotaxis (GO:0002407)	44271	0.00420102	0.143741	0	0	10.8284	59.2579	CXCR4;CCR7;HMGB1	.	Regulation of lipolysis in adipocytes	20121	0.321708	0.993916	0	0	1.76284	1.99926	GNAI3;PRKG1
	negative regulation of DNA recombination (GO:0045910)	44271	0.00420102	0.143741	0	0	10.8284	59.2579	MSH6;MSH2;MAGEF1	.	Pyrimidine metabolism	20486	0.32943	0.993916	0	0	1.73011	1.9211	CMPK1;NME1
	positive regulation of intrinsic apoptotic signaling pathway (GO:2001244)	12145	0.00484607	0.159351	0	0	6.48243	34.5487	RPS7;RPS3;RACK1;BMF	.	Circadian entrainment	35490	0.333443	0.993916	0	0	1.49135	1.63793	GNG5;GNAI3;PRKG1
	protein stabilization (GO:0050821)	9/152	0.00489736	0.159351	0	0	2.97642	15.8317	CCT6A;RPL5;CRTAP;RPS7;RPL23;RPL11;PPIB;RTN4;SMAD7	.	Legionellosis	20852	0.337128	0.993916	0	0	1.69856	1.84684	EEF1A1;EEF1G
	virion assembly (GO:0019068)	44272	0.00502254	0.159351	0	0	10.0545	53.2266	RPS27A;PPIA;UBA52	.	Glycerophospholipid metabolism	35855	0.339199	0.993916	0	0	1.47558	1.59535	GPD1L;PLPP1;PLD3
	nucleotide catabolic process (GO:0009166)	44272	0.00502254	0.159351	0	0	10.0545	53.2266	GPX1;NUDT15;DNPH1	.	One carbon pool by folate	44216	0.346018	0.993916	0	0	2.4571	2.60763	DHFR
	negative regulation of ubiquitin protein ligase activity (GO:1904667)	28277	0.00559658	0.167539	0	0	3.98224	20.6503	RPL5;RPS7;RPL23;RPL11;RPS27A;UBA52	.	Steroid biosynthesis	44216	0.346018	0.993916	0	0	2.4571	2.60763	DHCR7
	regulation of cellular response to transforming growth factor beta stimulus (GO:1903844)	44273	0.00593417	0.167539	0	0	9.38369	48.1105	SMAD2;NREP;SMAD7	.	Apoptosis	4/142	0.34865	0.993916	0	0	1.35465	1.42738	TUBA1A;PARP1;CASP6;CAPN1
	negative regulation of peptidyl-serine phosphorylation (GO:0033137)	44273	0.00593417	0.167539	0	0	9.38369	48.1105	RACK1;GPD1L;SMAD7	.	Long-term depression	21947	0.360051	0.993916	0	0	1.61046	1.6451	GNAI3;PRKG1
	DNA conformation change (GO:0071103)	44273	0.00593417	0.167539	0	0	9.38369	48.1105	HAT1;HMGB3;HMGB1	.	Arachidonic acid metabolism	22313	0.367628	0.993916	0	0	1.58308	1.58416	GPX1;EPHX2
	positive regulation of translation (GO:0045727)	28642	0.00595828	0.167539	0	0	3.92673	20.1165	RPS4X;RPL5;RPS9;PRR16;RPL26;EEF2	.	Terpenoid backbone biosynthesis	44218	0.373225	0.993916	0	0	2.22287	2.1908	ACAT1
	viral release from host cell (GO:0019076)	44233	0.00624018	0.167539	0	0	23.4163	118.878	PPIA;PPID	.	Cytosolic DNA-sensing pathway	23043	0.382676	0.993916	0	0	1.53102	1.47065	POLR1D;POLR3K
	exit from host cell (GO:0035891)	44233	0.00624018	0.167539	0	0	23.4163	118.878	PPIA;PPID	.	Drug metabolism	3/108	0.396389	0.993916	0	0	1.33436	1.23476	MGST3;CMPK1;NME1
	acetyl-CoA biosynthetic process (GO:0006085)	44233	0.00624018	0.167539	0	0	23.4163	118.878	ACSS1;ACAT1	.	Vitamin digestion and absorption	44220	0.399302	0.993916	0	0	2.02937	1.86303	BTD
	positive regulation of helicase activity (GO:0051096)	44233	0.00624018	0.167539	0	0	23.4163	118.878	MSH6;MSH2	.	Oxytocin signaling pathway	4/154	0.405771	0.993916	0	0	1.24551	1.12341	PPP1CC;CAMK4;GNAI3;EEF2
	chromosome organization (GO:0051276)	20576	0.00632884	0.167539	0	0	4.61351	23.3565	MSH6;PARP1;MSH2;RPS27A;UBA52	.	Non-alcoholic fatty liver disease	4/155	0.410499	0.993916	0	0	1.2372	1.10158	NDUFB10;COX3;NDUFV3;CYTB
	regulation of transforming growth factor beta receptor signaling pathway (GO:0017015)	29007	0.00633673	0.167539	0	0	3.87274	19.6015	SMAD2;DAB2;NREP;RPS27A;UBA52;SMAD7	.	Glycolysis / Gluconeogenesis	24504	0.412292	0.993916	0	0	1.43651	1.27278	AKR1A1;ACSS1
	regulation of ubiquitin protein ligase activity (GO:1904666)	13241	0.00664057	0.172952	0	0	5.8738	29.4545	RPL5;RPS7;RPL23;RPL11	.	Long-term potentiation	24504	0.412292	0.993916	0	0	1.43651	1.27278	PPP1CC;CAMK4
	hydrogen peroxide metabolic process (GO:0042743)	44275	0.00803725	0.197813	0	0	8.27888	39.9346	PRDX2;GPX1;PRDX6	.	Shigellosis	6/246	0.4136	0.993916	0	0	1.16787	1.03106	CAPN1;RPS27A;SEPTIN9;UBA52;PPID;SEPTIN11
	purine nucleotide metabolic process (GO:0006163)	44275	0.00803725	0.197813	0	0	8.27888	39.9346	GPX1;NUDT15;DNPH1	.	Mitophagy	24869	0.419587	0.993916	0	0	1.41467	1.22862	RPS27A;UBA52
	positive regulation of DNA repair (GO:0045739)	13971	0.008053	0.197813	0	0	5.52771	26.653	PARP1;RPS3;HMGB1;NPAS2	.	Cholinergic synapse	3/113	0.42452	0.993916	0	0	1.27338	1.09103	GNG5;CAMK4;GNAI3
	axon regeneration (GO:0031103)	44234	0.00861537	0.197813	0	0	18.7321	89.0561	DHFR;NREP	.	Amphetamine addiction	25235	0.426835	0.993916	0	0	1.39349	1.18636	PPP1CC;CAMK4
	ribosomal protein import into nucleus (GO:0006610)	44234	0.00861537	0.197813	0	0	18.7321	89.0561	RPL23;IPO5	.	Proteoglycans in cancer	5/205	0.431434	0.993916	0	0	1.16747	0.981424	SMAD2;PPP1CC;RPS6;PDCD4;MET
	membrane fusion involved in viral entry into host cell (GO:0039663)	44234	0.00861537	0.197813	0	0	18.7321	89.0561	CXCR4;PPIA	.	Biosynthesis of unsaturated fatty acids	44223	0.436402	0.993916	0	0	1.79493	1.48834	HACD4
	endonucleolytic cleavage in ITS1 to separate SSU-rRNA from 5.8S rRNA and LSU-rRNA from tricistronic rRNA transcript (SSU-rRNA, 5.8S rRNA, LSU-rRNA) (GO:0000447)	44234	0.00861537	0.197813	0	0	18.7321	89.0561	RPSA;RPS21	.	Human immunodeficiency virus 1 infection	5/212	0.460116	0.993916	0	0	1.12758	0.875315	GNG5;AP1S2;GNAI3;CXCR4;MAP2K6
	fusion of virus membrane with host plasma membrane (GO:0019064)	44234	0.00861537	0.197813	0	0	18.7321	89.0561	CXCR4;PPIA	.	cGMP-PKG signaling pathway	4/167	0.466478	0.993916	0	0	1.14541	0.873426	PPP1CC;GNAI3;PRKG1;SLC25A6
	positive regulation of gastrulation (GO:2000543)	44234	0.00861537	0.197813	0	0	18.7321	89.0561	TENM4;RACK1	.	Ascorbate and aldarate metabolism	44226	0.471216	0.993916	0	0	1.609	1.21068	AKR1A1
	positive regulation of cellular component movement (GO:0051272)	44276	0.00923276	0.206553	0	0	7.81855	36.6299	TUBB2B;RPS19;CCR7	.	Circadian rhythm	44227	0.482337	0.993916	0	0	1.55529	1.13398	NPAS2
	negative regulation of cell cycle arrest (GO:0071157)	44276	0.00923276	0.206553	0	0	7.81855	36.6299	RPL23;SETMAR;MIF	.	Galactose metabolism	44227	0.482337	0.993916	0	0	1.55529	1.13398	AKR1B1
	regulation of release of cytochrome c from mitochondria (GO:0090199)	14702	0.00964927	0.213139	0	0	5.22009	24.2258	GPX1;FAM162A;BIK;BMF	.	Platelet activation	3/124	0.48464	0.993916	0	0	1.15697	0.838046	PPP1CC;GNAI3;PRKG1
	glutathione derivative biosynthetic process (GO:1901687)	44277	0.0105265	0.222156	0	0	7.40666	33.7289	MGST3;ESD;AKR1A1	.	Osteoclast differentiation	3/127	0.500519	0.993916	0	0	1.1288	0.781254	CAMK4;FHL2;MAP2K6
	nucleotide-excision repair, DNA duplex unwinding (GO:0000717)	44277	0.0105265	0.222156	0	0	7.40666	33.7289	PARP1;RPS27A;UBA52	.	Fructose and mannose metabolism	12055	0.503884	0.993916	0	0	1.45794	0.999282	AKR1B1
	glutathione derivative metabolic process (GO:1901685)	44277	0.0105265	0.222156	0	0	7.40666	33.7289	MGST3;ESD;AKR1A1	.	Relaxin signaling pathway	3/129	0.510966	0.993916	0	0	1.11077	0.745828	SMAD2;GNG5;GNAI3
	negative regulation of translation (GO:0017148)	32295	0.0105667	0.222156	0	0	3.44609	15.6799	DHFR;RACK1;RPS3;EIF4EBP1;RPL13A;TOB1	.	Human cytomegalovirus infection	5/225	0.512164	0.993916	0	0	1.06024	0.709418	GNG5;GNAI3;EIF4EBP1;CXCR4;MAP2K6
	negative regulation of cellular protein metabolic process (GO:0032269)	32660	0.011136	0.224639	0	0	3.4044	15.3116	DHFR;CDK5;RACK1;RPS3;RPL13A;TOB1	.	Dopaminergic synapse	3/132	0.526417	0.993916	0	0	1.08477	0.696054	PPP1CC;GNG5;GNAI3
	regulation of vascular associated smooth muscle cell migration (GO:1904752)	44235	0.0113285	0.224639	0	0	15.6093	69.9362	DOCK7;PRKG1	.	Axon guidance	4/182	0.533536	0.993916	0	0	1.04808	0.658433	CDK5;GNAI3;CXCR4;MET
	establishment of integrated proviral latency (GO:0075713)	44235	0.0113285	0.224639	0	0	15.6093	69.9362	XRCC5;PPIA	.	DNA replication	13150	0.534538	0.993916	0	0	1.33277	0.834779	MCM7
	regulation of ATP biosynthetic process (GO:2001169)	44235	0.0113285	0.224639	0	0	15.6093	69.9362	PARP1;TMSB4X	.	Mucin type O-glycan biosynthesis	13150	0.534538	0.993916	0	0	1.33277	0.834779	ST3GAL2
	regulation of endodeoxyribonuclease activity (GO:0032071)	44235	0.0113285	0.224639	0	0	15.6093	69.9362	RPS3;HMGB1	.	Tyrosine metabolism	13150	0.534538	0.993916	0	0	1.33277	0.834779	MIF
	positive regulation of ERBB signaling pathway (GO:1901186)	44278	0.01192	0.226091	0	0	7.03597	31.1661	RPS27A;UBA52;RTN4	.	Cardiac muscle contraction	31809	0.54825	0.993916	0	0	1.09738	0.659553	COX3;CYTB
	positive regulation of protein oligomerization (GO:0032461)	44278	0.01192	0.226091	0	0	7.03597	31.1661	BIK;RACK1;BMF	.	RNA transport	4/186	0.55071	0.993916	0	0	1.02483	0.611359	EEF1A1;SEH1L;EIF4EBP1;AAAS
	nucleotide-excision repair, DNA damage recognition (GO:0000715)	44278	0.01192	0.226091	0	0	7.03597	31.1661	PARP1;RPS27A;UBA52	.	Insulin signaling pathway	3/137	0.551558	0.993916	0	0	1.04402	0.621203	PPP1CC;RPS6;EIF4EBP1
	regulation of microtubule cytoskeleton organization (GO:0070507)	44278	0.01192	0.226091	0	0	7.03597	31.1661	STMN1;CDK2AP2;SKA3	.	Primary immunodeficiency	13881	0.553918	0.993916	0	0	1.26059	0.744683	UNG
	cytoplasmic pattern recognition receptor signaling pathway (GO:0002753)	44279	0.0134143	0.234257	0	0	6.70058	28.8891	RPS27A;UBA52;MAP2K6	.	GABAergic synapse	32540	0.560587	0.993916	0	0	1.07205	0.620469	GNG5;GNAI3
	positive regulation of apoptotic process (GO:0043065)	13/307	0.0134231	0.234257	0	0	2.09529	9.03232	CSRNP3;RPS6;HMGB1;CDK5;FRZB;FAM162A;RACK1;RPS3;BMF;APBB1;RPS27A;UBA52;PPID	.	Neutrophil extracellular trap formation	4/189	0.563371	0.993916	0	0	1.00806	0.57844	H2AZ1;HAT1;HMGB1;SLC25A6
	protein N-linked glycosylation via asparagine (GO:0018279)	16163	0.0134267	0.234257	0	0	4.69712	20.2469	FUT8;DPM3;DAD1;ST3GAL2	.	Ubiquitin mediated proteolysis	3/140	0.566259	0.993916	0	0	1.02101	0.58065	UBE2E3;RPS27A;UBA52
	microtubule cytoskeleton organization involved in mitosis (GO:1902850)	16163	0.0134267	0.234257	0	0	4.69712	20.2469	SUN2;INTS13;DCTN2;STMN1	.	Morphine addiction	33270	0.572681	0.993916	0	0	1.04785	0.584097	GNG5;GNAI3
	axon development (GO:0061564)	34486	0.0143101	0.234257	0	0	3.21014	13.6328	DHFR;CDK5;DOCK7;NREP;APBB1;RTN4	.	Chemokine signaling pathway	4/192	0.575835	0.993916	0	0	0.991817	0.547418	GNG5;GNAI3;CXCR4;CCR7
	negative regulation of leukocyte chemotaxis (GO:0002689)	44236	0.0143644	0.234257	0	0	13.3787	56.7658	DDT;MIF	.	Kaposi sarcoma-associated herpesvirus infection	4/193	0.579944	0.993916	0	0	0.986518	0.537478	GNG5;RPS27A;UBA52;MAP2K6
	negative regulation of cytokine production involved in inflammatory response (GO:1900016)	44236	0.0143644	0.234257	0	0	13.3787	56.7658	CUEDC2;PDCD4	.	TGF-beta signaling pathway	34366	0.590366	0.993916	0	0	1.01352	0.534139	SMAD2;SMAD7
	negative regulation of phagocytosis (GO:0050765)	44236	0.0143644	0.234257	0	0	13.3787	56.7658	RACK1;HMGB1	.	Pathogenic Escherichia coli infection	4/197	0.596154	0.993916	0	0	0.965873	0.499604	TUBB2B;TUBA1A;TUBB2A;RPS3
	regulation of interleukin-1 secretion (GO:0050704)	44236	0.0143644	0.234257	0	0	13.3787	56.7658	CCR7;HMGB1	.	Vasopressin-regulated water reabsorption	16072	0.607357	0.993916	0	0	1.08436	0.540706	DCTN2
	nuclear migration (GO:0007097)	44236	0.0143644	0.234257	0	0	13.3787	56.7658	SUN2;DOCK7	.	Gastric cancer	3/149	0.608545	0.993916	0	0	0.957623	0.475636	SMAD2;CDH17;MET
	somatic recombination of immunoglobulin genes involved in immune response (GO:0002204)	44236	0.0143644	0.234257	0	0	13.3787	56.7658	MSH6;MSH2	.	Adrenergic signaling in cardiomyocytes	3/150	0.613071	0.993916	0	0	0.95106	0.46533	PPP1CC;GNAI3;SCN4B
	establishment of viral latency (GO:0019043)	44236	0.0143644	0.234257	0	0	13.3787	56.7658	XRCC5;PPIA	.	Choline metabolism in cancer	35827	0.613091	0.993916	0	0	0.971093	0.475099	EIF4EBP1;PLPP1
	maturation of LSU-rRNA from tricistronic rRNA transcript (SSU-rRNA, 5.8S rRNA, LSU-rRNA) (GO:0000463)	44236	0.0143644	0.234257	0	0	13.3787	56.7658	RPL35;RPL7	.	Inflammatory mediator regulation of TRP channels	35827	0.613091	0.993916	0	0	0.971093	0.475099	PPP1CC;MAP2K6
	regulation of helicase activity (GO:0051095)	44236	0.0143644	0.234257	0	0	13.3787	56.7658	MSH6;MSH2	.	Basal transcription factors	16438	0.61562	0.993916	0	0	1.05967	0.51407	TAF5
	peptidyl-asparagine modification (GO:0018196)	16528	0.0144985	0.234257	0	0	4.58232	19.4002	FUT8;DPM3;DAD1;ST3GAL2	.	Glycosphingolipid biosynthesis	16438	0.61562	0.993916	0	0	1.05967	0.51407	ST3GAL2
	nucleus organization (GO:0006997)	16528	0.0144985	0.234257	0	0	4.58232	19.4002	SUN2;ANKLE1;SEH1L;RPS19	.	Phagosome	3/152	0.622016	0.993916	0	0	0.938197	0.445446	TUBB2B;TUBA1A;TUBB2A
	nucleotide-binding domain, leucine rich repeat containing receptor signaling pathway (GO:0035872)	44280	0.0150104	0.23812	0	0	6.39568	26.8555	RPS27A;UBA52;MAP2K6	.	mTOR signaling pathway	3/154	0.63082	0.993916	0	0	0.925675	0.426491	SEH1L;RPS6;EIF4EBP1
	regulation of nervous system development (GO:0051960)	44280	0.0150104	0.23812	0	0	6.39568	26.8555	TENM4;DOCK7;RTN4	.	Chagas disease	2/102	0.634841	0.993916	0	0	0.932057	0.423509	SMAD2;GNAI3
	interleukin-12-mediated signaling pathway (GO:0035722)	16893	0.0156228	0.243408	0	0	4.47299	18.6033	RPLP0;PDCD4;MIF;PPIA	.	Longevity regulating pathway	2/102	0.634841	0.993916	0	0	0.932057	0.423509	CAMK4;EIF4EBP1
	cellular response to interleukin-12 (GO:0071349)	16893	0.0156228	0.243408	0	0	4.47299	18.6033	RPLP0;PDCD4;MIF;PPIA	.	MicroRNAs in cancer	6/310	0.636441	0.993916	0	0	0.918955	0.415243	TNXB;STMN1;PDCD4;BMF;ZFPM2;MET
	positive regulation of release of cytochrome c from mitochondria (GO:0090200)	44281	0.0167091	0.25803	0	0	6.1173	25.0308	FAM162A;BIK;BMF	.	NF-kappa B signaling pathway	2/104	0.645352	0.993916	0	0	0.913688	0.400158	PARP1;CARD14
	response to UV (GO:0009411)	35947	0.0172656	0.259673	0	0	3.06994	12.461	MSH6;GPX1;MSH2;PARP1;BMF;RPL26	.	Rap1 signaling pathway	4/210	0.646178	0.993916	0	0	0.904313	0.394895	GNAI3;MET;SKAP1;MAP2K6
	neuron projection regeneration (GO:0031102)	44237	0.0177083	0.259673	0	0	11.7057	47.2177	DHFR;NREP	.	Sphingolipid metabolism	17899	0.646976	0.993916	0	0	0.971161	0.422889	PLPP1
	negative regulation of oxidative stress-induced neuron death (GO:1903204)	44237	0.0177083	0.259673	0	0	11.7057	47.2177	NONO;RACK1	.	Malaria	18264	0.654408	0.993916	0	0	0.951293	0.403372	MET
	regulation of mammary gland epithelial cell proliferation (GO:0033599)	44237	0.0177083	0.259673	0	0	11.7057	47.2177	GPX1;RTN4	.	Parathyroid hormone synthesis, secretion and action	2/106	0.655623	0.993916	0	0	0.896025	0.378274	NACA;GNAI3
	positive regulation of glial cell differentiation (GO:0045687)	44237	0.0177083	0.259673	0	0	11.7057	47.2177	TENM4;CXCR4	.	Hippo signaling pathway	3/163	0.668665	0.993916	0	0	0.873201	0.351439	SMAD2;PPP1CC;SMAD7
	sequestering of actin monomers (GO:0042989)	44237	0.0177083	0.259673	0	0	11.7057	47.2177	TMSB4X;TMSB15B	.	HIF-1 signaling pathway	2/109	0.670583	0.993916	0	0	0.870769	0.347966	RPS6;EIF4EBP1
	regulation of cell cycle arrest (GO:0071156)	17624	0.0180322	0.262218	0	0	4.26923	17.1435	CDK5;RPL23;SETMAR;MIF	.	Toxoplasmosis	2/112	0.685012	0.993916	0	0	0.84689	0.320394	GNAI3;MAP2K6
	nucleic acid phosphodiester bond hydrolysis (GO:0090305)	26785	0.018669	0.269234	0	0	3.45712	13.7624	ANKLE1;PARP1;SETMAR;RPS27A;UBA52	.	Hepatocellular carcinoma	3/168	0.688432	0.993916	0	0	0.846523	0.316039	SMAD2;MGST3;MET
	positive regulation of response to DNA damage stimulus (GO:2001022)	17989	0.0193187	0.27632	0	0	4.17415	16.474	ANKLE1;NSMCE1;RPS3;NPAS2	.	Serotonergic synapse	2/113	0.689706	0.993916	0	0	0.839217	0.311761	GNG5;GNAI3
	regulation of NIK/NF-kappaB signaling (GO:1901222)	44283	0.0204163	0.285168	0	0	5.62734	21.8983	TMSB4X;RPS3;PDCD4	.	Glutamatergic synapse	2/114	0.694342	0.993916	0	0	0.831681	0.30339	GNG5;GNAI3
	nucleotide-binding oligomerization domain containing signaling pathway (GO:0070423)	44283	0.0204163	0.285168	0	0	5.62734	21.8983	RPS27A;UBA52;MAP2K6	.	Leukocyte transendothelial migration	2/114	0.694342	0.993916	0	0	0.831681	0.30339	GNAI3;CXCR4
	positive regulation of programmed cell death (GO:0043068)	11/257	0.0204275	0.285168	0	0	2.11376	8.22438	CSRNP3;FRZB;FAM162A;RPS6;RACK1;BMF;APBB1;HMGB1;RPS27A;UBA52;PPID	.	Growth hormone synthesis, secretion and action	2/119	0.716669	0.993916	0	0	0.795935	0.265158	GNAI3;MAP2K6
	negative regulation of cellular amide metabolic process (GO:0034249)	27515	0.0207426	0.286531	0	0	3.358	13.0142	DHFR;RACK1;RPS3;RPL13A;TOB1	.	Neurotrophin signaling pathway	2/119	0.716669	0.993916	0	0	0.795935	0.265158	MAGED1;CAMK4
	isotype switching (GO:0045190)	44238	0.0213462	0.286531	0	0	10.4046	40.0252	MSH6;MSH2	.	AMPK signaling pathway	2/120	0.720967	0.993916	0	0	0.789149	0.25818	EIF4EBP1;EEF2
	endonucleolytic cleavage of tricistronic rRNA transcript (SSU-rRNA, 5.8S rRNA, LSU-rRNA) (GO:0000479)	44238	0.0213462	0.286531	0	0	10.4046	40.0252	RPSA;RPS21	.	Cell cycle	2/124	0.737612	0.993916	0	0	0.763119	0.232245	SMAD2;MCM7
	biotin metabolic process (GO:0006768)	44238	0.0213462	0.286531	0	0	10.4046	40.0252	BTD;PCCB	.	Chemical carcinogenesis	4/239	0.742294	0.993916	0	0	0.79153	0.235883	MGST3;EPHX2;GNAI3;EIF4EBP1
	response to axon injury (GO:0048678)	44238	0.0213462	0.286531	0	0	10.4046	40.0252	DHFR;NREP	.	Calcium signaling pathway	4/240	0.745223	0.993916	0	0	0.788136	0.231768	CAMK4;CXCR4;MET;SLC25A6
	positive regulation of apoptotic signaling pathway (GO:2001235)	27881	0.0218336	0.290837	0	0	3.31054	12.6605	FAM162A;BIK;RACK1;RPS3;BMF	.	Inflammatory bowel disease	23743	0.748866	0.993916	0	0	0.727774	0.210469	SMAD2
	nucleotide-excision repair, preincision complex assembly (GO:0006294)	44284	0.0224254	0.294228	0	0	5.41063	20.5472	PARP1;RPS27A;UBA52	.	Lysosome	2/128	0.753404	0.993916	0	0	0.738741	0.209177	AP3M2;AP1S2
	protein alkylation (GO:0008213)	44284	0.0224254	0.294228	0	0	5.41063	20.5472	EEF1A1;RPS2;EEF2	.	Aminoacyl-tRNA biosynthesis	24108	0.754157	0.993916	0	0	0.716541	0.202176	GATC
	translational elongation (GO:0006414)	6/105	0.0234002	0.304727	0	0	2.85185	10.7087	EEF1B2;EEF1A1;EEF1G;MRPS34;RACK1;EEF2	.	Purine metabolism	2/129	0.757222	0.993916	0	0	0.732886	0.203815	PAICS;NME1
	nuclear envelope organization (GO:0006998)	44285	0.0245382	0.30556	0	0	5.20997	19.3161	SUN2;INTS13;ANKLE1	.	Acute myeloid leukemia	24473	0.759337	0.993916	0	0	0.705648	0.194272	EIF4EBP1
	negative regulation of cellular response to transforming growth factor beta stimulus (GO:1903845)	19450	0.0250232	0.30556	0	0	3.83261	14.1345	SMAD2;RPS27A;UBA52;SMAD7	.	Fc epsilon RI signaling pathway	24838	0.764407	0.993916	0	0	0.695081	0.186736	MAP2K6
	rRNA 3'-end processing (GO:0031125)	44239	0.0252641	0.30556	0	0	9.36364	34.4429	RPSA;RPS21	.	Renal cell carcinoma	25204	0.769372	0.993916	0	0	0.684824	0.179548	MET
	regulation of oligodendrocyte differentiation (GO:0048713)	44239	0.0252641	0.30556	0	0	9.36364	34.4429	TENM4;CXCR4	.	Renin secretion	25204	0.769372	0.993916	0	0	0.684824	0.179548	GNAI3
	modification-dependent macromolecule catabolic process (GO:0043632)	44239	0.0252641	0.30556	0	0	9.36364	34.4429	RPS27A;UBA52	.	Vascular smooth muscle contraction	2/133	0.771987	0.993916	0	0	0.710362	0.183833	PPP1CC;PRKG1
	regulation of intrinsic apoptotic signaling pathway in response to DNA damage by p53 class mediator (GO:1902165)	44239	0.0252641	0.30556	0	0	9.36364	34.4429	MIF;RPL26	.	Central carbon metabolism in cancer	25569	0.774232	0.993916	0	0	0.674864	0.172687	MET
	DNA ligation involved in DNA repair (GO:0051103)	44239	0.0252641	0.30556	0	0	9.36364	34.4429	PARP1;HMGB1	.	Epithelial cell signaling in Helicobacter pylori infection	25569	0.774232	0.993916	0	0	0.674864	0.172687	MET
	somatic hypermutation of immunoglobulin genes (GO:0016446)	44239	0.0252641	0.30556	0	0	9.36364	34.4429	MSH6;MSH2	.	Endocytosis	4/252	0.77841	0.993916	0	0	0.749535	0.18776	SMAD2;DAB2;CXCR4;VPS26A
	regulation of protein localization to cell periphery (GO:1904375)	44239	0.0252641	0.30556	0	0	9.36364	34.4429	CDK5;AKR1B1	.	Adherens junction	25934	0.778989	0.993916	0	0	0.665189	0.166136	MET
	negative regulation of vascular smooth muscle cell proliferation (GO:1904706)	44239	0.0252641	0.30556	0	0	9.36364	34.4429	PDCD4;PRKG1	.	Melanoma	26299	0.783647	0.993916	0	0	0.655787	0.159878	MET
	viral life cycle (GO:0019058)	6/107	0.0253903	0.30556	0	0	2.79509	10.2675	SEH1L;AAAS;RPS27A;PPIA;UBA52;PPID	.	Non-small cell lung cancer	26299	0.783647	0.993916	0	0	0.655787	0.159878	MET
	intracellular transport of virus (GO:0075733)	19815	0.0265913	0.311247	0	0	3.75577	13.6228	SEH1L;AAAS;RPS27A;UBA52	.	Autophagy	2/137	0.785964	0.993916	0	0	0.689172	0.165983	NRBF2;HMGB1
	transport of virus (GO:0046794)	19815	0.0265913	0.311247	0	0	3.75577	13.6228	SEH1L;AAAS;RPS27A;UBA52	.	p53 signaling pathway	26665	0.788207	0.993916	0	0	0.646645	0.153898	TP53I3
	regulation of signal transduction by p53 class mediator (GO:1901796)	7/138	0.0266735	0.311247	0	0	2.51637	9.11953	RPL5;CDK5;RPL23;RPL11;TAF5;RPS27A;UBA52	.	Fluid shear stress and atherosclerosis	2/139	0.792666	0.993916	0	0	0.679042	0.157778	MGST3;MAP2K6
	organelle transport along microtubule (GO:0072384)	44286	0.0267547	0.311247	0	0	5.02364	18.1908	UXT;COPG2;BORCS5	.	PPAR signaling pathway	27030	0.792671	0.993916	0	0	0.637755	0.14818	FABP3
	positive regulation of viral genome replication (GO:0045070)	44286	0.0267547	0.311247	0	0	5.02364	18.1908	PPIB;PPIA;PPID	.	Glioma	27395	0.797041	0.993916	0	0	0.629104	0.142712	CAMK4
	negative regulation of cell cycle process (GO:0010948)	29707	0.0278451	0.319181	0	0	3.09195	11.0726	UXT;PCGF6;RPL23;SETMAR;MIF	.	Thyroid hormone synthesis	27395	0.797041	0.993916	0	0	0.629104	0.142712	GPX1
	positive regulation of binding (GO:0051099)	29707	0.0278451	0.319181	0	0	3.09195	11.0726	STMN1;RPL11;HMGB1;MET;NME1	.	Focal adhesion	3/201	0.797055	0.993916	0	0	0.704237	0.159743	PPP1CC;TNXB;MET
	regulation of autophagy (GO:0010506)	9/203	0.0280664	0.319181	0	0	2.1882	7.81884	EEF1A1;CDK5;USP10;DAPL1;VPS26A;BMF;CAPN1;HMGB1;MET	.	Gastric acid secretion	27760	0.801319	0.993916	0	0	0.620684	0.137479	GNAI3
	negative regulation of transforming growth factor beta receptor signaling pathway (GO:0030512)	20180	0.0282171	0.319181	0	0	3.68194	13.1365	SMAD2;RPS27A;UBA52;SMAD7	.	Metabolism of xenobiotics by cytochrome P450	27760	0.801319	0.993916	0	0	0.620684	0.137479	MGST3
	global genome nucleotide-excision repair (GO:0070911)	11749	0.0290746	0.319181	0	0	4.85016	17.1593	PARP1;RPS27A;UBA52	.	Pancreatic cancer	27760	0.801319	0.993916	0	0	0.620684	0.137479	SMAD2
	positive regulation of cell cycle (GO:0045787)	30072	0.0291613	0.319181	0	0	3.05164	10.7873	RPS15A;RPL23;EIF4EBP1;SETMAR;MIF	.	Pertussis	27760	0.801319	0.993916	0	0	0.620684	0.137479	GNAI3
	positive regulation of sodium ion transport (GO:0010765)	44240	0.0294488	0.319181	0	0	8.51196	30.0055	GPD1L;SCN4B	.	Leishmaniasis	28126	0.805507	0.993916	0	0	0.612486	0.13247	EEF1A1
	positive regulation of endothelial cell chemotaxis (GO:2001028)	44240	0.0294488	0.319181	0	0	8.51196	30.0055	TMSB4X;MET	.	Signaling pathways regulating pluripotency of stem cells	2/143	0.805517	0.993916	0	0	0.659642	0.142661	SMAD2;PCGF6
	B cell activation involved in immune response (GO:0002312)	44240	0.0294488	0.319181	0	0	8.51196	30.0055	MSH6;MSH2	.	Spinocerebellar ataxia	2/143	0.805517	0.993916	0	0	0.659642	0.142661	NRBF2;SLC25A6
	regulation of endothelial cell chemotaxis (GO:2001026)	44240	0.0294488	0.319181	0	0	8.51196	30.0055	TMSB4X;MET	.	RNA degradation	28856	0.813621	0.993916	0	0	0.59672	0.12308	TOB1
	regulation of necrotic cell death (GO:0010939)	44240	0.0294488	0.319181	0	0	8.51196	30.0055	RPS27A;UBA52	.	Peroxisome	29952	0.825163	0.993916	0	0	0.574531	0.11041	EPHX2
	positive regulation of protein transport (GO:0051222)	20546	0.0299008	0.32208	0	0	3.61095	12.674	RACK1;GOLPH3L;PPIA;PPID	.	cAMP signaling pathway	3/216	0.834889	0.993916	0	0	0.654136	0.118043	PPP1CC;CAMK4;GNAI3
	negative regulation of Wnt signaling pathway (GO:0030178)	8/174	0.0309335	0.33116	0	0	2.27091	7.89348	DAB2;NXN;FRZB;SIAH2;RACK1;RPS27A;UBA52;ANKRD6	.	ErbB signaling pathway	31048	0.835992	0.993916	0	0	0.553927	0.0992282	EIF4EBP1
	negative regulation of mitochondrion organization (GO:0010823)	12114	0.0314975	0.335141	0	0	4.68825	16.2113	VAT1;GPX1;TMEM14A	.	Regulation of actin cytoskeleton	3/218	0.839446	0.993916	0	0	0.647984	0.113405	PPP1CC;TMSB4X;CXCR4
	transmembrane receptor protein serine/threonine kinase signaling pathway (GO:0007178)	7/144	0.0325723	0.341206	0	0	2.40542	8.23686	SMAD2;PDCD4;RPS27A;UBA52;TOB1;FSTL1;SMAD7	.	ECM-receptor interaction	32143	0.846152	0.993916	0	0	0.534743	0.0893323	TNXB
	cholesterol homeostasis (GO:0042632)	21276	0.0334431	0.341206	0	0	3.47685	11.814	FABP3;APOM;ACSM3;EPHX2	.	PD-L1 expression and PD-1 checkpoint pathway in cancer	32509	0.849397	0.993916	0	0	0.52864	0.0862891	MAP2K6
	sterol homeostasis (GO:0055092)	21276	0.0334431	0.341206	0	0	3.47685	11.814	FABP3;APOM;ACSM3;EPHX2	.	JAK-STAT signaling pathway	2/162	0.85735	0.993916	0	0	0.580742	0.0893812	IL24;IL20RB
	negative regulation of hydrogen peroxide-induced cell death (GO:1903206)	44241	0.0338874	0.341206	0	0	7.80223	26.4083	RACK1;MET	.	GnRH signaling pathway	33970	0.861708	0.993916	0	0	0.505552	0.0752454	MAP2K6
	acetyl-CoA metabolic process (GO:0006084)	44241	0.0338874	0.341206	0	0	7.80223	26.4083	ACSS1;ACAT1	.	Salivary secretion	33970	0.861708	0.993916	0	0	0.505552	0.0752454	PRKG1
	myeloid dendritic cell activation (GO:0001773)	44241	0.0338874	0.341206	0	0	7.80223	26.4083	CAMK4;HMGB1	.	PI3K-Akt signaling pathway	5/354	0.868055	0.993916	0	0	0.663893	0.0939407	TNXB;GNG5;RPS6;EIF4EBP1;MET
	lipid particle organization (GO:0034389)	44241	0.0338874	0.341206	0	0	7.80223	26.4083	PPIA;PPID	.	Cytokine-cytokine receptor interaction	4/295	0.869988	0.993916	0	0	0.637358	0.0887684	IL24;IL20RB;CXCR4;CCR7
	negative regulation of Rho protein signal transduction (GO:0035024)	44241	0.0338874	0.341206	0	0	7.80223	26.4083	STMN1;MET	.	Pathways in cancer	8/531	0.872342	0.993916	0	0	0.707531	0.0966306	MSH6;SMAD2;MSH2;GNG5;MGST3;GNAI3;CXCR4;MET
	regulation of gastrulation (GO:0010470)	44241	0.0338874	0.341206	0	0	7.80223	26.4083	TENM4;RACK1	.	Fc gamma R-mediated phagocytosis	35431	0.873016	0.993916	0	0	0.484387	0.0657806	PLPP1
	regulation of JUN kinase activity (GO:0043506)	12479	0.0340228	0.341206	0	0	4.53678	15.3376	RPS3;PDCD4;PPEF2	.	Aldosterone synthesis and secretion	35796	0.875695	0.993916	0	0	0.479369	0.06363	CAMK4
	regulation of peptidyl-serine phosphorylation (GO:0033135)	31533	0.0348151	0.347156	0	0	2.90034	9.73849	DOCK7;RACK1;MIF;GPD1L;SMAD7	.	mRNA surveillance pathway	35796	0.875695	0.993916	0	0	0.479369	0.06363	PPP1CC
	positive regulation of NIK/NF-kappaB signaling (GO:1901224)	12844	0.0366499	0.357285	0	0	4.39478	14.5307	RPS3;PDCD4;CARD14	.	AGE-RAGE signaling pathway in diabetic complications	1/100	0.880887	0.993916	0	0	0.469637	0.0595623	SMAD2
	positive regulation of peptide secretion (GO:0002793)	12844	0.0366499	0.357285	0	0	4.39478	14.5307	GOLPH3L;PPIA;PPID	.	Progesterone-mediated oocyte maturation	1/100	0.880887	0.993916	0	0	0.469637	0.0595623	GNAI3
	regulation of microtubule polymerization (GO:0031113)	12844	0.0366499	0.357285	0	0	4.39478	14.5307	STMN1;RPS3;MET	.	Melanogenesis	1/101	0.8834	0.993916	0	0	0.464916	0.0576388	GNAI3
	positive regulation of ATPase activity (GO:0032781)	12844	0.0366499	0.357285	0	0	4.39478	14.5307	TMSB4X;DNAJC10;SETMAR	.	Toll-like receptor signaling pathway	1/104	0.890629	0.993916	0	0	0.451306	0.0522735	MAP2K6
	membrane lipid biosynthetic process (GO:0046467)	22007	0.0372197	0.359895	0	0	3.35234	11.0323	FA2H;PLPP1;ST3GAL2;HACD4	.	Th17 cell differentiation	1/107	0.89741	0.993916	0	0	0.438465	0.0474603	SMAD2
	nuclear pore organization (GO:0006999)	44242	0.0385675	0.359895	0	0	7.20169	23.444	SEH1L;RTN4	.	Insulin resistance	1/108	0.899576	0.993916	0	0	0.434345	0.0459673	PPP1CC
	negative regulation of peptidyl-threonine phosphorylation (GO:0010801)	44242	0.0385675	0.359895	0	0	7.20169	23.444	PPEF2;SMAD7	.	Ribosome biogenesis in eukaryotes	1/108	0.899576	0.993916	0	0	0.434345	0.0459673	NOP10
	response to X-ray (GO:0010165)	44242	0.0385675	0.359895	0	0	7.20169	23.444	MSH2;XRCC5	.	TNF signaling pathway	1/112	0.907793	0.993916	0	0	0.418607	0.0404954	MAP2K6
	transport along microtubule (GO:0010970)	44242	0.0385675	0.359895	0	0	7.20169	23.444	COPG2;BORCS5	.	Transcriptional misregulation in cancer	2/192	0.914047	0.993916	0	0	0.48829	0.0438842	FUT8;MET
	positive regulation of telomerase RNA localization to Cajal body (GO:1904874)	44242	0.0385675	0.359895	0	0	7.20169	23.444	CCT6A;NOP10	.	Sphingolipid signaling pathway	1/119	0.920592	0.993916	0	0	0.393633	0.0325686	GNAI3
	regulation of macrophage chemotaxis (GO:0010758)	44242	0.0385675	0.359895	0	0	7.20169	23.444	DDT;MIF	.	Oocyte meiosis	1/129	0.935862	0.993916	0	0	0.362694	0.024042	PPP1CC
	negative regulation of cytokine production involved in immune response (GO:0002719)	44242	0.0385675	0.359895	0	0	7.20169	23.444	CUEDC2;SMAD7	.	Lipid and atherosclerosis	2/215	0.942385	0.993916	0	0	0.435047	0.0258161	CASP6;MAP2K6
	regulation of response to DNA damage stimulus (GO:2001020)	13210	0.039378	0.365503	0	0	4.26139	13.7837	ANKLE1;NSMCE1;NPAS2	.	Systemic lupus erythematosus	1/135	0.943579	0.993916	0	0	0.346347	0.0201143	H2AZ1
	DNA repair (GO:0006281)	11/288	0.0416638	0.384674	0	0	1.87419	5.95642	MSH6;PARP1;MSH2;XRCC5;NSMCE1;RPS3;HMGB1;RPS27A;UBA52;INIP;UNG	.	Estrogen signaling pathway	1/137	0.945939	0.993916	0	0	0.341219	0.0189639	GNAI3
	protein peptidyl-prolyl isomerization (GO:0000413)	13575	0.0422063	0.385602	0	0	4.13584	13.0907	PPIB;PPIA;PPID	.	Yersinia infection	1/137	0.945939	0.993916	0	0	0.341219	0.0189639	MAP2K6
	nucleotide-excision repair, DNA incision, 5'-to lesion (GO:0006296)	13575	0.0422063	0.385602	0	0	4.13584	13.0907	PARP1;RPS27A;UBA52	.	Human T-cell leukemia virus 1 infection	2/219	0.946305	0.993916	0	0	0.42694	0.023563	SMAD2;SLC25A6
	positive regulation of cellular protein metabolic process (GO:0032270)	33359	0.0427751	0.387079	0	0	2.73102	8.60762	RPS4X;RPL5;PRR16;RPL26;EEF2	.	Measles	1/139	0.948201	0.993916	0	0	0.336239	0.0178841	RACK1
	establishment of skin barrier (GO:0061436)	44243	0.0434771	0.387079	0	0	6.68694	20.9671	STMN1;MET	.	MAPK signaling pathway	3/294	0.948292	0.993916	0	0	0.476872	0.0253184	STMN1;MET;MAP2K6
	regulation of membrane depolarization (GO:0003254)	44243	0.0434771	0.387079	0	0	6.68694	20.9671	GPD1L;SMAD7	.	Cell adhesion molecules	1/148	0.957267	0.993916	0	0	0.315507	0.0137791	CD276
	regulation of water loss via skin (GO:0033561)	44243	0.0434771	0.387079	0	0	6.68694	20.9671	STMN1;MET	.	Phospholipase D signaling pathway	1/148	0.957267	0.993916	0	0	0.315507	0.0137791	PLPP1
	regulation of necroptotic process (GO:0060544)	44243	0.0434771	0.387079	0	0	6.68694	20.9671	RPS27A;UBA52	.	Ras signaling pathway	2/232	0.957365	0.993916	0	0	0.402538	0.017539	GNG5;MET
	negative regulation of apoptotic signaling pathway (GO:2001234)	23833	0.0476905	0.417806	0	0	3.07677	9.36267	GPX1;SIAH2;AKR1B1;TMEM14A	.	Cushing syndrome	1/155	0.963208	0.993916	0	0	0.301057	0.0112853	GNAI3
	fatty acid catabolic process (GO:0009062)	23833	0.0476905	0.417806	0	0	3.07677	9.36267	FA2H;PCCB;HADH;ACAT1	.	Hepatitis B	1/162	0.968325	0.993916	0	0	0.287864	0.00926557	MAP2K6
	cellular response to gamma radiation (GO:0071480)	44244	0.0486043	0.417806	0	0	6.24083	18.8725	XRCC5;RPL26	.	Tight junction	1/169	0.972732	0.993916	0	0	0.27577	0.00762417	TUBA1A
	negative regulation of telomere maintenance (GO:0032205)	44244	0.0486043	0.417806	0	0	6.24083	18.8725	PARP1;XRCC5	.	Influenza A	1/172	0.974428	0.993916	0	0	0.27089	0.00701735	SLC25A6
	negative regulation of stress fiber assembly (GO:0051497)	44244	0.0486043	0.417806	0	0	6.24083	18.8725	STMN1;MET	.	Epstein-Barr virus infection	1/202	0.986552	0.998419	0	0	0.230102	0.00311539	MAP2K6
	regulation of protein localization to membrane (GO:1905475)	44244	0.0486043	0.417806	0	0	6.24083	18.8725	CDK5;AKR1B1	.	Human papillomavirus infection	2/331	0.993106	0.998419	0	0	0.27997	0.00193687	TNXB;EIF4EBP1
	positive regulation of signal transduction by p53 class mediator (GO:1901798)	44244	0.0486043	0.417806	0	0	6.24083	18.8725	RPS7;RPL23	.	Herpes simplex virus 1 infection	4/498	0.993525	0.998419	0	0	0.371496	0.00241318	PPP1CC;ZNF140;EIF4EBP1;ZNF420
	nucleotide-excision repair, DNA incision (GO:0033683)	14671	0.0512817	0.432302	0	0	3.79992	11.2874	PARP1;RPS27A;UBA52	.	Olfactory transduction	2/440	0.999153	0.999153	0	0	0.209106	0.000177195	PRKG1;NCALD
	peptidyl-proline modification (GO:0018208)	14671	0.0512817	0.432302	0	0	3.79992	11.2874	PPIB;PPIA;PPID	.
	androgen receptor signaling pathway (GO:0030521)	14671	0.0512817	0.432302	0	0	3.79992	11.2874	FHL2;AKR1B1;PLPP1	.
	neuron migration (GO:0001764)	14671	0.0512817	0.432302	0	0	3.79992	11.2874	TUBB2B;CDK5;DNER	.
	cellular response to UV (GO:0034644)	24563	0.0522898	0.438681	0	0	2.97879	8.79026	PARP1;BMF;RPL26;PPID	.
	regulation of telomerase RNA localization to Cajal body (GO:1904872)	44245	0.0539381	0.439822	0	0	5.85048	17.0829	CCT6A;NOP10	.
	glucan biosynthetic process (GO:0009250)	44245	0.0539381	0.439822	0	0	5.85048	17.0829	RPS27A;UBA52	.
	negative regulation of RNA splicing (GO:0033119)	44245	0.0539381	0.439822	0	0	5.85048	17.0829	RPS26;RPS13	.
	glycogen biosynthetic process (GO:0005978)	44245	0.0539381	0.439822	0	0	5.85048	17.0829	RPS27A;UBA52	.
	regulation of microtubule polymerization or depolymerization (GO:0031110)	44245	0.0539381	0.439822	0	0	5.85048	17.0829	STMN1;SKA3	.
	DNA ligation (GO:0006266)	44245	0.0539381	0.439822	0	0	5.85048	17.0829	PARP1;HMGB1	.
	DNA duplex unwinding (GO:0032508)	15036	0.0544998	0.442335	0	0	3.69973	10.7646	PARP1;RPS27A;UBA52	.
	translesion synthesis (GO:0019985)	15401	0.0578122	0.467048	0	0	3.60469	10.2754	USP10;RPS27A;UBA52	.
	regulation of gluconeogenesis (GO:0006111)	44246	0.0594675	0.468676	0	0	5.50605	15.5399	SDHAF3;PGP	.
	error-free translesion synthesis (GO:0070987)	44246	0.0594675	0.468676	0	0	5.50605	15.5399	RPS27A;UBA52	.
	endoplasmic reticulum mannose trimming (GO:1904380)	44246	0.0594675	0.468676	0	0	5.50605	15.5399	RPS27A;UBA52	.
	positive regulation of activated T cell proliferation (GO:0042104)	44246	0.0594675	0.468676	0	0	5.50605	15.5399	RPS3;HMGB1	.
	maturation of 5.8S rRNA from tricistronic rRNA transcript (SSU-rRNA, 5.8S rRNA, LSU-rRNA) (GO:0000466)	44246	0.0594675	0.468676	0	0	5.50605	15.5399	RPSA;RPS21	.
	stress-activated protein kinase signaling cascade (GO:0031098)	25659	0.0596252	0.468676	0	0	2.84295	8.0162	STK24;RPS27A;UBA52;MAP2K6	.
	negative regulation of DNA metabolic process (GO:0051053)	15766	0.0612176	0.474777	0	0	3.51439	9.81681	MSH6;MSH2;RPS3	.
	response to hydrogen peroxide (GO:0042542)	15766	0.0612176	0.474777	0	0	3.51439	9.81681	GPX1;STK24;RPS3	.
	regulation of multicellular organismal development (GO:2000026)	15766	0.0612176	0.474777	0	0	3.51439	9.81681	GPX1;HMGB1;SMAD7	.
	negative regulation of macromolecule biosynthetic process (GO:0010558)	44247	0.065182	0.494533	0	0	5.19989	14.1987	AKR1B1;APBB1	.
	negative regulation of actin filament bundle assembly (GO:0032232)	44247	0.065182	0.494533	0	0	5.19989	14.1987	STMN1;MET	.
	error-prone translesion synthesis (GO:0042276)	44247	0.065182	0.494533	0	0	5.19989	14.1987	RPS27A;UBA52	.
	regulation of cell development (GO:0060284)	44247	0.065182	0.494533	0	0	5.19989	14.1987	RPS19;DOCK7	.
	aromatic amino acid family catabolic process (GO:0009074)	44247	0.065182	0.494533	0	0	5.19989	14.1987	QDPR;KMO	.
	protein N-linked glycosylation (GO:0006487)	26755	0.0674779	0.509735	0	0	2.71892	7.3301	DPM3;FUT8;DAD1;ST3GAL2	.
	nicotinamide nucleotide metabolic process (GO:0046496)	16497	0.0683014	0.513732	0	0	3.34669	8.98194	TP53I3;GPD1L;KMO	.
	mitotic spindle organization (GO:0007052)	27120	0.0702087	0.51891	0	0	2.67995	7.11869	SUN2;INTS13;DCTN2;STMN1	.
	dendritic cell differentiation (GO:0097028)	44248	0.0710714	0.51891	0	0	4.92596	13.0246	CAMK4;CCR7	.
	RNA-dependent DNA biosynthetic process (GO:0006278)	44248	0.0710714	0.51891	0	0	4.92596	13.0246	PPIA;NOP10	.
	cellular protein complex localization (GO:0034629)	44248	0.0710714	0.51891	0	0	4.92596	13.0246	SEH1L;SMAD7	.
	negative regulation of G-protein coupled receptor protein signaling pathway (GO:0045744)	44248	0.0710714	0.51891	0	0	4.92596	13.0246	STMN1;MET	.
	branched-chain amino acid catabolic process (GO:0009083)	44248	0.0710714	0.51891	0	0	4.92596	13.0246	BCKDHB;ACAT1	.
	ventricular septum morphogenesis (GO:0060412)	44248	0.0710714	0.51891	0	0	4.92596	13.0246	ZFPM2;SMAD7	.
	protein methylation (GO:0006479)	16862	0.0719766	0.521159	0	0	3.2687	8.60129	EEF1A1;RPS2;EEF2	.
	negative regulation of autophagy (GO:0010507)	16862	0.0719766	0.521159	0	0	3.2687	8.60129	DAPL1;BMF;MET	.
	regulation of protein secretion (GO:0050708)	5/107	0.0750534	0.538339	0	0	2.30073	5.95787	GOLPH3L;SERGEF;PPIA;PPID;SLC25A6	.
	positive regulation of JNK cascade (GO:0046330)	27851	0.0758379	0.538339	0	0	2.60524	6.71931	RPS3;CCR7;HMGB1;ANKRD6	.
	DNA catabolic process, endonucleolytic (GO:0000737)	44249	0.0771259	0.538339	0	0	4.67943	11.9902	SETMAR;HMGB1	.
	negative regulation of actin filament polymerization (GO:0030837)	44249	0.0771259	0.538339	0	0	4.67943	11.9902	TMSB4X;TMSB15B	.
	histone lysine methylation (GO:0034968)	44249	0.0771259	0.538339	0	0	4.67943	11.9902	DPY30;SETMAR	.
	regulation of cytokine production involved in inflammatory response (GO:1900015)	44249	0.0771259	0.538339	0	0	4.67943	11.9902	CUEDC2;PDCD4	.
	purine-containing compound biosynthetic process (GO:0072522)	44249	0.0771259	0.538339	0	0	4.67943	11.9902	ADAL;PAICS	.
	branched-chain amino acid metabolic process (GO:0009081)	44249	0.0771259	0.538339	0	0	4.67943	11.9902	BCKDHB;ACAT1	.
	protein complex localization (GO:0031503)	44249	0.0771259	0.538339	0	0	4.67943	11.9902	SEH1L;SMAD7	.
	negative regulation of transmembrane receptor protein serine/threonine kinase signaling pathway (GO:0090101)	28216	0.0787352	0.54676	0	0	2.56942	6.53059	SMAD2;RPS27A;UBA52;SMAD7	.
	positive regulation of macromolecule biosynthetic process (GO:0010557)	6/142	0.0792603	0.54676	0	0	2.07204	5.25265	RPS4X;RPL5;PRR16;AKR1B1;RPL26;EEF2	.
	glycoprotein metabolic process (GO:0009100)	17593	0.0795858	0.54676	0	0	3.1231	7.90432	FUT8;PCSK6;ST3GAL2	.
	positive regulation of chemotaxis (GO:0050921)	17593	0.0795858	0.54676	0	0	3.1231	7.90432	TUBB2B;TMSB4X;MET	.
	negative regulation of cytokine production (GO:0001818)	5/110	0.0822538	0.554128	0	0	2.23465	5.58204	CUEDC2;PDCD4;HMGB1;RPS27A;UBA52	.
	nucleotide-excision repair, DNA gap filling (GO:0006297)	44250	0.083336	0.554128	0	0	4.45637	11.0735	RPS27A;UBA52	.
	regulation of proteolysis involved in cellular protein catabolic process (GO:1903050)	44250	0.083336	0.554128	0	0	4.45637	11.0735	GPX1;NUDT15	.
	cellular amino acid catabolic process (GO:0009063)	44250	0.083336	0.554128	0	0	4.45637	11.0735	BCKDHB;ACAT1	.
	TOR signaling (GO:0031929)	44250	0.083336	0.554128	0	0	4.45637	11.0735	RPS6;EIF4EBP1	.
	phospholipid dephosphorylation (GO:0046839)	44250	0.083336	0.554128	0	0	4.45637	11.0735	EPHX2;PLPP1	.
	histone H3-K4 methylation (GO:0051568)	44250	0.083336	0.554128	0	0	4.45637	11.0735	DPY30;SETMAR	.
	NAD metabolic process (GO:0019674)	44250	0.083336	0.554128	0	0	4.45637	11.0735	GPD1L;KMO	.
	antimicrobial humoral immune response mediated by antimicrobial peptide (GO:0061844)	17958	0.0835162	0.554128	0	0	3.05505	7.58482	RPL30;RPS19;RPL39	.
	myeloid leukocyte differentiation (GO:0002573)	18323	0.0875283	0.564299	0	0	2.9899	7.28277	PARP1;CAMK4;CCR7	.
	organonitrogen compound biosynthetic process (GO:1901566)	7/181	0.0878602	0.564299	0	0	1.89032	4.59727	FA2H;MGST3;ESD;AKR1A1;PLPP1;ST3GAL2;HACD4	.
	negative regulation of apoptotic process (GO:0043066)	15/485	0.0885767	0.564299	0	0	1.50591	3.65016	FCMR;GPX1;RPL10;SIAH2;FHL2;RPS3A;MIF;PRDX2;DAB2;MSH2;RPS27A;UBA52;MET;TMEM14A;CARD14	.
	positive regulation of microtubule polymerization (GO:0031116)	44251	0.0896925	0.564299	0	0	4.25359	10.257	RPS3;MET	.
	cellular lipid catabolic process (GO:0044242)	44251	0.0896925	0.564299	0	0	4.25359	10.257	FA2H;PCCB	.
	regulation of chromosome organization (GO:0033044)	44251	0.0896925	0.564299	0	0	4.25359	10.257	XRCC5;SETMAR	.
	macromolecule modification (GO:0043412)	44251	0.0896925	0.564299	0	0	4.25359	10.257	PARP1;ST3GAL2	.
	positive regulation of microtubule polymerization or depolymerization (GO:0031112)	44251	0.0896925	0.564299	0	0	4.25359	10.257	RPS3;MET	.
	DNA geometric change (GO:0032392)	44251	0.0896925	0.564299	0	0	4.25359	10.257	HMGB3;HMGB1	.
	fatty acid derivative biosynthetic process (GO:1901570)	44251	0.0896925	0.564299	0	0	4.25359	10.257	SLC25A1;ACAT1	.
	protein alpha-1,2-demannosylation (GO:0036508)	44251	0.0896925	0.564299	0	0	4.25359	10.257	RPS27A;UBA52	.
	negative regulation of programmed cell death (GO:0043069)	13/408	0.0906292	0.564299	0	0	1.55136	3.72479	FCMR;RPL10;SIAH2;FHL2;RPS3A;MIF;PRDX2;DAB2;RPS27A;UBA52;MET;TMEM14A;CARD14	.
	BMP signaling pathway (GO:0030509)	29677	0.0908642	0.564299	0	0	2.43544	5.84113	PDCD4;TOB1;FSTL1;SMAD7	.
	negative regulation of canonical Wnt signaling pathway (GO:0090090)	6/148	0.0922581	0.564299	0	0	1.98387	4.7279	DAB2;FRZB;SIAH2;RPS27A;UBA52;ANKRD6	.
	DNA damage response, signal transduction by p53 class mediator (GO:0030330)	30042	0.0940285	0.564299	0	0	2.40409	5.68365	USP10;RPL26;RPS27A;UBA52	.
	positive regulation of protein secretion (GO:0050714)	30042	0.0940285	0.564299	0	0	2.40409	5.68365	GOLPH3L;MIF;PPIA;PPID	.
	positive regulation of cell cycle arrest (GO:0071158)	30042	0.0940285	0.564299	0	0	2.40409	5.68365	RPL23;RPL26;RPS27A;UBA52	.
	negative regulation of cell growth (GO:0030308)	5/115	0.0950358	0.564299	0	0	2.13253	5.01891	FRZB;RACK1;APBB2;APBB1;RTN4	.
	positive regulation of secretion by cell (GO:1903532)	19054	0.09579	0.564299	0	0	2.86757	6.72616	GOLPH3L;PPIA;PPID	.
	positive regulation of interleukin-12 production (GO:0032735)	44252	0.0961866	0.564299	0	0	4.06844	9.52612	CCR7;HMGB1	.
	response to alcohol (GO:0097305)	44252	0.0961866	0.564299	0	0	4.06844	9.52612	SMAD2;CCR7	.
	monocarboxylic acid catabolic process (GO:0072329)	44252	0.0961866	0.564299	0	0	4.06844	9.52612	FA2H;PCCB	.
	regulation of vascular smooth muscle cell proliferation (GO:1904705)	44252	0.0961866	0.564299	0	0	4.06844	9.52612	PDCD4;PRKG1	.
	positive regulation of embryonic development (GO:0040019)	44252	0.0961866	0.564299	0	0	4.06844	9.52612	TENM4;RACK1	.
	positive regulation of supramolecular fiber organization (GO:1902905)	30773	0.100511	0.564299	0	0	2.34375	5.38474	GPX1;RPS3;CCR7;MET	.
	negative regulation of gene expression (GO:0010629)	18/618	0.102555	0.564299	0	0	1.41642	3.22569	SMAD2;ZC3H10;PCGF6;XRCC5;NONO;RPL13A;CNPY2;MIF;TOB1;DHFR;RPS26;DAB2;CDK5;RACK1;RPS3;PDCD4;ZFPM2;RPS13	.
	cytoskeleton-dependent intracellular transport (GO:0030705)	44253	0.10281	0.564299	0	0	3.89872	8.86911	TUBA1A;KIF3C	.
	response to gamma radiation (GO:0010332)	44253	0.10281	0.564299	0	0	3.89872	8.86911	XRCC5;RPL26	.
	lipid modification (GO:0030258)	44253	0.10281	0.564299	0	0	3.89872	8.86911	EPHX2;PLPP1	.
	plasma membrane bounded cell projection organization (GO:0120036)	5/118	0.103163	0.564299	0	0	2.07559	4.71461	CDK5;STMN1;DOCK7;CCR7;HMGB1	.
	regulation of type I interferon production (GO:0032479)	31138	0.103828	0.564299	0	0	2.3147	5.24283	XRCC5;RPS27A;UBA52;POLR3K	.
	regulation of gene expression (GO:0010468)	28/1037	0.1044	0.564299	0	0	1.31467	2.97053	RPL5;ZNF395;MAGED1;RPL11;AKR1B1;HMGB3;ZNF22;HMGB1;TOB1;RPL6;RACK1;RPS3;APBB2;APBB1;ZNF420;ZC3H10;GPX1;ZNF140;RPS7;RPL23;NONO;EPHX2;CNPY2;MIF;ZNF35;RNF207;ZNF358;SSBP2	.
	regulation of phosphorylation (GO:0042325)	5/119	0.105946	0.564299	0	0	2.05728	4.61824	SEH1L;MCM7;AKR1B1;MIF;AAAS	.
	DNA recombination (GO:0006310)	20149	0.108749	0.564299	0	0	2.70172	5.99433	THAP9;HMGB3;HMGB1	.
	negative regulation of growth (GO:0045926)	5/120	0.108766	0.564299	0	0	2.03929	4.52427	FRZB;RACK1;APBB2;APBB1;RTN4	.
	negative regulation of smooth muscle cell proliferation (GO:0048662)	44254	0.109554	0.564299	0	0	3.74258	8.27613	PDCD4;PRKG1	.
	cellular response to BMP stimulus (GO:0071773)	31868	0.11061	0.564299	0	0	2.25869	4.97306	PDCD4;TOB1;FSTL1;SMAD7	.
	regulation of tumor necrosis factor-mediated signaling pathway (GO:0010803)	20515	0.113212	0.564299	0	0	2.6506	5.77432	RACK1;RPS27A;UBA52	.
	regulation of BMP signaling pathway (GO:0030510)	20515	0.113212	0.564299	0	0	2.6506	5.77432	SMAD2;PCSK6;SMAD7	.
	negative regulation of cellular catabolic process (GO:0031330)	20515	0.113212	0.564299	0	0	2.6506	5.77432	DAPL1;BMF;MET	.
	regulation of proteasomal ubiquitin-dependent protein catabolic process (GO:0032434)	32234	0.114073	0.564299	0	0	2.23168	4.8448	DAB2;RPL11;RACK1;SMAD7	.
	sulfur compound biosynthetic process (GO:0044272)	5/122	0.114515	0.564299	0	0	2.00422	4.34325	CHPF;MGST3;ESD;AKR1A1;ST3GAL2	.
	apoptotic process (GO:0006915)	8/231	0.114802	0.564299	0	0	1.68549	3.64833	PARP1;CDK5;BIK;CASP6;PDCD4;CXCR4;BMF;RTN4	.
	negative regulation of response to DNA damage stimulus (GO:2001021)	44255	0.11641	0.564299	0	0	3.59845	7.73896	RPS3;MIF	.
	positive regulation of phosphate metabolic process (GO:0045937)	44255	0.11641	0.564299	0	0	3.59845	7.73896	AKR1B1;MIF	.
	positive regulation of phospholipid metabolic process (GO:1903727)	44255	0.11641	0.564299	0	0	3.59845	7.73896	FABP3;CCR7	.
	cardiac muscle cell action potential involved in contraction (GO:0086002)	44255	0.11641	0.564299	0	0	3.59845	7.73896	GPD1L;SCN4B	.
	ventricular septum development (GO:0003281)	44255	0.11641	0.564299	0	0	3.59845	7.73896	ZFPM2;SMAD7	.
	positive regulation of cellular biosynthetic process (GO:0031328)	6/159	0.118865	0.564299	0	0	1.8402	3.91919	RPS4X;RPL5;FABP3;PRR16;RPL26;EEF2	.
	regulation of oxidative stress-induced neuron intrinsic apoptotic signaling pathway (GO:1903376)	44202	0.119581	0.564299	0	0	9.34368	19.8437	NONO	.
	immunological synapse formation (GO:0001771)	44202	0.119581	0.564299	0	0	9.34368	19.8437	CCR7	.
	negative regulation of chromosome organization (GO:2001251)	44202	0.119581	0.564299	0	0	9.34368	19.8437	SETMAR	.
	protein localization to nuclear envelope (GO:0090435)	44202	0.119581	0.564299	0	0	9.34368	19.8437	INTS13	.
	regulation of intrinsic apoptotic signaling pathway by p53 class mediator (GO:1902253)	44202	0.119581	0.564299	0	0	9.34368	19.8437	RPS7	.
	positive regulation of myelination (GO:0031643)	44202	0.119581	0.564299	0	0	9.34368	19.8437	TENM4	.
	cellular hyperosmotic response (GO:0071474)	44202	0.119581	0.564299	0	0	9.34368	19.8437	AKR1B1	.
	regulation of superoxide metabolic process (GO:0090322)	44202	0.119581	0.564299	0	0	9.34368	19.8437	DHFR	.
	establishment of mitochondrion localization, microtubule-mediated (GO:0034643)	44202	0.119581	0.564299	0	0	9.34368	19.8437	UXT	.
	positive regulation of ATP biosynthetic process (GO:2001171)	44202	0.119581	0.564299	0	0	9.34368	19.8437	TMSB4X	.
	aldehyde catabolic process (GO:0046185)	44202	0.119581	0.564299	0	0	9.34368	19.8437	AKR1A1	.
	purine nucleobase biosynthetic process (GO:0009113)	44202	0.119581	0.564299	0	0	9.34368	19.8437	PAICS	.
	chromatin silencing at telomere (GO:0006348)	44202	0.119581	0.564299	0	0	9.34368	19.8437	DPY30	.
	positive regulation of activin receptor signaling pathway (GO:0032927)	44202	0.119581	0.564299	0	0	9.34368	19.8437	SMAD2	.
	snRNA modification (GO:0040031)	44202	0.119581	0.564299	0	0	9.34368	19.8437	NOP10	.
	positive regulation of humoral immune response (GO:0002922)	44202	0.119581	0.564299	0	0	9.34368	19.8437	CCR7	.
	rRNA transport (GO:0051029)	44202	0.119581	0.564299	0	0	9.34368	19.8437	RPSA	.
	nucleus localization (GO:0051647)	44202	0.119581	0.564299	0	0	9.34368	19.8437	SUN2	.
	rescue of stalled ribosome (GO:0072344)	44202	0.119581	0.564299	0	0	9.34368	19.8437	RACK1	.
	regulation of cellular response to oxidative stress (GO:1900407)	44202	0.119581	0.564299	0	0	9.34368	19.8437	DHFR	.
	aromatic compound catabolic process (GO:0019439)	44202	0.119581	0.564299	0	0	9.34368	19.8437	EPHX2	.
	photoreceptor cell differentiation (GO:0046530)	44202	0.119581	0.564299	0	0	9.34368	19.8437	AGTPBP1	.
	negative regulation of vasculature development (GO:1901343)	44202	0.119581	0.564299	0	0	9.34368	19.8437	PDCD4	.
	response to UV-A (GO:0070141)	44202	0.119581	0.564299	0	0	9.34368	19.8437	PPID	.
	regulation of response to wounding (GO:1903034)	44202	0.119581	0.564299	0	0	9.34368	19.8437	STK24	.
	positive regulation of axon guidance (GO:1902669)	44202	0.119581	0.564299	0	0	9.34368	19.8437	TUBB2B	.
	protein insertion into mitochondrial membrane involved in apoptotic signaling pathway (GO:0001844)	44202	0.119581	0.564299	0	0	9.34368	19.8437	BMF	.
	ribosomal small subunit export from nucleus (GO:0000056)	44202	0.119581	0.564299	0	0	9.34368	19.8437	RPS15	.
	folic acid-containing compound biosynthetic process (GO:0009396)	44202	0.119581	0.564299	0	0	9.34368	19.8437	DHFR	.
	positive regulation of clathrin-dependent endocytosis (GO:2000370)	44202	0.119581	0.564299	0	0	9.34368	19.8437	DAB2	.
	positive regulation of antigen processing and presentation (GO:0002579)	44202	0.119581	0.564299	0	0	9.34368	19.8437	CCR7	.
	regulation of dendritic cell chemotaxis (GO:2000508)	44202	0.119581	0.564299	0	0	9.34368	19.8437	CCR7	.
	negative regulation of DNA repair (GO:0045738)	44202	0.119581	0.564299	0	0	9.34368	19.8437	RPS3	.
	negative regulation of smooth muscle cell differentiation (GO:0051151)	44202	0.119581	0.564299	0	0	9.34368	19.8437	PDCD4	.
	positive regulation of dendritic cell antigen processing and presentation (GO:0002606)	44202	0.119581	0.564299	0	0	9.34368	19.8437	CCR7	.
	nucleoside phosphate catabolic process (GO:1901292)	44202	0.119581	0.564299	0	0	9.34368	19.8437	NUDT15	.
	regulation of t-circle formation (GO:1904429)	44202	0.119581	0.564299	0	0	9.34368	19.8437	XRCC5	.
	endoplasmic reticulum membrane organization (GO:0090158)	44202	0.119581	0.564299	0	0	9.34368	19.8437	RTN4	.
	dephosphorylation (GO:0016311)	5/124	0.120406	0.564299	0	0	1.97034	4.17097	PPP1CC;EPHX2;PGP;PPEF2;PLPP1	.
	regulation of JNK cascade (GO:0046328)	32964	0.121141	0.564299	0	0	2.17956	4.60062	CCR7;HMGB1;PPEF2;ANKRD6	.
	regulation of striated muscle contraction (GO:0006942)	47150	0.123372	0.564299	0	0	3.465	7.25069	RNF207;SMAD7	.
	TRIF-dependent toll-like receptor signaling pathway (GO:0035666)	47150	0.123372	0.564299	0	0	3.465	7.25069	RPS27A;UBA52	.
	negative regulation of Notch signaling pathway (GO:0045746)	47150	0.123372	0.564299	0	0	3.465	7.25069	RPS27A;UBA52	.
	coenzyme biosynthetic process (GO:0009108)	47150	0.123372	0.564299	0	0	3.465	7.25069	DHFR;ACAT1	.
	regulation of activated T cell proliferation (GO:0046006)	47150	0.123372	0.564299	0	0	3.465	7.25069	RPS3;HMGB1	.
	positive regulation of epidermal growth factor receptor signaling pathway (GO:0045742)	47150	0.123372	0.564299	0	0	3.465	7.25069	RPS27A;UBA52	.
	MyD88-dependent toll-like receptor signaling pathway (GO:0002755)	47150	0.123372	0.564299	0	0	3.465	7.25069	RPS27A;UBA52	.
	fatty-acyl-CoA biosynthetic process (GO:0046949)	10990	0.130432	0.564299	0	0	3.34108	6.80546	SLC25A1;ACAT1	.
	MyD88-independent toll-like receptor signaling pathway (GO:0002756)	10990	0.130432	0.564299	0	0	3.34108	6.80546	RPS27A;UBA52	.
	regulation of sodium ion transmembrane transport (GO:1902305)	10990	0.130432	0.564299	0	0	3.34108	6.80546	GPD1L;SCN4B	.
	response to reactive oxygen species (GO:0000302)	21976	0.13173	0.564299	0	0	2.46409	4.99471	GPX1;STK24;CCR7	.
	positive regulation of NF-kappaB transcription factor activity (GO:0051092)	5/128	0.132604	0.564299	0	0	1.90587	3.8506	RPS3;AKR1B1;RPS27A;CARD14;UBA52	.
	neutrophil degranulation (GO:0043312)	14/479	0.134886	0.564299	0	0	1.4175	2.83972	VAT1;PIGR;XRCC5;CRISP3;MIF;HMGB1;EEF2;PRDX6;ILF2;EEF1A1;PGRMC1;CAPN1;ACTR10;PPIA	.
	negative regulation of transcription, DNA-templated (GO:0045892)	22/813	0.135604	0.564299	0	0	1.31301	2.62341	SMAD2;PCGF6;ZNF140;RPL10;PARP1;XRCC5;RPL23;NONO;FHL2;AKR1B1;HMGB1;SMAD7;UXT;RPS14;DAB2;CDK5;PDCD4;APBB1;RPS27A;ZFPM2;UBA52;PPID	.
	positive regulation of T cell proliferation (GO:0042102)	22341	0.136517	0.564299	0	0	2.42148	4.82192	RPS3;HMGB1;CD276	.
	regulation of ubiquitin-protein transferase activity (GO:0051438)	11355	0.137582	0.564299	0	0	3.22571	6.3983	RPS2;SMAD7	.
	nucleobase-containing small molecule interconversion (GO:0015949)	11355	0.137582	0.564299	0	0	3.22571	6.3983	CMPK1;NME1	.
	positive regulation of multicellular organism growth (GO:0040018)	44203	0.138075	0.564299	0	0	7.786	15.4159	PPIB	.
	adherens junction assembly (GO:0034333)	44203	0.138075	0.564299	0	0	7.786	15.4159	SMAD7	.
	regulation of cyclic-nucleotide phosphodiesterase activity (GO:0051342)	44203	0.138075	0.564299	0	0	7.786	15.4159	RACK1	.
	negative regulation of mitochondrial outer membrane permeabilization involved in apoptotic signaling pathway (GO:1901029)	44203	0.138075	0.564299	0	0	7.786	15.4159	TMEM14A	.
	negative regulation of production of miRNAs involved in gene silencing by miRNA (GO:1903799)	44203	0.138075	0.564299	0	0	7.786	15.4159	ZC3H10	.
	coenzyme A biosynthetic process (GO:0015937)	44203	0.138075	0.564299	0	0	7.786	15.4159	ACAT1	.
	AV node cell action potential (GO:0086016)	44203	0.138075	0.564299	0	0	7.786	15.4159	SCN4B	.
	positive regulation of sphingolipid biosynthetic process (GO:0090154)	44203	0.138075	0.564299	0	0	7.786	15.4159	RACK1	.
	protein C-linked glycosylation via tryptophan (GO:0018317)	44203	0.138075	0.564299	0	0	7.786	15.4159	DPM3	.
	rRNA-containing ribonucleoprotein complex export from nucleus (GO:0071428)	44203	0.138075	0.564299	0	0	7.786	15.4159	RPSA	.
	mitochondrial DNA metabolic process (GO:0032042)	44203	0.138075	0.564299	0	0	7.786	15.4159	PARP1	.
	positive regulation of dendritic cell chemotaxis (GO:2000510)	44203	0.138075	0.564299	0	0	7.786	15.4159	CCR7	.
	negative regulation of interleukin-8 secretion (GO:2000483)	44203	0.138075	0.564299	0	0	7.786	15.4159	TMSB4X	.
	regulation of mitochondrial fusion (GO:0010635)	44203	0.138075	0.564299	0	0	7.786	15.4159	VAT1	.
	ribonucleoside bisphosphate biosynthetic process (GO:0034030)	44203	0.138075	0.564299	0	0	7.786	15.4159	ACAT1	.
	elastic fiber assembly (GO:0048251)	44203	0.138075	0.564299	0	0	7.786	15.4159	TNXB	.
	regulation of low-density lipoprotein particle clearance (GO:0010988)	44203	0.138075	0.564299	0	0	7.786	15.4159	CNPY2	.
	nucleoside diphosphate metabolic process (GO:0009132)	44203	0.138075	0.564299	0	0	7.786	15.4159	CMPK1	.
	cytoplasmic sequestering of NF-kappaB (GO:0007253)	44203	0.138075	0.564299	0	0	7.786	15.4159	TMSB4X	.
	pteridine-containing compound biosynthetic process (GO:0042559)	44203	0.138075	0.564299	0	0	7.786	15.4159	DHFR	.
	regulation of toll-like receptor 9 signaling pathway (GO:0034163)	44203	0.138075	0.564299	0	0	7.786	15.4159	HMGB1	.
	regulation of T-helper 17 type immune response (GO:2000316)	44203	0.138075	0.564299	0	0	7.786	15.4159	SMAD7	.
	positive regulation of phospholipid biosynthetic process (GO:0071073)	44203	0.138075	0.564299	0	0	7.786	15.4159	FABP3	.
	fructose metabolic process (GO:0006000)	44203	0.138075	0.564299	0	0	7.786	15.4159	AKR1B1	.
	protein C-linked glycosylation via 2'-alpha-mannosyl-L-tryptophan (GO:0018406)	44203	0.138075	0.564299	0	0	7.786	15.4159	DPM3	.
	regulation of low-density lipoprotein particle receptor biosynthetic process (GO:0045714)	44203	0.138075	0.564299	0	0	7.786	15.4159	CNPY2	.
	cellular lipid biosynthetic process (GO:0097384)	44203	0.138075	0.564299	0	0	7.786	15.4159	ACAT1	.
	protein deglutamylation (GO:0035608)	44203	0.138075	0.564299	0	0	7.786	15.4159	AGTPBP1	.
	positive regulation of protein kinase A signaling (GO:0010739)	44203	0.138075	0.564299	0	0	7.786	15.4159	MIF	.
	regulation of dendritic cell differentiation (GO:2001198)	44203	0.138075	0.564299	0	0	7.786	15.4159	HMGB1	.
	negative regulation of T cell mediated immunity (GO:0002710)	44203	0.138075	0.564299	0	0	7.786	15.4159	SMAD7	.
	V(D)J recombination (GO:0033151)	44203	0.138075	0.564299	0	0	7.786	15.4159	HMGB1	.
	negative regulation of dendritic cell apoptotic process (GO:2000669)	44203	0.138075	0.564299	0	0	7.786	15.4159	CCR7	.
	positive regulation of ceramide biosynthetic process (GO:2000304)	44203	0.138075	0.564299	0	0	7.786	15.4159	RACK1	.
	purine nucleoside bisphosphate biosynthetic process (GO:0034033)	44203	0.138075	0.564299	0	0	7.786	15.4159	ACAT1	.
	positive regulation of isomerase activity (GO:0010912)	44203	0.138075	0.564299	0	0	7.786	15.4159	SETMAR	.
	negative regulation of T cell cytokine production (GO:0002725)	44203	0.138075	0.564299	0	0	7.786	15.4159	SMAD7	.
	positive regulation of membrane depolarization (GO:1904181)	44203	0.138075	0.564299	0	0	7.786	15.4159	RACK1	.
	protein maturation by iron-sulfur cluster transfer (GO:0097428)	44203	0.138075	0.564299	0	0	7.786	15.4159	MAGEF1	.
	regulation of RNA polymerase II regulatory region sequence-specific DNA binding (GO:1903025)	44203	0.138075	0.564299	0	0	7.786	15.4159	TMSB4X	.
	regulation of Wnt signaling pathway, planar cell polarity pathway (GO:2000095)	44203	0.138075	0.564299	0	0	7.786	15.4159	DAB2	.
	T-helper 1 type immune response (GO:0042088)	44203	0.138075	0.564299	0	0	7.786	15.4159	HMGB1	.
	long-chain fatty acid import (GO:0044539)	44203	0.138075	0.564299	0	0	7.786	15.4159	FABP3	.
	positive regulation of neurological system process (GO:0031646)	44203	0.138075	0.564299	0	0	7.786	15.4159	TENM4	.
	protein glycosylation (GO:0006486)	5/130	0.138903	0.564299	0	0	1.87518	3.70157	DPM3;FUT8;PARP1;DAD1;ST3GAL2	.
	negative regulation of transcription from RNA polymerase II promoter (GO:0000122)	16/565	0.140475	0.564299	0	0	1.37287	2.69456	SMAD2;ZNF140;RPL10;PARP1;RPL23;FHL2;AKR1B1;HMGB1;SMAD7;UXT;RPS14;APBB1;RPS27A;ZFPM2;UBA52;PPID	.
	neutrophil activation involved in immune response (GO:0002283)	14/483	0.141192	0.564299	0	0	1.40512	2.75071	VAT1;PIGR;XRCC5;CRISP3;MIF;HMGB1;EEF2;PRDX6;ILF2;EEF1A1;PGRMC1;CAPN1;ACTR10;PPIA	.
	DNA damage response, signal transduction by p53 class mediator resulting in cell cycle arrest (GO:0006977)	22706	0.141362	0.564299	0	0	2.38032	4.65694	RPL26;RPS27A;UBA52	.
	epithelial cell differentiation (GO:0030855)	35156	0.143418	0.564299	0	0	2.03679	3.95543	DAB2;CASP6;TAGLN2;DNPH1	.
	positive regulation of tumor necrosis factor superfamily cytokine production (GO:1903557)	11720	0.144816	0.564299	0	0	3.11802	6.02493	DDT;MIF	.
	regulation of cell-cell adhesion (GO:0022407)	11720	0.144816	0.564299	0	0	3.11802	6.02493	SPINT2;SMAD7	.
	positive regulation of telomere maintenance via telomerase (GO:0032212)	11720	0.144816	0.564299	0	0	3.11802	6.02493	CCT6A;XRCC5	.
	mismatch repair (GO:0006298)	11720	0.144816	0.564299	0	0	3.11802	6.02493	MSH6;MSH2	.
	signal transduction involved in mitotic G1 DNA damage checkpoint (GO:0072431)	23071	0.146263	0.564299	0	0	2.34053	4.4993	RPL26;RPS27A;UBA52	.
	cell morphogenesis involved in neuron differentiation (GO:0048667)	35521	0.147278	0.564299	0	0	2.01478	3.85918	CDK5;DOCK7;APBB1;RTN4	.
	antigen processing and presentation of exogenous peptide antigen via MHC class II (GO:0019886)	35521	0.147278	0.564299	0	0	2.01478	3.85918	DCTN2;AP1S2;KIF3C;ACTR10	.
	negative regulation of cell motility (GO:2000146)	35521	0.147278	0.564299	0	0	2.01478	3.85918	STK24;SPINT2;SINHCAF;SMAD7	.
	antigen processing and presentation of exogenous peptide antigen (GO:0002478)	35521	0.147278	0.564299	0	0	2.01478	3.85918	DCTN2;AP1S2;KIF3C;ACTR10	.
	neutrophil mediated immunity (GO:0002446)	14/487	0.147658	0.564299	0	0	1.39294	2.6645	VAT1;PIGR;XRCC5;CRISP3;MIF;HMGB1;EEF2;PRDX6;ILF2;EEF1A1;PGRMC1;CAPN1;ACTR10;PPIA	.
	antigen processing and presentation of peptide antigen via MHC class II (GO:0002495)	35886	0.151179	0.564299	0	0	1.99325	3.76583	DCTN2;AP1S2;KIF3C;ACTR10	.
	positive regulation of protein polymerization (GO:0032273)	23437	0.15122	0.564299	0	0	2.30204	4.3486	RPS3;CCR7;MET	.
	glycogen metabolic process (GO:0005977)	12086	0.152127	0.564299	0	0	3.01729	5.68168	RPS27A;UBA52	.
	oligosaccharide biosynthetic process (GO:0009312)	12086	0.152127	0.564299	0	0	3.01729	5.68168	FUT8;ST3GAL2	.
	tRNA-containing ribonucleoprotein complex export from nucleus (GO:0071431)	12086	0.152127	0.564299	0	0	3.01729	5.68168	SEH1L;AAAS	.
	tRNA export from nucleus (GO:0006409)	12086	0.152127	0.564299	0	0	3.01729	5.68168	SEH1L;AAAS	.
	regulation of DNA recombination (GO:0000018)	12086	0.152127	0.564299	0	0	3.01729	5.68168	MSH6;MSH2	.
	regulation of interleukin-12 production (GO:0032655)	12086	0.152127	0.564299	0	0	3.01729	5.68168	CCR7;HMGB1	.
	positive regulation of hydrolase activity (GO:0051345)	6/172	0.154641	0.564299	0	0	1.69495	3.16388	MSH6;DNMBP;MSH2;DNAJC10;RACK1;RPS3	.
	protein insertion into mitochondrial membrane (GO:0051204)	44204	0.156182	0.564299	0	0	6.67337	12.3907	BMF	.
	positive regulation of smooth muscle cell apoptotic process (GO:0034393)	44204	0.156182	0.564299	0	0	6.67337	12.3907	PDCD4	.
	histone H2A-K119 monoubiquitination (GO:0036353)	44204	0.156182	0.564299	0	0	6.67337	12.3907	PCGF6	.
	aminoglycoside antibiotic metabolic process (GO:0030647)	44204	0.156182	0.564299	0	0	6.67337	12.3907	AKR1B1	.
	regulation of chaperone-mediated autophagy (GO:1904714)	44204	0.156182	0.564299	0	0	6.67337	12.3907	EEF1A1	.
	nucleoside diphosphate phosphorylation (GO:0006165)	44204	0.156182	0.564299	0	0	6.67337	12.3907	CMPK1	.
	myelin maintenance (GO:0043217)	44204	0.156182	0.564299	0	0	6.67337	12.3907	CXCR4	.
	protein lipoylation (GO:0009249)	44204	0.156182	0.564299	0	0	6.67337	12.3907	LIPT2	.
	positive regulation of protein localization to Cajal body (GO:1904871)	44204	0.156182	0.564299	0	0	6.67337	12.3907	CCT6A	.
	negative regulation of platelet aggregation (GO:0090331)	44204	0.156182	0.564299	0	0	6.67337	12.3907	PRKG1	.
	cytoskeletal anchoring at nuclear membrane (GO:0090286)	44204	0.156182	0.564299	0	0	6.67337	12.3907	SUN2	.
	organophosphate catabolic process (GO:0046434)	44204	0.156182	0.564299	0	0	6.67337	12.3907	NUDT15	.
	lagging strand elongation (GO:0006273)	44204	0.156182	0.564299	0	0	6.67337	12.3907	PARP1	.
	daunorubicin metabolic process (GO:0044597)	44204	0.156182	0.564299	0	0	6.67337	12.3907	AKR1B1	.
	SMAD protein complex assembly (GO:0007183)	44204	0.156182	0.564299	0	0	6.67337	12.3907	SMAD2	.
	negative regulation of T-helper cell differentiation (GO:0045623)	44204	0.156182	0.564299	0	0	6.67337	12.3907	SMAD7	.
	regulation of T cell mediated immunity (GO:0002709)	44204	0.156182	0.564299	0	0	6.67337	12.3907	HMGB1	.
	DNA damage induced protein phosphorylation (GO:0006975)	44204	0.156182	0.564299	0	0	6.67337	12.3907	MAP2K6	.
	benzene-containing compound metabolic process (GO:0042537)	44204	0.156182	0.564299	0	0	6.67337	12.3907	KMO	.
	positive regulation of early endosome to late endosome transport (GO:2000643)	44204	0.156182	0.564299	0	0	6.67337	12.3907	DAB2	.
	nodal signaling pathway (GO:0038092)	44204	0.156182	0.564299	0	0	6.67337	12.3907	SMAD2	.
	central nervous system myelination (GO:0022010)	44204	0.156182	0.564299	0	0	6.67337	12.3907	TENM4	.
	positive regulation of protein localization to cell surface (GO:2000010)	44204	0.156182	0.564299	0	0	6.67337	12.3907	GPD1L	.
	kynurenine metabolic process (GO:0070189)	44204	0.156182	0.564299	0	0	6.67337	12.3907	KMO	.
	negative regulation of mRNA polyadenylation (GO:1900364)	44204	0.156182	0.564299	0	0	6.67337	12.3907	ZC3H14	.
	B cell mediated immunity (GO:0019724)	44204	0.156182	0.564299	0	0	6.67337	12.3907	MSH2	.
	phospholipid homeostasis (GO:0055091)	44204	0.156182	0.564299	0	0	6.67337	12.3907	FABP3	.
	ketone body biosynthetic process (GO:0046951)	44204	0.156182	0.564299	0	0	6.67337	12.3907	ACAT1	.
	doxorubicin metabolic process (GO:0044598)	44204	0.156182	0.564299	0	0	6.67337	12.3907	AKR1B1	.
	rRNA pseudouridine synthesis (GO:0031118)	44204	0.156182	0.564299	0	0	6.67337	12.3907	NOP10	.
	short-chain fatty acid catabolic process (GO:0019626)	44204	0.156182	0.564299	0	0	6.67337	12.3907	PCCB	.
	peptidyl-diphthamide metabolic process (GO:0017182)	44204	0.156182	0.564299	0	0	6.67337	12.3907	EEF2	.
	positive regulation of respiratory burst (GO:0060267)	44204	0.156182	0.564299	0	0	6.67337	12.3907	RPS19	.
	nucleotide phosphorylation (GO:0046939)	44204	0.156182	0.564299	0	0	6.67337	12.3907	CMPK1	.
	regulation of protein localization to Cajal body (GO:1904869)	44204	0.156182	0.564299	0	0	6.67337	12.3907	CCT6A	.
	regulation of dendritic cell antigen processing and presentation (GO:0002604)	44204	0.156182	0.564299	0	0	6.67337	12.3907	CCR7	.
	positive regulation of TORC1 signaling (GO:1904263)	44204	0.156182	0.564299	0	0	6.67337	12.3907	SEH1L	.
	peptidyl-diphthamide biosynthetic process from peptidyl-histidine (GO:0017183)	44204	0.156182	0.564299	0	0	6.67337	12.3907	EEF2	.
	ribosome disassembly (GO:0032790)	44204	0.156182	0.564299	0	0	6.67337	12.3907	MRRF	.
	depyrimidination (GO:0045008)	44204	0.156182	0.564299	0	0	6.67337	12.3907	UNG	.
	positive regulation of non-canonical Wnt signaling pathway (GO:2000052)	44204	0.156182	0.564299	0	0	6.67337	12.3907	DAB2	.
	succinate metabolic process (GO:0006105)	44204	0.156182	0.564299	0	0	6.67337	12.3907	SDHAF3	.
	regulation of apoptotic cell clearance (GO:2000425)	44204	0.156182	0.564299	0	0	6.67337	12.3907	HMGB1	.
	negative regulation of double-strand break repair via homologous recombination (GO:2000042)	44204	0.156182	0.564299	0	0	6.67337	12.3907	MAGEF1	.
	DNA synthesis involved in DNA repair (GO:0000731)	23802	0.15623	0.564299	0	0	2.26479	4.20443	USP10;RPS27A;UBA52	.
	cellular response to DNA damage stimulus (GO:0006974)	10/329	0.15646	0.564299	0	0	1.47267	2.73173	MSH6;PARP1;MSH2;MCM7;USP10;RPS3;APBB1;INIP;UNG;MAP2K6	.
	negative regulation of cellular process (GO:0048523)	15/534	0.156755	0.564299	0	0	1.36024	2.52062	TES;AKR1B1;MIF;TOB1;NPAS2;RTN4;NME1;FABP3;FRZB;RACK1;PDCD4;APBB2;SINHCAF;APBB1;PLPP1	.
	cellular response to transforming growth factor beta stimulus (GO:0071560)	4/100	0.159096	0.564299	0	0	1.95152	3.58738	SMAD2;RPS27A;UBA52;SMAD7	.
	positive regulation of telomere maintenance via telomere lengthening (GO:1904358)	12451	0.159508	0.564299	0	0	2.92285	5.36536	CCT6A;XRCC5	.
	positive regulation of DNA binding (GO:0043388)	12451	0.159508	0.564299	0	0	2.92285	5.36536	HMGB1;NME1	.
	ventricular cardiac muscle tissue morphogenesis (GO:0055010)	12451	0.159508	0.564299	0	0	2.92285	5.36536	ZFPM2;SMAD7	.
	cellular response to light stimulus (GO:0071482)	24167	0.16129	0.564299	0	0	2.22873	4.06644	PARP1;BMF;RPL26	.
	intracellular steroid hormone receptor signaling pathway (GO:0030518)	24167	0.16129	0.564299	0	0	2.22873	4.06644	FHL2;AKR1B1;PLPP1	.
	sphingolipid biosynthetic process (GO:0030148)	24167	0.16129	0.564299	0	0	2.22873	4.06644	FA2H;PLPP1;HACD4	.
	regulation of protein localization to plasma membrane (GO:1903076)	24532	0.166399	0.564299	0	0	2.19379	3.93427	DAB2;CDK5;AKR1B1	.
	anatomical structure homeostasis (GO:0060249)	12816	0.166954	0.564299	0	0	2.83413	5.0732	PARP1;XRCC5	.
	erythrocyte differentiation (GO:0030218)	12816	0.166954	0.564299	0	0	2.83413	5.0732	RPS14;RPS19	.
	tRNA transport (GO:0051031)	12816	0.166954	0.564299	0	0	2.83413	5.0732	SEH1L;AAAS	.
	regulation of sodium ion transport (GO:0002028)	12816	0.166954	0.564299	0	0	2.83413	5.0732	GPD1L;SCN4B	.
	regulation of cardiac muscle contraction (GO:0055117)	12816	0.166954	0.564299	0	0	2.83413	5.0732	RNF207;SMAD7	.
	regulation of epithelial to mesenchymal transition (GO:0010717)	24898	0.171556	0.564299	0	0	2.15993	3.80763	SMAD2;DAB2;SMAD7	.
	removal of superoxide radicals (GO:0019430)	44205	0.173909	0.564299	0	0	5.8389	10.2135	PRDX2	.
	negative regulation of NIK/NF-kappaB signaling (GO:1901223)	44205	0.173909	0.564299	0	0	5.8389	10.2135	TMSB4X	.
	alanine transport (GO:0032328)	44205	0.173909	0.564299	0	0	5.8389	10.2135	SLC6A17	.
	L-fucose metabolic process (GO:0042354)	44205	0.173909	0.564299	0	0	5.8389	10.2135	FUT8	.
	regulation of macrophage cytokine production (GO:0010935)	44205	0.173909	0.564299	0	0	5.8389	10.2135	CUEDC2	.
	positive regulation of voltage-gated potassium channel activity (GO:1903818)	44205	0.173909	0.564299	0	0	5.8389	10.2135	RNF207	.
	anoikis (GO:0043276)	44205	0.173909	0.564299	0	0	5.8389	10.2135	BMF	.
	short-chain fatty acid metabolic process (GO:0046459)	44205	0.173909	0.564299	0	0	5.8389	10.2135	PCCB	.
	embryonic forelimb morphogenesis (GO:0035115)	44205	0.173909	0.564299	0	0	5.8389	10.2135	ZNF358	.
	regulation of morphogenesis of an epithelium (GO:1905330)	44205	0.173909	0.564299	0	0	5.8389	10.2135	RNF207	.
	L-fucose catabolic process (GO:0042355)	44205	0.173909	0.564299	0	0	5.8389	10.2135	FUT8	.
	indolalkylamine catabolic process (GO:0046218)	44205	0.173909	0.564299	0	0	5.8389	10.2135	KMO	.
	negative regulation of mRNA 3'-end processing (GO:0031441)	44205	0.173909	0.564299	0	0	5.8389	10.2135	ZC3H14	.
	ATP synthesis coupled electron transport (GO:0042773)	44205	0.173909	0.564299	0	0	5.8389	10.2135	NDUFV3	.
	regulation of endoplasmic reticulum unfolded protein response (GO:1900101)	44205	0.173909	0.564299	0	0	5.8389	10.2135	RACK1	.
	negative regulation of gluconeogenesis (GO:0045721)	44205	0.173909	0.564299	0	0	5.8389	10.2135	PGP	.
	myelin assembly (GO:0032288)	44205	0.173909	0.564299	0	0	5.8389	10.2135	TENM4	.
	L-ascorbic acid metabolic process (GO:0019852)	44205	0.173909	0.564299	0	0	5.8389	10.2135	AKR1A1	.
	protein polyglutamylation (GO:0018095)	44205	0.173909	0.564299	0	0	5.8389	10.2135	TTLL1	.
	nucleoside phosphate biosynthetic process (GO:1901293)	44205	0.173909	0.564299	0	0	5.8389	10.2135	CMPK1	.
	Golgi vesicle budding (GO:0048194)	44205	0.173909	0.564299	0	0	5.8389	10.2135	GOLPH3L	.
	nucleoside triphosphate biosynthetic process (GO:0009142)	44205	0.173909	0.564299	0	0	5.8389	10.2135	CMPK1	.
	positive regulation of establishment of protein localization to telomere (GO:1904851)	44205	0.173909	0.564299	0	0	5.8389	10.2135	CCT6A	.
	glycine transport (GO:0015816)	44205	0.173909	0.564299	0	0	5.8389	10.2135	SLC6A17	.
	cellular response to superoxide (GO:0071451)	44205	0.173909	0.564299	0	0	5.8389	10.2135	PRDX2	.
	regulation of leukocyte activation (GO:0002694)	44205	0.173909	0.564299	0	0	5.8389	10.2135	MIF	.
	fucose catabolic process (GO:0019317)	44205	0.173909	0.564299	0	0	5.8389	10.2135	FUT8	.
	proline transport (GO:0015824)	44205	0.173909	0.564299	0	0	5.8389	10.2135	SLC6A17	.
	negative regulation of transcription by competitive promoter binding (GO:0010944)	44205	0.173909	0.564299	0	0	5.8389	10.2135	SMAD7	.
	positive regulation of vascular endothelial cell proliferation (GO:1905564)	44205	0.173909	0.564299	0	0	5.8389	10.2135	HMGB1	.
	negative regulation of microtubule polymerization (GO:0031115)	44205	0.173909	0.564299	0	0	5.8389	10.2135	STMN1	.
	DNA topological change (GO:0006265)	44205	0.173909	0.564299	0	0	5.8389	10.2135	HMGB1	.
	carbohydrate biosynthetic process (GO:0016051)	13181	0.174458	0.564299	0	0	2.75063	4.80279	FUT8;ST3GAL2	.
	secondary alcohol biosynthetic process (GO:1902653)	13181	0.174458	0.564299	0	0	2.75063	4.80279	DHCR7;ACAT1	.
	regulation of cellular response to stress (GO:0080135)	4/104	0.175371	0.564299	0	0	1.87308	3.26075	SEH1L;BAG2;AAAS;NPAS2	.
	double-strand break repair (GO:0006302)	5/141	0.175757	0.564299	0	0	1.72254	2.9949	MSH2;PARP1;XRCC5;NSMCE1;SETMAR	.
	positive regulation of endothelial cell migration (GO:0010595)	25628	0.182002	0.564299	0	0	2.09524	3.56974	TMSB4X;HMGB1;MET	.
	positive regulation of proteasomal ubiquitin-dependent protein catabolic process (GO:0032436)	25628	0.182002	0.564299	0	0	2.09524	3.56974	DAB2;RACK1;SMAD7	.
	negative regulation of developmental process (GO:0051093)	25628	0.182002	0.564299	0	0	2.09524	3.56974	VAT1;MIF;SINHCAF	.
	regulation of DNA repair (GO:0006282)	13547	0.182016	0.564299	0	0	2.67191	4.55203	RPS3;NPAS2	.
	regulation of sodium ion transmembrane transporter activity (GO:2000649)	13547	0.182016	0.564299	0	0	2.67191	4.55203	GPD1L;SCN4B	.
	regulation of peptidyl-threonine phosphorylation (GO:0010799)	13547	0.182016	0.564299	0	0	2.67191	4.55203	PPEF2;SMAD7	.
	negative regulation of G0 to G1 transition (GO:0070317)	13547	0.182016	0.564299	0	0	2.67191	4.55203	UXT;PCGF6	.
	regulation of carbohydrate catabolic process (GO:0043470)	13547	0.182016	0.564299	0	0	2.67191	4.55203	SEH1L;AAAS	.
	negative regulation of Ras protein signal transduction (GO:0046580)	13547	0.182016	0.564299	0	0	2.67191	4.55203	STMN1;MET	.
	fatty acid metabolic process (GO:0006631)	4/106	0.183714	0.564299	0	0	1.83616	3.11115	FA2H;GPX1;ACSM3;PCCB	.
	positive regulation of cellular component organization (GO:0051130)	4/106	0.183714	0.564299	0	0	1.83616	3.11115	DAB2;GPX1;RPS3;AKR1B1	.
	neuron development (GO:0048666)	5/144	0.186401	0.564299	0	0	1.6851	2.83073	CDK5;TENM4;STMN1;DOCK7;HMGB1	.
	regulation of cellular amide metabolic process (GO:0034248)	13912	0.18962	0.564299	0	0	2.59755	4.31904	EEF1A1;RPL10	.
	dorsal/ventral axis specification (GO:0009950)	44206	0.191265	0.564299	0	0	5.18987	8.58454	SMAD2	.
	regulation of myeloid leukocyte differentiation (GO:0002761)	44206	0.191265	0.564299	0	0	5.18987	8.58454	CAMK4	.
	positive regulation of transcription from RNA polymerase III promoter (GO:0045945)	44206	0.191265	0.564299	0	0	5.18987	8.58454	AKR1B1	.
	positive regulation of cytoplasmic transport (GO:1903651)	44206	0.191265	0.564299	0	0	5.18987	8.58454	DAB2	.
	regulation of cytoplasmic translational elongation (GO:1900247)	44206	0.191265	0.564299	0	0	5.18987	8.58454	EEF2	.
	mesoderm morphogenesis (GO:0048332)	44206	0.191265	0.564299	0	0	5.18987	8.58454	SMAD2	.
	response to laminar fluid shear stress (GO:0034616)	44206	0.191265	0.564299	0	0	5.18987	8.58454	SMAD7	.
	base-excision repair, AP site formation (GO:0006285)	44206	0.191265	0.564299	0	0	5.18987	8.58454	UNG	.
	tryptophan metabolic process (GO:0006568)	44206	0.191265	0.564299	0	0	5.18987	8.58454	KMO	.
	epithelial cell morphogenesis (GO:0003382)	44206	0.191265	0.564299	0	0	5.18987	8.58454	MET	.
	peptidyl-lysine dimethylation (GO:0018027)	44206	0.191265	0.564299	0	0	5.18987	8.58454	SETMAR	.
	nuclear pore complex assembly (GO:0051292)	44206	0.191265	0.564299	0	0	5.18987	8.58454	RTN4	.
	negative regulation of gene silencing by miRNA (GO:0060965)	44206	0.191265	0.564299	0	0	5.18987	8.58454	ZC3H10	.
	glycerolipid metabolic process (GO:0046486)	44206	0.191265	0.564299	0	0	5.18987	8.58454	PGP	.
	primary miRNA processing (GO:0031053)	44206	0.191265	0.564299	0	0	5.18987	8.58454	SMAD2	.
	regulation of establishment of protein localization to telomere (GO:0070203)	44206	0.191265	0.564299	0	0	5.18987	8.58454	CCT6A	.
	myeloid dendritic cell differentiation (GO:0043011)	44206	0.191265	0.564299	0	0	5.18987	8.58454	CAMK4	.
	DNA replication-dependent nucleosome assembly (GO:0006335)	44206	0.191265	0.564299	0	0	5.18987	8.58454	HAT1	.
	positive regulation of T cell receptor signaling pathway (GO:0050862)	44206	0.191265	0.564299	0	0	5.18987	8.58454	RPS3	.
	cardiovascular system development (GO:0072358)	44206	0.191265	0.564299	0	0	5.18987	8.58454	NXN	.
	protein-cofactor linkage (GO:0018065)	44206	0.191265	0.564299	0	0	5.18987	8.58454	LIPT2	.
	positive regulation of smooth muscle cell migration (GO:0014911)	44206	0.191265	0.564299	0	0	5.18987	8.58454	DOCK7	.
	neuron projection fasciculation (GO:0106030)	44206	0.191265	0.564299	0	0	5.18987	8.58454	RTN4	.
	actin filament-based transport (GO:0099515)	44206	0.191265	0.564299	0	0	5.18987	8.58454	SUN2	.
	coenzyme A metabolic process (GO:0015936)	44206	0.191265	0.564299	0	0	5.18987	8.58454	ACAT1	.
	regulation of mitochondrial depolarization (GO:0051900)	44206	0.191265	0.564299	0	0	5.18987	8.58454	RACK1	.
	UV protection (GO:0009650)	44206	0.191265	0.564299	0	0	5.18987	8.58454	GPX1	.
	negative regulation of pathway-restricted SMAD protein phosphorylation (GO:0060394)	44206	0.191265	0.564299	0	0	5.18987	8.58454	SMAD7	.
	DNA replication-dependent nucleosome organization (GO:0034723)	44206	0.191265	0.564299	0	0	5.18987	8.58454	HAT1	.
	positive regulation of execution phase of apoptosis (GO:1900119)	44206	0.191265	0.564299	0	0	5.18987	8.58454	RPS3	.
	negative regulation of homotypic cell-cell adhesion (GO:0034111)	44206	0.191265	0.564299	0	0	5.18987	8.58454	PRKG1	.
	negative regulation of endoplasmic reticulum unfolded protein response (GO:1900102)	44206	0.191265	0.564299	0	0	5.18987	8.58454	RACK1	.
	positive regulation of mRNA splicing, via spliceosome (GO:0048026)	44206	0.191265	0.564299	0	0	5.18987	8.58454	PRDX6	.
	tryptophan catabolic process (GO:0006569)	44206	0.191265	0.564299	0	0	5.18987	8.58454	KMO	.
	regulation of dendritic cell apoptotic process (GO:2000668)	44206	0.191265	0.564299	0	0	5.18987	8.58454	CCR7	.
	quinone metabolic process (GO:1901661)	44206	0.191265	0.564299	0	0	5.18987	8.58454	AKR1B1	.
	forelimb morphogenesis (GO:0035136)	44206	0.191265	0.564299	0	0	5.18987	8.58454	ZNF358	.
	ketone body metabolic process (GO:1902224)	44206	0.191265	0.564299	0	0	5.18987	8.58454	ACAT1	.
	regulation of axon regeneration (GO:0048679)	44206	0.191265	0.564299	0	0	5.18987	8.58454	STK24	.
	nucleotide-excision repair (GO:0006289)	4/108	0.192185	0.564299	0	0	1.80067	2.96984	PARP1;TCEA1;RPS27A;UBA52	.
	regulation of cytokine production (GO:0001817)	4/108	0.192185	0.564299	0	0	1.80067	2.96984	CCR7;RPS27A;UBA52;CD276	.
	regulation of epithelial cell proliferation (GO:0050678)	26359	0.192613	0.564299	0	0	2.0343	3.35064	GPX1;MAGED1;NME1	.
	positive regulation of gene expression (GO:0010628)	20/771	0.1951	0.564299	0	0	1.2536	2.04868	SMAD2;RPL5;RPS7;RPL23;EPHX2;RPL11;FHL2;AKR1B1;EEF2;ILF2;NPAS2;RPS4X;DAB2;CAMK4;RNF207;PRR16;RPS3;RPL26;APBB1;SKAP1	.
	positive regulation of cysteine-type endopeptidase activity involved in apoptotic process (GO:0043280)	4/109	0.196465	0.564299	0	0	1.78342	2.90211	FAM162A;RACK1;RPS3;HMGB1	.
	Wnt signaling pathway (GO:0016055)	4/109	0.196465	0.564299	0	0	1.78342	2.90211	FRZB;VPS26A;RPS27A;UBA52	.
	regulation of proteasomal protein catabolic process (GO:0061136)	14277	0.197267	0.564299	0	0	2.52722	4.10218	GPX1;NUDT15	.
	ERBB2 signaling pathway (GO:0038128)	14277	0.197267	0.564299	0	0	2.52722	4.10218	RPS27A;UBA52	.
	regulation of G0 to G1 transition (GO:0070316)	14277	0.197267	0.564299	0	0	2.52722	4.10218	UXT;PCGF6	.
	alpha-amino acid catabolic process (GO:1901606)	14277	0.197267	0.564299	0	0	2.52722	4.10218	KMO;ACAT1	.
	cellular response to amino acid starvation (GO:0034198)	14277	0.197267	0.564299	0	0	2.52722	4.10218	SEH1L;DAPL1	.
	regulation of coenzyme metabolic process (GO:0051196)	14277	0.197267	0.564299	0	0	2.52722	4.10218	SEH1L;AAAS	.
	positive regulation of inflammatory response (GO:0050729)	26724	0.197976	0.564299	0	0	2.00514	3.24754	RPS19;DDT;PDCD4	.
	transcription-coupled nucleotide-excision repair (GO:0006283)	26724	0.197976	0.564299	0	0	2.00514	3.24754	TCEA1;RPS27A;UBA52	.
	positive regulation of proteasomal protein catabolic process (GO:1901800)	26724	0.197976	0.564299	0	0	2.00514	3.24754	DAB2;RACK1;SMAD7	.
	positive regulation of cellular process (GO:0048522)	14/519	0.204844	0.564299	0	0	1.30249	2.06511	RPS9;ANKLE1;TENM4;RPL23;NSMCE1;AKR1B1;DNPH1;RPS4X;DAB2;RPS15A;RPS19;RACK1;SINHCAF;CAPN1	.
	negative regulation of epidermal growth factor receptor signaling pathway (GO:0042059)	14642	0.20495	0.564299	0	0	2.46059	3.9	RPS27A;UBA52	.
	positive regulation of epithelial to mesenchymal transition (GO:0010718)	14642	0.20495	0.564299	0	0	2.46059	3.9	SMAD2;DAB2	.
	sterol biosynthetic process (GO:0016126)	14642	0.20495	0.564299	0	0	2.46059	3.9	DHCR7;ACAT1	.
	positive regulation of endothelial cell apoptotic process (GO:2000353)	44207	0.208257	0.564299	0	0	4.67064	7.32816	PDCD4	.
	L-phenylalanine metabolic process (GO:0006558)	44207	0.208257	0.564299	0	0	4.67064	7.32816	QDPR	.
	L-phenylalanine catabolic process (GO:0006559)	44207	0.208257	0.564299	0	0	4.67064	7.32816	QDPR	.
	positive regulation of protein localization to chromosome, telomeric region (GO:1904816)	44207	0.208257	0.564299	0	0	4.67064	7.32816	CCT6A	.
	positive regulation by host of viral process (GO:0044794)	44207	0.208257	0.564299	0	0	4.67064	7.32816	PPIB	.
	immune response-regulating cell surface receptor signaling pathway (GO:0002768)	44207	0.208257	0.564299	0	0	4.67064	7.32816	PIGR	.
	negative regulation of JUN kinase activity (GO:0043508)	44207	0.208257	0.564299	0	0	4.67064	7.32816	PDCD4	.
	positive regulation of nuclear-transcribed mRNA poly(A) tail shortening (GO:0060213)	44207	0.208257	0.564299	0	0	4.67064	7.32816	TOB1	.
	T-helper cell differentiation (GO:0042093)	44207	0.208257	0.564299	0	0	4.67064	7.32816	HMGB1	.
	positive regulation of receptor biosynthetic process (GO:0010870)	44207	0.208257	0.564299	0	0	4.67064	7.32816	CNPY2	.
	intrinsic apoptotic signaling pathway in response to oxidative stress (GO:0008631)	44207	0.208257	0.564299	0	0	4.67064	7.32816	STK24	.
	modulation by host of viral process (GO:0044788)	44207	0.208257	0.564299	0	0	4.67064	7.32816	PPIB	.
	attachment of mitotic spindle microtubules to kinetochore (GO:0051315)	44207	0.208257	0.564299	0	0	4.67064	7.32816	SEH1L	.
	regulation of protein kinase C signaling (GO:0090036)	44207	0.208257	0.564299	0	0	4.67064	7.32816	GPD1L	.
	purine nucleobase metabolic process (GO:0006144)	44207	0.208257	0.564299	0	0	4.67064	7.32816	PAICS	.
	internal protein amino acid acetylation (GO:0006475)	44207	0.208257	0.564299	0	0	4.67064	7.32816	HAT1	.
	organic cyclic compound catabolic process (GO:1901361)	44207	0.208257	0.564299	0	0	4.67064	7.32816	EPHX2	.
	negative regulation of peptide secretion (GO:0002792)	44207	0.208257	0.564299	0	0	4.67064	7.32816	SERGEF	.
	lymphocyte mediated immunity (GO:0002449)	44207	0.208257	0.564299	0	0	4.67064	7.32816	MSH2	.
	stress granule assembly (GO:0034063)	44207	0.208257	0.564299	0	0	4.67064	7.32816	RPS23	.
	regulation of ceramide biosynthetic process (GO:2000303)	44207	0.208257	0.564299	0	0	4.67064	7.32816	RACK1	.
	positive regulation of glycoprotein biosynthetic process (GO:0010560)	44207	0.208257	0.564299	0	0	4.67064	7.32816	CCR7	.
	regulation of nuclear-transcribed mRNA poly(A) tail shortening (GO:0060211)	44207	0.208257	0.564299	0	0	4.67064	7.32816	TOB1	.
	response to sterol (GO:0036314)	44207	0.208257	0.564299	0	0	4.67064	7.32816	SMAD2	.
	macrophage differentiation (GO:0030225)	44207	0.208257	0.564299	0	0	4.67064	7.32816	PARP1	.
	regulation of RNA polymerase II transcriptional preinitiation complex assembly (GO:0045898)	44207	0.208257	0.564299	0	0	4.67064	7.32816	HMGB1	.
	icosanoid biosynthetic process (GO:0046456)	44207	0.208257	0.564299	0	0	4.67064	7.32816	MGST3	.
	negative regulation of intrinsic apoptotic signaling pathway in response to DNA damage by p53 class mediator (GO:1902166)	44207	0.208257	0.564299	0	0	4.67064	7.32816	MIF	.
	response to nitric oxide (GO:0071731)	44207	0.208257	0.564299	0	0	4.67064	7.32816	CCR7	.
	heart process (GO:0003015)	44207	0.208257	0.564299	0	0	4.67064	7.32816	GPX1	.
	regulation of synaptic vesicle cycle (GO:0098693)	44207	0.208257	0.564299	0	0	4.67064	7.32816	CDK5	.
	modulation by host of viral genome replication (GO:0044827)	44207	0.208257	0.564299	0	0	4.67064	7.32816	PPIB	.
	establishment of synaptic vesicle localization (GO:0097480)	44207	0.208257	0.564299	0	0	4.67064	7.32816	CDK5	.
	glycerol metabolic process (GO:0006071)	44207	0.208257	0.564299	0	0	4.67064	7.32816	PGP	.
	protein O-linked mannosylation (GO:0035269)	44207	0.208257	0.564299	0	0	4.67064	7.32816	DPM3	.
	erythrose 4-phosphate/phosphoenolpyruvate family amino acid catabolic process (GO:1902222)	44207	0.208257	0.564299	0	0	4.67064	7.32816	QDPR	.
	regulation of mRNA polyadenylation (GO:1900363)	44207	0.208257	0.564299	0	0	4.67064	7.32816	ZC3H14	.
	positive regulation of interferon-gamma biosynthetic process (GO:0045078)	44207	0.208257	0.564299	0	0	4.67064	7.32816	CD276	.
	hepatocyte growth factor receptor signaling pathway (GO:0048012)	44207	0.208257	0.564299	0	0	4.67064	7.32816	STMN1	.
	positive regulation of intracellular signal transduction (GO:1902533)	13/479	0.209775	0.567532	0	0	1.31013	2.04605	SEH1L;RPL23;MIF;HMGB1;RTN4;RACK1;RPS3;PDCD4;BMF;CCR7;RPS27A;UBA52;MET	.
	regulation of cholesterol metabolic process (GO:0090181)	15008	0.212666	0.571805	0	0	2.39737	3.71122	EPHX2;DHCR7	.
	telomere organization (GO:0032200)	15008	0.212666	0.571805	0	0	2.39737	3.71122	PARP1;XRCC5	.
	cellular response to peptide (GO:1901653)	15008	0.212666	0.571805	0	0	2.39737	3.71122	CDK5;RPL23	.
	regulation of protein localization (GO:0032880)	15008	0.212666	0.571805	0	0	2.39737	3.71122	PARP1;RACK1	.
	positive regulation of kinase activity (GO:0033674)	4/113	0.21387	0.572188	0	0	1.71763	2.64924	XRCC5;RPLP1;CCR7;MET	.
	transforming growth factor beta receptor signaling pathway (GO:0007179)	27820	0.214272	0.572188	0	0	1.92244	2.96154	SMAD2;RPS27A;UBA52	.
	negative regulation of extrinsic apoptotic signaling pathway (GO:2001237)	27820	0.214272	0.572188	0	0	1.92244	2.96154	GPX1;SIAH2;AKR1B1	.
	water-soluble vitamin metabolic process (GO:0006767)	28185	0.219767	0.572188	0	0	1.89636	2.87335	DHFR;BTD;PCCB	.
	positive regulation of protein localization to nucleus (GO:1900182)	15373	0.220408	0.572188	0	0	2.33732	3.53467	CCT6A;IPO5	.
	glycolipid biosynthetic process (GO:0009247)	15373	0.220408	0.572188	0	0	2.33732	3.53467	DPM3;ST3GAL2	.
	regulation of ion transmembrane transporter activity (GO:0032412)	15373	0.220408	0.572188	0	0	2.33732	3.53467	GPD1L;SCN4B	.
	epithelium development (GO:0060429)	4/115	0.222729	0.572188	0	0	1.6865	2.53279	CASP6;TAGLN2;ZNF358;DNPH1	.
	cellular response to oxidative stress (GO:0034599)	4/115	0.222729	0.572188	0	0	1.6865	2.53279	PRDX2;GPX1;PARP1;PRDX6	.
	regulation of double-strand break repair via nonhomologous end joining (GO:2001032)	44208	0.224893	0.572188	0	0	4.24582	6.33533	SETMAR	.
	cardiac right ventricle morphogenesis (GO:0003215)	44208	0.224893	0.572188	0	0	4.24582	6.33533	ZFPM2	.
	axonal fasciculation (GO:0007413)	44208	0.224893	0.572188	0	0	4.24582	6.33533	RTN4	.
	positive regulation of interleukin-1 production (GO:0032732)	44208	0.224893	0.572188	0	0	4.24582	6.33533	HMGB1	.
	fatty acid elongation (GO:0030497)	44208	0.224893	0.572188	0	0	4.24582	6.33533	HACD4	.
	regulation of viral life cycle (GO:1903900)	44208	0.224893	0.572188	0	0	4.24582	6.33533	PPIA	.
	positive regulation of establishment of protein localization (GO:1904951)	44208	0.224893	0.572188	0	0	4.24582	6.33533	CCT6A	.
	vesicle budding from membrane (GO:0006900)	44208	0.224893	0.572188	0	0	4.24582	6.33533	GOLPH3L	.
	mitochondrial outer membrane permeabilization (GO:0097345)	44208	0.224893	0.572188	0	0	4.24582	6.33533	BMF	.
	cell differentiation in hindbrain (GO:0021533)	44208	0.224893	0.572188	0	0	4.24582	6.33533	AGTPBP1	.
	mitochondrion transport along microtubule (GO:0047497)	44208	0.224893	0.572188	0	0	4.24582	6.33533	UXT	.
	response to prostaglandin E (GO:0034695)	44208	0.224893	0.572188	0	0	4.24582	6.33533	CCR7	.
	positive regulation of pseudopodium assembly (GO:0031274)	44208	0.224893	0.572188	0	0	4.24582	6.33533	CCR7	.
	regulation of pseudopodium assembly (GO:0031272)	44208	0.224893	0.572188	0	0	4.24582	6.33533	CCR7	.
	purine nucleoside monophosphate biosynthetic process (GO:0009127)	44208	0.224893	0.572188	0	0	4.24582	6.33533	PAICS	.
	collagen metabolic process (GO:0032963)	44208	0.224893	0.572188	0	0	4.24582	6.33533	TNXB	.
	ribosomal subunit export from nucleus (GO:0000054)	44208	0.224893	0.572188	0	0	4.24582	6.33533	RPS15	.
	negative regulation of ATP metabolic process (GO:1903579)	44208	0.224893	0.572188	0	0	4.24582	6.33533	PARP1	.
	negative regulation of DNA damage response, signal transduction by p53 class mediator (GO:0043518)	44208	0.224893	0.572188	0	0	4.24582	6.33533	MIF	.
	regulation of vascular endothelial cell proliferation (GO:1905562)	44208	0.224893	0.572188	0	0	4.24582	6.33533	HMGB1	.
	regulation of T cell differentiation in thymus (GO:0033081)	44208	0.224893	0.572188	0	0	4.24582	6.33533	CAMK4	.
	pyrimidine deoxyribonucleotide catabolic process (GO:0009223)	44208	0.224893	0.572188	0	0	4.24582	6.33533	UNG	.
	negative regulation of androgen receptor signaling pathway (GO:0060766)	44208	0.224893	0.572188	0	0	4.24582	6.33533	DAB2	.
	negative regulation of leukocyte apoptotic process (GO:2000107)	44208	0.224893	0.572188	0	0	4.24582	6.33533	CCR7	.
	protein kinase C-activating G-protein coupled receptor signaling pathway (GO:0007205)	44208	0.224893	0.572188	0	0	4.24582	6.33533	PLPP1	.
	positive regulation of SMAD protein import into nucleus (GO:0060391)	44208	0.224893	0.572188	0	0	4.24582	6.33533	DAB2	.
	eye photoreceptor cell differentiation (GO:0001754)	44208	0.224893	0.572188	0	0	4.24582	6.33533	AGTPBP1	.
	regulation of cellular response to heat (GO:1900034)	28550	0.22529	0.572188	0	0	1.87098	2.78845	SEH1L;BAG2;AAAS	.
	negative regulation of inflammatory response (GO:0050728)	28550	0.22529	0.572188	0	0	1.87098	2.78845	CUEDC2;RPS19;PDCD4	.
	positive regulation of macromolecule metabolic process (GO:0010604)	8/276	0.225596	0.572188	0	0	1.39922	2.08345	RPL5;RPS7;RPL23;EPHX2;RNF207;RPL11;RPS3;AKR1B1	.
	regulation of macroautophagy (GO:0016241)	4/116	0.227194	0.572897	0	0	1.67136	2.47688	CDK5;GNAI3;VPS26A;CAPN1	.
	sphingolipid metabolic process (GO:0006665)	4/116	0.227194	0.572897	0	0	1.67136	2.47688	FA2H;ESYT1;PLPP1;HACD4	.
	negative regulation of ERBB signaling pathway (GO:1901185)	15738	0.228174	0.572897	0	0	2.2802	3.36933	RPS27A;UBA52	.
	male gonad development (GO:0008584)	15738	0.228174	0.572897	0	0	2.2802	3.36933	MSH2;BIK	.
	development of primary male sexual characteristics (GO:0046546)	15738	0.228174	0.572897	0	0	2.2802	3.36933	MSH2;BIK	.
	regulation of ATP metabolic process (GO:1903578)	15738	0.228174	0.572897	0	0	2.2802	3.36933	SEH1L;AAAS	.
	regulation of interferon-gamma production (GO:0032649)	15738	0.228174	0.572897	0	0	2.2802	3.36933	CCR7;HMGB1	.
	negative regulation of mitotic cell cycle phase transition (GO:1901991)	28915	0.23084	0.57573	0	0	1.84627	2.70669	CDK2AP2;RPS27A;UBA52	.
	activation of MAPK activity (GO:0000187)	4/117	0.231681	0.57573	0	0	1.65648	2.42243	CXCR4;RPS27A;UBA52;MAP2K6	.
	adherens junction organization (GO:0034332)	16103	0.235958	0.57573	0	0	2.22579	3.21427	CDH17;SMAD7	.
	positive regulation of viral life cycle (GO:1903902)	16103	0.235958	0.57573	0	0	2.22579	3.21427	PPIA;PPID	.
	hexose biosynthetic process (GO:0019319)	16103	0.235958	0.57573	0	0	2.22579	3.21427	SLC25A1;AKR1B1	.
	negative regulation of type I interferon production (GO:0032480)	16103	0.235958	0.57573	0	0	2.22579	3.21427	RPS27A;UBA52	.
	heart contraction (GO:0060047)	16103	0.235958	0.57573	0	0	2.22579	3.21427	GPX1;SCN4B	.
	mitotic nuclear envelope disassembly (GO:0007077)	16103	0.235958	0.57573	0	0	2.22579	3.21427	SEH1L;AAAS	.
	posttranscriptional regulation of gene expression (GO:0010608)	16103	0.235958	0.57573	0	0	2.22579	3.21427	ZC3H10;RPL10	.
	myeloid cell differentiation (GO:0030099)	16103	0.235958	0.57573	0	0	2.22579	3.21427	RPS14;RPS19	.
	retrograde vesicle-mediated transport, Golgi to ER (GO:0006890)	29281	0.236415	0.57573	0	0	1.8222	2.62792	GOLPH3L;COPG2;KIF3C	.
	ERBB signaling pathway (GO:0038127)	29281	0.236415	0.57573	0	0	1.8222	2.62792	PIGR;RPS27A;UBA52	.
	NIK/NF-kappaB signaling (GO:0038061)	29281	0.236415	0.57573	0	0	1.8222	2.62792	RPS27A;UBA52;CARD14	.
	positive regulation of stress-activated MAPK cascade (GO:0032874)	29281	0.236415	0.57573	0	0	1.8222	2.62792	CCR7;HMGB1;ANKRD6	.
	regulation of interleukin-1 beta production (GO:0032651)	44209	0.24118	0.57573	0	0	3.89181	5.53498	CCR7	.
	nucleotide-sugar metabolic process (GO:0009225)	44209	0.24118	0.57573	0	0	3.89181	5.53498	FUT8	.
	mitochondrial genome maintenance (GO:0000002)	44209	0.24118	0.57573	0	0	3.89181	5.53498	PARP1	.
	glycerolipid catabolic process (GO:0046503)	44209	0.24118	0.57573	0	0	3.89181	5.53498	PRDX6	.
	regulation of NMDA receptor activity (GO:2000310)	44209	0.24118	0.57573	0	0	3.89181	5.53498	CAPN1	.
	regulation of cell aging (GO:0090342)	44209	0.24118	0.57573	0	0	3.89181	5.53498	MIF	.
	DNA replication-independent nucleosome organization (GO:0034724)	44209	0.24118	0.57573	0	0	3.89181	5.53498	HAT1	.
	very long-chain fatty acid biosynthetic process (GO:0042761)	44209	0.24118	0.57573	0	0	3.89181	5.53498	HACD4	.
	endoplasmic reticulum tubular network organization (GO:0071786)	44209	0.24118	0.57573	0	0	3.89181	5.53498	RTN4	.
	regulation of production of miRNAs involved in gene silencing by miRNA (GO:1903798)	44209	0.24118	0.57573	0	0	3.89181	5.53498	ZC3H10	.
	regulation of axon guidance (GO:1902667)	44209	0.24118	0.57573	0	0	3.89181	5.53498	TUBB2B	.
	pathway-restricted SMAD protein phosphorylation (GO:0060389)	44209	0.24118	0.57573	0	0	3.89181	5.53498	SMAD7
	response to UV-B (GO:0010224)	44209	0.24118	0.57573	0	0	3.89181	5.53498	MSH2
	tetrahydrofolate metabolic process (GO:0046653)	44209	0.24118	0.57573	0	0	3.89181	5.53498	DHFR
	synaptic vesicle localization (GO:0097479)	44209	0.24118	0.57573	0	0	3.89181	5.53498	CDK5
	prostanoid biosynthetic process (GO:0046457)	44209	0.24118	0.57573	0	0	3.89181	5.53498	MIF
	regulation of T cell cytokine production (GO:0002724)	44209	0.24118	0.57573	0	0	3.89181	5.53498	SMAD7
	regulation of fatty acid oxidation (GO:0046320)	44209	0.24118	0.57573	0	0	3.89181	5.53498	FABP3
	high-density lipoprotein particle assembly (GO:0034380)	44209	0.24118	0.57573	0	0	3.89181	5.53498	APOM
	mitotic DNA integrity checkpoint (GO:0044774)	44209	0.24118	0.57573	0	0	3.89181	5.53498	SETMAR
	regulation of synaptic vesicle transport (GO:1902803)	44209	0.24118	0.57573	0	0	3.89181	5.53498	CDK5
	ribonucleoprotein complex disassembly (GO:0032988)	44209	0.24118	0.57573	0	0	3.89181	5.53498	MRRF
	positive regulation of blood vessel endothelial cell migration (GO:0043536)	16469	0.243756	0.579501	0	0	2.17392	3.06868	TMSB4X;HMGB1
	mitochondrial gene expression (GO:0140053)	16469	0.243756	0.579501	0	0	2.17392	3.06868	MRPS34;GATC
	protein complex subunit organization (GO:0071822)	16469	0.243756	0.579501	0	0	2.17392	3.06868	SEH1L;ST13
	positive regulation of DNA metabolic process (GO:0051054)	30011	0.247632	0.583267	0	0	1.77589	2.4788	RPS3;HMGB1;NPAS2
	regulation of cell growth (GO:0001558)	6/201	0.248253	0.583267	0	0	1.44073	2.00738	FRZB;RACK1;APBB2;APBB1;DNPH1;RTN4
	negative regulation of intracellular signal transduction (GO:1902532)	5/161	0.250577	0.583267	0	0	1.50015	2.0762	USP10;TMSB4X;RACK1;GPD1L;PPEF2
	cellular response to ionizing radiation (GO:0071479)	16834	0.251564	0.583267	0	0	2.1244	2.9318	XRCC5;RPL26
	nuclear envelope disassembly (GO:0051081)	16834	0.251564	0.583267	0	0	2.1244	2.9318	SEH1L;AAAS
	regulation of generation of precursor metabolites and energy (GO:0043467)	16834	0.251564	0.583267	0	0	2.1244	2.9318	SEH1L;AAAS
	positive regulation of ion transport (GO:0043270)	16834	0.251564	0.583267	0	0	2.1244	2.9318	GPD1L;SCN4B
	icosanoid metabolic process (GO:0006690)	16834	0.251564	0.583267	0	0	2.1244	2.9318	FA2H;GPX1
	mitochondrial electron transport, NADH to ubiquinone (GO:0006120)	16834	0.251564	0.583267	0	0	2.1244	2.9318	NDUFB10;NDUFV3
	positive regulation of protein ubiquitination (GO:0031398)	30376	0.253272	0.583267	0	0	1.7536	2.4082	MAGEF1;RPS2;SMAD7
	protein maturation (GO:0051604)	30376	0.253272	0.583267	0	0	1.7536	2.4082	LIPT2;MAGEF1;PCSK6
	ribonucleoside monophosphate biosynthetic process (GO:0009156)	44210	0.257125	0.583267	0	0	3.59225	4.87897	PAICS
	regulation of nuclear-transcribed mRNA catabolic process, deadenylation-dependent decay (GO:1900151)	44210	0.257125	0.583267	0	0	3.59225	4.87897	TOB1
	clathrin coat assembly (GO:0048268)	44210	0.257125	0.583267	0	0	3.59225	4.87897	NSG2
	regulation of lipase activity (GO:0060191)	44210	0.257125	0.583267	0	0	3.59225	4.87897	PCSK6
	regulation of activin receptor signaling pathway (GO:0032925)	44210	0.257125	0.583267	0	0	3.59225	4.87897	SMAD7
	regulation of nucleocytoplasmic transport (GO:0046822)	44210	0.257125	0.583267	0	0	3.59225	4.87897	AAAS
	regulation of phosphate metabolic process (GO:0019220)	44210	0.257125	0.583267	0	0	3.59225	4.87897	MCM7
	retrograde transport, endosome to plasma membrane (GO:1990126)	44210	0.257125	0.583267	0	0	3.59225	4.87897	VPS26A
	pore complex assembly (GO:0046931)	44210	0.257125	0.583267	0	0	3.59225	4.87897	RTN4
	regulation of platelet aggregation (GO:0090330)	44210	0.257125	0.583267	0	0	3.59225	4.87897	PRKG1
	negative regulation of intrinsic apoptotic signaling pathway by p53 class mediator (GO:1902254)	44210	0.257125	0.583267	0	0	3.59225	4.87897	MIF
	oligodendrocyte differentiation (GO:0048709)	44210	0.257125	0.583267	0	0	3.59225	4.87897	CDK5
	purine-containing compound salvage (GO:0043101)	44210	0.257125	0.583267	0	0	3.59225	4.87897	ADAL
	regulation of ventricular cardiac muscle cell membrane repolarization (GO:0060307)	44210	0.257125	0.583267	0	0	3.59225	4.87897	SCN4B
	regulation of fatty acid metabolic process (GO:0019217)	44210	0.257125	0.583267	0	0	3.59225	4.87897	FABP3
	positive regulation of DNA damage response, signal transduction by p53 class mediator (GO:0043517)	44210	0.257125	0.583267	0	0	3.59225	4.87897	RPL26
	DNA modification (GO:0006304)	44210	0.257125	0.583267	0	0	3.59225	4.87897	UNG
	adaptive immune response based on somatic recombination of immune receptors built from immunoglobulin superfamily domains (GO:0002460)	44210	0.257125	0.583267	0	0	3.59225	4.87897	MSH2
	glycoside metabolic process (GO:0016137)	44210	0.257125	0.583267	0	0	3.59225	4.87897	AKR1B1
	negative regulation of smooth muscle cell migration (GO:0014912)	44210	0.257125	0.583267	0	0	3.59225	4.87897	PRKG1
	nucleoside triphosphate metabolic process (GO:0009141)	44210	0.257125	0.583267	0	0	3.59225	4.87897	CMPK1
	positive regulation of muscle hypertrophy (GO:0014742)	44210	0.257125	0.583267	0	0	3.59225	4.87897	PARP1
	regulation of interferon-gamma biosynthetic process (GO:0045072)	44210	0.257125	0.583267	0	0	3.59225	4.87897	CD276
	positive regulation of blood vessel diameter (GO:0097755)	44210	0.257125	0.583267	0	0	3.59225	4.87897	EPHX2
	neuron projection morphogenesis (GO:0048812)	5/163	0.258481	0.583267	0	0	1.48101	2.00371	STK24;CDK5;DOCK7;APBB1;RTN4
	tumor necrosis factor-mediated signaling pathway (GO:0033209)	4/123	0.259032	0.583267	0	0	1.57248	2.12411	TMSB4X;RPS27A;CARD14;UBA52
	negative regulation of I-kappaB kinase/NF-kappaB signaling (GO:0043124)	17199	0.259378	0.583267	0	0	2.07709	2.80296	USP10;TMSB4X
	regulation of intrinsic apoptotic signaling pathway (GO:2001242)	17199	0.259378	0.583267	0	0	2.07709	2.80296	RACK1;BMF
	positive regulation of tumor necrosis factor production (GO:0032760)	17199	0.259378	0.583267	0	0	2.07709	2.80296	DDT;MIF
	fatty acid biosynthetic process (GO:0006633)	17199	0.259378	0.583267	0	0	2.07709	2.80296	ACSM3;HACD4
	histone H4 acetylation (GO:0043967)	17199	0.259378	0.583267	0	0	2.07709	2.80296	HAT1;APBB1
	interstrand cross-link repair (GO:0036297)	17564	0.267195	0.590272	0	0	2.03183	2.68156	RPS27A;UBA52
	intrinsic apoptotic signaling pathway in response to DNA damage (GO:0008630)	17564	0.267195	0.590272	0	0	2.03183	2.68156	MSH6;MSH2
	toll-like receptor signaling pathway (GO:0002224)	31472	0.270294	0.590272	0	0	1.68995	2.21088	HMGB1;RPS27A;UBA52
	pseudouridine synthesis (GO:0001522)	44211	0.272737	0.590272	0	0	3.33549	4.33363	NOP10
	apoptotic DNA fragmentation (GO:0006309)	44211	0.272737	0.590272	0	0	3.33549	4.33363	HMGB1
	maintenance of protein location in nucleus (GO:0051457)	44211	0.272737	0.590272	0	0	3.33549	4.33363	SUN2
	embryonic axis specification (GO:0000578)	44211	0.272737	0.590272	0	0	3.33549	4.33363	SMAD2
	protein localization to chromosome, telomeric region (GO:0070198)	44211	0.272737	0.590272	0	0	3.33549	4.33363	XRCC5
	positive regulation of protein import (GO:1904591)	44211	0.272737	0.590272	0	0	3.33549	4.33363	IPO5
	lipoxygenase pathway (GO:0019372)	44211	0.272737	0.590272	0	0	3.33549	4.33363	GPX1
	ventricular cardiac muscle cell action potential (GO:0086005)	44211	0.272737	0.590272	0	0	3.33549	4.33363	GPD1L
	anterograde synaptic vesicle transport (GO:0048490)	44211	0.272737	0.590272	0	0	3.33549	4.33363	AP3M2
	regulation of establishment of cell polarity (GO:2000114)	44211	0.272737	0.590272	0	0	3.33549	4.33363	RACK1
	glycerophospholipid catabolic process (GO:0046475)	44211	0.272737	0.590272	0	0	3.33549	4.33363	PRDX6
	negative regulation of cell aging (GO:0090344)	44211	0.272737	0.590272	0	0	3.33549	4.33363	MIF
	mesenchyme morphogenesis (GO:0072132)	44211	0.272737	0.590272	0	0	3.33549	4.33363	SMAD2
	regulation of clathrin-dependent endocytosis (GO:2000369)	44211	0.272737	0.590272	0	0	3.33549	4.33363	DAB2
	intra-S DNA damage checkpoint (GO:0031573)	44211	0.272737	0.590272	0	0	3.33549	4.33363	MSH2
	negative regulation of release of cytochrome c from mitochondria (GO:0090201)	44211	0.272737	0.590272	0	0	3.33549	4.33363	GPX1
	negative regulation of cellular component movement (GO:0051271)	44211	0.272737	0.590272	0	0	3.33549	4.33363	SPINT2
	response to cholesterol (GO:0070723)	44211	0.272737	0.590272	0	0	3.33549	4.33363	SMAD2
	regulation of delayed rectifier potassium channel activity (GO:1902259)	44211	0.272737	0.590272	0	0	3.33549	4.33363	RNF207
	negative regulation of signal transduction by p53 class mediator (GO:1901797)	44211	0.272737	0.590272	0	0	3.33549	4.33363	MIF
	negative regulation of platelet activation (GO:0010544)	44211	0.272737	0.590272	0	0	3.33549	4.33363	PRKG1
	microtubule depolymerization (GO:0007019)	44211	0.272737	0.590272	0	0	3.33549	4.33363	STMN1
	positive regulation of double-strand break repair (GO:2000781)	44211	0.272737	0.590272	0	0	3.33549	4.33363	SETMAR
	regulation of fertilization (GO:0080154)	44211	0.272737	0.590272	0	0	3.33549	4.33363	INTS13
	synaptic vesicle transport along microtubule (GO:0099517)	44211	0.272737	0.590272	0	0	3.33549	4.33363	AP3M2
	nucleobase-containing small molecule catabolic process (GO:0034656)	44211	0.272737	0.590272	0	0	3.33549	4.33363	NUDT15
	G2/M transition of mitotic cell cycle (GO:0000086)	4/126	0.27294	0.590272	0	0	1.53358	1.99135	TUBA1A;DCTN2;RPS27A;UBA52
	positive regulation of phosphorylation (GO:0042327)	6/208	0.27298	0.590272	0	0	1.3903	1.80511	DAB2;RACK1;AKR1B1;MIF;CARD14;MET
	neuron projection development (GO:0031175)	5/167	0.274462	0.591732	0	0	1.44415	1.8672	STK24;CDK5;STMN1;DOCK7;HMGB1
	non-recombinational repair (GO:0000726)	17930	0.275011	0.591732	0	0	1.9885	2.56704	XRCC5;SETMAR
	glutathione metabolic process (GO:0006749)	17930	0.275011	0.591732	0	0	1.9885	2.56704	EEF1G;GPX1
	gonad development (GO:0008406)	17930	0.275011	0.591732	0	0	1.9885	2.56704	MSH2;BIK
	positive regulation of protein ubiquitination involved in ubiquitin-dependent protein catabolic process (GO:2000060)	31837	0.275997	0.592684	0	0	1.66975	2.14958	MAGEF1;RPS27A;UBA52
	cell cycle G2/M phase transition (GO:0044839)	4/127	0.277605	0.592684	0	0	1.52103	1.94928	TUBA1A;DCTN2;RPS27A;UBA52
	negative regulation of cellular macromolecule biosynthetic process (GO:2000113)	13/512	0.281285	0.592684	0	0	1.22138	1.54918	SMAD2;PCGF6;XRCC5;NONO;RPL13A;TOB1;DHFR;DAB2;CDK5;RACK1;RPS3;PDCD4;ZFPM2
	positive regulation of mitochondrion organization (GO:0010822)	4/128	0.282282	0.592684	0	0	1.50868	1.90826	CYB5R1;FAM162A;BIK;BMF
	fatty acid oxidation (GO:0019395)	18295	0.282823	0.592684	0	0	1.94697	2.45889	HADH;ACAT1
	regulation of blood vessel endothelial cell migration (GO:0043535)	18295	0.282823	0.592684	0	0	1.94697	2.45889	TMSB4X;HMGB1
	fatty acid beta-oxidation (GO:0006635)	18295	0.282823	0.592684	0	0	1.94697	2.45889	HADH;ACAT1
	double-strand break repair via nonhomologous end joining (GO:0006303)	18295	0.282823	0.592684	0	0	1.94697	2.45889	XRCC5;SETMAR
	protein localization to microtubule organizing center (GO:1905508)	44212	0.288021	0.592684	0	0	3.11297	3.87478	DCTN2
	neural tube development (GO:0021915)	44212	0.288021	0.592684	0	0	3.11297	3.87478	ZNF358
	positive regulation of epithelial cell apoptotic process (GO:1904037)	44212	0.288021	0.592684	0	0	3.11297	3.87478	PDCD4
	negative regulation of NF-kappaB import into nucleus (GO:0042347)	44212	0.288021	0.592684	0	0	3.11297	3.87478	TMSB4X
	positive regulation of nuclear-transcribed mRNA catabolic process, deadenylation-dependent decay (GO:1900153)	44212	0.288021	0.592684	0	0	3.11297	3.87478	TOB1
	C21-steroid hormone biosynthetic process (GO:0006700)	44212	0.288021	0.592684	0	0	3.11297	3.87478	AKR1B1
	DNA strand elongation involved in DNA replication (GO:0006271)	44212	0.288021	0.592684	0	0	3.11297	3.87478	PARP1
	negative regulation of immune effector process (GO:0002698)	44212	0.288021	0.592684	0	0	3.11297	3.87478	RPS19
	sialylation (GO:0097503)	44212	0.288021	0.592684	0	0	3.11297	3.87478	ST3GAL2
	activation of NF-kappaB-inducing kinase activity (GO:0007250)	44212	0.288021	0.592684	0	0	3.11297	3.87478	CARD14
	cytoplasmic sequestering of transcription factor (GO:0042994)	44212	0.288021	0.592684	0	0	3.11297	3.87478	TMSB4X
	stabilization of membrane potential (GO:0030322)	44212	0.288021	0.592684	0	0	3.11297	3.87478	KCNK13
	neuromuscular process (GO:0050905)	44212	0.288021	0.592684	0	0	3.11297	3.87478	AGTPBP1
	positive regulation of mRNA processing (GO:0050685)	44212	0.288021	0.592684	0	0	3.11297	3.87478	PRDX6
	guanosine-containing compound metabolic process (GO:1901068)	44212	0.288021	0.592684	0	0	3.11297	3.87478	GNAI3
	positive regulation of antigen receptor-mediated signaling pathway (GO:0050857)	44212	0.288021	0.592684	0	0	3.11297	3.87478	RPS3
	extracellular matrix assembly (GO:0085029)	44212	0.288021	0.592684	0	0	3.11297	3.87478	TNXB
	positive regulation of cardiac muscle hypertrophy (GO:0010613)	44212	0.288021	0.592684	0	0	3.11297	3.87478	PARP1
	negative regulation of transcription regulatory region DNA binding (GO:2000678)	44212	0.288021	0.592684	0	0	3.11297	3.87478	TMSB4X
	negative regulation of translational initiation (GO:0045947)	44212	0.288021	0.592684	0	0	3.11297	3.87478	EIF4EBP1
	neuron apoptotic process (GO:0051402)	44212	0.288021	0.592684	0	0	3.11297	3.87478	CDK5
	regulation of steroid metabolic process (GO:0019218)	44212	0.288021	0.592684	0	0	3.11297	3.87478	EPHX2
	regulation of SMAD protein import into nucleus (GO:0060390)	44212	0.288021	0.592684	0	0	3.11297	3.87478	DAB2
	positive regulation of nitric-oxide synthase activity (GO:0051000)	44212	0.288021	0.592684	0	0	3.11297	3.87478	DHFR
	cardiac epithelial to mesenchymal transition (GO:0060317)	44212	0.288021	0.592684	0	0	3.11297	3.87478	PDCD4
	artery development (GO:0060840)	44212	0.288021	0.592684	0	0	3.11297	3.87478	SMAD7
	ruffle organization (GO:0031529)	44212	0.288021	0.592684	0	0	3.11297	3.87478	CCR7
	inner dynein arm assembly (GO:0036159)	44212	0.288021	0.592684	0	0	3.11297	3.87478	DNAH7
	regulation of intrinsic apoptotic signaling pathway in response to DNA damage (GO:1902229)	44212	0.288021	0.592684	0	0	3.11297	3.87478	RPS3
	regulation of telomere maintenance via telomerase (GO:0032210)	18660	0.290627	0.59524	0	0	1.90714	2.35668	CCT6A;XRCC5
	telomere maintenance (GO:0000723)	18660	0.290627	0.59524	0	0	1.90714	2.35668	PARP1;XRCC5
	arachidonic acid metabolic process (GO:0019369)	18660	0.290627	0.59524	0	0	1.90714	2.35668	FA2H;EPHX2
	coenzyme metabolic process (GO:0006732)	18660	0.290627	0.59524	0	0	1.90714	2.35668	ACSM3;ACAT1
	regulation of canonical Wnt signaling pathway (GO:0060828)	6/213	0.290992	0.595288	0	0	1.35637	1.67438	DAB2;FRZB;SIAH2;RPS27A;UBA52;ANKRD6
	generation of neurons (GO:0048699)	4/130	0.291672	0.595391	0	0	1.48458	1.82919	TUBB2B;CDK5;DOCK7;DNER
	regulation of cytokine-mediated signaling pathway (GO:0001959)	32933	0.293171	0.595391	0	0	1.61192	1.97783	RACK1;RPS27A;UBA52
	positive regulation of protein kinase activity (GO:0045860)	5/172	0.294713	0.595391	0	0	1.40055	1.71112	STK24;XRCC5;RPLP1;CCR7;MAP2K6
	protein deubiquitination (GO:0016579)	7/257	0.296217	0.595391	0	0	1.31051	1.59445	SMAD2;USP10;SIAH2;AKR1B1;RPS27A;UBA52;SMAD7
	regulation of cell cycle (GO:0051726)	6/215	0.298266	0.595391	0	0	1.34325	1.62502	INTS13;RPS15A;STK24;RACK1;PDCD4;MAP2K6
	regulation of DNA binding (GO:0051101)	19025	0.298421	0.595391	0	0	1.8689	2.25997	HMGB1;NME1
	protein-DNA complex assembly (GO:0065004)	33298	0.298913	0.595391	0	0	1.59353	1.92434	PARP1;RPS27A;UBA52
	regulation of multicellular organism growth (GO:0040014)	44213	0.302984	0.595391	0	0	2.91826	3.48462	PPIB
	high-density lipoprotein particle remodeling (GO:0034375)	44213	0.302984	0.595391	0	0	2.91826	3.48462	APOM
	reverse cholesterol transport (GO:0043691)	44213	0.302984	0.595391	0	0	2.91826	3.48462	APOM
	DNA catabolic process (GO:0006308)	44213	0.302984	0.595391	0	0	2.91826	3.48462	SETMAR
	regulation of telomere maintenance via telomere lengthening (GO:1904356)	44213	0.302984	0.595391	0	0	2.91826	3.48462	PARP1
	cardiac muscle cell contraction (GO:0086003)	44213	0.302984	0.595391	0	0	2.91826	3.48462	SCN4B
	positive regulation of interleukin-6 secretion (GO:2000778)	44213	0.302984	0.595391	0	0	2.91826	3.48462	HMGB1
	positive regulation of monocyte chemotaxis (GO:0090026)	44213	0.302984	0.595391	0	0	2.91826	3.48462	HMGB1
	DNA packaging (GO:0006323)	44213	0.302984	0.595391	0	0	2.91826	3.48462	HAT1
	regulation of mitochondrial outer membrane permeabilization involved in apoptotic signaling pathway (GO:1901028)	44213	0.302984	0.595391	0	0	2.91826	3.48462	TMEM14A
	gastrulation (GO:0007369)	44213	0.302984	0.595391	0	0	2.91826	3.48462	SMAD2
	protein mannosylation (GO:0035268)	44213	0.302984	0.595391	0	0	2.91826	3.48462	DPM3
	histone H2A monoubiquitination (GO:0035518)	44213	0.302984	0.595391	0	0	2.91826	3.48462	PCGF6
	negative regulation of interleukin-8 production (GO:0032717)	44213	0.302984	0.595391	0	0	2.91826	3.48462	TMSB4X
	regulation of myelination (GO:0031641)	44213	0.302984	0.595391	0	0	2.91826	3.48462	TENM4
	N-glycan processing (GO:0006491)	44213	0.302984	0.595391	0	0	2.91826	3.48462	FUT8
	maturation of 5.8S rRNA (GO:0000460)	44213	0.302984	0.595391	0	0	2.91826	3.48462	NSA2
	negative regulation of intracellular transport (GO:0032387)	44213	0.302984	0.595391	0	0	2.91826	3.48462	TMEM14A
	negative regulation of cellular carbohydrate metabolic process (GO:0010677)	44213	0.302984	0.595391	0	0	2.91826	3.48462	PGP
	phospholipid catabolic process (GO:0009395)	44213	0.302984	0.595391	0	0	2.91826	3.48462	PRDX6
	long-term memory (GO:0007616)	44213	0.302984	0.595391	0	0	2.91826	3.48462	CAMK4
	positive chemotaxis (GO:0050918)	44213	0.302984	0.595391	0	0	2.91826	3.48462	MET
	regulation of establishment or maintenance of cell polarity (GO:0032878)	44213	0.302984	0.595391	0	0	2.91826	3.48462	RACK1
	synaptic vesicle transport (GO:0048489)	44213	0.302984	0.595391	0	0	2.91826	3.48462	CDK5
	regulation of early endosome to late endosome transport (GO:2000641)	44213	0.302984	0.595391	0	0	2.91826	3.48462	DAB2
	nucleobase-containing compound biosynthetic process (GO:0034654)	44213	0.302984	0.595391	0	0	2.91826	3.48462	ADAL
	positive regulation of cation transmembrane transport (GO:1904064)	44213	0.302984	0.595391	0	0	2.91826	3.48462	TMSB4X
	membrane depolarization during cardiac muscle cell action potential (GO:0086012)	44213	0.302984	0.595391	0	0	2.91826	3.48462	SCN4B
	central nervous system development (GO:0007417)	6/217	0.305574	0.599805	0	0	1.33038	1.57725	BTD;SLC6A17;CDK5;DNER;PAFAH1B3;NPAS2
	positive regulation of protein import into nucleus (GO:0042307)	19391	0.306201	0.60036	0	0	1.83216	2.16839	DAB2;IPO5
	protein modification by small protein removal (GO:0070646)	7/261	0.30954	0.606226	0	0	1.2896	1.51228	SMAD2;USP10;SIAH2;AKR1B1;RPS27A;UBA52;SMAD7
	regulation of cysteine-type endopeptidase activity involved in apoptotic process (GO:0043281)	34029	0.310414	0.607255	0	0	1.55795	1.82257	GPX1;SIAH2;HMGB1
	negative regulation of cellular component organization (GO:0051129)	19756	0.313964	0.611104	0	0	1.79683	2.08159	AKR1B1;RPL13A
	positive regulation of response to stimulus (GO:0048584)	19756	0.313964	0.611104	0	0	1.79683	2.08159	ANKLE1;NSMCE1
	positive regulation of MAP kinase activity (GO:0043406)	5/177	0.315207	0.611104	0	0	1.35948	1.56956	RPS3;CXCR4;RPS27A;UBA52;MAP2K6
	positive regulation of cytokine production (GO:0001819)	6/220	0.316595	0.611104	0	0	1.31153	1.50843	XRCC5;RPS3;CCR7;MIF;HMGB1;POLR3K
	protein localization to centrosome (GO:0071539)	44214	0.317634	0.611104	0	0	2.74646	3.14979	DCTN2
	leukotriene biosynthetic process (GO:0019370)	44214	0.317634	0.611104	0	0	2.74646	3.14979	MGST3
	regulation of mitochondrial membrane permeability (GO:0046902)	44214	0.317634	0.611104	0	0	2.74646	3.14979	SLC25A6
	ubiquitin-dependent protein catabolic process via the multivesicular body sorting pathway (GO:0043162)	44214	0.317634	0.611104	0	0	2.74646	3.14979	UBAP1L
	anion homeostasis (GO:0055081)	44214	0.317634	0.611104	0	0	2.74646	3.14979	FABP3
	prostaglandin biosynthetic process (GO:0001516)	44214	0.317634	0.611104	0	0	2.74646	3.14979	MIF
	regulation of cardiac muscle cell membrane repolarization (GO:0099623)	44214	0.317634	0.611104	0	0	2.74646	3.14979	SCN4B
	positive regulation of actin cytoskeleton reorganization (GO:2000251)	44214	0.317634	0.611104	0	0	2.74646	3.14979	CDK5
	negative regulation of oxidative stress-induced intrinsic apoptotic signaling pathway (GO:1902176)	44214	0.317634	0.611104	0	0	2.74646	3.14979	NONO
	negative regulation of protein transport (GO:0051224)	44214	0.317634	0.611104	0	0	2.74646	3.14979	SERGEF
	regulation of cellular response to growth factor stimulus (GO:0090287)	44214	0.317634	0.611104	0	0	2.74646	3.14979	PCSK6
	negative regulation of protein phosphorylation (GO:0001933)	5/178	0.319329	0.61261	0	0	1.35156	1.54285	DNAJC10;RACK1;GPD1L;PPEF2;SMAD7
	mitotic cell cycle phase transition (GO:0044772)	6/221	0.320283	0.61261	0	0	1.30536	1.48622	TUBA1A;MCM7;DCTN2;EIF4EBP1;RPS27A;UBA52
	regulation of cellular catabolic process (GO:0031329)	20121	0.321708	0.61261	0	0	1.76284	1.99926	USP10;HMGB1
	regulation of RNA splicing (GO:0043484)	20121	0.321708	0.61261	0	0	1.76284	1.99926	RPS26;RPS13
	regulation of gene silencing by RNA (GO:0060966)	20121	0.321708	0.61261	0	0	1.76284	1.99926	SEH1L;AAAS
	regulation of posttranscriptional gene silencing (GO:0060147)	20121	0.321708	0.61261	0	0	1.76284	1.99926	SEH1L;AAAS
	positive regulation of DNA biosynthetic process (GO:2000573)	20121	0.321708	0.61261	0	0	1.76284	1.99926	CCT6A;XRCC5
	Notch signaling pathway (GO:0007219)	20121	0.321708	0.61261	0	0	1.76284	1.99926	RPS27A;UBA52
	transcription elongation from RNA polymerase II promoter (GO:0006368)	34759	0.321927	0.61261	0	0	1.52393	1.72727	EAF2;TCEA1;TAF5
	interleukin-1-mediated signaling pathway (GO:0070498)	34759	0.321927	0.61261	0	0	1.52393	1.72727	RPS27A;UBA52;MAP2K6
	positive regulation of cell motility (GO:2000147)	5/179	0.323457	0.614315	0	0	1.34372	1.51664	SUN2;DAB2;TMSB15B;RACK1;CCR7
	axonogenesis (GO:0007409)	6/223	0.327678	0.614315	0	0	1.29319	1.44285	CDK5;SIAH2;DOCK7;CXCR4;APBB1;RTN4
	ciliary basal body-plasma membrane docking (GO:0097711)	35125	0.327686	0.614315	0	0	1.50746	1.68188	TUBA1A;DCTN2;TCTN1
	chordate embryonic development (GO:0043009)	20486	0.32943	0.614315	0	0	1.73011	1.9211	FUT8;ZNF358
	cellular iron ion homeostasis (GO:0006879)	20486	0.32943	0.614315	0	0	1.73011	1.9211	RPS27A;UBA52
	positive regulation of transforming growth factor beta receptor signaling pathway (GO:0030511)	44215	0.331976	0.614315	0	0	2.59374	2.8601	DAB2
	regulation of protein kinase A signaling (GO:0010738)	44215	0.331976	0.614315	0	0	2.59374	2.8601	MIF
	protein ADP-ribosylation (GO:0006471)	44215	0.331976	0.614315	0	0	2.59374	2.8601	PARP1
	negative regulation of protein localization to plasma membrane (GO:1903077)	44215	0.331976	0.614315	0	0	2.59374	2.8601	DAB2
	NADP metabolic process (GO:0006739)	44215	0.331976	0.614315	0	0	2.59374	2.8601	TP53I3
	negative regulation of double-strand break repair (GO:2000780)	44215	0.331976	0.614315	0	0	2.59374	2.8601	MAGEF1
	endothelial cell development (GO:0001885)	44215	0.331976	0.614315	0	0	2.59374	2.8601	MET
	positive regulation of mononuclear cell migration (GO:0071677)	44215	0.331976	0.614315	0	0	2.59374	2.8601	HMGB1
	positive regulation of toll-like receptor signaling pathway (GO:0034123)	44215	0.331976	0.614315	0	0	2.59374	2.8601	HMGB1
	leukotriene metabolic process (GO:0006691)	44215	0.331976	0.614315	0	0	2.59374	2.8601	MGST3
	folic acid metabolic process (GO:0046655)	44215	0.331976	0.614315	0	0	2.59374	2.8601	DHFR
	fatty-acyl-CoA metabolic process (GO:0035337)	44215	0.331976	0.614315	0	0	2.59374	2.8601	SLC25A1
	macromolecule biosynthetic process (GO:0009059)	44215	0.331976	0.614315	0	0	2.59374	2.8601	RPS23
	negative regulation of protein localization to cell periphery (GO:1904376)	44215	0.331976	0.614315	0	0	2.59374	2.8601	DAB2
	nucleotide-sugar biosynthetic process (GO:0009226)	44215	0.331976	0.614315	0	0	2.59374	2.8601	NANS
	DNA double-strand break processing (GO:0000729)	44215	0.331976	0.614315	0	0	2.59374	2.8601	SETMAR
	innate immune response in mucosa (GO:0002227)	44215	0.331976	0.614315	0	0	2.59374	2.8601	RPL39
	mitochondrial membrane organization (GO:0007006)	44215	0.331976	0.614315	0	0	2.59374	2.8601	SLC25A6
	positive regulation of cellular response to transforming growth factor beta stimulus (GO:1903846)	44215	0.331976	0.614315	0	0	2.59374	2.8601	DAB2
	activin receptor signaling pathway (GO:0032924)	44215	0.331976	0.614315	0	0	2.59374	2.8601	SMAD2
	positive regulation of neuron apoptotic process (GO:0043525)	44215	0.331976	0.614315	0	0	2.59374	2.8601	CDK5
	mitochondrial respiratory chain complex assembly (GO:0033108)	35490	0.333443	0.616376	0	0	1.49135	1.63793	NDUFB10;SDHAF3;NDUFV3
	regulation of glycolytic process (GO:0006110)	20852	0.337128	0.620556	0	0	1.69856	1.84684	SEH1L;AAAS
	regulation of Rho protein signal transduction (GO:0035023)	20852	0.337128	0.620556	0	0	1.69856	1.84684	STMN1;MET
	I-kappaB kinase/NF-kappaB signaling (GO:0007249)	20852	0.337128	0.620556	0	0	1.69856	1.84684	RPS27A;UBA52
	regulation of neurogenesis (GO:0050767)	20852	0.337128	0.620556	0	0	1.69856	1.84684	DOCK7;NREP
	regulation of epidermal growth factor receptor signaling pathway (GO:0042058)	21217	0.344798	0.625054	0	0	1.66815	1.77624	RPS27A;UBA52
	negative regulation of innate immune response (GO:0045824)	44216	0.346018	0.625054	0	0	2.4571	2.60763	RPS19
	positive regulation of interleukin-2 production (GO:0032743)	44216	0.346018	0.625054	0	0	2.4571	2.60763	RPS3
	mesoderm formation (GO:0001707)	44216	0.346018	0.625054	0	0	2.4571	2.60763	SMAD2
	regulation of lipoprotein lipase activity (GO:0051004)	44216	0.346018	0.625054	0	0	2.4571	2.60763	PCSK6
	negative regulation of cyclase activity (GO:0031280)	44216	0.346018	0.625054	0	0	2.4571	2.60763	GNAI3
	axon extension (GO:0048675)	44216	0.346018	0.625054	0	0	2.4571	2.60763	CDK5
	intrinsic apoptotic signaling pathway in response to DNA damage by p53 class mediator (GO:0042771)	44216	0.346018	0.625054	0	0	2.4571	2.60763	MSH2
	organelle disassembly (GO:1903008)	44216	0.346018	0.625054	0	0	2.4571	2.60763	MRRF
	steroid hormone mediated signaling pathway (GO:0043401)	44216	0.346018	0.625054	0	0	2.4571	2.60763	PLPP1
	telomere maintenance via telomerase (GO:0007004)	44216	0.346018	0.625054	0	0	2.4571	2.60763	NOP10
	eye morphogenesis (GO:0048592)	44216	0.346018	0.625054	0	0	2.4571	2.60763	AGTPBP1
	negative regulation of adenylate cyclase activity (GO:0007194)	44216	0.346018	0.625054	0	0	2.4571	2.60763	GNAI3
	negative regulation of interferon-gamma production (GO:0032689)	44216	0.346018	0.625054	0	0	2.4571	2.60763	HMGB1
	chondroitin sulfate biosynthetic process (GO:0030206)	44216	0.346018	0.625054	0	0	2.4571	2.60763	CHPF
	cellular response to estradiol stimulus (GO:0071392)	44216	0.346018	0.625054	0	0	2.4571	2.60763	FAM210B
	cellular response to steroid hormone stimulus (GO:0071383)	44216	0.346018	0.625054	0	0	2.4571	2.60763	AKR1B1
	entrainment of circadian clock by photoperiod (GO:0043153)	44216	0.346018	0.625054	0	0	2.4571	2.60763	PPP1CC
	regulation of cellular macromolecule biosynthetic process (GO:2000112)	15/631	0.348571	0.629014	0	0	1.14021	1.20168	ZNF395;ZNF140;RPL10;MAGED1;NONO;HMGB3;ZNF22;HMGB1;ZNF35;RPL6;APBB2;ZNF358;APBB1;SSBP2;ZNF420
	regulation of lipid metabolic process (GO:0019216)	3/100	0.3507	0.632201	0	0	1.445	1.51411	FHL2;PLPP1;NPAS2
	regulation of extrinsic apoptotic signaling pathway (GO:2001236)	21582	0.35244	0.632718	0	0	1.6388	1.70906	SIAH2;AKR1B1
	regulation of pathway-restricted SMAD protein phosphorylation (GO:0060393)	21582	0.35244	0.632718	0	0	1.6388	1.70906	DAB2;SMAD7
	dicarboxylic acid metabolic process (GO:0043648)	21582	0.35244	0.632718	0	0	1.6388	1.70906	DHFR;SDHAF3
	regulation of protein ubiquitination (GO:0031396)	3/101	0.356442	0.632718	0	0	1.43019	1.47536	NXN;RPS3;SMAD7
	intrinsic apoptotic signaling pathway (GO:0097193)	3/101	0.356442	0.632718	0	0	1.43019	1.47536	MSH6;STK24;DNAJC10
	epoxygenase P450 pathway (GO:0019373)	44217	0.359766	0.632718	0	0	2.33413	2.38619	EPHX2
	GTP metabolic process (GO:0046039)	44217	0.359766	0.632718	0	0	2.33413	2.38619	GNAI3
	cellular response to hexose stimulus (GO:0071331)	44217	0.359766	0.632718	0	0	2.33413	2.38619	RACK1
	mesoderm development (GO:0007498)	44217	0.359766	0.632718	0	0	2.33413	2.38619	MEST
	ventricular cardiac muscle tissue development (GO:0003229)	44217	0.359766	0.632718	0	0	2.33413	2.38619	SMAD7
	regulation of cardiac muscle hypertrophy (GO:0010611)	44217	0.359766	0.632718	0	0	2.33413	2.38619	PARP1
	regulation of macrophage activation (GO:0043030)	44217	0.359766	0.632718	0	0	2.33413	2.38619	MIF
	non-motile cilium assembly (GO:1905515)	44217	0.359766	0.632718	0	0	2.33413	2.38619	TBC1D32
	positive regulation of BMP signaling pathway (GO:0030513)	44217	0.359766	0.632718	0	0	2.33413	2.38619	SMAD2
	regulation of interleukin-2 production (GO:0032663)	44217	0.359766	0.632718	0	0	2.33413	2.38619	RPS3
	nucleotide-excision repair, preincision complex stabilization (GO:0006293)	44217	0.359766	0.632718	0	0	2.33413	2.38619	PARP1
	meiosis I (GO:0007127)	44217	0.359766	0.632718	0	0	2.33413	2.38619	MEI1
	protein-DNA complex disassembly (GO:0032986)	44217	0.359766	0.632718	0	0	2.33413	2.38619	RPL23
	cellular response to alkaloid (GO:0071312)	44217	0.359766	0.632718	0	0	2.33413	2.38619	CASP6
	negative regulation of cAMP biosynthetic process (GO:0030818)	44217	0.359766	0.632718	0	0	2.33413	2.38619	GNAI3
	negative regulation of cyclin-dependent protein kinase activity (GO:1904030)	44217	0.359766	0.632718	0	0	2.33413	2.38619	IPO5
	photoperiodism (GO:0009648)	44217	0.359766	0.632718	0	0	2.33413	2.38619	PPP1CC
	hepaticobiliary system development (GO:0061008)	44217	0.359766	0.632718	0	0	2.33413	2.38619	MET
	regulation of mRNA splicing, via spliceosome (GO:0048024)	21947	0.360051	0.632718	0	0	1.61046	1.6451	ZC3H10;PRDX6
	regulation of stress fiber assembly (GO:0051492)	21947	0.360051	0.632718	0	0	1.61046	1.6451	STMN1;MET
	activation of protein kinase activity (GO:0032147)	6/233	0.364928	0.640644	0	0	1.23559	1.24554	STK24;CXCR4;RPS27A;UBA52;CARD14;MAP2K6
	positive regulation of protein phosphorylation (GO:0001934)	10/412	0.365838	0.641021	0	0	1.16357	1.17005	DAB2;XRCC5;RPLP1;DOCK7;RACK1;CCR7;MIF;HMGB1;MET;CARD14
	positive regulation of leukocyte chemotaxis (GO:0002690)	22313	0.367628	0.641021	0	0	1.58308	1.58416	CCR7;HMGB1
	regulation of tumor necrosis factor production (GO:0032680)	22313	0.367628	0.641021	0	0	1.58308	1.58416	DDT;MIF
	negative regulation of protein polymerization (GO:0032272)	44218	0.373225	0.641021	0	0	2.22287	2.1908	STMN1
	protein homotrimerization (GO:0070207)	44218	0.373225	0.641021	0	0	2.22287	2.1908	MIF
	positive regulation of proteolysis involved in cellular protein catabolic process (GO:1903052)	44218	0.373225	0.641021	0	0	2.22287	2.1908	MAGEF1
	nucleotide-excision repair, DNA incision, 3'-to lesion (GO:0006295)	44218	0.373225	0.641021	0	0	2.22287	2.1908	PARP1
	outflow tract septum morphogenesis (GO:0003148)	44218	0.373225	0.641021	0	0	2.22287	2.1908	ZFPM2
	nuclear transport (GO:0051169)	44218	0.373225	0.641021	0	0	2.22287	2.1908	AAAS
	negative regulation of response to endoplasmic reticulum stress (GO:1903573)	44218	0.373225	0.641021	0	0	2.22287	2.1908	RACK1
	negative regulation of cell cycle G1/S phase transition (GO:1902807)	44218	0.373225	0.641021	0	0	2.22287	2.1908	CDK2AP2
	regulation of transcription from RNA polymerase III promoter (GO:0006359)	44218	0.373225	0.641021	0	0	2.22287	2.1908	AKR1B1
	positive regulation of interleukin-10 production (GO:0032733)	44218	0.373225	0.641021	0	0	2.22287	2.1908	HMGB1
	positive regulation of erythrocyte differentiation (GO:0045648)	44218	0.373225	0.641021	0	0	2.22287	2.1908	FAM210B
	triglyceride catabolic process (GO:0019433)	44218	0.373225	0.641021	0	0	2.22287	2.1908	FABP3
	rRNA modification (GO:0000154)	44218	0.373225	0.641021	0	0	2.22287	2.1908	NOP10
	urogenital system development (GO:0001655)	44218	0.373225	0.641021	0	0	2.22287	2.1908	AKR1B1
	C21-steroid hormone metabolic process (GO:0008207)	44218	0.373225	0.641021	0	0	2.22287	2.1908	AKR1B1
	positive regulation of RNA splicing (GO:0033120)	44218	0.373225	0.641021	0	0	2.22287	2.1908	PRDX6
	negative regulation of lyase activity (GO:0051350)	44218	0.373225	0.641021	0	0	2.22287	2.1908	GNAI3
	regulation of monocyte chemotaxis (GO:0090025)	44218	0.373225	0.641021	0	0	2.22287	2.1908	HMGB1
	NLS-bearing protein import into nucleus (GO:0006607)	44218	0.373225	0.641021	0	0	2.22287	2.1908	IPO5
	peptide metabolic process (GO:0006518)	3/104	0.373625	0.641077	0	0	1.38749	1.36599	EEF1G;GPX1;RNPEPL1
	positive regulation of type I interferon production (GO:0032481)	22678	0.375171	0.641207	0	0	1.55662	1.52607	XRCC5;POLR3K
	negative regulation of G2/M transition of mitotic cell cycle (GO:0010972)	22678	0.375171	0.641207	0	0	1.55662	1.52607	RPS27A;UBA52
	cellular amide metabolic process (GO:0043603)	22678	0.375171	0.641207	0	0	1.55662	1.52607	BTD;PCCB
	stress-activated MAPK cascade (GO:0051403)	22678	0.375171	0.641207	0	0	1.55662	1.52607	RPS27A;UBA52
	G1/S transition of mitotic cell cycle (GO:0000082)	3/105	0.379333	0.643422	0	0	1.37382	1.3317	DHFR;MCM7;EIF4EBP1
	regulation of G2/M transition of mitotic cell cycle (GO:0010389)	4/149	0.382032	0.643422	0	0	1.28879	1.24014	TUBA1A;DCTN2;RPS27A;UBA52
	synapse assembly (GO:0007416)	23043	0.382676	0.643422	0	0	1.53102	1.47065	CDK5;DNER
	negative regulation of protein modification process (GO:0031400)	23043	0.382676	0.643422	0	0	1.53102	1.47065	CRTAP;DNAJC10
	oligosaccharide metabolic process (GO:0009311)	23043	0.382676	0.643422	0	0	1.53102	1.47065	FUT8;ST3GAL2
	iron ion homeostasis (GO:0055072)	23043	0.382676	0.643422	0	0	1.53102	1.47065	RPS27A;UBA52
	regulation of viral genome replication (GO:0045069)	23043	0.382676	0.643422	0	0	1.53102	1.47065	PPIA;PPID
	negative regulation of neuron apoptotic process (GO:0043524)	23043	0.382676	0.643422	0	0	1.53102	1.47065	MSH2;NONO
	cellular response to tumor necrosis factor (GO:0071356)	5/194	0.385812	0.643422	0	0	1.23612	1.17729	TMSB4X;RPS3;RPS27A;UBA52;CARD14
	exogenous drug catabolic process (GO:0042738)	44219	0.386401	0.643422	0	0	2.12172	2.0175	NUDT15
	cholesterol efflux (GO:0033344)	44219	0.386401	0.643422	0	0	2.12172	2.0175	APOM
	microtubule polymerization or depolymerization (GO:0031109)	44219	0.386401	0.643422	0	0	2.12172	2.0175	STMN1
	positive regulation of mRNA catabolic process (GO:0061014)	44219	0.386401	0.643422	0	0	2.12172	2.0175	TOB1
	positive regulation of ATP metabolic process (GO:1903580)	44219	0.386401	0.643422	0	0	2.12172	2.0175	TMSB4X
	cellular response to ammonium ion (GO:0071242)	44219	0.386401	0.643422	0	0	2.12172	2.0175	CASP6
	apoptotic nuclear changes (GO:0030262)	44219	0.386401	0.643422	0	0	2.12172	2.0175	HMGB1
	regulation of interleukin-8 secretion (GO:2000482)	44219	0.386401	0.643422	0	0	2.12172	2.0175	TMSB4X
	folic acid-containing compound metabolic process (GO:0006760)	44219	0.386401	0.643422	0	0	2.12172	2.0175	DHFR
	regulation of dendritic spine morphogenesis (GO:0061001)	44219	0.386401	0.643422	0	0	2.12172	2.0175	CDK5
	negative regulation of axonogenesis (GO:0050771)	44219	0.386401	0.643422	0	0	2.12172	2.0175	RTN4
	positive regulation of ion transmembrane transporter activity (GO:0032414)	44219	0.386401	0.643422	0	0	2.12172	2.0175	TMSB4X
	cellular response to amyloid-beta (GO:1904646)	44219	0.386401	0.643422	0	0	2.12172	2.0175	CDK5
	positive regulation of monooxygenase activity (GO:0032770)	44219	0.386401	0.643422	0	0	2.12172	2.0175	DHFR
	regulation of cell size (GO:0008361)	44219	0.386401	0.643422	0	0	2.12172	2.0175	PRR16
	regulation of androgen receptor signaling pathway (GO:0060765)	44219	0.386401	0.643422	0	0	2.12172	2.0175	DAB2
	negative regulation of axon extension (GO:0030517)	44219	0.386401	0.643422	0	0	2.12172	2.0175	RTN4
	negative regulation of cell differentiation (GO:0045596)	4/150	0.38679	0.643422	0	0	1.2799	1.21574	PDCD4;SINHCAF;ZFPM2;SMAD7
	cellular response to interleukin-1 (GO:0071347)	4/150	0.38679	0.643422	0	0	1.2799	1.21574	USP10;RPS27A;UBA52;MAP2K6
	NADH dehydrogenase complex assembly (GO:0010257)	23408	0.390142	0.644424	0	0	1.50625	1.41775	NDUFB10;NDUFV3
	mitochondrial respiratory chain complex I biogenesis (GO:0097031)	23408	0.390142	0.644424	0	0	1.50625	1.41775	NDUFB10;NDUFV3
	mitochondrial respiratory chain complex I assembly (GO:0032981)	23408	0.390142	0.644424	0	0	1.50625	1.41775	NDUFB10;NDUFV3
	glycerophospholipid metabolic process (GO:0006650)	23408	0.390142	0.644424	0	0	1.50625	1.41775	PGP;PRDX6
	glucose metabolic process (GO:0006006)	23408	0.390142	0.644424	0	0	1.50625	1.41775	SLC25A1;AKR1A1
	positive regulation of cell adhesion (GO:0045785)	23408	0.390142	0.644424	0	0	1.50625	1.41775	CCR7;SMAD7
	mitochondrial translation (GO:0032543)	3/107	0.390717	0.644424	0	0	1.34726	1.26612	MRPS34;GATC;MRRF
	regulation of response to external stimulus (GO:0032101)	3/107	0.390717	0.644424	0	0	1.34726	1.26612	STK24;TMSB4X;CXCR4
	cellular response to starvation (GO:0009267)	3/107	0.390717	0.644424	0	0	1.34726	1.26612	SEH1L;STK24;DAPL1
	DNA-templated transcription, elongation (GO:0006354)	3/108	0.396389	0.645168	0	0	1.33436	1.23476	EAF2;TCEA1;TAF5
	monocarboxylic acid metabolic process (GO:0032787)	3/108	0.396389	0.645168	0	0	1.33436	1.23476	FA2H;BTD;PCCB
	glycolipid metabolic process (GO:0006664)	23774	0.397568	0.645168	0	0	1.48227	1.36723	ESYT1;ST3GAL2
	regulation of cell division (GO:0051302)	23774	0.397568	0.645168	0	0	1.48227	1.36723	RACK1;CDK2AP2
	regulation of nucleic acid-templated transcription (GO:1903506)	14/607	0.398382	0.645168	0	0	1.10409	1.01614	ZNF395;ZNF140;MAGED1;NONO;HMGB3;ZNF22;HMGB1;ZNF35;RPL6;APBB2;ZNF358;APBB1;SSBP2;ZNF420
	positive regulation of neutrophil chemotaxis (GO:0090023)	44220	0.399302	0.645168	0	0	2.02937	1.86303	CCR7
	positive regulation of immune effector process (GO:0002699)	44220	0.399302	0.645168	0	0	2.02937	1.86303	RPS19
	negative regulation of protein localization to membrane (GO:1905476)	44220	0.399302	0.645168	0	0	2.02937	1.86303	DAB2
	Golgi to plasma membrane protein transport (GO:0043001)	44220	0.399302	0.645168	0	0	2.02937	1.86303	GOLPH3L
	positive regulation of purine nucleotide biosynthetic process (GO:1900373)	44220	0.399302	0.645168	0	0	2.02937	1.86303	TMSB4X
	receptor clustering (GO:0043113)	44220	0.399302	0.645168	0	0	2.02937	1.86303	PIGR
	negative regulation of G1/S transition of mitotic cell cycle (GO:2000134)	44220	0.399302	0.645168	0	0	2.02937	1.86303	CDK2AP2
	negative regulation of developmental growth (GO:0048640)	44220	0.399302	0.645168	0	0	2.02937	1.86303	RTN4
	negative regulation of sequestering of calcium ion (GO:0051283)	44220	0.399302	0.645168	0	0	2.02937	1.86303	CCR7
	drug catabolic process (GO:0042737)	44220	0.399302	0.645168	0	0	2.02937	1.86303	NUDT15
	intrinsic apoptotic signaling pathway in response to endoplasmic reticulum stress (GO:0070059)	44220	0.399302	0.645168	0	0	2.02937	1.86303	DNAJC10
	negative regulation of cyclin-dependent protein serine/threonine kinase activity (GO:0045736)	44220	0.399302	0.645168	0	0	2.02937	1.86303	IPO5
	regulation of chemotaxis (GO:0050920)	44220	0.399302	0.645168	0	0	2.02937	1.86303	CXCR4
	cilium-dependent cell motility (GO:0060285)	44220	0.399302	0.645168	0	0	2.02937	1.86303	DNAH7
	mucosal immune response (GO:0002385)	44220	0.399302	0.645168	0	0	2.02937	1.86303	RPL39
	negative regulation of proteasomal ubiquitin-dependent protein catabolic process (GO:0032435)	44220	0.399302	0.645168	0	0	2.02937	1.86303	RPL11
	negative regulation of intrinsic apoptotic signaling pathway in response to DNA damage (GO:1902230)	44220	0.399302	0.645168	0	0	2.02937	1.86303	MIF
	regulation of Wnt signaling pathway (GO:0030111)	3/109	0.402047	0.647569	0	0	1.3217	1.20432	NXN;FRZB;RACK1
	purine ribonucleotide metabolic process (GO:0009150)	24139	0.404952	0.647569	0	0	1.45903	1.31895	GNAI3;ACAT1
	JNK cascade (GO:0007254)	24139	0.404952	0.647569	0	0	1.45903	1.31895	RPS27A;UBA52
	positive regulation of cellular protein localization (GO:1903829)	24139	0.404952	0.647569	0	0	1.45903	1.31895	GPD1L;RTN4
	regulation of telomere maintenance (GO:0032204)	44221	0.411932	0.647569	0	0	1.94471	1.72476	XRCC5
	positive regulation of phosphatidylinositol 3-kinase activity (GO:0043552)	44221	0.411932	0.647569	0	0	1.94471	1.72476	CCR7
	protein import into nucleus, translocation (GO:0000060)	44221	0.411932	0.647569	0	0	1.94471	1.72476	IPO5
	glial cell differentiation (GO:0010001)	44221	0.411932	0.647569	0	0	1.94471	1.72476	CDK5
	neutral amino acid transport (GO:0015804)	44221	0.411932	0.647569	0	0	1.94471	1.72476	SLC6A17
	peptide catabolic process (GO:0043171)	44221	0.411932	0.647569	0	0	1.94471	1.72476	RNPEPL1
	prostaglandin metabolic process (GO:0006693)	44221	0.411932	0.647569	0	0	1.94471	1.72476	MIF
	in utero embryonic development (GO:0001701)	44221	0.411932	0.647569	0	0	1.94471	1.72476	FUT8
	response to amyloid-beta (GO:1904645)	44221	0.411932	0.647569	0	0	1.94471	1.72476	CDK5
	chondroitin sulfate proteoglycan biosynthetic process (GO:0050650)	44221	0.411932	0.647569	0	0	1.94471	1.72476	CHPF
	regulation of interleukin-10 production (GO:0032653)	44221	0.411932	0.647569	0	0	1.94471	1.72476	HMGB1
	regulation of DNA damage response, signal transduction by p53 class mediator (GO:0043516)	44221	0.411932	0.647569	0	0	1.94471	1.72476	MIF
	positive regulation of filopodium assembly (GO:0051491)	44221	0.411932	0.647569	0	0	1.94471	1.72476	CCR7
	regulation of glucose metabolic process (GO:0010906)	44221	0.411932	0.647569	0	0	1.94471	1.72476	SDHAF3
	cellular response to epidermal growth factor stimulus (GO:0071364)	44221	0.411932	0.647569	0	0	1.94471	1.72476	EEF1A1
	regulation of apoptotic signaling pathway (GO:2001233)	44221	0.411932	0.647569	0	0	1.94471	1.72476	RPS3
	long-chain fatty acid transport (GO:0015909)	44221	0.411932	0.647569	0	0	1.94471	1.72476	FABP3
	positive regulation of neutrophil migration (GO:1902624)	44221	0.411932	0.647569	0	0	1.94471	1.72476	CCR7
	negative regulation of epithelial to mesenchymal transition (GO:0010719)	44221	0.411932	0.647569	0	0	1.94471	1.72476	SMAD7
	protein depolymerization (GO:0051261)	44221	0.411932	0.647569	0	0	1.94471	1.72476	STMN1
	negative regulation of locomotion (GO:0040013)	44221	0.411932	0.647569	0	0	1.94471	1.72476	SPINT2
	peptidyl-tyrosine dephosphorylation (GO:0035335)	44221	0.411932	0.647569	0	0	1.94471	1.72476	PGP
	regulation of cellular protein localization (GO:1903827)	44221	0.411932	0.647569	0	0	1.94471	1.72476	PARP1
	L-amino acid transport (GO:0015807)	44221	0.411932	0.647569	0	0	1.94471	1.72476	SLC6A17
	signal transduction in response to DNA damage (GO:0042770)	44221	0.411932	0.647569	0	0	1.94471	1.72476	USP10
	regulation of protein import into nucleus (GO:0042306)	44221	0.411932	0.647569	0	0	1.94471	1.72476	IPO5
	regulation of gene silencing by miRNA (GO:0060964)	24504	0.412292	0.647569	0	0	1.43651	1.27278	SEH1L;AAAS
	positive regulation of ERK1 and ERK2 cascade (GO:0070374)	5/201	0.414901	0.651081	0	0	1.19154	1.04822	DDT;CCR7;MIF;HMGB1;MET
	positive regulation of multicellular organismal process (GO:0051240)	5/202	0.419042	0.656074	0	0	1.18543	1.03107	SMAD2;DAB2;RPS19;PPIB;RTN4
	negative regulation of cysteine-type endopeptidase activity involved in apoptotic process (GO:0043154)	24869	0.419587	0.656074	0	0	1.41467	1.22862	GPX1;SIAH2
	protein sumoylation (GO:0016925)	24869	0.419587	0.656074	0	0	1.41467	1.22862	SEH1L;AAAS
	positive regulation of T cell activation (GO:0050870)	24869	0.419587	0.656074	0	0	1.41467	1.22862	CCR7;CD276
	apoptotic cell clearance (GO:0043277)	44222	0.424296	0.656381	0	0	1.86683	1.60047	HMGB1
	response to growth factor (GO:0070848)	44222	0.424296	0.656381	0	0	1.86683	1.60047	RACK1
	positive regulation of granulocyte chemotaxis (GO:0071624)	44222	0.424296	0.656381	0	0	1.86683	1.60047	CCR7
	response to ketone (GO:1901654)	44222	0.424296	0.656381	0	0	1.86683	1.60047	CCR7
	regulation of supramolecular fiber organization (GO:1902903)	44222	0.424296	0.656381	0	0	1.86683	1.60047	GPX1
	positive regulation of cAMP metabolic process (GO:0030816)	44222	0.424296	0.656381	0	0	1.86683	1.60047	RACK1
	regulation of transcription involved in G1/S transition of mitotic cell cycle (GO:0000083)	44222	0.424296	0.656381	0	0	1.86683	1.60047	DHFR
	regulation of microtubule-based process (GO:0032886)	44222	0.424296	0.656381	0	0	1.86683	1.60047	CDK2AP2
	GPI anchor metabolic process (GO:0006505)	44222	0.424296	0.656381	0	0	1.86683	1.60047	DPM3
	regulation of T cell receptor signaling pathway (GO:0050856)	44222	0.424296	0.656381	0	0	1.86683	1.60047	RPS3
	RNA biosynthetic process (GO:0032774)	44222	0.424296	0.656381	0	0	1.86683	1.60047	TAF5
	negative regulation of telomere maintenance via telomere lengthening (GO:1904357)	44222	0.424296	0.656381	0	0	1.86683	1.60047	PARP1
	negative regulation of cell cycle G2/M phase transition (GO:1902750)	25235	0.426835	0.659723	0	0	1.39349	1.18636	RPS27A;UBA52
	regulation of Notch signaling pathway (GO:0008593)	25600	0.434036	0.665084	0	0	1.37292	1.14588	RPS27A;UBA52
	phospholipid metabolic process (GO:0006644)	25600	0.434036	0.665084	0	0	1.37292	1.14588	PGP;PLPP1
	snRNA transcription (GO:0009301)	25600	0.434036	0.665084	0	0	1.37292	1.14588	INTS13;TAF5
	snRNA transcription from RNA polymerase II promoter (GO:0042795)	25600	0.434036	0.665084	0	0	1.37292	1.14588	INTS13;TAF5
	peptidyl-lysine modification (GO:0018205)	3/115	0.435649	0.665084	0	0	1.25051	1.03908	LIPT2;SEH1L;AAAS
	telomere maintenance via telomere lengthening (GO:0010833)	44223	0.436402	0.665084	0	0	1.79493	1.48834	NOP10
	positive regulation of lipid kinase activity (GO:0090218)	44223	0.436402	0.665084	0	0	1.79493	1.48834	CCR7
	peptidyl-glutamic acid modification (GO:0018200)	44223	0.436402	0.665084	0	0	1.79493	1.48834	TTLL1
	negative regulation of microtubule polymerization or depolymerization (GO:0031111)	44223	0.436402	0.665084	0	0	1.79493	1.48834	STMN1
	regulation of double-strand break repair via homologous recombination (GO:0010569)	44223	0.436402	0.665084	0	0	1.79493	1.48834	MAGEF1
	transcription from RNA polymerase III promoter (GO:0006383)	44223	0.436402	0.665084	0	0	1.79493	1.48834	POLR3K
	release of sequestered calcium ion into cytosol (GO:0051209)	44223	0.436402	0.665084	0	0	1.79493	1.48834	CCR7
	regulation of blood vessel diameter (GO:0097746)	44223	0.436402	0.665084	0	0	1.79493	1.48834	EPHX2
	protein localization to chromosome (GO:0034502)	44223	0.436402	0.665084	0	0	1.79493	1.48834	XRCC5
	regulation of protein localization to cell surface (GO:2000008)	44223	0.436402	0.665084	0	0	1.79493	1.48834	GPD1L
	cellular response to glucose stimulus (GO:0071333)	44223	0.436402	0.665084	0	0	1.79493	1.48834	RACK1
	recombinational repair (GO:0000725)	25965	0.441188	0.666326	0	0	1.35296	1.1071	PARP1;NSMCE1
	negative regulation of ubiquitin-protein ligase activity involved in mitotic cell cycle (GO:0051436)	25965	0.441188	0.666326	0	0	1.35296	1.1071	RPS27A;UBA52
	positive regulation of lymphocyte proliferation (GO:0050671)	25965	0.441188	0.666326	0	0	1.35296	1.1071	MIF;CD276
	histone acetylation (GO:0016573)	25965	0.441188	0.666326	0	0	1.35296	1.1071	HAT1;APBB1
	defense response to Gram-negative bacterium (GO:0050829)	25965	0.441188	0.666326	0	0	1.35296	1.1071	RPL30;RPS19
	regulation of protein kinase B signaling (GO:0051896)	4/163	0.448002	0.666326	0	0	1.17447	0.943049	RACK1;CCR7;MET;RTN4
	T cell receptor signaling pathway (GO:0050852)	4/163	0.448002	0.666326	0	0	1.17447	0.943049	RPS27A;UBA52;SKAP1;CD276
	negative regulation of endocytosis (GO:0045806)	44224	0.448253	0.666326	0	0	1.72837	1.38683	RACK1
	neuron projection extension (GO:1990138)	44224	0.448253	0.666326	0	0	1.72837	1.38683	CDK5
	regulation of TORC1 signaling (GO:1903432)	44224	0.448253	0.666326	0	0	1.72837	1.38683	SEH1L
	negative regulation of intracellular steroid hormone receptor signaling pathway (GO:0033144)	44224	0.448253	0.666326	0	0	1.72837	1.38683	DAB2
	cellular response to hydrogen peroxide (GO:0070301)	44224	0.448253	0.666326	0	0	1.72837	1.38683	RPS3
	negative regulation of proteasomal protein catabolic process (GO:1901799)	44224	0.448253	0.666326	0	0	1.72837	1.38683	RPL11
	protein K11-linked ubiquitination (GO:0070979)	44224	0.448253	0.666326	0	0	1.72837	1.38683	UBE2E3
	negative regulation of JNK cascade (GO:0046329)	44224	0.448253	0.666326	0	0	1.72837	1.38683	PDCD4
	production of miRNAs involved in gene silencing by miRNA (GO:0035196)	44224	0.448253	0.666326	0	0	1.72837	1.38683	SMAD2
	dopamine receptor signaling pathway (GO:0007212)	44224	0.448253	0.666326	0	0	1.72837	1.38683	GNAI3
	regulation of defense response to virus by virus (GO:0050690)	44224	0.448253	0.666326	0	0	1.72837	1.38683	AP1S2
	positive regulation of lipid biosynthetic process (GO:0046889)	44224	0.448253	0.666326	0	0	1.72837	1.38683	FABP3
	regulation of adenylate cyclase activity (GO:0045761)	44224	0.448253	0.666326	0	0	1.72837	1.38683	GNAI3
	regulation of cell morphogenesis (GO:0022604)	44224	0.448253	0.666326	0	0	1.72837	1.38683	ZMYM4
	protein export from nucleus (GO:0006611)	44224	0.448253	0.666326	0	0	1.72837	1.38683	ANKLE1
	positive regulation of fibroblast proliferation (GO:0048146)	44224	0.448253	0.666326	0	0	1.72837	1.38683	MIF
	glycoprotein biosynthetic process (GO:0009101)	26330	0.448291	0.666326	0	0	1.33356	1.06993	DAD1;ST3GAL2
	negative regulation of cysteine-type endopeptidase activity (GO:2000117)	26330	0.448291	0.666326	0	0	1.33356	1.06993	GPX1;SIAH2
	SCF-dependent proteasomal ubiquitin-dependent protein catabolic process (GO:0031146)	26330	0.448291	0.666326	0	0	1.33356	1.06993	RPS27A;UBA52
	regulation of fat cell differentiation (GO:0045598)	26330	0.448291	0.666326	0	0	1.33356	1.06993	FRZB;ZFPM2
	regulation of ubiquitin-protein ligase activity involved in mitotic cell cycle (GO:0051439)	26330	0.448291	0.666326	0	0	1.33356	1.06993	RPS27A;UBA52
	negative regulation of cell cycle (GO:0045786)	26330	0.448291	0.666326	0	0	1.33356	1.06993	PDCD4;IPO5
	positive regulation of cytokine secretion (GO:0050715)	26696	0.455342	0.674327	0	0	1.31471	1.03429	HMGB1;MIF
	regulation of mitotic cell cycle (GO:0007346)	4/165	0.457266	0.674327	0	0	1.15976	0.907499	INTS13;STK24;EIF4EBP1;MAP2K6
	RNA export from nucleus (GO:0006405)	3/119	0.457656	0.674327	0	0	1.20714	0.943549	SEH1L;RPSA;AAAS
	very long-chain fatty acid metabolic process (GO:0000038)	44225	0.459856	0.674327	0	0	1.66655	1.29465	HACD4
	synaptic vesicle endocytosis (GO:0048488)	44225	0.459856	0.674327	0	0	1.66655	1.29465	CDK5
	keratan sulfate biosynthetic process (GO:0018146)	44225	0.459856	0.674327	0	0	1.66655	1.29465	ST3GAL2
	superoxide metabolic process (GO:0006801)	44225	0.459856	0.674327	0	0	1.66655	1.29465	PRDX2
	cardiac muscle cell action potential (GO:0086001)	44225	0.459856	0.674327	0	0	1.66655	1.29465	SCN4B
	positive regulation of myeloid cell differentiation (GO:0045639)	44225	0.459856	0.674327	0	0	1.66655	1.29465	FAM210B
	regulation of embryonic development (GO:0045995)	44225	0.459856	0.674327	0	0	1.66655	1.29465	RNF207
	regulation of neutrophil chemotaxis (GO:0090022)	44225	0.459856	0.674327	0	0	1.66655	1.29465	CCR7
	positive regulation of interleukin-1 secretion (GO:0050716)	44225	0.459856	0.674327	0	0	1.66655	1.29465	HMGB1
	lysosome localization (GO:0032418)	44225	0.459856	0.674327	0	0	1.66655	1.29465	BORCS5
	synaptic vesicle recycling (GO:0036465)	44225	0.459856	0.674327	0	0	1.66655	1.29465	CDK5
	semaphorin-plexin signaling pathway (GO:0071526)	44225	0.459856	0.674327	0	0	1.66655	1.29465	MET
	carbohydrate derivative biosynthetic process (GO:1901137)	44225	0.459856	0.674327	0	0	1.66655	1.29465	ST3GAL2
	positive regulation of defense response (GO:0031349)	27061	0.462341	0.677401	0	0	1.29638	1.0001	DDT;PDCD4
	macromolecular complex assembly (GO:0065003)	3/120	0.463102	0.677947	0	0	1.19677	0.92128	ST13;CAPG;PPID
	mitochondrion organization (GO:0007005)	4/167	0.466478	0.680125	0	0	1.14541	0.873426	AGTPBP1;PARP1;BIK;SLC25A6
	negative regulation of cell migration (GO:0030336)	3/121	0.468524	0.680125	0	0	1.18656	0.899614	STK24;SINHCAF;SMAD7
	regulation of cell differentiation (GO:0045595)	3/121	0.468524	0.680125	0	0	1.18656	0.899614	AKR1B1;SINHCAF;SMAD7
	gland development (GO:0048732)	27426	0.469287	0.680125	0	0	1.27856	0.967284	AKR1B1;MET
	regulation of actin cytoskeleton reorganization (GO:2000249)	44226	0.471216	0.680125	0	0	1.609	1.21068	CDK5
	regulation of protein insertion into mitochondrial membrane involved in apoptotic signaling pathway (GO:1900739)	44226	0.471216	0.680125	0	0	1.609	1.21068	BMF
	replication fork processing (GO:0031297)	44226	0.471216	0.680125	0	0	1.609	1.21068	SETMAR
	acylglycerol catabolic process (GO:0046464)	44226	0.471216	0.680125	0	0	1.609	1.21068	FABP3
	negative regulation of transferase activity (GO:0051348)	44226	0.471216	0.680125	0	0	1.609	1.21068	SMAD7
	negative regulation of secretion by cell (GO:1903531)	44226	0.471216	0.680125	0	0	1.609	1.21068	SERGEF
	regulation of cation transmembrane transport (GO:1904062)	44226	0.471216	0.680125	0	0	1.609	1.21068	DPP6
	artery morphogenesis (GO:0048844)	44226	0.471216	0.680125	0	0	1.609	1.21068	SMAD7
	positive regulation of protein insertion into mitochondrial membrane involved in apoptotic signaling pathway (GO:1900740)	44226	0.471216	0.680125	0	0	1.609	1.21068	BMF
	response to estradiol (GO:0032355)	44226	0.471216	0.680125	0	0	1.609	1.21068	FAM210B
	positive regulation of B cell proliferation (GO:0030890)	44226	0.471216	0.680125	0	0	1.609	1.21068	MIF
	negative regulation of cell morphogenesis involved in differentiation (GO:0010771)	44226	0.471216	0.680125	0	0	1.609	1.21068	RTN4
	chondroitin sulfate metabolic process (GO:0030204)	44226	0.471216	0.680125	0	0	1.609	1.21068	CHPF
	positive regulation of sequence-specific DNA binding transcription factor activity (GO:0051091)	5/215	0.472285	0.681106	0	0	1.1113	0.833668	RPS3;AKR1B1;RPS27A;UBA52;CARD14
	transcription, DNA-templated (GO:0006351)	8/356	0.473186	0.681841	0	0	1.07309	0.80296	TSC22D1;PARP1;EAF2;AKR1B1;TCEA1;TAF5;ILF2;POLR3K
	double-strand break repair via homologous recombination (GO:0000724)	27791	0.476179	0.683895	0	0	1.26122	0.935775	PARP1;NSMCE1
	regulation of hematopoietic stem cell differentiation (GO:1902036)	27791	0.476179	0.683895	0	0	1.26122	0.935775	RPS27A;UBA52
	nucleic acid-templated transcription (GO:0097659)	27791	0.476179	0.683895	0	0	1.26122	0.935775	AKR1B1;ILF2
	positive regulation of ubiquitin-protein ligase activity involved in regulation of mitotic cell cycle transition (GO:0051437)	27791	0.476179	0.683895	0	0	1.26122	0.935775	RPS27A;UBA52
	regulation of dendritic spine development (GO:0060998)	44227	0.482337	0.686372	0	0	1.55529	1.13398	CDK5
	negative regulation of cell-cell adhesion (GO:0022408)	44227	0.482337	0.686372	0	0	1.55529	1.13398	SPINT2
	positive regulation of ubiquitin-protein transferase activity (GO:0051443)	44227	0.482337	0.686372	0	0	1.55529	1.13398	RPS2
	negative regulation of blood vessel endothelial cell migration (GO:0043537)	44227	0.482337	0.686372	0	0	1.55529	1.13398	HMGB1
	alpha-amino acid metabolic process (GO:1901605)	44227	0.482337	0.686372	0	0	1.55529	1.13398	KMO
	anterograde axonal transport (GO:0008089)	44227	0.482337	0.686372	0	0	1.55529	1.13398	AP3M2
	negative regulation of extrinsic apoptotic signaling pathway via death domain receptors (GO:1902042)	44227	0.482337	0.686372	0	0	1.55529	1.13398	GPX1
	regulation of cytokine secretion (GO:0050707)	44227	0.482337	0.686372	0	0	1.55529	1.13398	MIF
	liver development (GO:0001889)	44227	0.482337	0.686372	0	0	1.55529	1.13398	MET
	vesicle-mediated transport to the plasma membrane (GO:0098876)	44227	0.482337	0.686372	0	0	1.55529	1.13398	VPS26A
	response to ionizing radiation (GO:0010212)	28157	0.483017	0.686372	0	0	1.24434	0.90551	MSH2;INIP
	positive regulation of cytoskeleton organization (GO:0051495)	28157	0.483017	0.686372	0	0	1.24434	0.90551	CDK5;CCR7
	regulation of hematopoietic progenitor cell differentiation (GO:1901532)	28157	0.483017	0.686372	0	0	1.24434	0.90551	RPS27A;UBA52
	platelet degranulation (GO:0002576)	3/124	0.48464	0.687	0	0	1.15697	0.838046	CYB5R1;TMSB4X;TAGLN2
	organic anion transport (GO:0015711)	3/124	0.48464	0.687	0	0	1.15697	0.838046	CYB5R1;SLC22A15;SLCO5A1
	negative regulation of macromolecule metabolic process (GO:0010605)	3/124	0.48464	0.687	0	0	1.15697	0.838046	RACK1;CNPY2;MIF
	fibroblast growth factor receptor signaling pathway (GO:0008543)	28522	0.489799	0.690198	0	0	1.2279	0.876428	RPS27A;UBA52
	regulation of transcription from RNA polymerase II promoter in response to hypoxia (GO:0061418)	28522	0.489799	0.690198	0	0	1.2279	0.876428	RPS27A;UBA52
	protein dephosphorylation (GO:0006470)	3/125	0.48996	0.690198	0	0	1.14742	0.818607	PPP1CC;PGP;PPEF2
	cellular response to amino acid stimulus (GO:0071230)	11689	0.493225	0.690198	0	0	1.50504	1.06375	IPO5
	regulation of glutamate receptor signaling pathway (GO:1900449)	11689	0.493225	0.690198	0	0	1.50504	1.06375	CAPN1
	cellular response to glucagon stimulus (GO:0071377)	11689	0.493225	0.690198	0	0	1.50504	1.06375	GNG5
	central nervous system neuron differentiation (GO:0021953)	11689	0.493225	0.690198	0	0	1.50504	1.06375	AGTPBP1
	oxoacid metabolic process (GO:0043436)	11689	0.493225	0.690198	0	0	1.50504	1.06375	MIF
	protein trimerization (GO:0070206)	11689	0.493225	0.690198	0	0	1.50504	1.06375	MIF
	negative regulation of BMP signaling pathway (GO:0030514)	11689	0.493225	0.690198	0	0	1.50504	1.06375	SMAD7
	regulation of potassium ion transmembrane transport (GO:1901379)	11689	0.493225	0.690198	0	0	1.50504	1.06375	DPP6
	GPI anchor biosynthetic process (GO:0006506)	11689	0.493225	0.690198	0	0	1.50504	1.06375	DPM3
	positive regulation of TOR signaling (GO:0032008)	11689	0.493225	0.690198	0	0	1.50504	1.06375	SEH1L
	purine ribonucleoside triphosphate metabolic process (GO:0009205)	11689	0.493225	0.690198	0	0	1.50504	1.06375	GNAI3
	negative regulation of fat cell differentiation (GO:0045599)	11689	0.493225	0.690198	0	0	1.50504	1.06375	ZFPM2
	regulation of erythrocyte differentiation (GO:0045646)	11689	0.493225	0.690198	0	0	1.50504	1.06375	FAM210B
	negative regulation of cell proliferation (GO:0008285)	8/363	0.495066	0.691583	0	0	1.05155	0.739308	FABP3;TES;MAGED1;FRZB;AKR1B1;TOB1;PLPP1;NME1
	positive regulation of cell migration (GO:0030335)	5/221	0.49635	0.691583	0	0	1.0801	0.75658	SUN2;DAB2;TMSB15B;RACK1;RTN4
	anaphase-promoting complex-dependent catabolic process (GO:0031145)	28887	0.496525	0.691583	0	0	1.21189	0.848472	RPS27A;UBA52
	activation of cysteine-type endopeptidase activity involved in apoptotic process (GO:0006919)	28887	0.496525	0.691583	0	0	1.21189	0.848472	FAM162A;RACK1
	steroid biosynthetic process (GO:0006694)	28887	0.496525	0.691583	0	0	1.21189	0.848472	AKR1B1;DHCR7
	regulation of cell migration (GO:0030334)	7/316	0.496592	0.691583	0	0	1.05705	0.739917	SUN2;DAB2;STK24;TMSB15B;RACK1;SINHCAF;SMAD7
	positive regulation of protein kinase B signaling (GO:0051897)	3/127	0.500519	0.69289	0	0	1.1288	0.781254	CCR7;MET;RTN4
	non-canonical Wnt signaling pathway (GO:0035567)	3/127	0.500519	0.69289	0	0	1.1288	0.781254	FRZB;RPS27A;UBA52
	nucleic acid metabolic process (GO:0090304)	29252	0.503195	0.69289	0	0	1.19629	0.821589	ANKLE1;SETMAR
	axonemal dynein complex assembly (GO:0070286)	12055	0.503884	0.69289	0	0	1.45794	0.999282	DNAH7
	positive regulation of cell-cell adhesion (GO:0022409)	12055	0.503884	0.69289	0	0	1.45794	0.999282	SMAD7
	protein acetylation (GO:0006473)	12055	0.503884	0.69289	0	0	1.45794	0.999282	HAT1
	regulation of T cell differentiation (GO:0045580)	12055	0.503884	0.69289	0	0	1.45794	0.999282	CAMK4
	positive regulation of cell-matrix adhesion (GO:0001954)	12055	0.503884	0.69289	0	0	1.45794	0.999282	CCR7
	intra-Golgi vesicle-mediated transport (GO:0006891)	12055	0.503884	0.69289	0	0	1.45794	0.999282	COPG2
	positive regulation of catalytic activity (GO:0043085)	12055	0.503884	0.69289	0	0	1.45794	0.999282	XRCC5
	carboxylic acid metabolic process (GO:0019752)	12055	0.503884	0.69289	0	0	1.45794	0.999282	MIF
	regulation of phosphatidylinositol 3-kinase activity (GO:0043551)	12055	0.503884	0.69289	0	0	1.45794	0.999282	CCR7
	positive regulation of nucleocytoplasmic transport (GO:0046824)	12055	0.503884	0.69289	0	0	1.45794	0.999282	IPO5
	positive regulation of locomotion (GO:0040017)	12055	0.503884	0.69289	0	0	1.45794	0.999282	CCR7
	cellular glucose homeostasis (GO:0001678)	12055	0.503884	0.69289	0	0	1.45794	0.999282	RACK1
	regulation of neurotransmitter receptor activity (GO:0099601)	12055	0.503884	0.69289	0	0	1.45794	0.999282	CAPN1
	Golgi vesicle transport (GO:0048193)	6/271	0.505511	0.694371	0	0	1.05633	0.720614	DCTN2;TRAPPC5;GOLPH3L;COPG2;KIF3C;ACTR10
	regulation of mRNA stability (GO:0043488)	3/128	0.505757	0.694371	0	0	1.11971	0.763307	RPS27A;UBA52;ZC3H14
	negative regulation of cell death (GO:0060548)	29618	0.509807	0.697891	0	0	1.18109	0.795729	CDK5;NPAS2
	epithelial tube morphogenesis (GO:0060562)	12420	0.51432	0.697891	0	0	1.41368	0.939973	MET
	embryonic limb morphogenesis (GO:0030326)	12420	0.51432	0.697891	0	0	1.41368	0.939973	ZNF358
	apoptotic mitochondrial changes (GO:0008637)	12420	0.51432	0.697891	0	0	1.41368	0.939973	BIK
	keratan sulfate metabolic process (GO:0042339)	12420	0.51432	0.697891	0	0	1.41368	0.939973	ST3GAL2
	response to amino acid (GO:0043200)	12420	0.51432	0.697891	0	0	1.41368	0.939973	IPO5
	bone development (GO:0060348)	12420	0.51432	0.697891	0	0	1.41368	0.939973	PPIB
	regulation of alcohol biosynthetic process (GO:1902930)	12420	0.51432	0.697891	0	0	1.41368	0.939973	DHCR7
	regulation of axon extension (GO:0030516)	12420	0.51432	0.697891	0	0	1.41368	0.939973	RTN4
	negative regulation of endothelial cell migration (GO:0010596)	12420	0.51432	0.697891	0	0	1.41368	0.939973	HMGB1
	endoplasmic reticulum organization (GO:0007029)	12420	0.51432	0.697891	0	0	1.41368	0.939973	RTN4
	regulation of interleukin-1 beta secretion (GO:0050706)	12420	0.51432	0.697891	0	0	1.41368	0.939973	CCR7
	response to glucagon (GO:0033762)	12420	0.51432	0.697891	0	0	1.41368	0.939973	GNG5
	anterior/posterior pattern specification (GO:0009952)	12420	0.51432	0.697891	0	0	1.41368	0.939973	SMAD2
	cellular macromolecular complex assembly (GO:0034622)	12420	0.51432	0.697891	0	0	1.41368	0.939973	RPL38
	cellular response to lipid (GO:0071396)	4/178	0.516043	0.699031	0	0	1.07239	0.709457	FAM210B;PDCD4;AKR1B1;ZNF35
	positive regulation of ubiquitin protein ligase activity (GO:1904668)	29983	0.516361	0.699031	0	0	1.16627	0.770843	RPS27A;UBA52
	positive regulation of transmembrane receptor protein serine/threonine kinase signaling pathway (GO:0090100)	29983	0.516361	0.699031	0	0	1.16627	0.770843	SMAD2;DAB2
	negative regulation of neuron death (GO:1901215)	30348	0.522857	0.703398	0	0	1.15181	0.746888	MSH2;CDK5
	positive regulation of peptidyl-serine phosphorylation (GO:0033138)	30348	0.522857	0.703398	0	0	1.15181	0.746888	DOCK7;MIF
	regulation of heart rate by cardiac conduction (GO:0086091)	12785	0.524536	0.703398	0	0	1.37203	0.885292	SCN4B
	antibacterial humoral response (GO:0019731)	12785	0.524536	0.703398	0	0	1.37203	0.885292	RPL39
	negative regulation of protein kinase B signaling (GO:0051898)	12785	0.524536	0.703398	0	0	1.37203	0.885292	RACK1
	regulation of endothelial cell apoptotic process (GO:2000351)	12785	0.524536	0.703398	0	0	1.37203	0.885292	PDCD4
	cholesterol biosynthetic process (GO:0006695)	12785	0.524536	0.703398	0	0	1.37203	0.885292	DHCR7
	carboxylic acid transmembrane transport (GO:1905039)	12785	0.524536	0.703398	0	0	1.37203	0.885292	SLC16A7
	positive regulation of telomerase activity (GO:0051973)	12785	0.524536	0.703398	0	0	1.37203	0.885292	XRCC5
	flagellated sperm motility (GO:0030317)	12785	0.524536	0.703398	0	0	1.37203	0.885292	INTS13
	DNA-dependent DNA replication maintenance of fidelity (GO:0045005)	12785	0.524536	0.703398	0	0	1.37203	0.885292	SETMAR
	sulfur compound catabolic process (GO:0044273)	12785	0.524536	0.703398	0	0	1.37203	0.885292	ACAT1
	ER to Golgi vesicle-mediated transport (GO:0006888)	4/180	0.524828	0.703398	0	0	1.0601	0.683428	DCTN2;TRAPPC5;COPG2;ACTR10
	cellular response to hypoxia (GO:0071456)	3/132	0.526417	0.704987	0	0	1.08477	0.696054	FAM162A;RPS27A;UBA52
	endosomal transport (GO:0016197)	5/229	0.527772	0.706109	0	0	1.04109	0.665352	NSG2;DPY30;VPS26A;RPS27A;UBA52
	activation of GTPase activity (GO:0090630)	30713	0.529295	0.706109	0	0	1.13771	0.72382	DOCK7;CCR7
	protein modification process (GO:0036211)	30713	0.529295	0.706109	0	0	1.13771	0.72382	PARP1;UBA52
	regulation of cell cycle G2/M phase transition (GO:1902749)	30713	0.529295	0.706109	0	0	1.13771	0.72382	TUBA1A;DCTN2
	regulation of transcription from RNA polymerase II promoter (GO:0006357)	31/1478	0.530222	0.706109	0	0	0.99865	0.633603	ZNF395;CSRNP3;RPL10;FHL2;AKR1B1;HMGB1;PCSK6;FSTL1;TOB1;NPAS2;UXT;RPS14;ZMYM4;CAMTA1;APBB1;RPS27A;SMAD2;ZNF140;PARP1;RPL23;EAF2;ETV2;SMAD7;PDCD4;ZFPM2;SSBP2;UBA52;MET;SIM2;SKAP1;PPID
	positive regulation of cytosolic calcium ion concentration (GO:0007204)	3/133	0.531508	0.706109	0	0	1.07637	0.680306	CXCR4;CCR7;HMGB1
	cellular response to organic substance (GO:0071310)	3/133	0.531508	0.706109	0	0	1.07637	0.680306	RACK1;CXCR4;CCR7
	positive regulation of cell proliferation (GO:0008284)	9/424	0.534184	0.706109	0	0	1.01126	0.634073	RPS4X;RPS9;RPS15A;RPL23;AKR1B1;SINHCAF;MIF;CAPN1;NME1
	regulation of potassium ion transport (GO:0043266)	13150	0.534538	0.706109	0	0	1.33277	0.834779	DPP6
	regulation of nitric-oxide synthase activity (GO:0050999)	13150	0.534538	0.706109	0	0	1.33277	0.834779	DHFR
	sodium ion transmembrane transport (GO:0035725)	13150	0.534538	0.706109	0	0	1.33277	0.834779	SCN4B
	regulation of filopodium assembly (GO:0051489)	13150	0.534538	0.706109	0	0	1.33277	0.834779	CCR7
	calcium ion transmembrane import into cytosol (GO:0097553)	13150	0.534538	0.706109	0	0	1.33277	0.834779	CCR7
	plasma membrane organization (GO:0007009)	13150	0.534538	0.706109	0	0	1.33277	0.834779	CXCR4
	vesicle-mediated transport in synapse (GO:0099003)	13150	0.534538	0.706109	0	0	1.33277	0.834779	CDK5
	cardiac muscle contraction (GO:0060048)	13150	0.534538	0.706109	0	0	1.33277	0.834779	SCN4B
	cardiac muscle tissue morphogenesis (GO:0055008)	13150	0.534538	0.706109	0	0	1.33277	0.834779	SMAD7
	axonal transport (GO:0098930)	13150	0.534538	0.706109	0	0	1.33277	0.834779	AP3M2
	mitochondrial ATP synthesis coupled electron transport (GO:0042775)	31079	0.535673	0.707072	0	0	1.12394	0.7016	NDUFB10;NDUFV3
	phosphate-containing compound metabolic process (GO:0006796)	4/183	0.53786	0.709422	0	0	1.04217	0.646308	CDK5;EPHX2;PGP;PLPP1
	cellular response to organic cyclic compound (GO:0071407)	3/135	0.541596	0.712037	0	0	1.05995	0.65	FAM210B;CASP6;AKR1B1
	mitochondrial transport (GO:0006839)	3/135	0.541596	0.712037	0	0	1.05995	0.65	SLC25A1;SLC25A39;SLC25A6
	regulation of mitotic cell cycle phase transition (GO:1901990)	4/184	0.542164	0.712037	0	0	1.03632	0.634424	TUBA1A;DCTN2;RPS27A;UBA52
	sodium-independent organic anion transport (GO:0043252)	13516	0.544331	0.712037	0	0	1.29568	0.788029	SLCO5A1
	base-excision repair (GO:0006284)	13516	0.544331	0.712037	0	0	1.29568	0.788029	UNG
	myelination (GO:0042552)	13516	0.544331	0.712037	0	0	1.29568	0.788029	CXCR4
	positive regulation of mitochondrial outer membrane permeabilization involved in apoptotic signaling pathway (GO:1901030)	13516	0.544331	0.712037	0	0	1.29568	0.788029	BMF
	protein K63-linked ubiquitination (GO:0070534)	13516	0.544331	0.712037	0	0	1.29568	0.788029	UBE2E3
	positive regulation of axonogenesis (GO:0050772)	13516	0.544331	0.712037	0	0	1.29568	0.788029	TUBB2B
	regulation of osteoclast differentiation (GO:0045670)	13516	0.544331	0.712037	0	0	1.29568	0.788029	CAMK4
	response to steroid hormone (GO:0048545)	13516	0.544331	0.712037	0	0	1.29568	0.788029	AKR1B1
	negative regulation of signal transduction (GO:0009968)	6/283	0.547822	0.716067	0	0	1.00994	0.607788	FRZB;NXN;RACK1;RPS27A;UBA52;MET
	calcium ion homeostasis (GO:0055074)	31809	0.54825	0.71609	0	0	1.09738	0.659553	EPHX2;SLC24A5
	positive regulation of transferase activity (GO:0051347)	3/137	0.551558	0.718806	0	0	1.04402	0.621203	XRCC5;RPS2;MET
	regulation of cytosolic calcium ion concentration (GO:0051480)	3/137	0.551558	0.718806	0	0	1.04402	0.621203	CXCR4;CCR7;HMGB1
	positive regulation of neuron death (GO:1901216)	13881	0.553918	0.718806	0	0	1.26059	0.744683	CDK5
	membrane depolarization during action potential (GO:0086010)	13881	0.553918	0.718806	0	0	1.26059	0.744683	SCN4B
	positive regulation of innate immune response (GO:0045089)	13881	0.553918	0.718806	0	0	1.26059	0.744683	RPS19
	retina homeostasis (GO:0001895)	13881	0.553918	0.718806	0	0	1.26059	0.744683	PIGR
	T cell activation (GO:0042110)	32174	0.554449	0.718806	0	0	1.08457	0.639657	CCR7;CD276
	regulation of stem cell differentiation (GO:2000736)	32174	0.554449	0.718806	0	0	1.08457	0.639657	RPS27A;UBA52
	positive regulation of protein complex assembly (GO:0031334)	32174	0.554449	0.718806	0	0	1.08457	0.639657	PARP1;RPS3
	Wnt signaling pathway, planar cell polarity pathway (GO:0060071)	32174	0.554449	0.718806	0	0	1.08457	0.639657	RPS27A;UBA52
	mitochondrial translational termination (GO:0070126)	32540	0.560587	0.720648	0	0	1.07205	0.620469	MRPS34;MRRF
	regulation of establishment of planar polarity (GO:0090175)	32540	0.560587	0.720648	0	0	1.07205	0.620469	RPS27A;UBA52
	regulation of neuron apoptotic process (GO:0043523)	32540	0.560587	0.720648	0	0	1.07205	0.620469	MSH2;CDK5
	cellular response to growth factor stimulus (GO:0071363)	3/139	0.561391	0.720648	0	0	1.02857	0.593829	EEF1A1;RACK1;SMAD7
	regulation of primary metabolic process (GO:0080090)	3/139	0.561391	0.720648	0	0	1.02857	0.593829	FHL2;PLPP1;NPAS2
	signal transduction by p53 class mediator (GO:0072331)	14246	0.563303	0.720648	0	0	1.22736	0.704427	USP10
	regulation of extrinsic apoptotic signaling pathway via death domain receptors (GO:1902041)	14246	0.563303	0.720648	0	0	1.22736	0.704427	GPX1
	regulation of alternative mRNA splicing, via spliceosome (GO:0000381)	14246	0.563303	0.720648	0	0	1.22736	0.704427	ZC3H10
	clathrin-dependent endocytosis (GO:0072583)	14246	0.563303	0.720648	0	0	1.22736	0.704427	CDK5
	purine ribonucleoside monophosphate biosynthetic process (GO:0009168)	14246	0.563303	0.720648	0	0	1.22736	0.704427	PAICS
	purine ribonucleoside monophosphate metabolic process (GO:0009167)	14246	0.563303	0.720648	0	0	1.22736	0.704427	PAICS
	positive regulation of fat cell differentiation (GO:0045600)	14246	0.563303	0.720648	0	0	1.22736	0.704427	FRZB
	regulation of plasma membrane bounded cell projection assembly (GO:0120032)	14246	0.563303	0.720648	0	0	1.22736	0.704427	CCR7
	Golgi to plasma membrane transport (GO:0006893)	14246	0.563303	0.720648	0	0	1.22736	0.704427	GOLPH3L
	DNA replication-independent nucleosome assembly (GO:0006336)	14246	0.563303	0.720648	0	0	1.22736	0.704427	HAT1
	mitotic DNA damage checkpoint (GO:0044773)	14246	0.563303	0.720648	0	0	1.22736	0.704427	MSH2
	acyl-CoA metabolic process (GO:0006637)	14246	0.563303	0.720648	0	0	1.22736	0.704427	ACSM3
	DNA biosynthetic process (GO:0071897)	14246	0.563303	0.720648	0	0	1.22736	0.704427	PPIA
	positive regulation of response to external stimulus (GO:0032103)	32905	0.566664	0.723887	0	0	1.05981	0.601959	DDT;PDCD4
	protein tetramerization (GO:0051262)	32905	0.566664	0.723887	0	0	1.05981	0.601959	RPS19;UXS1
	intraciliary transport involved in cilium assembly (GO:0035735)	14611	0.572492	0.725729	0	0	1.19583	0.666981	KIF3C
	regulation of cellular localization (GO:0060341)	14611	0.572492	0.725729	0	0	1.19583	0.666981	PARP1
	tRNA aminoacylation (GO:0043039)	14611	0.572492	0.725729	0	0	1.19583	0.666981	GATC
	negative regulation of cytokine secretion (GO:0050710)	14611	0.572492	0.725729	0	0	1.19583	0.666981	TMSB4X
	detection of chemical stimulus involved in sensory perception of bitter taste (GO:0001580)	14611	0.572492	0.725729	0	0	1.19583	0.666981	PIGR
	phosphatidic acid biosynthetic process (GO:0006654)	14611	0.572492	0.725729	0	0	1.19583	0.666981	GPD1L
	regulation of cholesterol biosynthetic process (GO:0045540)	14611	0.572492	0.725729	0	0	1.19583	0.666981	DHCR7
	regulation of intracellular transport (GO:0032386)	14611	0.572492	0.725729	0	0	1.19583	0.666981	AAAS
	positive regulation of cytokine biosynthetic process (GO:0042108)	14611	0.572492	0.725729	0	0	1.19583	0.666981	CD276
	regulation of ATPase activity (GO:0043462)	14611	0.572492	0.725729	0	0	1.19583	0.666981	DNAJC10
	cellular response to acid chemical (GO:0071229)	33270	0.572681	0.725729	0	0	1.04785	0.584097	ZNF35;IPO5
	positive regulation of GTPase activity (GO:0043547)	4/192	0.575835	0.729196	0	0	0.991817	0.547418	DNMBP;DOCK7;RACK1;CCR7
	cell cycle G1/S phase transition (GO:0044843)	33635	0.578637	0.729997	0	0	1.03615	0.566857	MCM7;EIF4EBP1
	odontogenesis (GO:0042476)	14977	0.581487	0.729997	0	0	1.16587	0.632096	ZNF22
	bicarbonate transport (GO:0015701)	14977	0.581487	0.729997	0	0	1.16587	0.632096	CYB5R1
	regulation of phagocytosis (GO:0050764)	14977	0.581487	0.729997	0	0	1.16587	0.632096	RACK1
	phosphatidic acid metabolic process (GO:0046473)	14977	0.581487	0.729997	0	0	1.16587	0.632096	GPD1L
	peptide transport (GO:0015833)	14977	0.581487	0.729997	0	0	1.16587	0.632096	CDH17
	calcium-dependent cell-cell adhesion via plasma membrane cell adhesion molecules (GO:0016339)	14977	0.581487	0.729997	0	0	1.16587	0.632096	CDH17
	positive regulation of receptor-mediated endocytosis (GO:0048260)	14977	0.581487	0.729997	0	0	1.16587	0.632096	DAB2
	monocyte chemotaxis (GO:0002548)	14977	0.581487	0.729997	0	0	1.16587	0.632096	RPS19
	sensory perception of bitter taste (GO:0050913)	14977	0.581487	0.729997	0	0	1.16587	0.632096	PIGR
	negative regulation of proteolysis (GO:0045861)	14977	0.581487	0.729997	0	0	1.16587	0.632096	CDK5
	gluconeogenesis (GO:0006094)	14977	0.581487	0.729997	0	0	1.16587	0.632096	SLC25A1
	positive regulation of cell differentiation (GO:0045597)	4/194	0.584031	0.731714	0	0	0.981275	0.52773	SMAD2;DAB2;FRZB;AKR1B1
	cellular transition metal ion homeostasis (GO:0046916)	34001	0.584532	0.731714	0	0	1.02471	0.550212	RPS27A;UBA52
	regulation of transcription from RNA polymerase II promoter in response to stress (GO:0043618)	34001	0.584532	0.731714	0	0	1.02471	0.550212	RPS27A;UBA52
	proteolysis involved in cellular protein catabolic process (GO:0051603)	34001	0.584532	0.731714	0	0	1.02471	0.550212	RPS27A;UBA52
	cellular protein complex assembly (GO:0043623)	3/144	0.585395	0.732268	0	0	0.991836	0.531098	SMAD2;NSG2;RTN4
	negative regulation of protein secretion (GO:0050709)	15342	0.590294	0.735324	0	0	1.13738	0.599551	SERGEF
	regulation of telomerase activity (GO:0051972)	15342	0.590294	0.735324	0	0	1.13738	0.599551	XRCC5
	cellular response to retinoic acid (GO:0071300)	15342	0.590294	0.735324	0	0	1.13738	0.599551	ZNF35
	cellular response to fibroblast growth factor stimulus (GO:0044344)	34366	0.590366	0.735324	0	0	1.01352	0.534139	RPS27A;UBA52
	skin development (GO:0043588)	34366	0.590366	0.735324	0	0	1.01352	0.534139	STMN1;MET
	respiratory electron transport chain (GO:0022904)	34366	0.590366	0.735324	0	0	1.01352	0.534139	NDUFB10;NDUFV3
	regulation of cell proliferation (GO:0042127)	15/740	0.592965	0.738034	0	0	0.963218	0.503397	RPS9;TES;XRCC5;RPL23;CDCA7;AKR1B1;TOB1;NME1;RPS4X;FABP3;RPS15A;FRZB;SINHCAF;CAPN1;PLPP1
	regulation of ERK1 and ERK2 cascade (GO:0070372)	5/247	0.595043	0.738592	0	0	0.96276	0.49979	DDT;CCR7;MIF;HMGB1;MET
	regulation of heart contraction (GO:0008016)	34731	0.596139	0.738592	0	0	1.00257	0.518612	RNF207;SMAD7
	regulation of cytoskeleton organization (GO:0051493)	34731	0.596139	0.738592	0	0	1.00257	0.518612	STMN1;CDK2AP2
	positive regulation of interferon-gamma production (GO:0032729)	15707	0.598916	0.738592	0	0	1.11024	0.569147	CD276
	regulation of B cell proliferation (GO:0030888)	15707	0.598916	0.738592	0	0	1.11024	0.569147	MIF
	cardiac ventricle morphogenesis (GO:0003208)	15707	0.598916	0.738592	0	0	1.11024	0.569147	SMAD7
	mitotic metaphase plate congression (GO:0007080)	15707	0.598916	0.738592	0	0	1.11024	0.569147	SEH1L
	negative regulation of protein metabolic process (GO:0051248)	15707	0.598916	0.738592	0	0	1.11024	0.569147	APBB1
	intrinsic apoptotic signaling pathway by p53 class mediator (GO:0072332)	15707	0.598916	0.738592	0	0	1.11024	0.569147	MSH2
	positive regulation of interleukin-6 production (GO:0032755)	15707	0.598916	0.738592	0	0	1.11024	0.569147	HMGB1
	positive regulation of protein localization to plasma membrane (GO:1903078)	15707	0.598916	0.738592	0	0	1.11024	0.569147	RACK1
	nucleobase-containing compound catabolic process (GO:0034655)	15707	0.598916	0.738592	0	0	1.11024	0.569147	NUDT15
	branching morphogenesis of an epithelial tube (GO:0048754)	15707	0.598916	0.738592	0	0	1.11024	0.569147	MET
	regulation of protein kinase activity (GO:0045859)	3/147	0.599389	0.738654	0	0	0.971023	0.497013	XRCC5;RPLP1;CCR7
	translational termination (GO:0006415)	35096	0.601851	0.74012	0	0	0.991856	0.503611	MRPS34;MRRF
	protein localization to nucleus (GO:0034504)	35096	0.601851	0.74012	0	0	0.991856	0.503611	INTS13;RPL11
	cellular metal ion homeostasis (GO:0006875)	35096	0.601851	0.74012	0	0	0.991856	0.503611	EPHX2;SLC24A5
	regulated exocytosis (GO:0045055)	3/148	0.603984	0.740627	0	0	0.964277	0.486195	CYB5R1;TMSB4X;TAGLN2
	cholesterol transport (GO:0030301)	16072	0.607357	0.740627	0	0	1.08436	0.540706	APOM
	detection of chemical stimulus involved in sensory perception of taste (GO:0050912)	16072	0.607357	0.740627	0	0	1.08436	0.540706	PIGR
	unsaturated fatty acid metabolic process (GO:0033559)	16072	0.607357	0.740627	0	0	1.08436	0.540706	FA2H
	regulation of dendrite morphogenesis (GO:0048814)	16072	0.607357	0.740627	0	0	1.08436	0.540706	CDK5
	positive regulation of macroautophagy (GO:0016239)	16072	0.607357	0.740627	0	0	1.08436	0.540706	GNAI3
	regulation of smooth muscle cell proliferation (GO:0048660)	16072	0.607357	0.740627	0	0	1.08436	0.540706	XRCC5
	positive regulation of transport (GO:0051050)	16072	0.607357	0.740627	0	0	1.08436	0.540706	DAB2
	carboxylic acid biosynthetic process (GO:0046394)	16072	0.607357	0.740627	0	0	1.08436	0.540706	AKR1A1
	metaphase plate congression (GO:0051310)	16072	0.607357	0.740627	0	0	1.08436	0.540706	SEH1L
	regulation of steroid biosynthetic process (GO:0050810)	16072	0.607357	0.740627	0	0	1.08436	0.540706	DHCR7
	positive regulation of viral process (GO:0048524)	16072	0.607357	0.740627	0	0	1.08436	0.540706	PPIB
	positive regulation of transcription from RNA polymerase II promoter (GO:0045944)	17/848	0.613077	0.746576	0	0	0.951746	0.465655	SMAD2;CSRNP3;PARP1;RPL23;EAF2;AKR1B1;HMGB1;NPAS2;SMAD7;CAMTA1;RPS27A;ZFPM2;SSBP2;UBA52;MET;SIM2;SKAP1
	phosphatidylinositol biosynthetic process (GO:0006661)	35827	0.613091	0.746576	0	0	0.971093	0.475099	DPM3;MTMR12
	hexose metabolic process (GO:0019318)	16438	0.61562	0.748612	0	0	1.05967	0.51407	AKR1A1
	regulation of synaptic transmission, glutamatergic (GO:0051966)	16438	0.61562	0.748612	0	0	1.05967	0.51407	CDK5
	glycosaminoglycan biosynthetic process (GO:0006024)	36192	0.61862	0.751212	0	0	0.961032	0.461549	CHPF;ST3GAL2
	small GTPase mediated signal transduction (GO:0007264)	36192	0.61862	0.751212	0	0	0.961032	0.461549	DNMBP;SIAH2
	cellular response to cytokine stimulus (GO:0071345)	9/456	0.621723	0.753135	0	0	0.937295	0.445459	USP10;IL24;RPS3;IL20RB;RPL13A;CXCR4;CCR7;RPS27A;UBA52
	regulation of I-kappaB kinase/NF-kappaB signaling (GO:0043122)	4/204	0.623606	0.753135	0	0	0.931731	0.439997	USP10;CCR7;RPS27A;UBA52
	nucleocytoplasmic transport (GO:0006913)	16803	0.623711	0.753135	0	0	1.03606	0.489094	AAAS
	intraciliary transport (GO:0042073)	16803	0.623711	0.753135	0	0	1.03606	0.489094	KIF3C
	regulation of G1/S transition of mitotic cell cycle (GO:2000045)	16803	0.623711	0.753135	0	0	1.03606	0.489094	CDK2AP2
	regulation of fibroblast proliferation (GO:0048145)	16803	0.623711	0.753135	0	0	1.03606	0.489094	MIF
	regulation of cellular component movement (GO:0051270)	16803	0.623711	0.753135	0	0	1.03606	0.489094	RPS19
	regulation of DNA metabolic process (GO:0051052)	16803	0.623711	0.753135	0	0	1.03606	0.489094	XRCC5
	mRNA-containing ribonucleoprotein complex export from nucleus (GO:0071427)	2/100	0.624088	0.753135	0	0	0.951177	0.448446	SEH1L;AAAS
	cellular divalent inorganic cation homeostasis (GO:0072503)	2/101	0.629494	0.759135	0	0	0.94152	0.435772	EPHX2;SLC24A5
	response to glucose (GO:0009749)	17168	0.631631	0.759611	0	0	1.01349	0.465648	RACK1
	negative regulation of cellular biosynthetic process (GO:0031327)	17168	0.631631	0.759611	0	0	1.01349	0.465648	PGP
	heterophilic cell-cell adhesion via plasma membrane cell adhesion molecules (GO:0007157)	17168	0.631631	0.759611	0	0	1.01349	0.465648	TENM4
	positive regulation of pathway-restricted SMAD protein phosphorylation (GO:0010862)	17168	0.631631	0.759611	0	0	1.01349	0.465648	DAB2
	regulation of transcription, DNA-templated (GO:0006355)	32/1598	0.637956	0.76577	0	0	0.948717	0.426434	ZNF395;MAGED1;FHL2;AKR1B1;HMGB3;ZNF22;HMGB1;RPL6;NPAS2;UXT;ZMYM4;APBB2;APBB1;ZNF420;SMAD2;PCGF6;ZNF140;XRCC5;NONO;ETV2;ZNF35;ILF2;DHFR;DAB2;CDK5;CAMK4;PDCD4;ZNF358;ZFPM2;SSBP2;SIM2;SKAP1
	protein K48-linked ubiquitination (GO:0070936)	17533	0.639385	0.76577	0	0	0.991875	0.443615	UBE2E3
	regulation of epithelial cell migration (GO:0010632)	17533	0.639385	0.76577	0	0	0.991875	0.443615	RTN4
	pattern recognition receptor signaling pathway (GO:0002221)	17533	0.639385	0.76577	0	0	0.991875	0.443615	HMGB1
	cellular macromolecule catabolic process (GO:0044265)	17533	0.639385	0.76577	0	0	0.991875	0.443615	SIAH2
	amino acid transport (GO:0006865)	17533	0.639385	0.76577	0	0	0.991875	0.443615	SLC6A17
	protein import into nucleus (GO:0006606)	2/103	0.640127	0.766132	0	0	0.922782	0.411643	RPL23;IPO5
	mRNA transport (GO:0051028)	2/104	0.645352	0.771156	0	0	0.913688	0.400158	SEH1L;AAAS
	organic hydroxy compound biosynthetic process (GO:1901617)	17899	0.646976	0.771156	0	0	0.971161	0.422889	DHCR7
	regulation of megakaryocyte differentiation (GO:0045652)	17899	0.646976	0.771156	0	0	0.971161	0.422889	DPY30
	cilium movement (GO:0003341)	17899	0.646976	0.771156	0	0	0.971161	0.422889	DNAH7
	establishment of protein localization to mitochondrion (GO:0072655)	17899	0.646976	0.771156	0	0	0.971161	0.422889	SLC25A6
	lipid homeostasis (GO:0055088)	17899	0.646976	0.771156	0	0	0.971161	0.422889	FABP3
	mRNA export from nucleus (GO:0006406)	2/105	0.650518	0.774849	0	0	0.904771	0.38904	SEH1L;AAAS
	regulation of cellular protein metabolic process (GO:0032268)	18264	0.654408	0.777889	0	0	0.951293	0.403372	RPL10
	positive regulation of JUN kinase activity (GO:0043507)	18264	0.654408	0.777889	0	0	0.951293	0.403372	RPS3
	blood circulation (GO:0008015)	18264	0.654408	0.777889	0	0	0.951293	0.403372	GPX1
	transcription initiation from RNA polymerase II promoter (GO:0006367)	3/160	0.656373	0.779695	0	0	0.890024	0.374723	AKR1B1;NRBF2;TAF5
	positive regulation of transcription, DNA-templated (GO:0045893)	22/1120	0.658387	0.781554	0	0	0.930435	0.388887	SMAD2;CSRNP3;PARP1;RPL23;FHL2;EAF2;AKR1B1;HMGB1;ILF2;NPAS2;SMAD7;DAB2;CAMK4;CAMTA1;APBB1;RPS27A;ZFPM2;SSBP2;UBA52;MET;SIM2;SKAP1
	positive regulation of epithelial cell proliferation (GO:0050679)	2/107	0.660669	0.782275	0	0	0.887446	0.367848	RTN4;NME1
	negative regulation of neuron projection development (GO:0010977)	18629	0.661683	0.782275	0	0	0.93222	0.384977	RTN4
	response to organonitrogen compound (GO:0010243)	18629	0.661683	0.782275	0	0	0.93222	0.384977	DHFR
	carboxylic acid transport (GO:0046942)	18629	0.661683	0.782275	0	0	0.93222	0.384977	SLC16A7
	positive regulation of actin filament polymerization (GO:0030838)	18629	0.661683	0.782275	0	0	0.93222	0.384977	CCR7
	positive regulation of developmental growth (GO:0048639)	18629	0.661683	0.782275	0	0	0.93222	0.384977	PPIB
	positive regulation of protein modification process (GO:0031401)	3/163	0.668665	0.785903	0	0	0.873201	0.351439	DAB2;RACK1;CARD14
	positive regulation of I-kappaB kinase/NF-kappaB signaling (GO:0043123)	3/163	0.668665	0.785903	0	0	0.873201	0.351439	CCR7;RPS27A;UBA52
	regulation of cell-matrix adhesion (GO:0001952)	18994	0.668806	0.785903	0	0	0.913894	0.367624	CCR7
	plasma membrane bounded cell projection morphogenesis (GO:0120039)	18994	0.668806	0.785903	0	0	0.913894	0.367624	STK24
	B cell differentiation (GO:0030183)	18994	0.668806	0.785903	0	0	0.913894	0.367624	MSH2
	positive regulation of nervous system development (GO:0051962)	18994	0.668806	0.785903	0	0	0.913894	0.367624	TENM4
	positive regulation of cell-substrate adhesion (GO:0010811)	18994	0.668806	0.785903	0	0	0.913894	0.367624	CCR7
	positive regulation of mitotic cell cycle (GO:0045931)	18994	0.668806	0.785903	0	0	0.913894	0.367624	EIF4EBP1
	triglyceride metabolic process (GO:0006641)	18994	0.668806	0.785903	0	0	0.913894	0.367624	FABP3
	circulatory system development (GO:0072359)	2/109	0.670583	0.786931	0	0	0.870769	0.347966	NXN;ZFPM2
	regulation of cell motility (GO:2000145)	2/109	0.670583	0.786931	0	0	0.870769	0.347966	CCR7;SPINT2
	protein oligomerization (GO:0051259)	4/217	0.671362	0.787317	0	0	0.874278	0.348353	RPS19;UXS1;ANXA6;AKR1B1
	macroautophagy (GO:0016236)	2/110	0.675451	0.789842	0	0	0.862662	0.338487	RPS27A;UBA52
	positive regulation of establishment of protein localization to mitochondrion (GO:1903749)	2/110	0.675451	0.789842	0	0	0.862662	0.338487	CYB5R1;BMF
	cellular response to peptide hormone stimulus (GO:0071375)	2/110	0.675451	0.789842	0	0	0.862662	0.338487	PARP1;GNG5
	monocarboxylic acid transport (GO:0015718)	19360	0.675779	0.789842	0	0	0.896273	0.351239	SLC16A7
	embryonic organ development (GO:0048568)	19360	0.675779	0.789842	0	0	0.896273	0.351239	RPL10
	ion transmembrane transport (GO:0034220)	4/219	0.678327	0.79229	0	0	0.866055	0.336138	ANXA6;RPS27A;UBA52;SLC24A5
	regulation of protein binding (GO:0043393)	2/111	0.680261	0.793041	0	0	0.854703	0.329299	DAB2;RPL11
	regulation of inflammatory response (GO:0050727)	3/166	0.680633	0.793041	0	0	0.856998	0.329714	DDT;TMSB4X;PDCD4
	protein targeting to mitochondrion (GO:0006626)	19725	0.682606	0.793041	0	0	0.879317	0.335756	SLC25A6
	RNA modification (GO:0009451)	19725	0.682606	0.793041	0	0	0.879317	0.335756	NOP10
	cellular response to nutrient levels (GO:0031669)	19725	0.682606	0.793041	0	0	0.879317	0.335756	STK24
	positive regulation of immune response (GO:0050778)	19725	0.682606	0.793041	0	0	0.879317	0.335756	CCR7
	negative regulation of supramolecular fiber organization (GO:1902904)	19725	0.682606	0.793041	0	0	0.879317	0.335756	STMN1
	glycosphingolipid metabolic process (GO:0006687)	19725	0.682606	0.793041	0	0	0.879317	0.335756	ESYT1
	positive regulation of cysteine-type endopeptidase activity (GO:2001056)	20090	0.689289	0.798101	0	0	0.862989	0.321114	HMGB1
	long-chain fatty acid metabolic process (GO:0001676)	20090	0.689289	0.798101	0	0	0.862989	0.321114	FA2H
	regulation of axonogenesis (GO:0050770)	20090	0.689289	0.798101	0	0	0.862989	0.321114	RTN4
	negative regulation of cellular response to growth factor stimulus (GO:0090288)	20090	0.689289	0.798101	0	0	0.862989	0.321114	SMAD7
	positive regulation of developmental process (GO:0051094)	2/113	0.689706	0.798101	0	0	0.839217	0.311761	AKR1B1;RTN4
	positive regulation of canonical Wnt signaling pathway (GO:0090263)	2/113	0.689706	0.798101	0	0	0.839217	0.311761	RPS27A;UBA52
	anion transport (GO:0006820)	20455	0.695832	0.802825	0	0	0.847255	0.307255	SLC22A15
	cellular defense response (GO:0006968)	20455	0.695832	0.802825	0	0	0.847255	0.307255	FCMR
	organonitrogen compound catabolic process (GO:1901565)	20455	0.695832	0.802825	0	0	0.847255	0.307255	RNPEPL1
	ATP metabolic process (GO:0046034)	20455	0.695832	0.802825	0	0	0.847255	0.307255	PARP1
	peptidyl-serine modification (GO:0018209)	3/170	0.696088	0.802825	0	0	0.836299	0.302974	CDK5;PARP1;CAMK4
	protein O-linked glycosylation (GO:0006493)	2/115	0.69892	0.805559	0	0	0.824279	0.295272	DPM3;ST3GAL2
	epidermal growth factor receptor signaling pathway (GO:0007173)	20821	0.702238	0.808314	0	0	0.832083	0.294128	PIGR
	response to retinoic acid (GO:0032526)	20821	0.702238	0.808314	0	0	0.832083	0.294128	ZNF35
	chromatin remodeling (GO:0006338)	2/116	0.703442	0.809167	0	0	0.817007	0.287398	HMGB3;HMGB1
	response to light stimulus (GO:0009416)	21186	0.708508	0.812851	0	0	0.817443	0.281686	MSH6
	ubiquitin-dependent ERAD pathway (GO:0030433)	21186	0.708508	0.812851	0	0	0.817443	0.281686	DNAJC10
	integrin-mediated signaling pathway (GO:0007229)	21186	0.708508	0.812851	0	0	0.817443	0.281686	CDH17
	sodium ion transport (GO:0006814)	21186	0.708508	0.812851	0	0	0.817443	0.281686	SCN4B
	mitotic cytokinesis (GO:0000281)	21551	0.714647	0.817744	0	0	0.803308	0.269884	STMN1
	cell junction assembly (GO:0034329)	21551	0.714647	0.817744	0	0	0.803308	0.269884	SMAD7
	sterol metabolic process (GO:0016125)	21551	0.714647	0.817744	0	0	0.803308	0.269884	DHCR7
	cell morphogenesis (GO:0000902)	21551	0.714647	0.817744	0	0	0.803308	0.269884	TENM4
	brain development (GO:0007420)	2/119	0.716669	0.81952	0	0	0.795935	0.265158	SLC6A17;PAFAH1B3
	negative regulation of nucleic acid-templated transcription (GO:1903507)	8/444	0.718164	0.820691	0	0	0.852588	0.282256	SMAD2;PCGF6;DAB2;CDK5;XRCC5;NONO;PDCD4;ZFPM2
	nucleosome assembly (GO:0006334)	21916	0.720658	0.822464	0	0	0.789653	0.258683	HAT1
	positive regulation of protein binding (GO:0032092)	21916	0.720658	0.822464	0	0	0.789653	0.258683	RPL11
	stimulatory C-type lectin receptor signaling pathway (GO:0002223)	2/121	0.72521	0.827015	0	0	0.782478	0.251406	RPS27A;UBA52
	cilium assembly (GO:0060271)	5/288	0.726127	0.827015	0	0	0.821533	0.262916	TUBA1A;DCTN2;TBC1D32;TCTN1;KIF3C
	striated muscle contraction (GO:0006941)	22282	0.726541	0.827015	0	0	0.776452	0.248045	SCN4B
	negative regulation of MAP kinase activity (GO:0043407)	22282	0.726541	0.827015	0	0	0.776452	0.248045	PDCD4
	positive regulation of MAPK cascade (GO:0043410)	5/289	0.728904	0.829164	0	0	0.818598	0.258852	DDT;CCR7;MIF;HMGB1;MET
	positive regulation of nucleic acid-templated transcription (GO:1903508)	9/502	0.730722	0.829783	0	0	0.847796	0.265973	SMAD2;DAB2;CAMK4;FHL2;AKR1B1;APBB1;ILF2;SKAP1;NPAS2
	diterpenoid metabolic process (GO:0016101)	22647	0.732302	0.829783	0	0	0.763684	0.237936	APOM
	cellular protein catabolic process (GO:0044257)	22647	0.732302	0.829783	0	0	0.763684	0.237936	SIAH2
	second-messenger-mediated signaling (GO:0019932)	22647	0.732302	0.829783	0	0	0.763684	0.237936	CXCR4
	regulation of T cell proliferation (GO:0042129)	22647	0.732302	0.829783	0	0	0.763684	0.237936	CD276
	regulation of translational initiation (GO:0006446)	22647	0.732302	0.829783	0	0	0.763684	0.237936	EIF4EBP1
	cellular calcium ion homeostasis (GO:0006874)	2/123	0.733532	0.830373	0	0	0.769465	0.238445	EPHX2;SLC24A5
	protein modification by small protein conjugation (GO:0032446)	7/398	0.733774	0.830373	0	0	0.831809	0.25749	SEH1L;UBE2E3;MAGEF1;RACK1;AAAS;RPS27A;UBA52
	innate immune response activating cell surface receptor signaling pathway (GO:0002220)	2/124	0.737612	0.830778	0	0	0.763119	0.232245	RPS27A;UBA52
	vesicle coating (GO:0006901)	23012	0.737941	0.830778	0	0	0.751328	0.228322	TRAPPC5
	COPII vesicle coating (GO:0048208)	23012	0.737941	0.830778	0	0	0.751328	0.228322	TRAPPC5
	carbohydrate homeostasis (GO:0033500)	23012	0.737941	0.830778	0	0	0.751328	0.228322	RPS6
	adenylate cyclase-inhibiting G-protein coupled receptor signaling pathway (GO:0007193)	23012	0.737941	0.830778	0	0	0.751328	0.228322	GNAI3
	vesicle targeting, rough ER to cis-Golgi (GO:0048207)	23012	0.737941	0.830778	0	0	0.751328	0.228322	TRAPPC5
	regulation of proteolysis (GO:0030162)	23012	0.737941	0.830778	0	0	0.751328	0.228322	CDK5
	negative regulation of dephosphorylation (GO:0035305)	23012	0.737941	0.830778	0	0	0.751328	0.228322	CSRNP3
	negative regulation of multicellular organismal process (GO:0051241)	2/125	0.741639	0.833766	0	0	0.756876	0.226225	RPS19;SMAD7
	Fc receptor signaling pathway (GO:0038093)	3/183	0.7424	0.833766	0	0	0.77538	0.23096	PIGR;RPS27A;UBA52
	nervous system development (GO:0007399)	8/455	0.742769	0.833766	0	0	0.831129	0.247153	BTD;CDK5;DNER;CABLES1;ZNF358;PAFAH1B3;SIM2;NPAS2
	homophilic cell adhesion via plasma membrane adhesion molecules (GO:0007156)	23377	0.743461	0.833766	0	0	0.739364	0.219176	CDH17
	positive regulation of endocytosis (GO:0045807)	23377	0.743461	0.833766	0	0	0.739364	0.219176	DAB2
	cellular response to decreased oxygen levels (GO:0036294)	23377	0.743461	0.833766	0	0	0.739364	0.219176	FAM162A
	cytoskeleton organization (GO:0007010)	2/126	0.745613	0.835642	0	0	0.750733	0.220377	SUN2;ZMYM4
	O-glycan processing (GO:0016266)	23743	0.748866	0.836066	0	0	0.727774	0.210469	ST3GAL2
	positive regulation of protein modification by small protein conjugation or removal (GO:1903322)	23743	0.748866	0.836066	0	0	0.727774	0.210469	SMAD7
	regulation of myeloid cell differentiation (GO:0045637)	23743	0.748866	0.836066	0	0	0.727774	0.210469	DPY30
	cellular response to reactive oxygen species (GO:0034614)	23743	0.748866	0.836066	0	0	0.727774	0.210469	RPS3
	defense response to Gram-positive bacterium (GO:0050830)	23743	0.748866	0.836066	0	0	0.727774	0.210469	RPL39
	negative regulation of cell adhesion (GO:0007162)	23743	0.748866	0.836066	0	0	0.727774	0.210469	SPINT2
	negative regulation of response to stimulus (GO:0048585)	2/127	0.749534	0.836277	0	0	0.744689	0.214696	ZC3H10;MET
	DNA-templated transcription, initiation (GO:0006352)	3/186	0.752254	0.838776	0	0	0.762551	0.217084	AKR1B1;NRBF2;TAF5
	negative regulation of epithelial cell proliferation (GO:0050680)	24108	0.754157	0.84036	0	0	0.716541	0.202176	MAGED1
	regulation of GTPase activity (GO:0043087)	3/188	0.758654	0.842366	0	0	0.754229	0.208325	DNMBP;RACK1;PRKG1
	negative regulation of protein serine/threonine kinase activity (GO:0071901)	24473	0.759337	0.842366	0	0	0.705648	0.194272	IPO5
	positive regulation of endothelial cell proliferation (GO:0001938)	24473	0.759337	0.842366	0	0	0.705648	0.194272	HMGB1
	negative regulation of protein binding (GO:0032091)	24473	0.759337	0.842366	0	0	0.705648	0.194272	DAB2
	regulation of TOR signaling (GO:0032006)	24473	0.759337	0.842366	0	0	0.705648	0.194272	SEH1L
	regulation of cyclin-dependent protein serine/threonine kinase activity (GO:0000079)	24473	0.759337	0.842366	0	0	0.705648	0.194272	IPO5
	positive regulation of autophagy (GO:0010508)	24473	0.759337	0.842366	0	0	0.705648	0.194272	GNAI3
	protein localization to plasma membrane (GO:0072659)	2/130	0.760989	0.843168	0	0	0.727123	0.198604	DPP6;GOLPH3L
	protein complex assembly (GO:0006461)	3/189	0.761804	0.843168	0	0	0.750135	0.204086	ST13;TRAPPC5;AKR1B1
	negative regulation of phosphatase activity (GO:0010923)	24838	0.764407	0.843168	0	0	0.695081	0.186736	CSRNP3
	monocarboxylic acid biosynthetic process (GO:0072330)	24838	0.764407	0.843168	0	0	0.695081	0.186736	ACSM3
	response to interferon-gamma (GO:0034341)	24838	0.764407	0.843168	0	0	0.695081	0.186736	RPL13A
	COPII-coated vesicle budding (GO:0090114)	24838	0.764407	0.843168	0	0	0.695081	0.186736	TRAPPC5
	regulation of actin filament polymerization (GO:0030833)	24838	0.764407	0.843168	0	0	0.695081	0.186736	CCR7
	cholesterol metabolic process (GO:0008203)	24838	0.764407	0.843168	0	0	0.695081	0.186736	DHCR7
	peptidyl-threonine phosphorylation (GO:0018107)	24838	0.764407	0.843168	0	0	0.695081	0.186736	CDK5
	regulation of endocytosis (GO:0030100)	25204	0.769372	0.847037	0	0	0.684824	0.179548	DAB2
	response to organic cyclic compound (GO:0014070)	25204	0.769372	0.847037	0	0	0.684824	0.179548	DHFR
	positive regulation of plasma membrane bounded cell projection assembly (GO:0120034)	25204	0.769372	0.847037	0	0	0.684824	0.179548	CCR7
	protein targeting (GO:0006605)	2/133	0.771987	0.84938	0	0	0.710362	0.183833	RPL11;SLC25A6
	cytoskeleton-dependent cytokinesis (GO:0061640)	25569	0.774232	0.850777	0	0	0.674864	0.172687	STMN1
	calcium-mediated signaling (GO:0019722)	25569	0.774232	0.850777	0	0	0.674864	0.172687	CXCR4
	inflammatory response (GO:0006954)	4/252	0.77841	0.853855	0	0	0.749535	0.18776	EPHX2;CXCR4;CCR7;HMGB1
	positive regulation of growth (GO:0045927)	25934	0.778989	0.853855	0	0	0.665189	0.166136	DNPH1
	regulation of cation channel activity (GO:2001257)	25934	0.778989	0.853855	0	0	0.665189	0.166136	CAPN1
	response to insulin (GO:0032868)	25934	0.778989	0.853855	0	0	0.665189	0.166136	PARP1
	cytokine-mediated signaling pathway (GO:0019221)	11/633	0.77965	0.854042	0	0	0.819731	0.20404	TMSB4X;RPLP0;IL24;PDCD4;IL20RB;MIF;RPS27A;UBA52;PPIA;CARD14;MAP2K6
	cell-cell junction organization (GO:0045216)	26299	0.783647	0.856271	0	0	0.655787	0.159878	CDH17
	lipid biosynthetic process (GO:0008610)	26299	0.783647	0.856271	0	0	0.655787	0.159878	ACSM3
	regulation of neuron death (GO:1901214)	26299	0.783647	0.856271	0	0	0.655787	0.159878	CDK5
	regulation of phosphatase activity (GO:0010921)	26299	0.783647	0.856271	0	0	0.655787	0.159878	CSRNP3
	regulation of intracellular signal transduction (GO:1902531)	7/422	0.786144	0.858029	0	0	0.782724	0.188335	RPL5;CDK5;TMSB4X;RPL11;TAF5;RPS27A;UBA52
	B cell activation (GO:0042113)	26665	0.788207	0.858029	0	0	0.646645	0.153898	MSH2
	lymphocyte differentiation (GO:0030098)	26665	0.788207	0.858029	0	0	0.646645	0.153898	MSH2
	regulation of peptide hormone secretion (GO:0090276)	26665	0.788207	0.858029	0	0	0.646645	0.153898	SLC25A6
	regulation of protein complex assembly (GO:0043254)	26665	0.788207	0.858029	0	0	0.646645	0.153898	RPS3
	canonical Wnt signaling pathway (GO:0060070)	26665	0.788207	0.858029	0	0	0.646645	0.153898	FRZB
	response to cytokine (GO:0034097)	2/138	0.789338	0.858725	0	0	0.68407	0.161824	CXCR4;CCR7
	antigen receptor-mediated signaling pathway (GO:0050851)	4/257	0.791193	0.859671	0	0	0.734532	0.172037	RPS27A;UBA52;SKAP1;CD276
	neuron differentiation (GO:0030182)	2/139	0.792666	0.859671	0	0	0.679042	0.157778	CDK5;TENM4
	positive regulation of epithelial cell migration (GO:0010634)	27030	0.792671	0.859671	0	0	0.637755	0.14818	RTN4
	regulation of gene expression, epigenetic (GO:0040029)	27030	0.792671	0.859671	0	0	0.637755	0.14818	GPX1
	glucose homeostasis (GO:0042593)	27030	0.792671	0.859671	0	0	0.637755	0.14818	RPS6
	negative regulation of sequence-specific DNA binding transcription factor activity (GO:0043433)	2/140	0.795947	0.860666	0	0	0.674086	0.153842	TMSB4X;SMAD7
	positive regulation of Wnt signaling pathway (GO:0030177)	2/140	0.795947	0.860666	0	0	0.674086	0.153842	RPS27A;UBA52
	inorganic cation transmembrane transport (GO:0098662)	2/140	0.795947	0.860666	0	0	0.674086	0.153842	SCN4B;SLC24A5
	retinoid metabolic process (GO:0001523)	27395	0.797041	0.860666	0	0	0.629104	0.142712	APOM
	negative regulation of phosphorylation (GO:0042326)	27395	0.797041	0.860666	0	0	0.629104	0.142712	DNAJC10
	regulation of defense response (GO:0031347)	27395	0.797041	0.860666	0	0	0.629104	0.142712	TMSB4X
	purine ribonucleotide biosynthetic process (GO:0009152)	27395	0.797041	0.860666	0	0	0.629104	0.142712	ACAT1
	modification-dependent protein catabolic process (GO:0019941)	2/141	0.799183	0.862445	0	0	0.669202	0.150012	RPS27A;UBA52
	regulation of protein phosphorylation (GO:0001932)	4/261	0.80099	0.863341	0	0	0.72295	0.160428	DAB2;DNAJC10;RACK1;CARD14
	response to interleukin-1 (GO:0070555)	27760	0.801319	0.863341	0	0	0.620684	0.137479	USP10
	transcription from RNA polymerase II promoter (GO:0006366)	8/485	0.802166	0.863341	0	0	0.777635	0.171422	INTS13;PARP1;TSC22D1;EAF2;AKR1B1;TCEA1;NRBF2;TAF5
	cell-cell adhesion via plasma-membrane adhesion molecules (GO:0098742)	2/142	0.802372	0.863341	0	0	0.664388	0.146287	TENM4;CDH17
	regulation of MAPK cascade (GO:0043408)	3/203	0.802486	0.863341	0	0	0.697122	0.153395	HMGB1;PPEF2;MET
	ERAD pathway (GO:0036503)	28126	0.805507	0.866057	0	0	0.612486	0.13247	DNAJC10
	transmembrane transport (GO:0055085)	6/378	0.808545	0.868788	0	0	0.748325	0.159033	SLC22A15;ANXA6;RPS27A;UBA52;CDH17;SLC24A5
	negative regulation of cell communication (GO:0010648)	28491	0.809607	0.868859	0	0	0.604501	0.127674	MET
	extracellular matrix disassembly (GO:0022617)	28491	0.809607	0.868859	0	0	0.604501	0.127674	CAPN1
	peptidyl-serine phosphorylation (GO:0018105)	2/145	0.811674	0.870541	0	0	0.65035	0.1357	CDK5;CAMK4
	cation transport (GO:0006812)	28856	0.813621	0.872094	0	0	0.59672	0.12308	SLC6A17
	skeletal system development (GO:0001501)	2/146	0.814687	0.8727	0	0	0.6458	0.132358	FRZB;PPIB
	spindle assembly (GO:0051225)	29221	0.817551	0.873088	0	0	0.589136	0.118677	RPS3
	regulation of hydrolase activity (GO:0051336)	29221	0.817551	0.873088	0	0	0.589136	0.118677	PRKG1
	regulation of protein serine/threonine kinase activity (GO:0071900)	29221	0.817551	0.873088	0	0	0.589136	0.118677	PPEF2
	cellular response to hormone stimulus (GO:0032870)	29221	0.817551	0.873088	0	0	0.589136	0.118677	AKR1B1
	negative regulation of MAPK cascade (GO:0043409)	29221	0.817551	0.873088	0	0	0.589136	0.118677	PPEF2
	positive regulation of protein targeting to mitochondrion (GO:1903955)	29587	0.821397	0.876124	0	0	0.581742	0.114457	CYB5R1
	protein catabolic process (GO:0030163)	29587	0.821397	0.876124	0	0	0.581742	0.114457	SIAH2
	regulation of anatomical structure morphogenesis (GO:0022603)	29952	0.825163	0.876391	0	0	0.574531	0.11041	ZMYM4
	modulation of chemical synaptic transmission (GO:0050804)	29952	0.825163	0.876391	0	0	0.574531	0.11041	CDK5
	negative regulation of NF-kappaB transcription factor activity (GO:0032088)	29952	0.825163	0.876391	0	0	0.574531	0.11041	TMSB4X
	mitotic sister chromatid segregation (GO:0000070)	29952	0.825163	0.876391	0	0	0.574531	0.11041	SEH1L
	retrograde transport, endosome to Golgi (GO:0042147)	29952	0.825163	0.876391	0	0	0.574531	0.11041	VPS26A
	C-terminal protein amino acid modification (GO:0018410)	29952	0.825163	0.876391	0	0	0.574531	0.11041	AGTPBP1
	negative regulation of binding (GO:0051100)	29952	0.825163	0.876391	0	0	0.574531	0.11041	DAB2
	negative regulation of signaling (GO:0023057)	30317	0.82885	0.878702	0	0	0.567495	0.106528	MET
	establishment of protein localization to membrane (GO:0090150)	30317	0.82885	0.878702	0	0	0.567495	0.106528	GOLPH3L
	positive regulation of homeostatic process (GO:0032846)	30317	0.82885	0.878702	0	0	0.567495	0.106528	FAM210B
	cellular response to oxygen-containing compound (GO:1901701)	4/274	0.830284	0.879688	0	0	0.687678	0.127899	FAM210B;PDCD4;ZNF35;IPO5
	positive regulation of intracellular protein transport (GO:0090316)	2/152	0.831875	0.880389	0	0	0.619777	0.114084	CYB5R1;IPO5
	regulation of neuron differentiation (GO:0045664)	30682	0.832459	0.880389	0	0	0.560629	0.102803	NREP
	cellular response to molecule of bacterial origin (GO:0071219)	30682	0.832459	0.880389	0	0	0.560629	0.102803	PDCD4
	regulation of peptidyl-tyrosine phosphorylation (GO:0050730)	31048	0.835992	0.88359	0	0	0.553927	0.0992282	MIF
	MAPK cascade (GO:0000165)	4/278	0.838546	0.885752	0	0	0.677499	0.119298	STK24;RPS27A;UBA52;MET
	calcium ion transmembrane transport (GO:0070588)	31413	0.839451	0.886172	0	0	0.547382	0.0957957	SLC24A5
	mitochondrial translational elongation (GO:0070125)	31778	0.842837	0.887599	0	0	0.540989	0.0924991	MRPS34
	positive regulation of cellular component biogenesis (GO:0044089)	31778	0.842837	0.887599	0	0	0.540989	0.0924991	RPS3
	organic substance transport (GO:0071702)	31778	0.842837	0.887599	0	0	0.540989	0.0924991	SLC22A15
	regulation of MAP kinase activity (GO:0043405)	31778	0.842837	0.887599	0	0	0.540989	0.0924991	PPEF2
	regulation of protein targeting to mitochondrion (GO:1903214)	32143	0.846152	0.890552	0	0	0.534743	0.0893323	CYB5R1
	axon guidance (GO:0007411)	2/158	0.847613	0.891552	0	0	0.595755	0.0984966	SIAH2;CXCR4
	protein polyubiquitination (GO:0000209)	4/283	0.848397	0.891839	0	0	0.665185	0.10936	SIAH2;UBE2E3;RPS27A;UBA52
	peptidyl-threonine modification (GO:0018210)	32509	0.849397	0.892353	0	0	0.52864	0.0862891	CDK5
	protein localization to membrane (GO:0072657)	2/160	0.852555	0.894613	0	0	0.588153	0.0938208	PIGR;DPP6
	regulation of cell cycle process (GO:0010564)	32874	0.852574	0.894613	0	0	0.522673	0.083364	CDK5
	regulation of protein catabolic process (GO:0042176)	33239	0.855684	0.896798	0	0	0.516839	0.0805517	EEF1A1
	cellular response to lipopolysaccharide (GO:0071222)	33239	0.855684	0.896798	0	0	0.516839	0.0805517	PDCD4
	positive regulation of cellular metabolic process (GO:0031325)	33604	0.858728	0.898909	0	0	0.511133	0.0778471	LIPT2
	nuclear export (GO:0051168)	33604	0.858728	0.898909	0	0	0.511133	0.0778471	ANKLE1
	ion transport (GO:0006811)	4/289	0.859545	0.899225	0	0	0.650978	0.0985266	ANXA6;RPS27A;UBA52;SLC24A5
	glycerophospholipid biosynthetic process (GO:0046474)	2/164	0.862003	0.901255	0	0	0.573513	0.0851648	MTMR12;GPD1L
	proteolysis (GO:0006508)	4/291	0.863103	0.901865	0	0	0.646375	0.09516	RNPEPL1;CASP6;CAPN1;PCSK6
	positive regulation of protein localization to membrane (GO:1905477)	34700	0.867482	0.905899	0	0	0.494744	0.0703329	BMF
	positive regulation of protein metabolic process (GO:0051247)	35065	0.870279	0.907732	0	0	0.489511	0.0680137	CNPY2
	regulation of cell death (GO:0010941)	35065	0.870279	0.907732	0	0	0.489511	0.0680137	NPAS2
	mRNA metabolic process (GO:0016071)	35431	0.873016	0.908415	0	0	0.484387	0.0657806	NONO
	response to tumor necrosis factor (GO:0034612)	35431	0.873016	0.908415	0	0	0.484387	0.0657806	RPS3
	cellular response to organonitrogen compound (GO:0071417)	35431	0.873016	0.908415	0	0	0.484387	0.0657806	IPO5
	protein localization to organelle (GO:0033365)	35431	0.873016	0.908415	0	0	0.484387	0.0657806	RPL11
	regulation of insulin secretion (GO:0050796)	35796	0.875695	0.910118	0	0	0.479369	0.06363	SLC25A6
	positive regulation of cell growth (GO:0030307)	35796	0.875695	0.910118	0	0	0.479369	0.06363	DNPH1
	protein processing (GO:0016485)	1/101	0.8834	0.916489	0	0	0.464916	0.0576388	PCSK6
	metal ion transport (GO:0030001)	1/101	0.8834	0.916489	0	0	0.464916	0.0576388	SCN4B
	regulation of kinase activity (GO:0043549)	1/101	0.8834	0.916489	0	0	0.464916	0.0576388	MET
	defense response to bacterium (GO:0042742)	3/241	0.884498	0.917082	0	0	0.584668	0.071759	RPL30;RPS19;RPL39
	protein autophosphorylation (GO:0046777)	2/175	0.885197	0.917262	0	0	0.536743	0.0654529	STK24;CAMK4
	monovalent inorganic cation transport (GO:0015672)	1/104	0.890629	0.921796	0	0	0.451306	0.0522735	SCN4B
	positive regulation of lymphocyte activation (GO:0051251)	1/104	0.890629	0.921796	0	0	0.451306	0.0522735	CCR7
	DNA-templated transcription, termination (GO:0006353)	1/106	0.895198	0.924879	0	0	0.442664	0.0490075	POLR3K
	response to endoplasmic reticulum stress (GO:0034976)	1/106	0.895198	0.924879	0	0	0.442664	0.0490075	DNAJC10
	RNA splicing (GO:0008380)	1/106	0.895198	0.924879	0	0	0.442664	0.0490075	NONO
	positive regulation of cell cycle process (GO:0090068)	1/107	0.89741	0.926616	0	0	0.438465	0.0474603	RPL23
	Fc-epsilon receptor signaling pathway (GO:0038095)	2/182	0.898023	0.9267	0	0	0.515683	0.0554666	RPS27A;UBA52
	negative regulation of hydrolase activity (GO:0051346)	1/108	0.899576	0.927755	0	0	0.434345	0.0459673	CSRNP3
	cellular response to insulin stimulus (GO:0032869)	1/110	0.903772	0.931531	0	0	0.426332	0.0431353	PARP1
	phosphatidylinositol metabolic process (GO:0046488)	1/112	0.907793	0.935124	0	0	0.418607	0.0404954	MTMR12
	regulation of organelle organization (GO:0033043)	1/113	0.909741	0.936024	0	0	0.414848	0.0392429	STMN1
	regulation of humoral immune response (GO:0002920)	1/113	0.909741	0.936024	0	0	0.414848	0.0392429	CCR7
	protein homooligomerization (GO:0051260)	2/190	0.911044	0.936813	0	0	0.493536	0.0459798	ANXA6;MIF
	cilium organization (GO:0044782)	2/192	0.914047	0.939348	0	0	0.48829	0.0438842	TBC1D32;TCTN1
	positive regulation of peptidyl-tyrosine phosphorylation (GO:0050731)	1/116	0.915339	0.939569	0	0	0.403964	0.0357348	MIF
	cellular response to interferon-gamma (GO:0071346)	1/116	0.915339	0.939569	0	0	0.403964	0.0357348	RPL13A
	protein localization to cell periphery (GO:1990778)	1/117	0.917128	0.940851	0	0	0.400461	0.0346433	DPP6
	calcium ion transport (GO:0006816)	1/118	0.918878	0.940987	0	0	0.397018	0.0335884	SLC24A5
	cytosolic transport (GO:0016482)	1/118	0.918878	0.940987	0	0	0.397018	0.0335884	VPS26A
	positive regulation of protein serine/threonine kinase activity (GO:0071902)	1/118	0.918878	0.940987	0	0	0.397018	0.0335884	CARD14
	positive regulation of B cell activation (GO:0050871)	1/119	0.920592	0.942189	0	0	0.393633	0.0325686	MIF
	enzyme linked receptor protein signaling pathway (GO:0007167)	1/120	0.922269	0.9428	0	0	0.390305	0.0315827	CNPY2
	DNA replication (GO:0006260)	1/120	0.922269	0.9428	0	0	0.390305	0.0315827	MCM7
	Golgi organization (GO:0007030)	1/121	0.923911	0.943926	0	0	0.387033	0.0306294	GOLPH3L
	G-protein coupled receptor signaling pathway, coupled to cyclic nucleotide second messenger (GO:0007187)	1/125	0.930141	0.949735	0	0	0.374471	0.0271188	GNAI3
	protein phosphorylation (GO:0006468)	6/470	0.932179	0.951259	0	0	0.597076	0.0419329	SMAD2;CDK5;STK24;CAMK4;MAP2K6;SMAD7
	protein lipidation (GO:0006497)	1/127	0.933062	0.951604	0	0	0.368489	0.0255301	DPM3
	intracellular protein transport (GO:0006886)	4/347	0.935627	0.953344	0	0	0.539275	0.0358824	ANKLE1;RPL11;VPS26A;IPO5
	regulation of macromolecule metabolic process (GO:0060255)	1/129	0.935862	0.953344	0	0	0.362694	0.024042	TOB1
	adenylate cyclase-modulating G-protein coupled receptor signaling pathway (GO:0007188)	1/134	0.94236	0.959404	0	0	0.348969	0.0207176	GNAI3
	phagocytosis (GO:0006909)	1/135	0.943579	0.960084	0	0	0.346347	0.0201143	HMGB1
	proteasome-mediated ubiquitin-dependent protein catabolic process (GO:0043161)	3/291	0.945807	0.961791	0	0	0.481914	0.0268506	DNAJC10;RPS27A;UBA52
	regulation of cellular component organization (GO:0051128)	1/140	0.949296	0.964777	0	0	0.333803	0.0173691	ZMYM4
	protein ubiquitination (GO:0016567)	6/506	0.956714	0.97175	0	0	0.553043	0.0244725	UBE2E3;SIAH2;MAGEF1;RACK1;RPS27A;UBA52
	organelle assembly (GO:0070925)	4/376	0.957485	0.971967	0	0	0.496485	0.0215698	TBC1D32;TCTN1;RPS3;RPS23
	heart development (GO:0007507)	1/149	0.958171	0.972098	0	0	0.313359	0.0133895	ZFPM2
	proteasomal protein catabolic process (GO:0010498)	2/237	0.961009	0.97441	0	0	0.393872	0.015665	RPS27A;UBA52
	spermatogenesis (GO:0007283)	1/153	0.9616	0.974444	0	0	0.30505	0.0119447	ZNF35
	male gamete generation (GO:0048232)	1/154	0.962413	0.974701	0	0	0.30304	0.01161	ZNF35
	response to lipopolysaccharide (GO:0032496)	1/155	0.963208	0.97488	0	0	0.301057	0.0112853	PDCD4
	plasma membrane bounded cell projection assembly (GO:0120031)	2/241	0.963707	0.97488	0	0	0.387199	0.0143139	TBC1D32;TCTN1
	cellular protein localization (GO:0034613)	3/327	0.969447	0.980118	0	0	0.427569	0.0132674	SEH1L;VPS26A;SMAD7
	vesicle-mediated transport (GO:0016192)	4/410	0.974317	0.984472	0	0	0.454102	0.0118149	CDK5;DNER;VPS26A;NCALD
	ubiquitin-dependent protein catabolic process (GO:0006511)	3/341	0.975681	0.98528	0	0	0.409561	0.0100832	UBAP1L;RPS27A;UBA52
	RNA metabolic process (GO:0016070)	1/191	0.982977	0.992073	0	0	0.243562	0.00418192	PARP1
	RNA processing (GO:0006396)	1/193	0.983691	0.99222	0	0	0.241	0.00396291	NONO
	positive regulation of signal transduction (GO:0009967)	1/206	0.987657	0.995645	0	0	0.225566	0.00280141	RPS3
	phosphorylation (GO:0016310)	3/386	0.988525	0.995945	0	0	0.360595	0.00416161	STK24;CDK5;CAMK4
	transmembrane receptor protein tyrosine kinase signaling pathway (GO:0007169)	3/396	0.990321	0.997179	0	0	0.351237	0.0034161	STMN1;RPS27A;UBA52
	protein transport (GO:0015031)	2/326	0.992424	0.998053	0	0	0.284364	0.00216252	GOLPH3L;VPS26A
	extracellular matrix organization (GO:0030198)	1/229	0.992464	0.998053	0	0	0.202571	0.00153228	CAPN1
	regulation of signal transduction (GO:0009966)	1/233	0.993084	0.998053	0	0	0.199037	0.00138124	MET
	RNA splicing, via transesterification reactions with bulged adenosine as nucleophile (GO:0000377)	1/236	0.993516	0.998053	0	0	0.196466	0.00127808	NONO
	anterograde trans-synaptic signaling (GO:0098916)	1/240	0.994049	0.998053	0	0	0.193138	0.00115271	CDK5
	regulation of immune response (GO:0050776)	1/251	0.995302	0.998496	0	0	0.184535	0.000869058	CD276
	mRNA splicing, via spliceosome (GO:0000398)	1/261	0.99621	0.998496	0	0	0.177345	0.000673403	NONO
	endocytosis (GO:0006897)	1/263	0.99637	0.998496	0	0	0.175973	0.00064003	DNER
	mRNA processing (GO:0006397)	1/283	0.997638	0.998496	0	0	0.163324	0.000386179	NONO
	cellular protein modification process (GO:0006464)	10/1001	0.997908	0.998496	0	0	0.457508	0.000957998	PPP1CC;CDK5;STK24;DAD1;CAMK4;PGP;UBA52;FSTL1;PPEF2;ST3GAL2
	chemical synaptic transmission (GO:0007268)	1/289	0.997924	0.998496	0	0	0.159871	0.000332206	CDK5
	post-translational protein modification (GO:0043687)	1/357	0.999519	0.999519	0	0	0.128878	6.20044e-05	FSTL1

## Sheet: midnightblue
Supplementary Table 10: Functional enrichment analysis results for highly and semi-preserved modules (significant terms are highlighted)
BP	Term	Overlap	P-value	Adjusted P-value	Old P-value	Old Adjusted P-value	Odds Ratio	Combined Score	Genes	kegg	Term	Overlap	P-value	Adjusted P-value	Old P-value	Old Adjusted P-value	Odds Ratio	Combined Score	Genes
	regulation of transcription from RNA polymerase II promoter (GO:0006357)	38/1478	9.14139e-09	1.21123e-05	0	0	3.25398	60.2327	KMT2D;AKNA;KMT2A;OTUD7B;RORA;PRDM2;FASLG;FOXK1;PKD2;RPAP2;MED12;HMBOX1;NIPBL;TRPS1;CREG1;EP300;BPTF;BRD4;SPEN;NCOA2;CREBBP;KLF12;POU2F1;NCOA6;USP9X;FST;NFATC2;HCFC1;MED13L;KLF8;GCFC2;TAL1;TET3;ASXL2;REL;CRY1;PHIP;BRWD3	.	Lysine degradation	7/63	1.98516e-06	0.000339462	0	0	13.7201	180.143	KMT2D;SETD2;KMT2A;KMT2C;SETD1B;PRDM2;ASH1L
	hemopoiesis (GO:0030097)	9/76	3.74125e-08	2.47858e-05	0	0	14.9014	254.833	NOTCH2;PTPRC;KMT2A;NCOA6;TAL1;FST;KAT6A;PGM3;PRRC2C	.	Thyroid hormone signaling pathway	6/121	0.000973978	0.0832751	0	0	5.67802	39.3721	NOTCH2;MED12;NCOA2;CREBBP;EP300;MED13L
	regulation of transcription, DNA-templated (GO:0006355)	36/1598	6.33686e-07	0.000279878	0	0	2.78568	39.7564	NOTCH2;KMT2D;KDM3B;KMT2A;RORA;PRDM2;FOXK1;CELSR2;MED12;HMBOX1;NIPBL;POLR2A;CREG1;EP300;ERC1;JARID2;BPTF;BRD4;SPEN;NCOA2;KDM4A;CREBBP;KLF12;POU2F1;NCOA6;NFATC2;CBFA2T2;HCFC1;MED13L;GCFC2;TAL1;KAT6A;CRY1;PHIP;ZNF775;BRWD3	.	Parathyroid hormone synthesis, secretion and action	5/106	0.0032049	0.182679	0	0	5.36177	30.793	AKAP13;ADCY9;BCL2;ITPR2;ADCY3
	protein deubiquitination (GO:0016579)	12/257	5.7225e-06	0.00189558	0	0	5.47676	66.1105	USP24;INO80D;TRRAP;ATXN7;USP9X;USP34;OTULIN;ASXL2;EP300;OTUD7B;FOXK1;HCFC1	.	Growth hormone synthesis, secretion and action	5/119	0.00524252	0.182753	0	0	4.7472	24.9273	CREBBP;ADCY9;EP300;ITPR2;ADCY3
	negative regulation of transcription, DNA-templated (GO:0045892)	22/813	7.84307e-06	0.00207841	0	0	3.20641	37.6941	SPEN;KDM4A;CREBBP;KLF12;POU2F1;USP9X;FST;OTUD7B;FASLG;CBFA2T2;HCFC1;KLF8;GCFC2;HMBOX1;NIPBL;KAT6A;TRPS1;REL;CRY1;EP300;JARID2;BPTF	.	Human cytomegalovirus infection	7/225	0.00534366	0.182753	0	0	3.49554	18.2881	AKAP13;ADCY9;ARHGEF12;ITPR2;NFATC2;ADCY3;FASLG
	negative regulation of transcription from RNA polymerase II promoter (GO:0000122)	17/565	2.39987e-05	0.00499592	0	0	3.51551	37.3963	SPEN;CREBBP;KLF12;USP9X;FST;OTUD7B;FASLG;HCFC1;KLF8;GCFC2;HMBOX1;NIPBL;TRPS1;REL;CRY1;EP300;BPTF	.	Vasopressin-regulated water reabsorption	16132	0.00804048	0.183464	0	0	7.86267	37.9238	DYNC1H1;ADCY9;ADCY3
	regulation of cellular macromolecule biosynthetic process (GO:2000112)	18/631	2.77749e-05	0.00499592	0	0	3.336	34.9993	CYFIP2;ANKRD17;NOTCH2;KMT2D;NCOA2;CREBBP;KDM3B;NFATC2;RORA;PRDM2;CELSR2;HCFC1;GCFC2;POLR2A;EP300;ERC1;ZNF775;BPTF	.	Vascular smooth muscle contraction	5/133	0.00831425	0.183464	0	0	4.22497	20.2367	ADCY9;ARHGEF12;ITPR2;MYH9;ADCY3
	regulation of myeloid cell differentiation (GO:0045637)	6/65	3.22171e-05	0.00499592	0	0	11.0988	114.795	KMT2D;CREBBP;KMT2A;KMT2C;EP300;TNRC6B	.	Estrogen signaling pathway	5/137	0.00938128	0.183464	0	0	4.09611	19.1249	NCOA2;ADCY9;BCL2;ITPR2;ADCY3
	protein modification by small protein removal (GO:0070646)	11/261	3.63957e-05	0.00499592	0	0	4.89075	49.9887	USP24;INO80D;TRRAP;ATXN7;USP9X;USP34;ASXL2;EP300;OTUD7B;FOXK1;HCFC1	.	Apoptosis	5/142	0.0108432	0.183464	0	0	3.94562	17.8508	BCL2;ITPR2;FASLG;BIRC6;SPTAN1
	histone modification (GO:0016570)	7/98	3.7705e-05	0.00499592	0	0	8.42821	85.8473	KDM4A;CREBBP;TRRAP;ATXN7;KAT6A;HUWE1;EP300	.	Proteoglycans in cancer	6/205	0.0127987	0.183464	0	0	3.26728	14.2401	ARHGEF12;GPC3;ITPR2;FASLG;FLNB;CBL
	histone H3-K4 methylation (GO:0051568)	4/23	5.70209e-05	0.00686842	0	0	22.7714	222.524	KMT2D;KMT2A;SETD1B;TET3	.	Aldosterone synthesis and secretion	35886	0.0135239	0.183464	0	0	4.58528	19.7318	ADCY9;CAMK1D;ITPR2;ADCY3
	histone H4 acetylation (GO:0043967)	5/47	7.55583e-05	0.0083429	0	0	12.9324	122.736	KMT2A;TRRAP;EP400;EP300;HCFC1	.	Melanogenesis	4/101	0.0149619	0.183464	0	0	4.44279	18.6697	CREBBP;ADCY9;EP300;ADCY3
	regulation of megakaryocyte differentiation (GO:0045652)	5/49	9.25204e-05	0.00891362	0	0	12.3433	114.645	KMT2D;KMT2A;KMT2C;EP300;TNRC6B	.	Oxytocin signaling pathway	5/154	0.0149703	0.183464	0	0	3.62564	15.2338	ADCY9;CAMK1D;ITPR2;NFATC2;ADCY3
	internal peptidyl-lysine acetylation (GO:0018393)	4/26	9.41816e-05	0.00891362	0	0	19.6632	182.283	CREBBP;TRRAP;KAT6A;EP300	.	Cushing syndrome	5/155	0.0153556	0.183464	0	0	3.60128	15.0399	KMT2D;ADCY9;KMT2A;ITPR2;ADCY3
	release of sequestered calcium ion into cytosol (GO:0051209)	4/27	0.000109757	0.00969516	0	0	18.8073	171.471	PTPRC;ITPR2;FASLG;PKD2	.	Human T-cell leukemia virus 1 infection	6/219	0.017198	0.183464	0	0	3.05035	12.3934	CREBBP;ADCY9;TRRAP;EP300;NFATC2;ADCY3
	positive regulation of transcription from RNA polymerase II promoter (GO:0045944)	20/848	0.000139025	0.011513	0	0	2.74596	24.3864	KMT2D;NCOA2;CREBBP;AKNA;POU2F1;KMT2A;NCOA6;NFATC2;RORA;PRDM2;PKD2;MED12;NIPBL;TAL1;TET3;ASXL2;REL;EP300;PHIP;BRD4	.	Notch signaling pathway	21610	0.0178286	0.183464	0	0	5.75223	23.164	NOTCH2;CREBBP;EP300
	beta-catenin-TCF complex assembly (GO:1904837)	4/30	0.000167677	0.0130689	0	0	16.6347	144.613	KMT2D;CREBBP;TRRAP;EP300	.	Hepatitis B	5/162	0.0182391	0.183464	0	0	3.43949	13.7724	CREBBP;BCL2;EP300;NFATC2;FASLG
	regulation of nucleic acid-templated transcription (GO:1903506)	16/607	0.000194705	0.0137163	0	0	3.04323	26.0014	NOTCH2;KMT2D;NCOA2;CREBBP;KDM3B;NFATC2;RORA;PRDM2;CELSR2;HCFC1;GCFC2;POLR2A;EP300;ERC1;ZNF775;BPTF	.	Cholinergic synapse	4/113	0.0216611	0.20578	0	0	3.95127	15.1422	ADCY9;BCL2;ITPR2;ADCY3
	transcription from RNA polymerase II promoter (GO:0006366)	14/485	0.000196687	0.0137163	0	0	3.32325	28.3602	NOTCH2;CREBBP;SETD2;POU2F1;KMT2A;NFATC2;RORA;ASH1L;RPAP2;HCFC1;MED12;LSM11;POLR2A;TRPS1	.	Cortisol synthesis and secretion	23802	0.0230051	0.207046	0	0	5.19399	19.5919	ADCY9;ADCY3;ITPR2
	regulation of gene expression (GO:0010468)	22/1037	0.000286192	0.0189602	0	0	2.46936	20.1471	NOTCH2;KMT2D;NCOA2;KDM4A;CREBBP;SETD2;KDM3B;AHNAK;NFATC2;RORA;PRDM2;CELSR2;PRDM10;HCFC1;GCFC2;POLR2A;REL;EP300;ALPK3;ERC1;ZNF775;BPTF	.	Long-term potentiation	24532	0.024893	0.212835	0	0	5.03117	18.5809	CREBBP;EP300;ITPR2
	protein ubiquitination (GO:0016567)	14/506	0.000302692	0.0190984	0	0	3.17795	25.7502	KLHL25;USP9X;UBR4;HUWE1;LNPEP;BTBD11;CBL;RC3H2;UBE2Q2;BTBD3;HECTD4;OTULIN;BCL2;BIRC6	.	Platelet activation	4/124	0.0291898	0.232431	0	0	3.58707	12.6765	ADCY9;ARHGEF12;ITPR2;ADCY3
	calcium ion transmembrane import into cytosol (GO:0097553)	4/36	0.000344985	0.0207775	0	0	13.5116	107.715	FAM155B;PTPRC;ITPR2;PKD2	.	Salmonella infection	6/249	0.0299035	0.232431	0	0	2.66967	9.36995	CYFIP2;DYNC1H1;PTPRC;AHNAK;BCL2;FLNB
	peptidyl-lysine trimethylation (GO:0018023)	3/17	0.000496604	0.0265672	0	0	23.0578	175.418	SETD2;KMT2A;TET3	.	Thyroid hormone synthesis	27454	0.0332533	0.235219	0	0	4.47034	15.2152	ADCY9;ADCY3;ITPR2
	DNA packaging (GO:0006323)	3/17	0.000496604	0.0265672	0	0	23.0578	175.418	NIPBL;KAT6A;ASH1L	.	Circadian rhythm	11355	0.0338587	0.235219	0	0	7.37521	24.9692	CRY1;RORA
	protein ubiquitination involved in ubiquitin-dependent protein catabolic process (GO:0042787)	5/70	0.000501268	0.0265672	0	0	8.34658	63.4204	KLHL25;BTBD3;UBR4;HUWE1;BTBD11	.	Gastric acid secretion	27820	0.0343888	0.235219	0	0	4.40887	14.858	ADCY9;ADCY3;ITPR2
	histone acetylation (GO:0016573)	5/71	0.000535203	0.0272748	0	0	8.2197	61.9179	CREBBP;TRRAP;KAT6A;EP400;EP300	.	Pathogenic Escherichia coli infection	5/197	0.0379436	0.249552	0	0	2.80749	9.18514	CYFIP2;BAIAP2L1;ARHGEF12;MYH9;FASLG
	positive regulation of signal transduction (GO:0009967)	8/206	0.000731461	0.0358958	0	0	4.42752	31.9687	UNC13B;MACF1;CREBBP;PTPRC;ASXL2;AAK1;EP300;PHIP	.	Ubiquitin mediated proteolysis	4/140	0.0426004	0.269802	0	0	3.16249	9.98047	UBE2Q2;HUWE1;BIRC6;CBL
	positive regulation of transcription, DNA-templated (GO:0045893)	22/1120	0.000805744	0.038129	0	0	2.27262	16.1895	KMT2D;NCOA2;CREBBP;AKNA;POU2F1;KMT2A;NCOA6;NFATC2;RORA;PRDM2;PKD2;HCFC1;MED12;TAL1;KAT6A;TET3;ASXL2;REL;EP300;PHIP;BPTF;BRD4	.	Gap junction	32203	0.0495466	0.302588	0	0	3.78414	11.3707	ADCY9;ADCY3;ITPR2
	establishment of protein localization to vacuole (GO:0072666)	3/21	0.000944943	0.0431741	0	0	17.9303	124.873	VPS13C;VPS13D;VPS13A	.	Salivary secretion	34029	0.0566748	0.313961	0	0	3.57301	10.2561	ADCY9;ADCY3;ITPR2
	hematopoietic progenitor cell differentiation (GO:0002244)	3/22	0.00108665	0.0455155	0	0	16.9857	115.921	PTPRC;FST;PRRC2C	.	GnRH signaling pathway	34029	0.0566748	0.313961	0	0	3.57301	10.2561	ADCY9;ADCY3;ITPR2
	histone lysine methylation (GO:0034968)	3/22	0.00108665	0.0455155	0	0	16.9857	115.921	KMT2D;KMT2A;SETD1B	.	TGF-beta signaling pathway	34394	0.0581559	0.313961	0	0	3.53356	10.0517	CREBBP;FST;EP300
	cellular response to DNA damage stimulus (GO:0006974)	10/329	0.00109924	0.0455155	0	0	3.45253	23.5225	SMG1;NIPBL;TIGAR;TRRAP;NCOA6;TAOK1;BOD1L1;BCL2;CRY1;NFATC2	.	Dilated cardiomyopathy	35125	0.0611726	0.313961	0	0	3.45722	9.65968	ADCY9;DAG1;ADCY3
	protein localization to Golgi apparatus (GO:0034067)	3/23	0.0012411	0.049832	0	0	16.1356	107.976	VPS13C;VPS13D;VPS13A	.	Pathways in cancer	9/531	0.0623194	0.313961	0	0	1.86856	5.18615	NOTCH2;CREBBP;ADCY9;ARHGEF12;BCL2;EP300;ADCY3;FASLG;CBL
	negative regulation of sequestering of calcium ion (GO:0051283)	44279	0.0014087	0.0548977	0	0	15.3665	100.882	PTPRC;ITPR2;PKD2	.	Prostate cancer	35490	0.0627079	0.313961	0	0	3.42027	9.47164	CREBBP;BCL2;EP300
	female gamete generation (GO:0007292)	44280	0.00158984	0.0594897	0	0	14.6672	94.5175	KMT2D;DIAPH2;USP9X	.	Inflammatory mediator regulation of TRP channels	35855	0.0642611	0.313961	0	0	3.3841	9.28867	ADCY9;ITPR2;ADCY3
	protein phosphorylation (GO:0006468)	12/470	0.00161632	0.0594897	0	0	2.89782	18.626	SMG1;CAMK1D;MAST4;WNK1;LRRK2;TAOK1;AAK1;CRY1;ALPK3;BIRC6;ERC1;TTBK2	.	Pancreatic secretion	3/102	0.0706495	0.332219	0	0	3.24671	8.60385	ADCY9;ITPR2;ADCY3
	protein targeting to vacuole (GO:0006623)	44282	0.00199433	0.0713549	0	0	13.4436	83.585	VPS13C;VPS13D;VPS13A	.	cGMP-PKG signaling pathway	4/167	0.0718837	0.332219	0	0	2.63502	6.93723	ADCY9;ITPR2;NFATC2;ADCY3
	protein complex assembly (GO:0006461)	7/189	0.00204641	0.0713549	0	0	4.19466	25.9719	AMER1;KMT2D;CREBBP;AHNAK;TRRAP;LRRK2;EP300	.	C-type lectin receptor signaling pathway	3/104	0.0739471	0.332762	0	0	3.18209	8.28746	ARHGEF12;ITPR2;NFATC2
	peptidyl-lysine acetylation (GO:0018394)	44235	0.00234626	0.0797127	0	0	35.6883	216.09	CREBBP;EP300	.	Glucagon signaling pathway	3/107	0.0790198	0.335827	0	0	3.08983	7.84217	CREBBP;EP300;ITPR2
	vacuolar transport (GO:0007034)	44284	0.00245747	0.0814039	0	0	12.4082	74.5564	VPS13C;VPS13D;VPS13A	.	Vibrio cholerae infection	18295	0.079576	0.335827	0	0	4.45158	11.2671	ADCY9;ADCY3
	positive regulation of B cell proliferation (GO:0030890)	44285	0.0027119	0.0876406	0	0	11.9481	70.6144	PTPRC;BCL2;NFATC2	.	Ovarian steroidogenesis	18660	0.082332	0.335827	0	0	4.36051	10.8882	ADCY9;ADCY3
	positive regulation of nucleic acid-templated transcription (GO:1903508)	12/502	0.00277981	0.0876962	0	0	2.70409	15.9146	MED12;CREBBP;KMT2A;NCOA6;TAL1;KAT6A;EP300;NFATC2;RORA;PHIP;HCFC1;BPTF	.	HIF-1 signaling pathway	3/109	0.0824839	0.335827	0	0	3.03122	7.56336	CREBBP;BCL2;EP300
	cytoskeletal anchoring at plasma membrane (GO:0007016)	44236	0.0029981	0.0902837	0	0	30.5884	177.712	DAG1;FLNB	.	Tuberculosis	4/180	0.088863	0.353386	0	0	2.43877	5.90344	CREBBP;ARHGEF12;BCL2;EP300
	histone H3-K4 trimethylation (GO:0080182)	44236	0.0029981	0.0902837	0	0	30.5884	177.712	KMT2A;TET3	.	Glutamatergic synapse	3/114	0.0914239	0.355306	0	0	2.89395	6.92304	ADCY9;ITPR2;ADCY3
	regulation of I-kappaB kinase/NF-kappaB signaling (GO:0043122)	7/204	0.00313529	0.0923167	0	0	3.87231	22.324	ANKRD17;AKAP13;REL;OTUD7B;RORA;FASLG;BRD4	.	Regulation of lipolysis in adipocytes	20121	0.0936384	0.355826	0	0	4.0306	9.54572	ADCY9;ADCY3
	protein acetylation (GO:0006473)	12114	0.00357034	0.0949067	0	0	10.7516	60.5864	CREBBP;KAT6A;EP300	.	Kaposi sarcoma-associated herpesvirus infection	4/193	0.10759	0.394216	0	0	2.26952	5.05974	CREBBP;EP300;ITPR2;NFATC2
	stem cell differentiation (GO:0048863)	12114	0.00357034	0.0949067	0	0	10.7516	60.5864	SETD2;PTPRC;JARID2	.	Viral myocarditis	21947	0.108352	0.394216	0	0	3.6822	8.18322	DAG1;EIF4G3
	positive regulation of Notch signaling pathway (GO:0045747)	12114	0.00357034	0.0949067	0	0	10.7516	60.5864	CREBBP;AAK1;EP300	.	Oocyte meiosis	3/129	0.120466	0.417674	0	0	2.54749	5.39148	ADCY9;ITPR2;ADCY3
	circulatory system development (GO:0072359)	5/109	0.0036129	0.0949067	0	0	5.20631	29.2763	AKAP13;NIPBL;NCOA6;ALPK3;PKD2	.	Purine metabolism	3/129	0.120466	0.417674	0	0	2.54749	5.39148	ADCY9;ADCY3;ADPRM
	Wnt signaling pathway (GO:0016055)	5/109	0.0036129	0.0949067	0	0	5.20631	29.2763	AMER1;LRRK2;USP34;OTULIN;CELSR2	.	Viral carcinogenesis	4/203	0.123106	0.417674	0	0	2.15438	4.51279	CREBBP;UBR4;REL;EP300
	regulation of mitochondrial depolarization (GO:0051900)	44237	0.00372464	0.0949067	0	0	26.7635	149.683	LRRK2;BCL2	.	FoxO signaling pathway	3/131	0.124569	0.417674	0	0	2.50743	5.22271	CREBBP;EP300;FASLG
	peptidyl-lysine dimethylation (GO:0018027)	44237	0.00372464	0.0949067	0	0	26.7635	149.683	SETD2;ASH1L	.	Renal cell carcinoma	25235	0.136197	0.428066	0	0	3.18612	6.35202	CREBBP;EP300
	embryonic limb morphogenesis (GO:0030326)	12479	0.00388919	0.0954292	0	0	10.4043	57.7391	NIPBL;CREBBP;AFF3	.	Apelin signaling pathway	3/137	0.137176	0.428066	0	0	2.39443	4.7565	ADCY9;ITPR2;ADCY3
	response to glucagon (GO:0033762)	12479	0.00388919	0.0954292	0	0	10.4043	57.7391	ADCY9;CRY1;ADCY3	.	Human immunodeficiency virus 1 infection	4/212	0.137838	0.428066	0	0	2.06021	4.08269	BCL2;ITPR2;NFATC2;FASLG
	embryonic hemopoiesis (GO:0035162)	44238	0.00452443	0.106408	0	0	23.7886	128.417	KMT2A;TAL1	.	Adherens junction	25965	0.142585	0.428066	0	0	3.09346	6.02549	CREBBP;EP300
	protein acylation (GO:0043543)	13210	0.00457756	0.106408	0	0	9.77273	52.6417	CREBBP;KAT6A;EP300	.	Lipid and atherosclerosis	4/215	0.1429	0.428066	0	0	2.03061	3.95078	POU2F1;BCL2;NFATC2;FASLG
	endosome organization (GO:0007032)	13210	0.00457756	0.106408	0	0	9.77273	52.6417	ALS2;HOOK3;RAB22A	.	cAMP signaling pathway	4/216	0.144604	0.428066	0	0	2.02093	3.90799	CREBBP;ADCY9;EP300;ADCY3
	ubiquitin-dependent protein catabolic process (GO:0006511)	9/341	0.00491593	0.112304	0	0	2.96685	15.7696	AMER1;KLHL25;BTBD3;HECTD4;UBR4;HUWE1;OTUD7B;BTBD11;CBL	.	Regulation of actin cytoskeleton	4/218	0.148036	0.428066	0	0	2.00184	3.82412	CYFIP2;DIAPH2;ARHGEF12;MYH9
	histone H3-K9 demethylation (GO:0033169)	44239	0.00539606	0.11721	0	0	21.4086	111.798	KDM4A;KDM3B	.	p53 signaling pathway	26696	0.149036	0.428066	0	0	3.00601	5.72216	ZMAT3;BCL2
	regulation of actomyosin structure organization (GO:0110020)	44239	0.00539606	0.11721	0	0	21.4086	111.798	AKAP13;ALMS1	.	Spinocerebellar ataxia	3/143	0.150199	0.428066	0	0	2.29111	4.34348	ITPR2;RORA;ATG2B
	regulation of histone methylation (GO:0031060)	44239	0.00539606	0.11721	0	0	21.4086	111.798	JARID2;PRDM10	.	Pathways of neurodegeneration	7/475	0.158191	0.437926	0	0	1.60749	2.96414	DNAH12;ALS2;LRRK2;BCL2;ITPR2;FASLG;ATG2B
	negative regulation of extrinsic apoptotic signaling pathway (GO:2001237)	27851	0.00562431	0.120197	0	0	5.99302	31.0478	BCL2;FASLG;PHIP;BIRC6	.	Huntington disease	5/306	0.159681	0.437926	0	0	1.78088	3.26715	DNAH12;CREBBP;POLR2A;EP300;ATG2B
	positive regulation of Ras protein signal transduction (GO:0046579)	14671	0.00616376	0.127609	0	0	8.71445	44.3485	NOTCH2;AKAP13;ALS2	.	Retrograde endocannabinoid signaling	3/148	0.161341	0.437926	0	0	2.21154	4.03437	ADCY9;ITPR2;ADCY3
	positive regulation of mitotic cell cycle phase transition (GO:1901992)	14671	0.00616376	0.127609	0	0	8.71445	44.3485	ANKRD17;LSM11;BRD4	.	Adrenergic signaling in cardiomyocytes	3/150	0.165867	0.443177	0	0	2.18123	3.91873	ADCY9;BCL2;ADCY3
	cytoskeleton organization (GO:0007010)	5/126	0.00665473	0.135654	0	0	4.47098	22.4105	MAST4;DAG1;PHIP;FLNB;BRWD3	.	Chemical carcinogenesis	4/239	0.185849	0.481799	0	0	1.821	3.06441	NOTCH2;ADCY9;BCL2;ADCY3
	regulation of anatomical structure morphogenesis (GO:0022603)	30042	0.00734375	0.140775	0	0	5.53033	27.1755	AKAP13;LRRK2;DAG1;PHIP	.	Calcium signaling pathway	4/240	0.187724	0.481799	0	0	1.81319	3.03307	ADCY9;CAMK1D;ITPR2;ADCY3
	cAMP biosynthetic process (GO:0006171)	44241	0.00734926	0.140775	0	0	17.8387	87.6445	ADCY9;ADCY3	.	Insulin secretion	31444	0.192186	0.481799	0	0	2.53912	4.18776	ADCY9;ADCY3
	histone H4-K16 acetylation (GO:0043984)	44241	0.00734926	0.140775	0	0	17.8387	87.6445	KMT2A;HCFC1	.	JAK-STAT signaling pathway	3/162	0.193761	0.481799	0	0	2.01538	3.3075	CREBBP;BCL2;EP300
	positive regulation of transporter activity (GO:0032411)	44241	0.00734926	0.140775	0	0	17.8387	87.6445	KMT2A;WNK1	.	Renin-angiotensin system	44219	0.19441	0.481799	0	0	4.83651	7.92116	LNPEP
	regulation of B cell proliferation (GO:0030888)	15766	0.00754341	0.140775	0	0	8.05965	39.3881	PTPRC;BCL2;NFATC2	.	Human papillomavirus infection	5/331	0.198845	0.482041	0	0	1.6422	2.65253	NOTCH2;CREBBP;UBR4;EP300;FASLG
	regulation of multicellular organismal development (GO:2000026)	15766	0.00754341	0.140775	0	0	8.05965	39.3881	KIAA1109;NIPBL;DAG1	.	GABAergic synapse	32540	0.202374	0.482041	0	0	2.4512	3.91613	ADCY9;ADCY3
	myeloid cell differentiation (GO:0030099)	16132	0.00804048	0.147967	0	0	7.86267	37.9238	NCOA6;TAL1;KAT6A	.	Wnt signaling pathway	3/166	0.203309	0.482041	0	0	1.96552	3.13114	CREBBP;EP300;NFATC2
	DNA-templated transcription, initiation (GO:0006352)	6/186	0.00818263	0.14852	0	0	3.61565	17.3759	NOTCH2;MED12;CREBBP;POLR2A;NCOA6;RORA	.	Bile secretion	32905	0.205784	0.482041	0	0	2.42322	3.83094	ADCY9;ADCY3
	N-terminal protein amino acid acetylation (GO:0006474)	44242	0.00842809	0.148896	0	0	16.4657	78.6432	CREBBP;EP300	.	Morphine addiction	33270	0.2092	0.483421	0	0	2.39587	3.74826	ADCY9;ADCY3
	substrate-dependent cell migration (GO:0006929)	44242	0.00842809	0.148896	0	0	16.4657	78.6432	PTPRC;ANKS1A	.	Th1 and Th2 cell differentiation	33635	0.212622	0.48375	0	0	2.36913	3.66798	NOTCH2;NFATC2
	regulation of G1/S transition of mitotic cell cycle (GO:2000045)	16862	0.00909139	0.15469	0	0	7.49621	35.2354	ANKRD17;LSM11;PKD2	.	Glycosylphosphatidylinositol (GPI)-anchor biosynthesis	44222	0.216823	0.48375	0	0	4.25548	6.50525	PIGG
	negative regulation of autophagy (GO:0010507)	16862	0.00909139	0.15469	0	0	7.49621	35.2354	KDM4A;LRRK2;BCL2	.	Influenza A	3/172	0.217829	0.48375	0	0	1.89516	2.88831	CREBBP;EP300;FASLG
	negative regulation of nucleic acid-templated transcription (GO:1903507)	10/444	0.00915064	0.15469	0	0	2.52272	11.8415	SPEN;GCFC2;KDM4A;HMBOX1;NIPBL;POU2F1;KAT6A;CRY1;JARID2;CBFA2T2	.	Circadian entrainment	35462	0.229805	0.503804	0	0	2.24387	3.29966	ADCY9;ADCY3
	histone H2A acetylation (GO:0043968)	44243	0.00957328	0.15469	0	0	15.2888	71.0743	TRRAP;EP400	.	Progesterone-mediated oocyte maturation	2/100	0.240161	0.517074	0	0	2.17485	3.1023	ADCY9;ADCY3
	regulation of stem cell proliferation (GO:0072091)	44243	0.00957328	0.15469	0	0	15.2888	71.0743	PTPRC;LRRK2	.	Axon guidance	3/182	0.242476	0.517074	0	0	1.78838	2.53387	ARHGEF12;NFATC2;LRIG2
	positive regulation of G1/S transition of mitotic cell cycle (GO:1900087)	44243	0.00957328	0.15469	0	0	15.2888	71.0743	ANKRD17;LSM11	.	Longevity regulating pathway	2/102	0.247078	0.517074	0	0	2.13114	2.97944	ADCY9;ADCY3
	activation of protein kinase A activity (GO:0034199)	44243	0.00957328	0.15469	0	0	15.2888	71.0743	ADCY9;ADCY3	.	RNA polymerase	44227	0.252808	0.517074	0	0	3.54534	4.87529	POLR2A
	positive regulation of Wnt signaling pathway (GO:0030177)	5/140	0.010241	0.163485	0	0	4.00448	18.3459	AMER1;MACF1;WNK1;LRRK2;USP34	.	T cell receptor signaling pathway	2/104	0.254001	0.517074	0	0	2.08914	2.86299	PTPRC;NFATC2
	positive regulation of transcription of Notch receptor target (GO:0007221)	44244	0.0107835	0.170097	0	0	14.2688	64.634	CREBBP;EP300	.	NF-kappa B signaling pathway	2/104	0.254001	0.517074	0	0	2.08914	2.86299	BCL2;ERC1
	peptidyl-serine phosphorylation (GO:0018105)	5/145	0.0117913	0.183634	0	0	3.86048	17.142	SMG1;CAMK1D;MAST4;LRRK2;TTBK2	.	Th17 cell differentiation	2/107	0.264394	0.525879	0	0	2.02914	2.69939	NFATC2;RORA
	membrane protein ectodomain proteolysis (GO:0006509)	44245	0.0120575	0.183634	0	0	13.3764	59.0977	DAG1;MYH9	.	Fructose and mannose metabolism	12055	0.266737	0.525879	0	0	3.32342	4.39188	TIGAR
	DNA conformation change (GO:0071103)	44245	0.0120575	0.183634	0	0	13.3764	59.0977	KAT6A;ASH1L	.	Transcriptional misregulation in cancer	3/192	0.267552	0.525879	0	0	1.69289	2.23198	KMT2A;REL;AFF1
	ciliary basal body-plasma membrane docking (GO:0097711)	35156	0.0126161	0.189959	0	0	4.68544	20.4884	DYNC1H1;AKAP9;ALMS1;TTBK2	.	African trypanosomiasis	13516	0.293824	0.570835	0	0	2.95355	3.61743	FASLG
	heart development (GO:0007507)	5/149	0.0131411	0.192901	0	0	3.75248	16.2558	AKAP13;NIPBL;NCOA6;ALPK3;PKD2	.	Allograft rejection	13881	0.300439	0.570835	0	0	2.87358	3.45551	FASLG
	histone deubiquitination (GO:0016578)	44246	0.0133939	0.192901	0	0	12.5889	54.2953	TRRAP;ATXN7	.	Primary immunodeficiency	13881	0.300439	0.570835	0	0	2.87358	3.45551	PTPRC
	cyclic nucleotide biosynthetic process (GO:0009190)	44246	0.0133939	0.192901	0	0	12.5889	54.2953	ADCY9;ADCY3	.	Neurotrophin signaling pathway	2/119	0.305903	0.574829	0	0	1.81991	2.15566	BCL2;FASLG
	purine ribonucleoside bisphosphate metabolic process (GO:0034035)	44246	0.0133939	0.192901	0	0	12.5889	54.2953	TPST1;SULT1C4	.	Cell cycle	2/124	0.323091	0.598682	0	0	1.74488	1.9714	CREBBP;EP300
	negative regulation of gene expression (GO:0010629)	12/618	0.0136356	0.194271	0	0	2.17335	9.3347	NOTCH2;SPEN;GCFC2;KDM4A;HMBOX1;NIPBL;POU2F1;KAT6A;REL;CRY1;JARID2;CBFA2T2	.	Graft-versus-host disease	15342	0.326289	0.598682	0	0	2.59271	2.90376	FASLG
	regulation of lipid metabolic process (GO:0019216)	4/100	0.0144723	0.197967	0	0	4.4893	19.0145	NCOA2;CREBBP;NCOA6;RORA	.	MicroRNAs in cancer	4/310	0.329732	0.598682	0	0	1.39341	1.54595	NOTCH2;CREBBP;BCL2;EP300
	Notch signaling pathway (GO:0007219)	20149	0.0147821	0.197967	0	0	6.19597	26.1119	NOTCH2;CREBBP;EP300	.	Type I diabetes mellitus	15707	0.332601	0.598682	0	0	2.53085	2.78599	FASLG
	Golgi to endosome transport (GO:0006895)	44247	0.0147915	0.197967	0	0	11.8889	50.0963	VPS13C;VPS13A	.	Relaxin signaling pathway	2/129	0.340172	0.605932	0	0	1.67576	1.80698	ADCY9;ADCY3
	adrenergic receptor signaling pathway (GO:0071875)	44247	0.0147915	0.197967	0	0	11.8889	50.0963	AKAP13;ADCY9	.	Natural killer cell mediated cytotoxicity	2/131	0.346969	0.611666	0	0	1.64961	1.74615	NFATC2;FASLG
	neuromuscular junction development (GO:0007528)	44247	0.0147915	0.197967	0	0	11.8889	50.0963	UNC13B;LRRK2	.	Amino sugar and nucleotide sugar metabolism	17533	0.363292	0.622857	0	0	2.26104	2.28941	PGM3
	regulation of cell development (GO:0060284)	44247	0.0147915	0.197967	0	0	11.8889	50.0963	NOTCH2;AKAP13	.	Autophagy	2/137	0.367214	0.622857	0	0	1.57582	1.57867	BCL2;ATG2B
	regulation of protein ubiquitination (GO:0031396)	4/101	0.0149619	0.198245	0	0	4.44279	18.6697	AMER1;ZER1;LRRK2;CRY1	.	Yersinia infection	2/137	0.367214	0.622857	0	0	1.57582	1.57867	ARHGEF12;NFATC2
	positive regulation of transcription from RNA polymerase II promoter involved in cellular response to chemical stimulus (GO:1901522)	44248	0.016249	0.207223	0	0	11.2626	46.3987	CHD6;EP300	.	Thermogenesis	3/232	0.369478	0.622857	0	0	1.39434	1.3883	ADCY9;KDM3B;ADCY3
	histone lysine demethylation (GO:0070076)	44248	0.016249	0.207223	0	0	11.2626	46.3987	KDM4A;KDM3B	.	Measles	2/139	0.37391	0.622857	0	0	1.55265	1.52741	BCL2;FASLG
	hepaticobiliary system development (GO:0061008)	44248	0.016249	0.207223	0	0	11.2626	46.3987	NIPBL;PKD2	.	Arginine and proline metabolism	18264	0.375171	0.622857	0	0	2.16853	2.12597	L3HYPDH
	regulation of neurogenesis (GO:0050767)	20880	0.0162651	0.207223	0	0	5.96588	24.5719	SPEN;LRRK2;HOOK3	.	Signaling pathways regulating pluripotency of stem cells	2/143	0.387215	0.63331	0	0	1.5083	1.43104	KAT6A;JARID2
	transcription initiation from RNA polymerase II promoter (GO:0006367)	5/160	0.0173815	0.218731	0	0	3.48423	14.1193	NOTCH2;MED12;CREBBP;POLR2A;RORA	.	Autoimmune thyroid disease	19360	0.392578	0.63331	0	0	2.04311	1.91035	FASLG
	NLS-bearing protein import into nucleus (GO:0006607)	44249	0.0177653	0.218731	0	0	10.6989	43.1221	TRPS1;DAG1	.	Endocrine and other factor-regulated calcium reabsorption	19360	0.392578	0.63331	0	0	2.04311	1.91035	ADCY9
	cell morphogenesis (GO:0000902)	21610	0.0178286	0.218731	0	0	5.75223	23.164	CYFIP2;CDH20;FRYL	.	Phospholipase D signaling pathway	2/148	0.40367	0.645117	0	0	1.45628	1.32107	ADCY9;ADCY3
	regulation of extrinsic apoptotic signaling pathway (GO:2001236)	21610	0.0178286	0.218731	0	0	5.75223	23.164	FASLG;PHIP;BIRC6	.	Hedgehog signaling pathway	20455	0.409503	0.648379	0	0	1.93138	1.72436	BCL2
	positive regulation of I-kappaB kinase/NF-kappaB signaling (GO:0043123)	5/163	0.0186782	0.222819	0	0	3.41755	13.6032	ANKRD17;AKAP13;REL;FASLG;BRD4	.	Endocytosis	3/252	0.419826	0.658566	0	0	1.28104	1.11183	CBL;IGF2R;RAB22A
	transcription, DNA-templated (GO:0006351)	8/356	0.0190988	0.222819	0	0	2.49984	9.89469	KMT2A;POLR2A;NCOA6;TRPS1;NFATC2;ASH1L;HCFC1;BPTF	.	VEGF signaling pathway	21551	0.425958	0.658566	0	0	1.8312	1.56277	NFATC2
	regulation of Wnt signaling pathway (GO:0030111)	4/109	0.0192562	0.222819	0	0	4.10263	16.2051	MED12;AMER1;MACF1;LRRK2	.	Cellular senescence	2/156	0.429553	0.658566	0	0	1.38006	1.16617	ITPR2;NFATC2
	positive regulation of cell cycle G1/S phase transition (GO:1902808)	44250	0.019339	0.222819	0	0	10.1889	40.2018	ANKRD17;LSM11	.	Long-term depression	21916	0.431341	0.658566	0	0	1.80007	1.5136	ITPR2
	protein K48-linked deubiquitination (GO:0071108)	44250	0.019339	0.222819	0	0	10.1889	40.2018	USP34;OTUD7B	.	Necroptosis	2/159	0.439107	0.66449	0	0	1.35349	1.11393	BCL2;FASLG
	metanephros development (GO:0001656)	44250	0.019339	0.222819	0	0	10.1889	40.2018	NIPBL;PKD2	.	Amyotrophic lateral sclerosis	4/364	0.443591	0.665387	0	0	1.18112	0.960073	DNAH12;ALS2;BCL2;ATG2B
	positive regulation of ion transmembrane transporter activity (GO:0032414)	44250	0.019339	0.222819	0	0	10.1889	40.2018	WNK1;AKAP9	.	GnRH secretion	23377	0.452377	0.672664	0	0	1.68544	1.33696	ITPR2
	positive regulation of type I interferon production (GO:0032481)	22706	0.0203256	0.229619	0	0	5.45892	21.2673	SETD2;CREBBP;EP300	.	Inflammatory bowel disease	23743	0.457513	0.674438	0	0	1.65902	1.29727	RORA
	regulation of translational initiation (GO:0006446)	22706	0.0203256	0.229619	0	0	5.45892	21.2673	CTIF;KLHL25;EIF4G3	.	Renin secretion	25204	0.477585	0.698009	0	0	1.56112	1.15368	ITPR2
	positive regulation of histone methylation (GO:0031062)	44251	0.020969	0.229619	0	0	9.72531	37.5855	KMT2A;JARID2	.	Central carbon metabolism in cancer	25569	0.482487	0.699197	0	0	1.53841	1.1212	TIGAR
	Golgi to plasma membrane protein transport (GO:0043001)	44251	0.020969	0.229619	0	0	9.72531	37.5855	MACF1;SPTBN1	.	Herpes simplex virus 1 infection	5/498	0.499382	0.701377	0	0	1.07661	0.747582	POU2F1;BCL2;ZNF316;FASLG;HCFC1
	cGMP biosynthetic process (GO:0006182)	44251	0.020969	0.229619	0	0	9.72531	37.5855	ADCY9;ADCY3	.	Glioma	27395	0.506316	0.701377	0	0	1.4341	0.976042	CAMK1D
	cAMP metabolic process (GO:0046058)	44251	0.020969	0.229619	0	0	9.72531	37.5855	ADCY9;ADCY3	.	NOD-like receptor signaling pathway	2/181	0.506359	0.701377	0	0	1.18581	0.806952	BCL2;ITPR2
	regulation of proteolysis (GO:0030162)	23071	0.0211985	0.230229	0	0	5.36766	20.686	CYFIP2;BTBD3;BTBD11	.	Chronic myeloid leukemia	27760	0.51095	0.701377	0	0	1.41491	0.95009	CBL
	positive regulation of canonical Wnt signaling pathway (GO:0090263)	4/113	0.0216611	0.233341	0	0	3.95127	15.1422	AMER1;WNK1;LRRK2;USP34	.	Arrhythmogenic right ventricular cardiomyopathy	28126	0.51554	0.701377	0	0	1.39622	0.925055	DAG1
	peptidyl-serine modification (GO:0018209)	5/170	0.0219478	0.234475	0	0	3.2714	12.4937	SMG1;CAMK1D;MAST4;LRRK2;TTBK2	.	Bacterial invasion of epithelial cells	28126	0.51554	0.701377	0	0	1.39622	0.925055	CBL
	negative regulation of cellular macromolecule biosynthetic process (GO:2000113)	10/512	0.022544	0.234475	0	0	2.17334	8.24193	SPEN;GCFC2;KDM4A;HMBOX1;NIPBL;POU2F1;KAT6A;CRY1;JARID2;CBFA2T2	.	Synaptic vesicle cycle	28491	0.520087	0.701377	0	0	1.37802	0.900893	UNC13B
	cyclic nucleotide metabolic process (GO:0009187)	44252	0.0226542	0.234475	0	0	9.302	35.2305	ADCY9;ADCY3	.	MAPK signaling pathway	3/294	0.520458	0.701377	0	0	1.09379	0.714297	TAOK1;FASLG;FLNB
	3'-phosphoadenosine 5'-phosphosulfate metabolic process (GO:0050427)	44252	0.0226542	0.234475	0	0	9.302	35.2305	TPST1;SULT1C4	.	RNA transport	2/186	0.520906	0.701377	0	0	1.15329	0.752159	CYFIP2;EIF4G3
	negative regulation of cellular protein localization (GO:1903828)	44252	0.0226542	0.234475	0	0	9.302	35.2305	OTUD7B;TTBK2	.	B cell receptor signaling pathway	29587	0.533475	0.71269	0	0	1.32614	0.833272	NFATC2
	regulation of cell division (GO:0051302)	23802	0.0230051	0.234475	0	0	5.19399	19.5919	SETD2;TAL1;BIRC6	.	Chemokine signaling pathway	2/192	0.537982	0.713139	0	0	1.11653	0.69217	ADCY9;ADCY3
	negative regulation of apoptotic signaling pathway (GO:2001234)	23802	0.0230051	0.234475	0	0	5.19399	19.5919	BCL2;PHIP;BIRC6	.	Complement and coagulation cascades	31048	0.55075	0.718517	0	0	1.26274	0.753189	PROCR
	purine ribonucleotide metabolic process (GO:0009150)	24167	0.0239389	0.238674	0	0	5.11128	19.0766	TPST1;LRRK2;SULT1C4	.	ErbB signaling pathway	31048	0.55075	0.718517	0	0	1.26274	0.753189	CBL
	cytoskeleton-dependent intracellular transport (GO:0030705)	44253	0.0243933	0.238674	0	0	8.91396	33.1015	KIF13B;HOOK3	.	Colorectal cancer	31413	0.554969	0.718517	0	0	1.24782	0.734769	BCL2
	regulation of microtubule-based process (GO:0032886)	44253	0.0243933	0.238674	0	0	8.91396	33.1015	MACF1;TAOK1	.	Focal adhesion	2/201	0.562805	0.718517	0	0	1.06554	0.612497	BCL2;FLNB
	nucleotide biosynthetic process (GO:0009165)	44253	0.0243933	0.238674	0	0	8.91396	33.1015	ADCY9;ADCY3	.	ECM-receptor interaction	32143	0.563288	0.718517	0	0	1.21901	0.699668	DAG1
	RNA biosynthetic process (GO:0032774)	44253	0.0243933	0.238674	0	0	8.91396	33.1015	POLR2A;NCOA6	.	PD-L1 expression and PD-1 checkpoint pathway in cancer	32509	0.567389	0.718517	0	0	1.2051	0.68294	NFATC2
	protein autophosphorylation (GO:0046777)	5/175	0.0244978	0.238674	0	0	3.17437	11.7743	SMG1;LRRK2;TAOK1;AAK1;ALPK3	.	Hypertrophic cardiomyopathy	32874	0.571452	0.718517	0	0	1.19149	0.66673	DAG1
	cytosolic transport (GO:0016482)	4/118	0.0249151	0.240967	0	0	3.77701	13.9458	VPS13C;VPS13A;HOOK3;ERC1	.	Small cell lung cancer	33604	0.579464	0.720614	0	0	1.16519	0.635787	BCL2
	peptidyl-threonine phosphorylation (GO:0018107)	24898	0.0258674	0.248364	0	0	4.95351	18.104	CAMK1D;WNK1;LRRK2	.	Rap1 signaling pathway	2/210	0.586665	0.720614	0	0	1.01897	0.543418	ADCY9;ADCY3
	extrinsic apoptotic signaling pathway via death domain receptors (GO:0008625)	44254	0.0261852	0.249607	0	0	8.55697	31.1693	BCL2;FASLG	.	Fc gamma R-mediated phagocytosis	35431	0.59885	0.720614	0	0	1.10422	0.566184	PTPRC
	regulation of cell differentiation (GO:0045595)	4/121	0.0270016	0.255551	0	0	3.6796	13.2902	KIAA1109;CREBBP;TRPS1;DAG1	.	Phosphatidylinositol signaling system	35431	0.59885	0.720614	0	0	1.10422	0.566184	ITPR2
	regulation of Notch signaling pathway (GO:0008593)	25628	0.0278768	0.256125	0	0	4.80516	17.2023	CREBBP;AAK1;EP300	.	Choline metabolism in cancer	35796	0.602619	0.720614	0	0	1.09278	0.553463	SLC22A4
	snRNA transcription (GO:0009301)	25628	0.0278768	0.256125	0	0	4.80516	17.2023	POU2F1;POLR2A;RPAP2	.	mRNA surveillance pathway	35796	0.602619	0.720614	0	0	1.09278	0.553463	SMG1
	snRNA transcription from RNA polymerase II promoter (GO:0042795)	25628	0.0278768	0.256125	0	0	4.80516	17.2023	POU2F1;POLR2A;RPAP2	.	Glycerophospholipid metabolism	35796	0.602619	0.720614	0	0	1.09278	0.553463	ADPRM
	cGMP metabolic process (GO:0046068)	44255	0.0280288	0.256125	0	0	8.22744	29.4092	ADCY9;ADCY3	.	AGE-RAGE signaling pathway in diabetic complications	1/100	0.610051	0.724436	0	0	1.0706	0.529103	BCL2
	lytic vacuole organization (GO:0080171)	44255	0.0280288	0.256125	0	0	8.22744	29.4092	LRRK2;HOOK3	.	Chagas disease	1/102	0.617346	0.728042	0	0	1.04929	0.506101	FASLG
	positive regulation of lymphocyte proliferation (GO:0050671)	25993	0.0289119	0.262385	0	0	4.73426	16.7758	PTPRC;BCL2;NFATC2	.	Ribosome biogenesis in eukaryotes	1/108	0.638425	0.74554	0	0	0.990152	0.444332	MDN1
	positive regulation of gene expression (GO:0010628)	13/771	0.0294594	0.265535	0	0	1.87817	6.62005	CREBBP;KMT2A;NCOA6;NFATC2;RORA;HCFC1;MED12;POLR2A;TAL1;KAT6A;EP300;PHIP;BPTF	.	Ras signaling pathway	2/232	0.640903	0.74554	0	0	0.92047	0.409497	REL;FASLG
	B cell proliferation (GO:0042100)	47150	0.029923	0.266094	0	0	7.92232	27.8004	PTPRC;BCL2	.	Toxoplasmosis	1/112	0.651831	0.751832	0	0	0.954277	0.408401	BCL2
	regulation of embryonic development (GO:0045995)	47150	0.029923	0.266094	0	0	7.92232	27.8004	NIPBL;DAG1	.	Serotonergic synapse	1/113	0.655105	0.751832	0	0	0.945709	0.399997	ITPR2
	canonical Wnt signaling pathway (GO:0060070)	26724	0.0310425	0.274208	0	0	4.59852	15.9679	AMER1;LRRK2;OTULIN	.	Shigellosis	2/246	0.672423	0.763401	0	0	0.867036	0.344098	BCL2;ITPR2
	cellular response to cAMP (GO:0071320)	10990	0.0318666	0.277785	0	0	7.639	26.3255	AKAP9;PKD2	.	Sphingolipid signaling pathway	1/119	0.674114	0.763401	0	0	0.897348	0.353875	BCL2
	cyclic purine nucleotide metabolic process (GO:0052652)	10990	0.0318666	0.277785	0	0	7.639	26.3255	ADCY9;ADCY3	.	Parkinson disease	2/249	0.67888	0.763741	0	0	0.856374	0.331682	LRRK2;ITPR2
	lysosome organization (GO:0007040)	11355	0.0338587	0.288573	0	0	7.37521	24.9692	LRRK2;HOOK3	.	Osteoclast differentiation	1/127	0.697848	0.77804	0	0	0.840032	0.302205	NFATC2
	renal water homeostasis (GO:0003091)	11355	0.0338587	0.288573	0	0	7.37521	24.9692	ADCY9;ADCY3	.	Lysosome	1/128	0.700691	0.77804	0	0	0.833376	0.296422	IGF2R
	protein destabilization (GO:0031648)	11355	0.0338587	0.288573	0	0	7.37521	24.9692	CREBBP;EP300	.	Dopaminergic synapse	1/132	0.7118	0.785276	0	0	0.807765	0.274606	ITPR2
	protein modification by small protein conjugation (GO:0032446)	8/398	0.0339754	0.288573	0	0	2.22581	7.52797	KLHL25;UBE2Q2;USP9X;HECTD4;OTULIN;HUWE1;BIRC6;CBL	.	Insulin signaling pathway	1/137	0.725111	0.794834	0	0	0.77787	0.250031	CBL
	cellular response to hypoxia (GO:0071456)	4/132	0.035527	0.293611	0	0	3.36151	11.2189	CREBBP;TIGAR;EP300;RORA	.	Fluid shear stress and atherosclerosis	1/139	0.730263	0.795382	0	0	0.766519	0.240956	BCL2
	activation of adenylate cyclase activity (GO:0007190)	11720	0.0358981	0.293611	0	0	7.12901	23.7187	ADCY9;ADCY3	.	Breast cancer	1/147	0.749927	0.806495	0	0	0.724223	0.208417	NOTCH2
	dendrite morphogenesis (GO:0048813)	11720	0.0358981	0.293611	0	0	7.12901	23.7187	BTBD3;CELSR2	.	Cell adhesion molecules	1/148	0.752282	0.806495	0	0	0.71926	0.204733	PTPRC
	cellular response to glucagon stimulus (GO:0071377)	11720	0.0358981	0.293611	0	0	7.12901	23.7187	ADCY9;ADCY3	.	Gastric cancer	1/149	0.754616	0.806495	0	0	0.714364	0.201127	BCL2
	oxoacid metabolic process (GO:0043436)	11720	0.0358981	0.293611	0	0	7.12901	23.7187	TPST1;SULT1C4	.	Phagosome	1/152	0.761485	0.808783	0	0	0.700064	0.190756	DYNC1H1
	negative regulation of receptor activity (GO:2000272)	11720	0.0358981	0.293611	0	0	7.12901	23.7187	PKD2;CBL	.	Non-alcoholic fatty liver disease	1/155	0.768164	0.810427	0	0	0.686322	0.181019	FASLG
	protein targeting (GO:0006605)	4/133	0.0363708	0.295652	0	0	3.33528	11.0531	VPS13C;VPS13D;KIF13B;VPS13A	.	Hepatitis C	1/157	0.772513	0.810427	0	0	0.677454	0.174856	FASLG
	positive regulation of adenylate cyclase activity (GO:0045762)	12086	0.0379837	0.304056	0	0	6.89869	22.5628	ADCY9;ADCY3	.	Tight junction	1/169	0.796953	0.829883	0	0	0.62868	0.142685	MYH9
	activation of MAPKK activity (GO:0000186)	12086	0.0379837	0.304056	0	0	6.89869	22.5628	LRRK2;TAOK1	.	Protein processing in endoplasmic reticulum	1/171	0.800764	0.829883	0	0	0.621221	0.138029	BCL2
	cellular response to organic cyclic compound (GO:0071407)	4/135	0.038093	0.304056	0	0	3.28403	10.7313	AKAP9;ADCY3;RORA;PKD2	.	PI3K-Akt signaling pathway	2/354	0.846384	0.871877	0	0	0.597697	0.0996852	BCL2;FASLG
	bone development (GO:0060348)	12451	0.0401146	0.318275	0	0	6.68277	21.4919	AKAP13;PTPRC	.	Epstein-Barr virus infection	1/202	0.851508	0.871903	0	0	0.524581	0.0843248	BCL2
	response to cytokine (GO:0034097)	4/138	0.0407628	0.321492	0	0	3.21002	10.272	SETD2;BCL2;REL;AFF3	.	Alzheimer disease	2/369	0.86248	0.877881	0	0	0.572826	0.0847458	ITPR2;ATG2B
	positive regulation of cell cycle (GO:0045787)	30011	0.0416174	0.326275	0	0	4.07278	12.9484	ANKRD17;TAL1;HCFC1	.	Prion disease	1/273	0.924394	0.935334	0	0	0.386247	0.0303655	ITPR2
	regulation of mitochondrial membrane potential (GO:0051881)	12816	0.0422898	0.326275	0	0	6.47993	20.4974	LRRK2;BCL2	.	Cytokine-cytokine receptor interaction	1/295	0.938693	0.944215	0	0	0.356942	0.0225824	FASLG
	membrane protein proteolysis (GO:0033619)	12816	0.0422898	0.326275	0	0	6.47993	20.4974	DAG1;MYH9	.	Olfactory transduction	1/440	0.984693	0.984693	0	0	0.237269	0.00365987	ADCY3
	regulation of small GTPase mediated signal transduction (GO:0051056)	4/140	0.0426004	0.326275	0	0	3.16249	9.98047	AKAP13;DEPDC7;ARHGEF12;MYO9B	.
	regulation of cellular component organization (GO:0051128)	4/140	0.0426004	0.326275	0	0	3.16249	9.98047	KIAA1109;AAK1;PHIP;HCFC1	.
	regulation of cell cycle G2/M phase transition (GO:1902749)	30742	0.0441835	0.32946	0	0	3.97182	12.3897	DYNC1H1;AKAP9;ALMS1	.
	regulation of receptor-mediated endocytosis (GO:0048259)	13181	0.0445082	0.32946	0	0	6.28903	19.572	AAK1;CBL	.
	regulation of cell morphogenesis involved in differentiation (GO:0010769)	13181	0.0445082	0.32946	0	0	6.28903	19.572	KIF13B;SARM1	.
	regulation of smoothened signaling pathway (GO:0008589)	13181	0.0445082	0.32946	0	0	6.28903	19.572	CREBBP;RORA	.
	lymphocyte proliferation (GO:0046651)	13181	0.0445082	0.32946	0	0	6.28903	19.572	PTPRC;BCL2	.
	regulation of response to DNA damage stimulus (GO:2001020)	13181	0.0445082	0.32946	0	0	6.28903	19.572	SMG1;CRY1	.
	regulation of dendrite development (GO:0050773)	13547	0.0467688	0.333142	0	0	6.10903	18.7092	CAMK1D;SARM1	.
	regulation of metal ion transport (GO:0010959)	13547	0.0467688	0.333142	0	0	6.10903	18.7092	WNK1;BCL2	.
	regulation of cellular amide metabolic process (GO:0034248)	13912	0.0490706	0.333142	0	0	5.93904	17.9032	CYFIP2;TIGAR	.
	regulation of translation (GO:0006417)	5/213	0.0500928	0.333142	0	0	2.58942	7.7524	CYFIP2;CTIF;KLHL25;POLR2A;EIF4G3	.
	peptidyl-threonine modification (GO:0018210)	32568	0.0509349	0.333142	0	0	3.73995	11.1346	CAMK1D;WNK1;LRRK2	.
	Golgi to plasma membrane transport (GO:0006893)	14277	0.0514128	0.333142	0	0	5.77823	17.149	MACF1;SPTBN1	.
	regulation of G2/M transition of mitotic cell cycle (GO:0010389)	4/149	0.0514399	0.333142	0	0	2.96484	8.79769	DYNC1H1;AKAP9;ALMS1;BRD4	.
	regulation of cell cycle (GO:0051726)	5/215	0.0517548	0.333142	0	0	2.5645	7.59408	ANKRD17;PTPRC;TAOK1;EP300;HCFC1	.
	regulation of cell cycle process (GO:0010564)	32933	0.052342	0.333142	0	0	3.69678	10.9053	DYNC1H1;SETD2;BIRC6	.
	central nervous system development (GO:0007417)	5/217	0.0534489	0.333142	0	0	2.54004	7.43986	NIPBL;NCOA6;PKD2;JARID2;BPTF	.
	regulation of intracellular transport (GO:0032386)	14642	0.0537943	0.333142	0	0	5.62589	16.4422	DYNC1H1;LRRK2	.
	positive regulation of mitotic nuclear division (GO:0045840)	14642	0.0537943	0.333142	0	0	5.62589	16.4422	NIPBL;PHIP	.
	response to cAMP (GO:0051591)	14642	0.0537943	0.333142	0	0	5.62589	16.4422	AKAP9;PKD2	.
	DNA repair (GO:0006281)	6/288	0.0539602	0.333142	0	0	2.29587	6.70282	SETD2;SMG1;NIPBL;TRRAP;NCOA6;HUWE1	.
	quaternary ammonium group transport (GO:0015697)	44202	0.0548113	0.333142	0	0	21.2989	61.8491	SLC22A4	.
	protein sulfation (GO:0006477)	44202	0.0548113	0.333142	0	0	21.2989	61.8491	TPST1	.
	macrophage derived foam cell differentiation (GO:0010742)	44202	0.0548113	0.333142	0	0	21.2989	61.8491	EP300	.
	hindlimb morphogenesis (GO:0035137)	44202	0.0548113	0.333142	0	0	21.2989	61.8491	AFF3	.
	response to chemokine (GO:1990868)	44202	0.0548113	0.333142	0	0	21.2989	61.8491	DOCK8	.
	corticosteroid receptor signaling pathway (GO:0031958)	44202	0.0548113	0.333142	0	0	21.2989	61.8491	NCOA6	.
	regulation of cellular carbohydrate catabolic process (GO:0043471)	44202	0.0548113	0.333142	0	0	21.2989	61.8491	TIGAR	.
	cellular response to chemokine (GO:1990869)	44202	0.0548113	0.333142	0	0	21.2989	61.8491	DOCK8	.
	intracellular pH elevation (GO:0051454)	44202	0.0548113	0.333142	0	0	21.2989	61.8491	BCL2	.
	determination of liver left/right asymmetry (GO:0071910)	44202	0.0548113	0.333142	0	0	21.2989	61.8491	PKD2	.
	telencephalon cell migration (GO:0022029)	44202	0.0548113	0.333142	0	0	21.2989	61.8491	LRRK2	.
	regulation of cell cycle checkpoint (GO:1901976)	44202	0.0548113	0.333142	0	0	21.2989	61.8491	CRY1	.
	nucleotide-binding oligomerization domain containing 2 signaling pathway (GO:0070431)	44202	0.0548113	0.333142	0	0	21.2989	61.8491	OTULIN	.
	protein deubiquitination involved in ubiquitin-dependent protein catabolic process (GO:0071947)	44202	0.0548113	0.333142	0	0	21.2989	61.8491	OTUD7B	.
	negative regulation of glucocorticoid receptor signaling pathway (GO:2000323)	44202	0.0548113	0.333142	0	0	21.2989	61.8491	CRY1	.
	ear development (GO:0043583)	44202	0.0548113	0.333142	0	0	21.2989	61.8491	NIPBL	.
	regulation of ribonucleoprotein complex localization (GO:2000197)	44202	0.0548113	0.333142	0	0	21.2989	61.8491	SETD2	.
	positive regulation of intracellular estrogen receptor signaling pathway (GO:0033148)	44202	0.0548113	0.333142	0	0	21.2989	61.8491	KMT2D	.
	regulation of mRNA export from nucleus (GO:0010793)	44202	0.0548113	0.333142	0	0	21.2989	61.8491	SETD2	.
	regulation of sarcomere organization (GO:0060297)	44202	0.0548113	0.333142	0	0	21.2989	61.8491	AKAP13	.
	response to manganese ion (GO:0010042)	44202	0.0548113	0.333142	0	0	21.2989	61.8491	LRRK2	.
	glucocorticoid receptor signaling pathway (GO:0042921)	44202	0.0548113	0.333142	0	0	21.2989	61.8491	NCOA6	.
	regulation of osteoclast development (GO:2001204)	44202	0.0548113	0.333142	0	0	21.2989	61.8491	NOTCH2	.
	foam cell differentiation (GO:0090077)	44202	0.0548113	0.333142	0	0	21.2989	61.8491	EP300	.
	neuron remodeling (GO:0016322)	44202	0.0548113	0.333142	0	0	21.2989	61.8491	ANKS1A	.
	positive regulation of viral transcription (GO:0050434)	15008	0.0562143	0.337587	0	0	5.48136	15.7786	POLR2A;EP300	.
	regulation of ion transmembrane transporter activity (GO:0032412)	15373	0.0586718	0.337587	0	0	5.34405	15.1547	WNK1;UTRN	.
	intrinsic apoptotic signaling pathway by p53 class mediator (GO:0072332)	15738	0.0611658	0.337587	0	0	5.21345	14.5672	ZMAT3;EP300	.
	regulation of cyclic nucleotide metabolic process (GO:0030799)	44203	0.0636515	0.337587	0	0	17.7482	48.8845	PKD2	.
	positive regulation of insulin-like growth factor receptor signaling pathway (GO:0043568)	44203	0.0636515	0.337587	0	0	17.7482	48.8845	PHIP	.
	modification by symbiont of host morphology or physiology (GO:0044003)	44203	0.0636515	0.337587	0	0	17.7482	48.8845	DAG1	.
	regulation of chromatin assembly or disassembly (GO:0001672)	44203	0.0636515	0.337587	0	0	17.7482	48.8845	TAL1	.
	negative regulation of T cell mediated immunity (GO:0002710)	44203	0.0636515	0.337587	0	0	17.7482	48.8845	PTPRC	.
	positive regulation of RIG-I signaling pathway (GO:1900246)	44203	0.0636515	0.337587	0	0	17.7482	48.8845	ANKRD17	.
	negative regulation of MyD88-independent toll-like receptor signaling pathway (GO:0034128)	44203	0.0636515	0.337587	0	0	17.7482	48.8845	SARM1	.
	regulation of glucocorticoid receptor signaling pathway (GO:2000322)	44203	0.0636515	0.337587	0	0	17.7482	48.8845	CRY1	.
	regulation of MDA-5 signaling pathway (GO:0039533)	44203	0.0636515	0.337587	0	0	17.7482	48.8845	ANKRD17	.
	positive regulation of histone H3-K9 methylation (GO:0051574)	44203	0.0636515	0.337587	0	0	17.7482	48.8845	JARID2	.
	release of sequestered calcium ion into cytosol by endoplasmic reticulum (GO:1903514)	44203	0.0636515	0.337587	0	0	17.7482	48.8845	FASLG	.
	ethanol catabolic process (GO:0006068)	44203	0.0636515	0.337587	0	0	17.7482	48.8845	SULT1C4	.
	regulation of NADP metabolic process (GO:1902031)	44203	0.0636515	0.337587	0	0	17.7482	48.8845	TIGAR	.
	ethanol metabolic process (GO:0006067)	44203	0.0636515	0.337587	0	0	17.7482	48.8845	SULT1C4	.
	regulation of microtubule binding (GO:1904526)	44203	0.0636515	0.337587	0	0	17.7482	48.8845	TTBK2	.
	positive regulation of cyclin-dependent protein serine/threonine kinase activity involved in G1/S transition of mitotic cell cycle (GO:0031659)	44203	0.0636515	0.337587	0	0	17.7482	48.8845	PKD2	.
	fructose 1,6-bisphosphate metabolic process (GO:0030388)	44203	0.0636515	0.337587	0	0	17.7482	48.8845	TIGAR	.
	carnitine transport (GO:0015879)	44203	0.0636515	0.337587	0	0	17.7482	48.8845	SLC22A4	.
	amino-acid betaine transport (GO:0015838)	44203	0.0636515	0.337587	0	0	17.7482	48.8845	SLC22A4	.
	sensory organ morphogenesis (GO:0090596)	44203	0.0636515	0.337587	0	0	17.7482	48.8845	NIPBL	.
	regulation of protein heterodimerization activity (GO:0043497)	44203	0.0636515	0.337587	0	0	17.7482	48.8845	BCL2	.
	regulation of transcription involved in cell fate commitment (GO:0060850)	44203	0.0636515	0.337587	0	0	17.7482	48.8845	RORA	.
	metanephric nephron tubule development (GO:0072234)	44203	0.0636515	0.337587	0	0	17.7482	48.8845	PKD2	.
	response to type I interferon (GO:0034340)	44203	0.0636515	0.337587	0	0	17.7482	48.8845	SETD2	.
	marginal zone B cell differentiation (GO:0002315)	44203	0.0636515	0.337587	0	0	17.7482	48.8845	NOTCH2	.
	regulation of histone H3-K9 acetylation (GO:2000615)	44203	0.0636515	0.337587	0	0	17.7482	48.8845	KMT2A	.
	positive regulation of transport (GO:0051050)	16103	0.0636956	0.337587	0	0	5.08906	14.0134	DYNC1H1;KMT2A	.
	microtubule cytoskeleton organization involved in mitosis (GO:1902850)	16103	0.0636956	0.337587	0	0	5.08906	14.0134	DYNC1H1;SETD2	.
	regulation of dendrite morphogenesis (GO:0048814)	16103	0.0636956	0.337587	0	0	5.08906	14.0134	LRRK2;SARM1	.
	endosomal transport (GO:0016197)	5/229	0.0642855	0.337826	0	0	2.4025	6.59346	VPS13C;ALMS1;VPS13A;HOOK3;ERC1	.
	negative regulation of intracellular signal transduction (GO:1902532)	4/161	0.0646654	0.337826	0	0	2.73656	7.49414	DAG1;BCL2;OTUD7B;RORA	.
	apoptotic process (GO:0006915)	5/231	0.0662033	0.337826	0	0	2.38099	6.46446	CYFIP2;NOTCH2;BCL2;EP300;FASLG	.
	neuron projection morphogenesis (GO:0048812)	4/163	0.0670272	0.337826	0	0	2.70186	7.3022	ALS2;BTBD3;LRRK2;CELSR2	.
	cellular response to metal ion (GO:0071248)	3/100	0.0674204	0.337826	0	0	3.31398	8.93718	TIGAR;LRRK2;PKD2	.
	regulation of DNA metabolic process (GO:0051052)	16834	0.0688588	0.337826	0	0	4.85725	12.9965	ANKRD17;SMG1	.
	regulation of inflammatory response (GO:0050727)	4/166	0.0706531	0.337826	0	0	2.65142	7.02619	OTULIN;OTUD7B;RORA;BRD4	.
	negative regulation of I-kappaB kinase/NF-kappaB signaling (GO:0043124)	17199	0.0714905	0.337826	0	0	4.74907	12.5289	OTUD7B;RORA	.
	proteasomal protein catabolic process (GO:0010498)	5/237	0.0721472	0.337826	0	0	2.31871	6.09598	AMER1;KLHL25;BTBD3;HECTD4;BTBD11	.
	regulation of DNA methylation (GO:0044030)	44204	0.0724094	0.337826	0	0	15.212	39.9378	KMT2A	.
	establishment of protein localization to chromatin (GO:0071169)	44204	0.0724094	0.337826	0	0	15.212	39.9378	NIPBL	.
	positive regulation of extracellular matrix assembly (GO:1901203)	44204	0.0724094	0.337826	0	0	15.212	39.9378	DAG1	.
	cellular response to forskolin (GO:1904322)	44204	0.0724094	0.337826	0	0	15.212	39.9378	ADCY3	.
	aorta development (GO:0035904)	44204	0.0724094	0.337826	0	0	15.212	39.9378	PKD2	.
	negative regulation of leukocyte mediated cytotoxicity (GO:0001911)	44204	0.0724094	0.337826	0	0	15.212	39.9378	PTPRC	.
	T-helper 17 cell differentiation (GO:0072539)	44204	0.0724094	0.337826	0	0	15.212	39.9378	RORA	.
	positive regulation of chromatin binding (GO:0035563)	44204	0.0724094	0.337826	0	0	15.212	39.9378	HMBOX1	.
	granulocyte differentiation (GO:0030851)	44204	0.0724094	0.337826	0	0	15.212	39.9378	TAL1	.
	regulation of protein deacetylation (GO:0090311)	44204	0.0724094	0.337826	0	0	15.212	39.9378	EP300	.
	positive regulation of respiratory burst (GO:0060267)	44204	0.0724094	0.337826	0	0	15.212	39.9378	CAMK1D	.
	DNA damage induced protein phosphorylation (GO:0006975)	44204	0.0724094	0.337826	0	0	15.212	39.9378	CRY1	.
	calcium ion import into cytosol (GO:1902656)	44204	0.0724094	0.337826	0	0	15.212	39.9378	FAM155B	.
	regulation of MyD88-independent toll-like receptor signaling pathway (GO:0034127)	44204	0.0724094	0.337826	0	0	15.212	39.9378	SARM1	.
	response to forskolin (GO:1904321)	44204	0.0724094	0.337826	0	0	15.212	39.9378	ADCY3	.
	regulation of cytoplasmic transport (GO:1903649)	44204	0.0724094	0.337826	0	0	15.212	39.9378	LRRK2	.
	regulation of transcription from RNA polymerase II promoter in response to oxidative stress (GO:0043619)	44204	0.0724094	0.337826	0	0	15.212	39.9378	CHD6	.
	regulation of striated muscle cell differentiation (GO:0051153)	44204	0.0724094	0.337826	0	0	15.212	39.9378	AKAP13	.
	calcium ion import across plasma membrane (GO:0098703)	44204	0.0724094	0.337826	0	0	15.212	39.9378	FAM155B	.
	regulation of dopamine receptor signaling pathway (GO:0060159)	44204	0.0724094	0.337826	0	0	15.212	39.9378	LRRK2	.
	peptidyl-lysine monomethylation (GO:0018026)	44204	0.0724094	0.337826	0	0	15.212	39.9378	SETD2	.
	histone H3-K36 demethylation (GO:0070544)	44204	0.0724094	0.337826	0	0	15.212	39.9378	KDM4A	.
	regulation of peroxisome proliferator activated receptor signaling pathway (GO:0035358)	44204	0.0724094	0.337826	0	0	15.212	39.9378	ASXL2	.
	kidney mesenchyme development (GO:0072074)	44204	0.0724094	0.337826	0	0	15.212	39.9378	PKD2	.
	regulation of cardiac muscle cell action potential involved in regulation of contraction (GO:0098909)	44204	0.0724094	0.337826	0	0	15.212	39.9378	AKAP9	.
	regulation of cellular response to stress (GO:0080135)	3/104	0.0739471	0.340606	0	0	3.18209	8.28746	CREBBP;SMG1;EP300	.
	B cell receptor signaling pathway (GO:0050853)	3/104	0.0739471	0.340606	0	0	3.18209	8.28746	PTPRC;BCL2;NFATC2	.
	intrinsic apoptotic signaling pathway in response to DNA damage (GO:0008630)	17564	0.0741545	0.340606	0	0	4.64559	12.086	BCL2;EP300	.
	cytoplasmic microtubule organization (GO:0031122)	17564	0.0741545	0.340606	0	0	4.64559	12.086	DYNC1H1;HOOK3	.
	positive regulation of cell cycle process (GO:0090068)	3/107	0.0790198	0.340606	0	0	3.08983	7.84217	DYNC1H1;PHIP;PKD2	.
	transmembrane receptor protein tyrosine kinase signaling pathway (GO:0007169)	7/396	0.0790578	0.340606	0	0	1.94185	4.92758	CYFIP2;BAIAP2L1;POLR2A;PHIP;ANKS1A;CBL;PAG1	.
	neurogenesis (GO:0022008)	18295	0.079576	0.340606	0	0	4.45158	11.2671	BTBD3;BTBD11	.
	negative regulation of circadian rhythm (GO:0042754)	44205	0.0810858	0.340606	0	0	13.3098	33.4375	CRY1	.
	regulation of Rac protein signal transduction (GO:0035020)	44205	0.0810858	0.340606	0	0	13.3098	33.4375	ALS2	.
	negative regulation of activin receptor signaling pathway (GO:0032926)	44205	0.0810858	0.340606	0	0	13.3098	33.4375	FST	.
	oogenesis (GO:0048477)	44205	0.0810858	0.340606	0	0	13.3098	33.4375	KMT2D	.
	megakaryocyte differentiation (GO:0030219)	44205	0.0810858	0.340606	0	0	13.3098	33.4375	TAL1	.
	Notch signaling involved in heart development (GO:0061314)	44205	0.0810858	0.340606	0	0	13.3098	33.4375	NOTCH2	.
	negative regulation of response to reactive oxygen species (GO:1901032)	44205	0.0810858	0.340606	0	0	13.3098	33.4375	LRRK2	.
	actin filament reorganization (GO:0090527)	44205	0.0810858	0.340606	0	0	13.3098	33.4375	FRYL	.
	actin crosslink formation (GO:0051764)	44205	0.0810858	0.340606	0	0	13.3098	33.4375	BAIAP2L1	.
	neuron maturation (GO:0042551)	44205	0.0810858	0.340606	0	0	13.3098	33.4375	ANKS1A	.
	microtubule anchoring at centrosome (GO:0034454)	44205	0.0810858	0.340606	0	0	13.3098	33.4375	HOOK3	.
	negative regulation of interferon-beta production (GO:0032688)	44205	0.0810858	0.340606	0	0	13.3098	33.4375	REL	.
	embryonic digestive tract morphogenesis (GO:0048557)	44205	0.0810858	0.340606	0	0	13.3098	33.4375	NIPBL	.
	mature B cell differentiation involved in immune response (GO:0002313)	44205	0.0810858	0.340606	0	0	13.3098	33.4375	NOTCH2	.
	cellular response to dopamine (GO:1903351)	44205	0.0810858	0.340606	0	0	13.3098	33.4375	LRRK2	.
	embryonic forelimb morphogenesis (GO:0035115)	44205	0.0810858	0.340606	0	0	13.3098	33.4375	NIPBL	.
	nuclear migration (GO:0007097)	44205	0.0810858	0.340606	0	0	13.3098	33.4375	HOOK3	.
	regulation of hair cycle (GO:0042634)	44205	0.0810858	0.340606	0	0	13.3098	33.4375	NIPBL	.
	positive regulation of ion transmembrane transport (GO:0034767)	44205	0.0810858	0.340606	0	0	13.3098	33.4375	WNK1	.
	response to dopamine (GO:1903350)	44205	0.0810858	0.340606	0	0	13.3098	33.4375	LRRK2	.
	antigen processing and presentation of exogenous peptide antigen via MHC class I, TAP-independent (GO:0002480)	44205	0.0810858	0.340606	0	0	13.3098	33.4375	LNPEP	.
	negative regulation of histone methylation (GO:0031061)	44205	0.0810858	0.340606	0	0	13.3098	33.4375	JARID2	.
	positive regulation of epidermis development (GO:0045684)	44205	0.0810858	0.340606	0	0	13.3098	33.4375	FST	.
	regulation of apoptotic process (GO:0042981)	12/815	0.081162	0.340606	0	0	1.62334	4.07671	UNC13B;NOTCH2;AKAP13;CREBBP;ARHGEF12;TAOK1;BCL2;PHIP;FASLG;BIRC6;ERC1;CBL	.
	plasma membrane bounded cell projection morphogenesis (GO:0120039)	19025	0.0851169	0.340606	0	0	4.27308	10.5277	ALS2;LRRK2	.
	positive regulation of mitotic cell cycle (GO:0045931)	19025	0.0851169	0.340606	0	0	4.27308	10.5277	TAL1;PHIP	.
	regulation of calcium ion transport (GO:0051924)	19025	0.0851169	0.340606	0	0	4.27308	10.5277	BCL2;PKD2	.
	regulation of cell-matrix adhesion (GO:0001952)	19025	0.0851169	0.340606	0	0	4.27308	10.5277	MACF1;UTRN	.
	embryonic organ development (GO:0048568)	19391	0.0879302	0.340606	0	0	4.18908	10.1846	KMT2A;TAL1	.
	negative regulation of programmed cell death (GO:0043069)	7/408	0.0891834	0.340606	0	0	1.88257	4.55029	NOTCH2;TIGAR;BCL2;PHIP;BIRC6;ERC1;CBL	.
	positive regulation of kinase activity (GO:0033674)	3/113	0.0896045	0.340606	0	0	2.92041	7.04504	TIGAR;PTPRC;ALS2	.
	negative regulation of response to cytokine stimulus (GO:0060761)	44206	0.0896815	0.340606	0	0	11.8303	28.5288	PTPRC	.
	regulation of coagulation (GO:0050818)	44206	0.0896815	0.340606	0	0	11.8303	28.5288	PROCR	.
	regulation of DNA damage checkpoint (GO:2000001)	44206	0.0896815	0.340606	0	0	11.8303	28.5288	CRY1	.
	negative regulation of protein maturation (GO:1903318)	44206	0.0896815	0.340606	0	0	11.8303	28.5288	LRRK2	.
	protein localization to mitochondrion (GO:0070585)	44206	0.0896815	0.340606	0	0	11.8303	28.5288	LRRK2	.
	protein K11-linked deubiquitination (GO:0035871)	44206	0.0896815	0.340606	0	0	11.8303	28.5288	OTUD7B	.
	establishment of spindle localization (GO:0051293)	44206	0.0896815	0.340606	0	0	11.8303	28.5288	DYNC1H1	.
	I-kappaB phosphorylation (GO:0007252)	44206	0.0896815	0.340606	0	0	11.8303	28.5288	ERC1	.
	regulation of respiratory burst (GO:0060263)	44206	0.0896815	0.340606	0	0	11.8303	28.5288	CAMK1D	.
	negative regulation of inclusion body assembly (GO:0090084)	44206	0.0896815	0.340606	0	0	11.8303	28.5288	SACS	.
	positive regulation of intracellular steroid hormone receptor signaling pathway (GO:0033145)	44206	0.0896815	0.340606	0	0	11.8303	28.5288	KMT2D	.
	regulation of neuroblast proliferation (GO:1902692)	44206	0.0896815	0.340606	0	0	11.8303	28.5288	LRRK2	.
	negative regulation of autophagosome assembly (GO:1902902)	44206	0.0896815	0.340606	0	0	11.8303	28.5288	LRRK2	.
	primary alcohol catabolic process (GO:0034310)	44206	0.0896815	0.340606	0	0	11.8303	28.5288	SULT1C4	.
	regulation of lysosomal lumen pH (GO:0035751)	44206	0.0896815	0.340606	0	0	11.8303	28.5288	LRRK2	.
	forelimb morphogenesis (GO:0035136)	44206	0.0896815	0.340606	0	0	11.8303	28.5288	NIPBL	.
	pulmonary valve development (GO:0003177)	44206	0.0896815	0.340606	0	0	11.8303	28.5288	NOTCH2	.
	positive regulation of circadian rhythm (GO:0042753)	44206	0.0896815	0.340606	0	0	11.8303	28.5288	RORA	.
	protein O-linked glycosylation (GO:0006493)	3/115	0.0932585	0.340606	0	0	2.86796	6.8039	TET3;DAG1;PGM3	.
	regulation of cellular catabolic process (GO:0031329)	20121	0.0936384	0.340606	0	0	4.0306	9.54572	LRRK2;EP300	.
	regulation of RNA splicing (GO:0043484)	20121	0.0936384	0.340606	0	0	4.0306	9.54572	AHNAK;POLR2A	.
	positive regulation of programmed cell death (GO:0043068)	5/257	0.0939898	0.340606	0	0	2.1325	5.04245	UNC13B;AKAP13;ARHGEF12;LRRK2;FASLG	.
	negative regulation of cellular catabolic process (GO:0031330)	20486	0.0965319	0.340606	0	0	3.95576	9.24809	KDM4A;BCL2	.
	positive regulation of endothelial cell apoptotic process (GO:2000353)	44207	0.0981972	0.340606	0	0	10.6468	24.7088	FASLG	.
	atrial septum morphogenesis (GO:0060413)	44207	0.0981972	0.340606	0	0	10.6468	24.7088	NOTCH2	.
	regulation of histone H3-K9 methylation (GO:0051570)	44207	0.0981972	0.340606	0	0	10.6468	24.7088	JARID2	.
	microtubule anchoring at microtubule organizing center (GO:0072393)	44207	0.0981972	0.340606	0	0	10.6468	24.7088	HOOK3	.
	regulation of histone deacetylation (GO:0031063)	44207	0.0981972	0.340606	0	0	10.6468	24.7088	NIPBL	.
	carnitine metabolic process (GO:0009437)	44207	0.0981972	0.340606	0	0	10.6468	24.7088	SLC22A4	.
	negative regulation of protein localization to nucleus (GO:1900181)	44207	0.0981972	0.340606	0	0	10.6468	24.7088	OTUD7B	.
	negative regulation of ryanodine-sensitive calcium-release channel activity (GO:0060315)	44207	0.0981972	0.340606	0	0	10.6468	24.7088	PKD2	.
	mononuclear cell differentiation (GO:1903131)	44207	0.0981972	0.340606	0	0	10.6468	24.7088	MYH9	.
	regulation of inclusion body assembly (GO:0090083)	44207	0.0981972	0.340606	0	0	10.6468	24.7088	SACS	.
	regulation of leukocyte cell-cell adhesion (GO:1903037)	44207	0.0981972	0.340606	0	0	10.6468	24.7088	PAG1	.
	metanephric mesenchyme development (GO:0072075)	44207	0.0981972	0.340606	0	0	10.6468	24.7088	PKD2	.
	regulation of hydrogen peroxide-induced cell death (GO:1903205)	44207	0.0981972	0.340606	0	0	10.6468	24.7088	LRRK2	.
	negative regulation of leukocyte cell-cell adhesion (GO:1903038)	44207	0.0981972	0.340606	0	0	10.6468	24.7088	PAG1	.
	positive regulation of nuclear-transcribed mRNA poly(A) tail shortening (GO:0060213)	44207	0.0981972	0.340606	0	0	10.6468	24.7088	TNRC6B	.
	T-helper cell differentiation (GO:0042093)	44207	0.0981972	0.340606	0	0	10.6468	24.7088	RORA	.
	regulation of synaptic vesicle cycle (GO:0098693)	44207	0.0981972	0.340606	0	0	10.6468	24.7088	LRRK2	.
	calcineurin-NFAT signaling cascade (GO:0033173)	44207	0.0981972	0.340606	0	0	10.6468	24.7088	NFATC2	.
	cellular response to sterol (GO:0036315)	44207	0.0981972	0.340606	0	0	10.6468	24.7088	RORA	.
	positive regulation of protein deacetylation (GO:0090312)	44207	0.0981972	0.340606	0	0	10.6468	24.7088	NIPBL	.
	inhibition of cysteine-type endopeptidase activity involved in apoptotic process (GO:1990001)	44207	0.0981972	0.340606	0	0	10.6468	24.7088	BIRC6	.
	activation of cysteine-type endopeptidase activity involved in apoptotic signaling pathway (GO:0097296)	44207	0.0981972	0.340606	0	0	10.6468	24.7088	FASLG	.
	positive regulation of histone deacetylation (GO:0031065)	44207	0.0981972	0.340606	0	0	10.6468	24.7088	NIPBL	.
	negative regulation of release of sequestered calcium ion into cytosol (GO:0051280)	44207	0.0981972	0.340606	0	0	10.6468	24.7088	PKD2	.
	internal protein amino acid acetylation (GO:0006475)	44207	0.0981972	0.340606	0	0	10.6468	24.7088	EP300	.
	regulation of hemopoiesis (GO:1903706)	44207	0.0981972	0.340606	0	0	10.6468	24.7088	CREBBP	.
	mitochondrion distribution (GO:0048311)	44207	0.0981972	0.340606	0	0	10.6468	24.7088	LRRK2	.
	regulation of phosphorylation of RNA polymerase II C-terminal domain (GO:1901407)	44207	0.0981972	0.340606	0	0	10.6468	24.7088	BRD4	.
	stress granule assembly (GO:0034063)	44207	0.0981972	0.340606	0	0	10.6468	24.7088	DYNC1H1	.
	monocyte differentiation (GO:0030224)	44207	0.0981972	0.340606	0	0	10.6468	24.7088	MYH9	.
	T cell proliferation (GO:0042098)	44207	0.0981972	0.340606	0	0	10.6468	24.7088	DOCK8	.
	regulation of nuclear-transcribed mRNA poly(A) tail shortening (GO:0060211)	44207	0.0981972	0.340606	0	0	10.6468	24.7088	TNRC6B	.
	regulation of chromatin binding (GO:0035561)	44207	0.0981972	0.340606	0	0	10.6468	24.7088	HMBOX1	.
	UDP-N-acetylglucosamine biosynthetic process (GO:0006048)	44207	0.0981972	0.340606	0	0	10.6468	24.7088	PGM3	.
	response to sterol (GO:0036314)	44207	0.0981972	0.340606	0	0	10.6468	24.7088	RORA	.
	spinal cord development (GO:0021510)	44207	0.0981972	0.340606	0	0	10.6468	24.7088	PKD2	.
	cytoplasmic mRNA processing body assembly (GO:0033962)	44207	0.0981972	0.340606	0	0	10.6468	24.7088	DYNC1H1	.
	I-kappaB kinase/NF-kappaB signaling (GO:0007249)	20852	0.0994507	0.342265	0	0	3.88364	8.96379	REL;ERC1	.
	regulation of Rho protein signal transduction (GO:0035023)	20852	0.0994507	0.342265	0	0	3.88364	8.96379	AKAP13;MYO9B	.
	epidermal growth factor receptor signaling pathway (GO:0007173)	20852	0.0994507	0.342265	0	0	3.88364	8.96379	CBL;PAG1	.
	brain development (GO:0007420)	3/119	0.100748	0.344048	0	0	2.76851	6.3541	NIPBL;NCOA6;BPTF	.
	positive regulation of B cell activation (GO:0050871)	3/119	0.100748	0.344048	0	0	2.76851	6.3541	PTPRC;BCL2;NFATC2	.
	regulation of neuron projection development (GO:0010975)	3/119	0.100748	0.344048	0	0	2.76851	6.3541	CAMK1D;KIF13B;CBFA2T2	.
	regulation of intracellular signal transduction (GO:1902531)	7/422	0.101883	0.344609	0	0	1.81775	4.15162	AKAP13;DEPDC7;ARHGEF12;KAT6A;LRRK2;EP300;MYO9B	.
	post-Golgi vesicle-mediated transport (GO:0006892)	21217	0.102394	0.344609	0	0	3.81409	8.69204	VPS13C;VPS13A	.
	macromolecular complex assembly (GO:0065003)	3/120	0.102657	0.344609	0	0	2.7447	6.24795	CREBBP;KMT2A;MDN1	.
	regulation of protein metabolic process (GO:0051246)	21582	0.105361	0.344609	0	0	3.74699	8.43207	BTBD3;BTBD11	.
	positive regulation of GTPase activity (GO:0043547)	4/192	0.10609	0.344609	0	0	2.28171	5.11894	ALS2;RALGAPA1;RALGAPA2;DOCK8	.
	pulmonary valve morphogenesis (GO:0003184)	44208	0.106634	0.344609	0	0	9.6784	21.6637	NOTCH2	.
	cellular response to fluid shear stress (GO:0071498)	44208	0.106634	0.344609	0	0	9.6784	21.6637	PKD2	.
	activation of cysteine-type endopeptidase activity (GO:0097202)	44208	0.106634	0.344609	0	0	9.6784	21.6637	CYFIP2	.
	negative regulation of protein oligomerization (GO:0032460)	44208	0.106634	0.344609	0	0	9.6784	21.6637	EP300	.
	negative regulation of histone modification (GO:0031057)	44208	0.106634	0.344609	0	0	9.6784	21.6637	JARID2	.
	sulfation (GO:0051923)	44208	0.106634	0.344609	0	0	9.6784	21.6637	SULT1C4	.
	amino sugar biosynthetic process (GO:0046349)	44208	0.106634	0.344609	0	0	9.6784	21.6637	PGM3	.
	UDP-N-acetylglucosamine metabolic process (GO:0006047)	44208	0.106634	0.344609	0	0	9.6784	21.6637	PGM3	.
	entry of bacterium into host cell (GO:0035635)	44208	0.106634	0.344609	0	0	9.6784	21.6637	CBL	.
	Golgi localization (GO:0051645)	44208	0.106634	0.344609	0	0	9.6784	21.6637	HOOK3	.
	regulation of cholesterol homeostasis (GO:2000188)	44208	0.106634	0.344609	0	0	9.6784	21.6637	RORA	.
	regulation of antigen receptor-mediated signaling pathway (GO:0050854)	44208	0.106634	0.344609	0	0	9.6784	21.6637	PTPRC	.
	positive regulation of potassium ion transmembrane transporter activity (GO:1901018)	44208	0.106634	0.344609	0	0	9.6784	21.6637	AKAP9	.
	regulation of protein localization to cell periphery (GO:1904375)	44208	0.106634	0.344609	0	0	9.6784	21.6637	SPTBN1	.
	positive regulation of neuron migration (GO:2001224)	44208	0.106634	0.344609	0	0	9.6784	21.6637	NIPBL	.
	calcineurin-mediated signaling (GO:0097720)	44208	0.106634	0.344609	0	0	9.6784	21.6637	NFATC2	.
	microtubule anchoring (GO:0034453)	44208	0.106634	0.344609	0	0	9.6784	21.6637	DAG1	.
	negative regulation of macromolecule metabolic process (GO:0010605)	3/124	0.110435	0.351928	0	0	2.65343	5.84638	NOTCH2;KDM4A;REL	.
	actin cytoskeleton reorganization (GO:0031532)	22313	0.111365	0.351928	0	0	3.61961	7.94484	MYH9;FRYL	.
	negative regulation of intrinsic apoptotic signaling pathway (GO:2001243)	22678	0.114399	0.351928	0	0	3.5591	7.71635	LRRK2;BCL2	.
	G2/M transition of mitotic cell cycle (GO:0000086)	3/126	0.114407	0.351928	0	0	2.61002	5.6585	DYNC1H1;AKAP9;ALMS1	.
	response to iron ion (GO:0010039)	44209	0.114992	0.351928	0	0	8.87142	19.1879	BCL2	.
	positive regulation of histone H3-K4 methylation (GO:0051571)	44209	0.114992	0.351928	0	0	8.87142	19.1879	KMT2A	.
	regulation of granulocyte chemotaxis (GO:0071622)	44209	0.114992	0.351928	0	0	8.87142	19.1879	CAMK1D	.
	regulation of lymphocyte activation (GO:0051249)	44209	0.114992	0.351928	0	0	8.87142	19.1879	PAG1	.
	glucosamine-containing compound metabolic process (GO:1901071)	44209	0.114992	0.351928	0	0	8.87142	19.1879	PGM3	.
	positive regulation of cellular carbohydrate metabolic process (GO:0010676)	44209	0.114992	0.351928	0	0	8.87142	19.1879	TIGAR	.
	secretion (GO:0046903)	44209	0.114992	0.351928	0	0	8.87142	19.1879	SLC22A4	.
	negative regulation of epidermal growth factor-activated receptor activity (GO:0007175)	44209	0.114992	0.351928	0	0	8.87142	19.1879	CBL	.
	atrial septum development (GO:0003283)	44209	0.114992	0.351928	0	0	8.87142	19.1879	NOTCH2	.
	regulation of cAMP metabolic process (GO:0030814)	44209	0.114992	0.351928	0	0	8.87142	19.1879	PKD2	.
	cardiocyte differentiation (GO:0035051)	44209	0.114992	0.351928	0	0	8.87142	19.1879	AKAP13	.
	regulation of synaptic vesicle transport (GO:1902803)	44209	0.114992	0.351928	0	0	8.87142	19.1879	LRRK2	.
	regulation of cellular carbohydrate metabolic process (GO:0010675)	44209	0.114992	0.351928	0	0	8.87142	19.1879	RORA	.
	vesicle organization (GO:0016050)	3/127	0.116414	0.351928	0	0	2.58884	5.56758	ALS2;HOOK3;RAB22A	.
	cell cycle G2/M phase transition (GO:0044839)	3/127	0.116414	0.351928	0	0	2.58884	5.56758	DYNC1H1;AKAP9;ALMS1	.
	carbohydrate homeostasis (GO:0033500)	23043	0.117455	0.351928	0	0	3.50058	7.49719	HECTD4;CRY1	.
	adenylate cyclase-inhibiting G-protein coupled receptor signaling pathway (GO:0007193)	23043	0.117455	0.351928	0	0	3.50058	7.49719	ADCY9;ADCY3	.
	positive regulation of cell projection organization (GO:0031346)	23043	0.117455	0.351928	0	0	3.50058	7.49719	CAMK1D;CBFA2T2	.
	positive regulation of protein polymerization (GO:0032273)	23408	0.120531	0.351928	0	0	3.44394	7.28685	BAIAP2L1;AKAP9	.
	positive regulation of endocytosis (GO:0045807)	23408	0.120531	0.351928	0	0	3.44394	7.28685	CAMK1D;CBL	.
	homophilic cell adhesion via plasma membrane adhesion molecules (GO:0007156)	23408	0.120531	0.351928	0	0	3.44394	7.28685	CDH20;CELSR2	.
	glucose metabolic process (GO:0006006)	23408	0.120531	0.351928	0	0	3.44394	7.28685	HECTD4;CRY1	.
	cellular response to decreased oxygen levels (GO:0036294)	23408	0.120531	0.351928	0	0	3.44394	7.28685	TIGAR;RORA	.
	protein glycosylation (GO:0006486)	3/130	0.122511	0.351928	0	0	2.5273	5.3062	TET3;DAG1;PGM3	.
	regulation of autophagy (GO:0010506)	4/203	0.123106	0.351928	0	0	2.15438	4.51279	KDM4A;LRRK2;BCL2;EP300	.
	negative regulation of hydrogen peroxide-induced cell death (GO:1903206)	44210	0.123272	0.351928	0	0	8.18859	17.1417	LRRK2	.
	regulation of ventricular cardiac muscle cell membrane repolarization (GO:0060307)	44210	0.123272	0.351928	0	0	8.18859	17.1417	AKAP9	.
	cellular response to osmotic stress (GO:0071470)	44210	0.123272	0.351928	0	0	8.18859	17.1417	PKD2	.
	ncRNA transcription (GO:0098781)	44210	0.123272	0.351928	0	0	8.18859	17.1417	RPAP2	.
	regulation of Golgi organization (GO:1903358)	44210	0.123272	0.351928	0	0	8.18859	17.1417	AKAP9	.
	negative regulation of endoplasmic reticulum stress-induced intrinsic apoptotic signaling pathway (GO:1902236)	44210	0.123272	0.351928	0	0	8.18859	17.1417	LRRK2	.
	regulation of nuclear-transcribed mRNA catabolic process, deadenylation-dependent decay (GO:1900151)	44210	0.123272	0.351928	0	0	8.18859	17.1417	TNRC6B	.
	necroptotic process (GO:0070266)	44210	0.123272	0.351928	0	0	8.18859	17.1417	FASLG	.
	regulation of transferase activity (GO:0051338)	44210	0.123272	0.351928	0	0	8.18859	17.1417	ZER1	.
	stem cell development (GO:0048864)	44210	0.123272	0.351928	0	0	8.18859	17.1417	PTPRC	.
	regulation of activin receptor signaling pathway (GO:0032925)	44210	0.123272	0.351928	0	0	8.18859	17.1417	FST	.
	regulation of gastrulation (GO:0010470)	44210	0.123272	0.351928	0	0	8.18859	17.1417	DAG1	.
	regulation of histone modification (GO:0031056)	44210	0.123272	0.351928	0	0	8.18859	17.1417	PRDM10	.
	interleukin-6-mediated signaling pathway (GO:0070102)	44210	0.123272	0.351928	0	0	8.18859	17.1417	CBL	.
	cell surface receptor signaling pathway involved in heart development (GO:0061311)	44210	0.123272	0.351928	0	0	8.18859	17.1417	NOTCH2	.
	pyrimidine-containing compound catabolic process (GO:0072529)	44210	0.123272	0.351928	0	0	8.18859	17.1417	TET3	.
	regulation of neural precursor cell proliferation (GO:2000177)	44210	0.123272	0.351928	0	0	8.18859	17.1417	LRRK2	.
	establishment of protein localization to chromosome (GO:0070199)	44210	0.123272	0.351928	0	0	8.18859	17.1417	NIPBL	.
	regulation of cyclin-dependent protein serine/threonine kinase activity involved in G1/S transition of mitotic cell cycle (GO:0031657)	44210	0.123272	0.351928	0	0	8.18859	17.1417	PKD2	.
	positive regulation of protein modification by small protein conjugation or removal (GO:1903322)	23774	0.123627	0.351928	0	0	3.3891	7.08487	AMER1;LRRK2	.
	cellular response to light stimulus (GO:0071482)	24139	0.126742	0.351928	0	0	3.33598	6.89079	CREBBP;EP300	.
	intracellular steroid hormone receptor signaling pathway (GO:0030518)	24139	0.126742	0.351928	0	0	3.33598	6.89079	MED12;NCOA6	.
	protein polyubiquitination (GO:0000209)	5/283	0.126832	0.351928	0	0	1.93049	3.98624	UBE2Q2;BCL2;HUWE1;LNPEP;RC3H2	.
	negative regulation of signal transduction (GO:0009968)	5/283	0.126832	0.351928	0	0	1.93049	3.98624	MED12;PTPRC;LRRK2;BCL2;CRY1	.
	extrinsic apoptotic signaling pathway (GO:0097191)	24504	0.129876	0.351928	0	0	3.28449	6.70421	BCL2;FASLG	.
	negative regulation of protein binding (GO:0032091)	24504	0.129876	0.351928	0	0	3.28449	6.70421	LRRK2;TTBK2	.
	insulin receptor signaling pathway (GO:0008286)	24504	0.129876	0.351928	0	0	3.28449	6.70421	BAIAP2L1;PHIP	.
	regulation of cardiac conduction (GO:1903779)	24504	0.129876	0.351928	0	0	3.28449	6.70421	TMEM65;ITPR2	.
	cellular response to UV (GO:0034644)	24504	0.129876	0.351928	0	0	3.28449	6.70421	CREBBP;EP300	.
	digestive tract morphogenesis (GO:0048546)	44211	0.131475	0.351928	0	0	7.6033	15.4266	NIPBL	.
	histone H4-K8 acetylation (GO:0043982)	44211	0.131475	0.351928	0	0	7.6033	15.4266	HCFC1	.
	body fluid secretion (GO:0007589)	44211	0.131475	0.351928	0	0	7.6033	15.4266	SLC22A4	.
	mitotic sister chromatid cohesion (GO:0007064)	44211	0.131475	0.351928	0	0	7.6033	15.4266	NIPBL	.
	response to X-ray (GO:0010165)	44211	0.131475	0.351928	0	0	7.6033	15.4266	NIPBL	.
	positive regulation of small GTPase mediated signal transduction (GO:0051057)	44211	0.131475	0.351928	0	0	7.6033	15.4266	NOTCH2	.
	positive regulation of CREB transcription factor activity (GO:0032793)	44211	0.131475	0.351928	0	0	7.6033	15.4266	CAMK1D	.
	positive regulation of stress-activated protein kinase signaling cascade (GO:0070304)	44211	0.131475	0.351928	0	0	7.6033	15.4266	TAOK1	.
	positive regulation of potassium ion transmembrane transport (GO:1901381)	44211	0.131475	0.351928	0	0	7.6033	15.4266	AKAP9	.
	positive regulation of transcription elongation from RNA polymerase II promoter (GO:0032968)	44211	0.131475	0.351928	0	0	7.6033	15.4266	BRD4	.
	cardiac muscle cell differentiation (GO:0055007)	44211	0.131475	0.351928	0	0	7.6033	15.4266	AKAP13	.
	negative regulation of coagulation (GO:0050819)	44211	0.131475	0.351928	0	0	7.6033	15.4266	PROCR	.
	negative regulation of protein processing (GO:0010955)	44211	0.131475	0.351928	0	0	7.6033	15.4266	LRRK2	.
	regulation of RNA export from nucleus (GO:0046831)	44211	0.131475	0.351928	0	0	7.6033	15.4266	SETD2	.
	regulation of T cell mediated cytotoxicity (GO:0001914)	44211	0.131475	0.351928	0	0	7.6033	15.4266	PTPRC	.
	embryonic cranial skeleton morphogenesis (GO:0048701)	44211	0.131475	0.351928	0	0	7.6033	15.4266	NIPBL	.
	positive regulation of cysteine-type endopeptidase activity involved in apoptotic signaling pathway (GO:2001269)	44211	0.131475	0.351928	0	0	7.6033	15.4266	FASLG	.
	mitochondrion localization (GO:0051646)	44211	0.131475	0.351928	0	0	7.6033	15.4266	LRRK2	.
	cytoplasmic sequestering of protein (GO:0051220)	44211	0.131475	0.351928	0	0	7.6033	15.4266	PKD2	.
	regulation of clathrin-dependent endocytosis (GO:2000369)	44211	0.131475	0.351928	0	0	7.6033	15.4266	AAK1	.
	negative regulation of anoikis (GO:2000811)	44211	0.131475	0.351928	0	0	7.6033	15.4266	BCL2	.
	regulation of cell-substrate junction assembly (GO:0090109)	44211	0.131475	0.351928	0	0	7.6033	15.4266	MACF1	.
	mitotic chromosome condensation (GO:0007076)	44211	0.131475	0.351928	0	0	7.6033	15.4266	NIPBL	.
	inhibition of cysteine-type endopeptidase activity (GO:0097340)	44211	0.131475	0.351928	0	0	7.6033	15.4266	BIRC6	.
	histone H4-K5 acetylation (GO:0043981)	44211	0.131475	0.351928	0	0	7.6033	15.4266	HCFC1	.
	regulation of cartilage development (GO:0061035)	44211	0.131475	0.351928	0	0	7.6033	15.4266	TRPS1	.
	nucleobase-containing small molecule catabolic process (GO:0034656)	44211	0.131475	0.351928	0	0	7.6033	15.4266	ADPRM	.
	regulation of epithelial to mesenchymal transition (GO:0010717)	24869	0.133028	0.352328	0	0	3.23456	6.52474	DAG1;USF3	.
	positive regulation of T cell activation (GO:0050870)	24869	0.133028	0.352328	0	0	3.23456	6.52474	PTPRC;DOCK8	.
	cilium assembly (GO:0060271)	5/288	0.133687	0.352328	0	0	1.8959	3.81502	DYNC1H1;AKAP9;ALMS1;ALPK3;TTBK2	.
	nervous system development (GO:0007399)	7/455	0.135475	0.352328	0	0	1.68099	3.36025	NOTCH2;BTBD3;TAOK1;EP300;BTBD11;PKD2;JARID2	.
	positive regulation of neurogenesis (GO:0050769)	25235	0.136197	0.352328	0	0	3.18612	6.35202	SPEN;NIPBL	.
	regulation of canonical Wnt signaling pathway (GO:0060828)	4/213	0.139517	0.352328	0	0	2.05025	4.03812	AMER1;WNK1;LRRK2;USP34	.
	protein localization to microtubule organizing center (GO:1905508)	44212	0.139602	0.352328	0	0	7.09606	13.9719	HOOK3	.
	neural tube development (GO:0021915)	44212	0.139602	0.352328	0	0	7.09606	13.9719	PKD2	.
	positive regulation of epithelial cell apoptotic process (GO:1904037)	44212	0.139602	0.352328	0	0	7.09606	13.9719	FASLG	.
	regulation of steroid metabolic process (GO:0019218)	44212	0.139602	0.352328	0	0	7.09606	13.9719	RORA	.
	positive regulation of nuclear-transcribed mRNA catabolic process, deadenylation-dependent decay (GO:1900153)	44212	0.139602	0.352328	0	0	7.09606	13.9719	TNRC6B	.
	protein transport along microtubule (GO:0098840)	44212	0.139602	0.352328	0	0	7.09606	13.9719	ALPK3	.
	regulation of membrane depolarization (GO:0003254)	44212	0.139602	0.352328	0	0	7.09606	13.9719	LRRK2	.
	positive regulation of G2/M transition of mitotic cell cycle (GO:0010971)	44212	0.139602	0.352328	0	0	7.09606	13.9719	BRD4	.
	embryonic digit morphogenesis (GO:0042733)	44212	0.139602	0.352328	0	0	7.09606	13.9719	CREBBP	.
	regulation of protein homodimerization activity (GO:0043496)	44212	0.139602	0.352328	0	0	7.09606	13.9719	BCL2	.
	regulation of RIG-I signaling pathway (GO:0039535)	44212	0.139602	0.352328	0	0	7.09606	13.9719	ANKRD17	.
	cytoplasmic sequestering of transcription factor (GO:0042994)	44212	0.139602	0.352328	0	0	7.09606	13.9719	PKD2	.
	cardiac ventricle development (GO:0003231)	44212	0.139602	0.352328	0	0	7.09606	13.9719	TMEM65	.
	artery development (GO:0060840)	44212	0.139602	0.352328	0	0	7.09606	13.9719	PKD2	.
	regulation of histone H3-K4 methylation (GO:0051569)	44212	0.139602	0.352328	0	0	7.09606	13.9719	KMT2A	.
	guanosine-containing compound metabolic process (GO:1901068)	44212	0.139602	0.352328	0	0	7.09606	13.9719	LRRK2	.
	positive regulation of antigen receptor-mediated signaling pathway (GO:0050857)	44212	0.139602	0.352328	0	0	7.09606	13.9719	PTPRC	.
	protein localization to chromatin (GO:0071168)	44212	0.139602	0.352328	0	0	7.09606	13.9719	NIPBL	.
	regulation of membrane repolarization (GO:0060306)	44212	0.139602	0.352328	0	0	7.09606	13.9719	AKAP9	.
	neuron apoptotic process (GO:0051402)	44212	0.139602	0.352328	0	0	7.09606	13.9719	BCL2	.
	mesenchyme development (GO:0060485)	44212	0.139602	0.352328	0	0	7.09606	13.9719	PKD2	.
	peptidyl-lysine methylation (GO:0018022)	44212	0.139602	0.352328	0	0	7.09606	13.9719	SETD2	.
	regulation of interferon-alpha production (GO:0032647)	44212	0.139602	0.352328	0	0	7.09606	13.9719	SETD2	.
	programmed necrotic cell death (GO:0097300)	44212	0.139602	0.352328	0	0	7.09606	13.9719	FASLG	.
	regulation of primary metabolic process (GO:0080090)	3/139	0.141473	0.35378	0	0	2.35898	4.61333	NCOA2;CREBBP;NCOA6	.
	regulation of fat cell differentiation (GO:0045598)	26330	0.145803	0.35378	0	0	3.04911	5.87106	ASXL2;RORA	.
	regulation of neuron death (GO:1901214)	26330	0.145803	0.35378	0	0	3.04911	5.87106	LRRK2;SARM1	.
	modification-dependent protein catabolic process (GO:0019941)	3/141	0.145814	0.35378	0	0	2.32455	4.47575	KLHL25;UBR4;CBL	.
	positive regulation of protein processing (GO:0010954)	44213	0.147653	0.35378	0	0	6.65222	12.725	MYH9	.
	regulation of cellular protein catabolic process (GO:1903362)	44213	0.147653	0.35378	0	0	6.65222	12.725	AMER1	.
	positive regulation of cell cycle G2/M phase transition (GO:1902751)	44213	0.147653	0.35378	0	0	6.65222	12.725	BRD4	.
	regulation of protein localization to membrane (GO:1905475)	44213	0.147653	0.35378	0	0	6.65222	12.725	SPTBN1	.
	positive regulation of G-protein coupled receptor protein signaling pathway (GO:0045745)	44213	0.147653	0.35378	0	0	6.65222	12.725	LRRK2	.
	regulation of insulin-like growth factor receptor signaling pathway (GO:0043567)	44213	0.147653	0.35378	0	0	6.65222	12.725	PHIP	.
	positive regulation of lymphocyte migration (GO:2000403)	44213	0.147653	0.35378	0	0	6.65222	12.725	DOCK8	.
	positive regulation of calcium ion transmembrane transporter activity (GO:1901021)	44213	0.147653	0.35378	0	0	6.65222	12.725	PKD2	.
	microtubule nucleation (GO:0007020)	44213	0.147653	0.35378	0	0	6.65222	12.725	AKAP9	.
	ureteric bud development (GO:0001657)	44213	0.147653	0.35378	0	0	6.65222	12.725	PKD2	.
	preassembly of GPI anchor in ER membrane (GO:0016254)	44213	0.147653	0.35378	0	0	6.65222	12.725	PIGG	.
	regulation of synaptic vesicle exocytosis (GO:2000300)	44213	0.147653	0.35378	0	0	6.65222	12.725	LRRK2	.
	positive regulation of response to biotic stimulus (GO:0002833)	44213	0.147653	0.35378	0	0	6.65222	12.725	ANKRD17	.
	positive regulation by host of viral transcription (GO:0043923)	44213	0.147653	0.35378	0	0	6.65222	12.725	EP300	.
	regulation of T cell migration (GO:2000404)	44213	0.147653	0.35378	0	0	6.65222	12.725	DOCK8	.
	negative regulation of cell development (GO:0010721)	44213	0.147653	0.35378	0	0	6.65222	12.725	HOOK3	.
	negative regulation of interleukin-8 production (GO:0032717)	44213	0.147653	0.35378	0	0	6.65222	12.725	OTUD7B	.
	cardiac atrium morphogenesis (GO:0003209)	44213	0.147653	0.35378	0	0	6.65222	12.725	NOTCH2	.
	detection of mechanical stimulus (GO:0050982)	44213	0.147653	0.35378	0	0	6.65222	12.725	PKD2	.
	mesonephric tubule development (GO:0072164)	44213	0.147653	0.35378	0	0	6.65222	12.725	PKD2	.
	N-glycan processing (GO:0006491)	44213	0.147653	0.35378	0	0	6.65222	12.725	USF3	.
	positive regulation of stem cell proliferation (GO:2000648)	44213	0.147653	0.35378	0	0	6.65222	12.725	PTPRC	.
	positive regulation of cellular protein catabolic process (GO:1903364)	44213	0.147653	0.35378	0	0	6.65222	12.725	AMER1	.
	mitotic G2 DNA damage checkpoint (GO:0007095)	44213	0.147653	0.35378	0	0	6.65222	12.725	TAOK1	.
	B cell activation (GO:0042113)	26696	0.149036	0.355166	0	0	3.00601	5.72216	PTPRC;BCL2	.
	transcription-coupled nucleotide-excision repair (GO:0006283)	26696	0.149036	0.355166	0	0	3.00601	5.72216	POLR2A;EP300	.
	regulation of protein complex assembly (GO:0043254)	26696	0.149036	0.355166	0	0	3.00601	5.72216	TAL1;HCFC1	.
	positive regulation of cytokine production (GO:0001819)	4/220	0.151499	0.355532	0	0	1.9831	3.74247	ANKRD17;CREBBP;EP300;RORA	.
	glucose homeostasis (GO:0042593)	27061	0.152283	0.355532	0	0	2.96411	5.57851	HECTD4;CRY1	.
	regulation of G-protein coupled receptor protein signaling pathway (GO:0008277)	27061	0.152283	0.355532	0	0	2.96411	5.57851	LRRK2;CRY1	.
	regulation of gene expression, epigenetic (GO:0040029)	27061	0.152283	0.355532	0	0	2.96411	5.57851	EP300;JARID2	.
	phosphorylation (GO:0016310)	6/386	0.154333	0.355532	0	0	1.69523	3.16778	WNK1;LRRK2;TAOK1;AAK1;ALPK3;BIRC6	.
	purine ribonucleotide biosynthetic process (GO:0009152)	27426	0.155544	0.355532	0	0	2.92336	5.43987	ADCY9;ADCY3	.
	cAMP-mediated signaling (GO:0019933)	27426	0.155544	0.355532	0	0	2.92336	5.43987	ADCY9;ADCY3	.
	regulation of defense response (GO:0031347)	27426	0.155544	0.355532	0	0	2.92336	5.43987	OTUD7B;BRD4	.
	modulation by virus of host morphology or physiology (GO:0019048)	44214	0.155629	0.355532	0	0	6.26059	11.6465	DAG1	.
	negative regulation of microtubule depolymerization (GO:0007026)	44214	0.155629	0.355532	0	0	6.26059	11.6465	TTBK2	.
	regulation of adherens junction organization (GO:1903391)	44214	0.155629	0.355532	0	0	6.26059	11.6465	MACF1	.
	regulation of cardiac muscle cell membrane repolarization (GO:0099623)	44214	0.155629	0.355532	0	0	6.26059	11.6465	AKAP9	.
	protein localization to centrosome (GO:0071539)	44214	0.155629	0.355532	0	0	6.26059	11.6465	HOOK3	.
	regulation of spindle organization (GO:0090224)	44214	0.155629	0.355532	0	0	6.26059	11.6465	DYNC1H1	.
	posttranscriptional gene silencing by RNA (GO:0035194)	44214	0.155629	0.355532	0	0	6.26059	11.6465	TNRC6B	.
	positive regulation of actin cytoskeleton reorganization (GO:2000251)	44214	0.155629	0.355532	0	0	6.26059	11.6465	BAIAP2L1	.
	release of cytochrome c from mitochondria (GO:0001836)	44214	0.155629	0.355532	0	0	6.26059	11.6465	BCL2	.
	endoplasmic reticulum calcium ion homeostasis (GO:0032469)	44214	0.155629	0.355532	0	0	6.26059	11.6465	BCL2	.
	blood vessel endothelial cell migration (GO:0043534)	44214	0.155629	0.355532	0	0	6.26059	11.6465	MYH9	.
	regulation of mitochondrial membrane permeability (GO:0046902)	44214	0.155629	0.355532	0	0	6.26059	11.6465	BCL2	.
	regulation of epithelial cell differentiation (GO:0030856)	44214	0.155629	0.355532	0	0	6.26059	11.6465	KIAA1109	.
	positive regulation of metabolic process (GO:0009893)	44214	0.155629	0.355532	0	0	6.26059	11.6465	CAMK1D	.
	snRNA metabolic process (GO:0016073)	44214	0.155629	0.355532	0	0	6.26059	11.6465	RPAP2	.
	negative regulation of calcium-mediated signaling (GO:0050849)	44214	0.155629	0.355532	0	0	6.26059	11.6465	PKD2	.
	axonogenesis (GO:0007409)	4/223	0.156751	0.357478	0	0	1.95564	3.62398	CYFIP2;USP9X;SPTAN1;SPTBN1	.
	transforming growth factor beta receptor signaling pathway (GO:0007179)	27791	0.158818	0.359335	0	0	2.88371	5.30601	USP9X;CBL	.
	regulation of hematopoietic stem cell differentiation (GO:1902036)	27791	0.158818	0.359335	0	0	2.88371	5.30601	KMT2A;TAL1	.
	nucleic acid-templated transcription (GO:0097659)	27791	0.158818	0.359335	0	0	2.88371	5.30601	POLR2A;BPTF	.
	positive regulation of cytoskeleton organization (GO:0051495)	28157	0.162106	0.359335	0	0	2.84512	5.17671	DYNC1H1;BAIAP2L1	.
	regulation of hematopoietic progenitor cell differentiation (GO:1901532)	28157	0.162106	0.359335	0	0	2.84512	5.17671	KMT2A;TAL1	.
	regulation of cytokinesis (GO:0032465)	28157	0.162106	0.359335	0	0	2.84512	5.17671	SETD2;BIRC6	.
	positive regulation of intracellular signal transduction (GO:1902533)	7/479	0.162934	0.359335	0	0	1.59354	2.89134	ANKRD17;AKAP13;REL;BCL2;FASLG;CBL;BRD4	.
	neutrophil degranulation (GO:0043312)	7/479	0.162934	0.359335	0	0	1.59354	2.89134	DYNC1H1;PTPRC;CREG1;UBR4;HUWE1;SPTAN1;IGF2R	.
	striated muscle cell differentiation (GO:0051146)	44215	0.163531	0.359335	0	0	5.91249	10.706	AKAP13	.
	regulation of protein kinase A signaling (GO:0010738)	44215	0.163531	0.359335	0	0	5.91249	10.706	LRRK2	.
	negative regulation of lymphocyte activation (GO:0051250)	44215	0.163531	0.359335	0	0	5.91249	10.706	PAG1	.
	regulation of neuron migration (GO:2001222)	44215	0.163531	0.359335	0	0	5.91249	10.706	NIPBL	.
	macromolecule biosynthetic process (GO:0009059)	44215	0.163531	0.359335	0	0	5.91249	10.706	PTPRC	.
	nucleotide-sugar biosynthetic process (GO:0009226)	44215	0.163531	0.359335	0	0	5.91249	10.706	PGM3	.
	vesicle transport along microtubule (GO:0047496)	44215	0.163531	0.359335	0	0	5.91249	10.706	DYNC1H1	.
	excitatory postsynaptic potential (GO:0060079)	44215	0.163531	0.359335	0	0	5.91249	10.706	LRRK2	.
	regulation of mitochondrial fission (GO:0090140)	44215	0.163531	0.359335	0	0	5.91249	10.706	LRRK2	.
	intracellular estrogen receptor signaling pathway (GO:0030520)	44215	0.163531	0.359335	0	0	5.91249	10.706	NCOA6	.
	extrinsic apoptotic signaling pathway in absence of ligand (GO:0097192)	44215	0.163531	0.359335	0	0	5.91249	10.706	BCL2	.
	mitochondrial membrane organization (GO:0007006)	44215	0.163531	0.359335	0	0	5.91249	10.706	BCL2	.
	positive regulation of interferon-alpha production (GO:0032727)	44215	0.163531	0.359335	0	0	5.91249	10.706	SETD2	.
	positive regulation of axon extension (GO:0045773)	44215	0.163531	0.359335	0	0	5.91249	10.706	MACF1	.
	adenylate cyclase-activating G-protein coupled receptor signaling pathway (GO:0007189)	28522	0.165405	0.360399	0	0	2.80754	5.05177	ADCY9;ADCY3	.
	fibroblast growth factor receptor signaling pathway (GO:0008543)	28522	0.165405	0.360399	0	0	2.80754	5.05177	POLR2A;CBL	.
	regulation of transcription from RNA polymerase II promoter in response to hypoxia (GO:0061418)	28522	0.165405	0.360399	0	0	2.80754	5.05177	CREBBP;EP300	.
	negative regulation of inflammatory response (GO:0050728)	28522	0.165405	0.360399	0	0	2.80754	5.05177	OTULIN;RORA	.
	regulation of cellular response to heat (GO:1900034)	28522	0.165405	0.360399	0	0	2.80754	5.05177	CREBBP;EP300	.
	neutrophil activation involved in immune response (GO:0002283)	7/483	0.16774	0.360399	0	0	1.57982	2.82052	DYNC1H1;PTPRC;CREG1;UBR4;HUWE1;SPTAN1;IGF2R	.
	protein stabilization (GO:0050821)	3/152	0.170431	0.360399	0	0	2.15174	3.80734	AAK1;EP300;HCFC1	.
	positive regulation of interleukin-2 production (GO:0032743)	44216	0.17136	0.360399	0	0	5.60102	9.88015	SPTBN1	.
	cell projection assembly (GO:0030031)	44216	0.17136	0.360399	0	0	5.60102	9.88015	CYFIP2	.
	regulation of endoplasmic reticulum stress-induced intrinsic apoptotic signaling pathway (GO:1902235)	44216	0.17136	0.360399	0	0	5.60102	9.88015	LRRK2	.
	negative regulation of intracellular protein transport (GO:0090317)	44216	0.17136	0.360399	0	0	5.60102	9.88015	LRRK2	.
	covalent chromatin modification (GO:0016569)	44216	0.17136	0.360399	0	0	5.60102	9.88015	PRDM10	.
	ureteric bud morphogenesis (GO:0060675)	44216	0.17136	0.360399	0	0	5.60102	9.88015	PKD2	.
	regulation of regulatory T cell differentiation (GO:0045589)	44216	0.17136	0.360399	0	0	5.60102	9.88015	NFATC2	.
	steroid hormone mediated signaling pathway (GO:0043401)	44216	0.17136	0.360399	0	0	5.60102	9.88015	MED12	.
	positive regulation of T cell migration (GO:2000406)	44216	0.17136	0.360399	0	0	5.60102	9.88015	DOCK8	.
	embryonic digestive tract development (GO:0048566)	44216	0.17136	0.360399	0	0	5.60102	9.88015	NIPBL	.
	inositol phosphate-mediated signaling (GO:0048016)	44216	0.17136	0.360399	0	0	5.60102	9.88015	NFATC2	.
	eye morphogenesis (GO:0048592)	44216	0.17136	0.360399	0	0	5.60102	9.88015	NIPBL	.
	axon extension (GO:0048675)	44216	0.17136	0.360399	0	0	5.60102	9.88015	USP9X	.
	intrinsic apoptotic signaling pathway in response to DNA damage by p53 class mediator (GO:0042771)	44216	0.17136	0.360399	0	0	5.60102	9.88015	EP300	.
	adenylate cyclase-activating adrenergic receptor signaling pathway (GO:0071880)	44216	0.17136	0.360399	0	0	5.60102	9.88015	ADCY9	.
	autophagy of nucleus (GO:0044804)	44216	0.17136	0.360399	0	0	5.60102	9.88015	ATG2B	.
	regulation of anoikis (GO:2000209)	44216	0.17136	0.360399	0	0	5.60102	9.88015	BCL2	.
	entrainment of circadian clock by photoperiod (GO:0043153)	44216	0.17136	0.360399	0	0	5.60102	9.88015	CRY1	.
	negative regulation of protein depolymerization (GO:1901880)	44216	0.17136	0.360399	0	0	5.60102	9.88015	TTBK2	.
	branching involved in ureteric bud morphogenesis (GO:0001658)	44216	0.17136	0.360399	0	0	5.60102	9.88015	PKD2	.
	ERBB signaling pathway (GO:0038127)	29252	0.172039	0.360684	0	0	2.73527	4.81417	CBL;PAG1	.
	negative regulation of defense response (GO:0031348)	29252	0.172039	0.360684	0	0	2.73527	4.81417	OTULIN;RORA	.
	neutrophil mediated immunity (GO:0002446)	7/487	0.172609	0.361307	0	0	1.56633	2.75161	DYNC1H1;PTPRC;CREG1;UBR4;HUWE1;SPTAN1;IGF2R	.
	activation of protein kinase activity (GO:0032147)	4/233	0.174733	0.365176	0	0	1.86928	3.26095	ADCY9;LRRK2;TAOK1;ADCY3	.
	positive regulation of binding (GO:0051099)	29618	0.175373	0.36536	0	0	2.70051	4.70116	HMBOX1;LRRK2	.
	negative regulation of cell death (GO:0060548)	29618	0.175373	0.36536	0	0	2.70051	4.70116	TIGAR;LRRK2	.
	positive regulation of DNA metabolic process (GO:0051054)	29983	0.178717	0.366246	0	0	2.66662	4.5918	TIGAR;USP9X	.
	positive regulation of cell cycle arrest (GO:0071158)	29983	0.178717	0.366246	0	0	2.66662	4.5918	EP300;PKD2	.
	negative regulation of protein tyrosine kinase activity (GO:0061099)	44217	0.179115	0.366246	0	0	5.3207	9.15015	CBL	.
	GTP metabolic process (GO:0046039)	44217	0.179115	0.366246	0	0	5.3207	9.15015	LRRK2	.
	response to nicotine (GO:0035094)	44217	0.179115	0.366246	0	0	5.3207	9.15015	BCL2	.
	limb morphogenesis (GO:0035108)	44217	0.179115	0.366246	0	0	5.3207	9.15015	NIPBL	.
	cellular response to hexose stimulus (GO:0071331)	44217	0.179115	0.366246	0	0	5.3207	9.15015	UNC13B	.
	histone ubiquitination (GO:0016574)	44217	0.179115	0.366246	0	0	5.3207	9.15015	HUWE1	.
	negative regulation of macroautophagy (GO:0016242)	44217	0.179115	0.366246	0	0	5.3207	9.15015	LRRK2	.
	photoperiodism (GO:0009648)	44217	0.179115	0.366246	0	0	5.3207	9.15015	CRY1	.
	synaptic transmission, glutamatergic (GO:0035249)	44217	0.179115	0.366246	0	0	5.3207	9.15015	UNC13B	.
	negative regulation of G-protein coupled receptor protein signaling pathway (GO:0045744)	44217	0.179115	0.366246	0	0	5.3207	9.15015	CRY1	.
	ribonucleoprotein complex assembly (GO:0022618)	3/156	0.179664	0.366803	0	0	2.09506	3.59651	GCFC2;DYNC1H1;MDN1	.
	establishment of protein localization to membrane (GO:0090150)	30348	0.182071	0.369967	0	0	2.63357	4.48591	MACF1;SPTBN1	.
	negative regulation of neuron death (GO:1901215)	30348	0.182071	0.369967	0	0	2.63357	4.48591	LRRK2;BCL2	.
	positive regulation of protein ubiquitination (GO:0031398)	30348	0.182071	0.369967	0	0	2.63357	4.48591	AMER1;LRRK2	.
	axon guidance (GO:0007411)	3/158	0.184332	0.369967	0	0	2.06781	3.49671	CYFIP2;SPTAN1;SPTBN1	.
	positive regulation of supramolecular fiber organization (GO:1902905)	30713	0.185434	0.369967	0	0	2.60132	4.38337	BAIAP2L1;AKAP9	.
	activation of GTPase activity (GO:0090630)	30713	0.185434	0.369967	0	0	2.60132	4.38337	RALGAPA1;RALGAPA2	.
	STAT cascade (GO:0097696)	44218	0.186798	0.369967	0	0	5.06708	8.50116	PKD2	.
	regulation of microtubule depolymerization (GO:0031114)	44218	0.186798	0.369967	0	0	5.06708	8.50116	TTBK2	.
	regulation of calcium ion import (GO:0090279)	44218	0.186798	0.369967	0	0	5.06708	8.50116	PKD2	.
	beta-catenin destruction complex disassembly (GO:1904886)	44218	0.186798	0.369967	0	0	5.06708	8.50116	AMER1	.
	acylglycerol homeostasis (GO:0055090)	44218	0.186798	0.369967	0	0	5.06708	8.50116	RORA	.
	protein complex localization (GO:0031503)	44218	0.186798	0.369967	0	0	5.06708	8.50116	ALPK3	.
	early endosome to late endosome transport (GO:0045022)	44218	0.186798	0.369967	0	0	5.06708	8.50116	HOOK3	.
	negative regulation of nervous system development (GO:0051961)	44218	0.186798	0.369967	0	0	5.06708	8.50116	HOOK3	.
	negative regulation of response to endoplasmic reticulum stress (GO:1903573)	44218	0.186798	0.369967	0	0	5.06708	8.50116	LRRK2	.
	negative regulation of GTPase activity (GO:0034260)	44218	0.186798	0.369967	0	0	5.06708	8.50116	LRRK2	.
	negative regulation of cell cycle G1/S phase transition (GO:1902807)	44218	0.186798	0.369967	0	0	5.06708	8.50116	PKD2	.
	positive regulation of RNA splicing (GO:0033120)	44218	0.186798	0.369967	0	0	5.06708	8.50116	POLR2A	.
	positive regulation of erythrocyte differentiation (GO:0045648)	44218	0.186798	0.369967	0	0	5.06708	8.50116	TAL1	.
	digestive system development (GO:0055123)	44218	0.186798	0.369967	0	0	5.06708	8.50116	NIPBL	.
	regulation of type I interferon production (GO:0032479)	31079	0.188806	0.372245	0	0	2.56985	4.28403	CREBBP;EP300	.
	mitotic G2/M transition checkpoint (GO:0044818)	44219	0.19441	0.372245	0	0	4.83651	7.92116	TAOK1	.
	regulation of protein oligomerization (GO:0032459)	44219	0.19441	0.372245	0	0	4.83651	7.92116	EP300	.
	cellular response to catecholamine stimulus (GO:0071870)	44219	0.19441	0.372245	0	0	4.83651	7.92116	LRRK2	.
	chromosome condensation (GO:0030261)	44219	0.19441	0.372245	0	0	4.83651	7.92116	NIPBL	.
	cellular response to ammonium ion (GO:0071242)	44219	0.19441	0.372245	0	0	4.83651	7.92116	LRRK2	.
	ammonium transport (GO:0015696)	44219	0.19441	0.372245	0	0	4.83651	7.92116	SLC22A4	.
	negative regulation of signal transduction in absence of ligand (GO:1901099)	44219	0.19441	0.372245	0	0	4.83651	7.92116	BCL2	.
	positive regulation of ERBB signaling pathway (GO:1901186)	44219	0.19441	0.372245	0	0	4.83651	7.92116	CBL	.
	negative regulation of extrinsic apoptotic signaling pathway in absence of ligand (GO:2001240)	44219	0.19441	0.372245	0	0	4.83651	7.92116	BCL2	.
	cellular response to interleukin-6 (GO:0071354)	44219	0.19441	0.372245	0	0	4.83651	7.92116	CBL	.
	regulation of dendritic spine morphogenesis (GO:0061001)	44219	0.19441	0.372245	0	0	4.83651	7.92116	LRRK2	.
	cell-cell adhesion mediated by cadherin (GO:0044331)	44219	0.19441	0.372245	0	0	4.83651	7.92116	CDH20	.
	regulation of transcription elongation from RNA polymerase II promoter (GO:0034243)	44219	0.19441	0.372245	0	0	4.83651	7.92116	BRD4	.
	positive regulation of mRNA catabolic process (GO:0061014)	44219	0.19441	0.372245	0	0	4.83651	7.92116	TNRC6B	.
	response to alkaloid (GO:0043279)	44219	0.19441	0.372245	0	0	4.83651	7.92116	BCL2	.
	negative regulation of transcription factor import into nucleus (GO:0042992)	44219	0.19441	0.372245	0	0	4.83651	7.92116	PKD2	.
	vesicle-mediated transport between endosomal compartments (GO:0098927)	44219	0.19441	0.372245	0	0	4.83651	7.92116	HOOK3	.
	regulation of microtubule cytoskeleton organization (GO:0070507)	44219	0.19441	0.372245	0	0	4.83651	7.92116	TAOK1	.
	regulation of androgen receptor signaling pathway (GO:0060765)	44219	0.19441	0.372245	0	0	4.83651	7.92116	EP300	.
	membrane assembly (GO:0071709)	44219	0.19441	0.372245	0	0	4.83651	7.92116	SPTBN1	.
	regulation of chondrocyte differentiation (GO:0032330)	44219	0.19441	0.372245	0	0	4.83651	7.92116	TRPS1	.
	regulation of ion homeostasis (GO:2000021)	44219	0.19441	0.372245	0	0	4.83651	7.92116	WNK1	.
	T cell activation (GO:0042110)	32174	0.198971	0.372681	0	0	2.47982	4.00392	PTPRC;KIF13B	.
	regulation of stem cell differentiation (GO:2000736)	32174	0.198971	0.372681	0	0	2.47982	4.00392	KMT2A;TAL1	.
	regulation of protein targeting to mitochondrion (GO:1903214)	32174	0.198971	0.372681	0	0	2.47982	4.00392	LRRK2;HUWE1	.
	positive regulation of protein complex assembly (GO:0031334)	32174	0.198971	0.372681	0	0	2.47982	4.00392	UNC13B;TAL1	.
	regulation of mitotic cell cycle (GO:0007346)	3/165	0.200912	0.372681	0	0	1.97776	3.17408	DYNC1H1;TAL1;TAOK1	.
	positive regulation of microtubule polymerization (GO:0031116)	44220	0.201951	0.372681	0	0	4.62599	7.40034	AKAP9	.
	positive regulation of neutrophil chemotaxis (GO:0090023)	44220	0.201951	0.372681	0	0	4.62599	7.40034	CAMK1D	.
	positive regulation of immune effector process (GO:0002699)	44220	0.201951	0.372681	0	0	4.62599	7.40034	ANKRD17	.
	mucosal immune response (GO:0002385)	44220	0.201951	0.372681	0	0	4.62599	7.40034	OTUD7B	.
	regulation of chromosome organization (GO:0033044)	44220	0.201951	0.372681	0	0	4.62599	7.40034	SMG1	.
	positive regulation of vascular endothelial growth factor production (GO:0010575)	44220	0.201951	0.372681	0	0	4.62599	7.40034	RORA	.
	ear morphogenesis (GO:0042471)	44220	0.201951	0.372681	0	0	4.62599	7.40034	NIPBL	.
	histone mRNA metabolic process (GO:0008334)	44220	0.201951	0.372681	0	0	4.62599	7.40034	LSM11	.
	negative regulation of G1/S transition of mitotic cell cycle (GO:2000134)	44220	0.201951	0.372681	0	0	4.62599	7.40034	PKD2	.
	proteasomal ubiquitin-independent protein catabolic process (GO:0010499)	44220	0.201951	0.372681	0	0	4.62599	7.40034	KLHL25	.
	regulation of actin filament bundle assembly (GO:0032231)	44220	0.201951	0.372681	0	0	4.62599	7.40034	ALMS1	.
	positive regulation of DNA-templated transcription, elongation (GO:0032786)	44220	0.201951	0.372681	0	0	4.62599	7.40034	BRD4	.
	intrinsic apoptotic signaling pathway in response to endoplasmic reticulum stress (GO:0070059)	44220	0.201951	0.372681	0	0	4.62599	7.40034	BCL2	.
	macromolecule modification (GO:0043412)	44220	0.201951	0.372681	0	0	4.62599	7.40034	PRDM10	.
	regulation of epidermal growth factor-activated receptor activity (GO:0007176)	44220	0.201951	0.372681	0	0	4.62599	7.40034	CBL	.
	positive regulation of microtubule polymerization or depolymerization (GO:0031112)	44220	0.201951	0.372681	0	0	4.62599	7.40034	AKAP9	.
	regulation of transmembrane transport (GO:0034762)	44220	0.201951	0.372681	0	0	4.62599	7.40034	BCL2	.
	regulation of cardiac muscle cell action potential (GO:0098901)	44220	0.201951	0.372681	0	0	4.62599	7.40034	AKAP9	.
	negative regulation of oxidative stress-induced cell death (GO:1903202)	44220	0.201951	0.372681	0	0	4.62599	7.40034	LRRK2	.
	cellular senescence (GO:0090398)	44220	0.201951	0.372681	0	0	4.62599	7.40034	KAT6A	.
	organic cation transport (GO:0015695)	44220	0.201951	0.372681	0	0	4.62599	7.40034	SLC22A4	.
	neuron projection development (GO:0031175)	3/167	0.205713	0.373464	0	0	1.95344	3.08892	ALS2;LRRK2;FRYL	.
	mitochondrion organization (GO:0007005)	3/167	0.205713	0.373464	0	0	1.95344	3.08892	LRRK2;VPS13C;HCFC1	.
	regulation of Ras protein signal transduction (GO:0046578)	32905	0.205784	0.373464	0	0	2.42322	3.83094	NOTCH2;MYO9B
	regulation of cytokine-mediated signaling pathway (GO:0001959)	32905	0.205784	0.373464	0	0	2.42322	3.83094	PTPRC;OTULIN
	positive regulation of cellular protein metabolic process (GO:0032270)	33270	0.2092	0.373464	0	0	2.39587	3.74826	CYFIP2;AMER1
	regulation of apoptotic signaling pathway (GO:2001233)	44221	0.209422	0.373464	0	0	4.43302	6.9306	BCL2
	regulation of potassium ion transmembrane transporter activity (GO:1901016)	44221	0.209422	0.373464	0	0	4.43302	6.9306	AKAP9
	regulation of voltage-gated calcium channel activity (GO:1901385)	44221	0.209422	0.373464	0	0	4.43302	6.9306	AHNAK
	regulation of spindle assembly (GO:0090169)	44221	0.209422	0.373464	0	0	4.43302	6.9306	DYNC1H1
	regulation of telomere maintenance (GO:0032204)	44221	0.209422	0.373464	0	0	4.43302	6.9306	SMG1
	positive regulation of neutrophil migration (GO:1902624)	44221	0.209422	0.373464	0	0	4.43302	6.9306	CAMK1D
	negative regulation of gene expression, epigenetic (GO:0045814)	44221	0.209422	0.373464	0	0	4.43302	6.9306	JARID2
	inorganic cation import across plasma membrane (GO:0098659)	44221	0.209422	0.373464	0	0	4.43302	6.9306	FAM155B
	regulation of ryanodine-sensitive calcium-release channel activity (GO:0060314)	44221	0.209422	0.373464	0	0	4.43302	6.9306	PKD2
	positive regulation of Rho protein signal transduction (GO:0035025)	44221	0.209422	0.373464	0	0	4.43302	6.9306	AKAP13
	peptide catabolic process (GO:0043171)	44221	0.209422	0.373464	0	0	4.43302	6.9306	LNPEP
	negative regulation of epithelial to mesenchymal transition (GO:0010719)	44221	0.209422	0.373464	0	0	4.43302	6.9306	USF3
	positive regulation of nuclear division (GO:0051785)	44221	0.209422	0.373464	0	0	4.43302	6.9306	PHIP
	regulation of nervous system development (GO:0051960)	44221	0.209422	0.373464	0	0	4.43302	6.9306	LRRK2
	positive regulation of embryonic development (GO:0040019)	44221	0.209422	0.373464	0	0	4.43302	6.9306	DAG1
	regulation of cellular protein localization (GO:1903827)	44221	0.209422	0.373464	0	0	4.43302	6.9306	SETD2
	positive regulation of nitric oxide biosynthetic process (GO:0045429)	44221	0.209422	0.373464	0	0	4.43302	6.9306	PKD2
	regulation of glucose metabolic process (GO:0010906)	44221	0.209422	0.373464	0	0	4.43302	6.9306	RORA
	positive regulation of nitric oxide metabolic process (GO:1904407)	44221	0.209422	0.373464	0	0	4.43302	6.9306	PKD2
	modulation of excitatory postsynaptic potential (GO:0098815)	44221	0.209422	0.373464	0	0	4.43302	6.9306	LRRK2
	positive regulation of cellular process (GO:0048522)	7/519	0.213657	0.380505	0	0	1.466	2.2626	ANKRD17;KMT2D;KMT2A;TAL1;BCL2;PHIP;HCFC1
	regulation of transcription from RNA polymerase II promoter in response to stress (GO:0043618)	34001	0.216049	0.382544	0	0	2.34298	3.59003	CREBBP;EP300
	regulation of transcription involved in G1/S transition of mitotic cell cycle (GO:0000083)	44222	0.216823	0.382544	0	0	4.25548	6.50525	BRD4
	regulation of cardiac muscle cell contraction (GO:0086004)	44222	0.216823	0.382544	0	0	4.25548	6.50525	AKAP9
	regulation of histone acetylation (GO:0035065)	44222	0.216823	0.382544	0	0	4.25548	6.50525	KMT2A
	positive regulation of granulocyte chemotaxis (GO:0071624)	44222	0.216823	0.382544	0	0	4.25548	6.50525	CAMK1D
	GPI anchor metabolic process (GO:0006505)	44222	0.216823	0.382544	0	0	4.25548	6.50525	PIGG
	regulation of supramolecular fiber organization (GO:1902903)	44222	0.216823	0.382544	0	0	4.25548	6.50525	AKAP13
	positive regulation of protein kinase activity (GO:0045860)	3/172	0.217829	0.383808	0	0	1.89516	2.88831	PTPRC;ALS2;TAOK1
	cellular response to fibroblast growth factor stimulus (GO:0044344)	34366	0.219481	0.385221	0	0	2.31739	3.5143	POLR2A;CBL
	antigen receptor-mediated signaling pathway (GO:0050851)	4/257	0.220475	0.385221	0	0	1.68989	2.55506	PTPRC;BCL2;NFATC2;PAG1
	positive regulation of protein localization to membrane (GO:1905477)	34731	0.222919	0.385221	0	0	2.29236	3.44071	BCL2;SPTBN1
	transcription elongation from RNA polymerase II promoter (GO:0006368)	34731	0.222919	0.385221	0	0	2.29236	3.44071	SETD2;POLR2A
	regulation of heart contraction (GO:0008016)	34731	0.222919	0.385221	0	0	2.29236	3.44071	TMEM65;ITPR2
	regulation of calcium ion transmembrane transporter activity (GO:1901019)	44223	0.224155	0.385221	0	0	4.0916	6.11865	AHNAK
	regulation of intracellular steroid hormone receptor signaling pathway (GO:0033143)	44223	0.224155	0.385221	0	0	4.0916	6.11865	EP300
	phosphatidylinositol phosphorylation (GO:0046854)	44223	0.224155	0.385221	0	0	4.0916	6.11865	SMG1
	microtubule polymerization (GO:0046785)	44223	0.224155	0.385221	0	0	4.0916	6.11865	AKAP9
	negative regulation of synaptic transmission (GO:0050805)	44223	0.224155	0.385221	0	0	4.0916	6.11865	LRRK2
	negative regulation of microtubule polymerization or depolymerization (GO:0031111)	44223	0.224155	0.385221	0	0	4.0916	6.11865	TTBK2
	regulation of double-strand break repair via homologous recombination (GO:0010569)	44223	0.224155	0.385221	0	0	4.0916	6.11865	SETD2
	modulation by host of viral transcription (GO:0043921)	44223	0.224155	0.385221	0	0	4.0916	6.11865	EP300
	regulation of protein localization to nucleus (GO:1900180)	44223	0.224155	0.385221	0	0	4.0916	6.11865	OTUD7B
	regulation of neurotransmitter secretion (GO:0046928)	44223	0.224155	0.385221	0	0	4.0916	6.11865	LRRK2
	regulation of extrinsic apoptotic signaling pathway in absence of ligand (GO:2001239)	44223	0.224155	0.385221	0	0	4.0916	6.11865	BCL2
	regulation of vascular endothelial growth factor production (GO:0010574)	44223	0.224155	0.385221	0	0	4.0916	6.11865	RORA
	negative regulation of organelle assembly (GO:1902116)	44223	0.224155	0.385221	0	0	4.0916	6.11865	LRRK2
	cellular response to glucose stimulus (GO:0071333)	44223	0.224155	0.385221	0	0	4.0916	6.11865	UNC13B
	regulation of cell death (GO:0010941)	35096	0.22636	0.388506	0	0	2.26786	3.36919	LRRK2;SARM1
	cell morphogenesis involved in neuron differentiation (GO:0048667)	35462	0.229805	0.39111	0	0	2.24387	3.29966	BTBD3;CELSR2
	positive regulation of neuron projection development (GO:0010976)	35462	0.229805	0.39111	0	0	2.24387	3.29966	CAMK1D;CBFA2T2
	cellular response to organonitrogen compound (GO:0071417)	35462	0.229805	0.39111	0	0	2.24387	3.29966	AKAP9;PKD2
	neuron projection extension (GO:1990138)	44224	0.231419	0.39111	0	0	3.93986	5.76609	USP9X
	negative regulation of intracellular steroid hormone receptor signaling pathway (GO:0033144)	44224	0.231419	0.39111	0	0	3.93986	5.76609	CRY1
	cellular response to ketone (GO:1901655)	44224	0.231419	0.39111	0	0	3.93986	5.76609	ADCY3
	negative regulation of homeostatic process (GO:0032845)	44224	0.231419	0.39111	0	0	3.93986	5.76609	BCL2
	positive regulation of calcium-mediated signaling (GO:0050850)	44224	0.231419	0.39111	0	0	3.93986	5.76609	PKD2
	triglyceride homeostasis (GO:0070328)	44224	0.231419	0.39111	0	0	3.93986	5.76609	RORA
	nucleotide-binding oligomerization domain containing signaling pathway (GO:0070423)	44224	0.231419	0.39111	0	0	3.93986	5.76609	OTULIN
	protein K63-linked deubiquitination (GO:0070536)	44224	0.231419	0.39111	0	0	3.93986	5.76609	OTUD7B
	regulation of cell morphogenesis (GO:0022604)	44224	0.231419	0.39111	0	0	3.93986	5.76609	PHIP
	negative regulation of protein phosphorylation (GO:0001933)	3/178	0.232558	0.39221	0	0	1.82963	2.66873	PTPRC;LRRK2;DAG1
	positive regulation of cell growth (GO:0030307)	35827	0.233254	0.39221	0	0	2.22038	3.23205	MACF1;BCL2
	response to UV (GO:0009411)	35827	0.233254	0.39221	0	0	2.22038	3.23205	CREBBP;EP300
	positive regulation of neuron differentiation (GO:0045666)	35827	0.233254	0.39221	0	0	2.22038	3.23205	CAMK1D;CBFA2T2
	ER to Golgi vesicle-mediated transport (GO:0006888)	3/180	0.237508	0.397193	0	0	1.80877	2.60021	DYNC1H1;SPTAN1;SPTBN1
	regulation of chromosome segregation (GO:0051983)	44225	0.238615	0.397193	0	0	3.79896	5.44354	DYNC1H1
	determination of bilateral symmetry (GO:0009855)	44225	0.238615	0.397193	0	0	3.79896	5.44354	PKD2
	positive regulation of myeloid cell differentiation (GO:0045639)	44225	0.238615	0.397193	0	0	3.79896	5.44354	TAL1
	positive regulation of histone modification (GO:0031058)	44225	0.238615	0.397193	0	0	3.79896	5.44354	NIPBL
	positive regulation of epidermal growth factor receptor signaling pathway (GO:0045742)	44225	0.238615	0.397193	0	0	3.79896	5.44354	CBL
	regulation of neutrophil chemotaxis (GO:0090022)	44225	0.238615	0.397193	0	0	3.79896	5.44354	CAMK1D
	positive regulation of transcription from RNA polymerase II promoter in response to stress (GO:0036003)	44225	0.238615	0.397193	0	0	3.79896	5.44354	CHD6
	cellular response to transforming growth factor beta stimulus (GO:0071560)	2/100	0.240161	0.398058	0	0	2.17485	3.1023	USP9X;CBL
	regulation of programmed cell death (GO:0043067)	4/268	0.242428	0.398058	0	0	1.61856	2.29358	CREBBP;TIGAR;LRRK2;TAOK1
	intrinsic apoptotic signaling pathway (GO:0097193)	2/101	0.243618	0.398058	0	0	2.15277	3.04004	ZMAT3;BCL2
	phosphate-containing compound metabolic process (GO:0006796)	3/183	0.244967	0.398058	0	0	1.77835	2.50149	TIGAR;PTPRC;LRRK2
	regulation of actin cytoskeleton reorganization (GO:2000249)	44226	0.245745	0.398058	0	0	3.66778	5.14759	BAIAP2L1
	positive regulation of cation channel activity (GO:2001259)	44226	0.245745	0.398058	0	0	3.66778	5.14759	PKD2
	ribosomal large subunit assembly (GO:0000027)	44226	0.245745	0.398058	0	0	3.66778	5.14759	MDN1
	regulation of intracellular estrogen receptor signaling pathway (GO:0033146)	44226	0.245745	0.398058	0	0	3.66778	5.14759	KMT2D
	regulation of protein insertion into mitochondrial membrane involved in apoptotic signaling pathway (GO:1900739)	44226	0.245745	0.398058	0	0	3.66778	5.14759	BCL2
	regulation of developmental growth (GO:0048638)	44226	0.245745	0.398058	0	0	3.66778	5.14759	NIPBL
	smoothened signaling pathway (GO:0007224)	44226	0.245745	0.398058	0	0	3.66778	5.14759	TTBK2
	negative regulation of cation channel activity (GO:2001258)	44226	0.245745	0.398058	0	0	3.66778	5.14759	PKD2
	replication fork processing (GO:0031297)	44226	0.245745	0.398058	0	0	3.66778	5.14759	BOD1L1
	aminoglycan metabolic process (GO:0006022)	44226	0.245745	0.398058	0	0	3.66778	5.14759	GPC3
	positive regulation of cyclin-dependent protein serine/threonine kinase activity (GO:0045737)	44226	0.245745	0.398058	0	0	3.66778	5.14759	PKD2
	bile acid and bile salt transport (GO:0015721)	44226	0.245745	0.398058	0	0	3.66778	5.14759	NCOA2
	artery morphogenesis (GO:0048844)	44226	0.245745	0.398058	0	0	3.66778	5.14759	PKD2
	positive regulation of protein insertion into mitochondrial membrane involved in apoptotic signaling pathway (GO:1900740)	44226	0.245745	0.398058	0	0	3.66778	5.14759	BCL2
	regulation of leukocyte chemotaxis (GO:0002688)	44226	0.245745	0.398058	0	0	3.66778	5.14759	CAMK1D
	regulation of sodium ion transmembrane transport (GO:1902305)	44226	0.245745	0.398058	0	0	3.66778	5.14759	UTRN
	activation of JUN kinase activity (GO:0007257)	44226	0.245745	0.398058	0	0	3.66778	5.14759	TAOK1
	positive regulation of reactive oxygen species biosynthetic process (GO:1903428)	44226	0.245745	0.398058	0	0	3.66778	5.14759	PKD2
	regulation of mitotic cell cycle phase transition (GO:1901990)	3/184	0.247462	0.40035	0	0	1.76844	2.46962	DYNC1H1;AKAP9;ALMS1
	protein import into nucleus (GO:0006606)	2/103	0.250539	0.404834	0	0	2.10993	2.92044	TRPS1;DAG1
	negative regulation of toll-like receptor signaling pathway (GO:0034122)	44227	0.252808	0.405042	0	0	3.54534	4.87529	SARM1
	regulation of dendritic spine development (GO:0060998)	44227	0.252808	0.405042	0	0	3.54534	4.87529	LRRK2
	regulation of ubiquitin-protein transferase activity (GO:0051438)	44227	0.252808	0.405042	0	0	3.54534	4.87529	ZER1
	positive regulation of release of sequestered calcium ion into cytosol (GO:0051281)	44227	0.252808	0.405042	0	0	3.54534	4.87529	PKD2
	regulation of protein export from nucleus (GO:0046825)	44227	0.252808	0.405042	0	0	3.54534	4.87529	SETD2
	liver development (GO:0001889)	44227	0.252808	0.405042	0	0	3.54534	4.87529	PKD2
	negative regulation of extrinsic apoptotic signaling pathway via death domain receptors (GO:1902042)	44227	0.252808	0.405042	0	0	3.54534	4.87529	FASLG
	cellular response to cytokine stimulus (GO:0071345)	6/456	0.255289	0.407869	0	0	1.42637	1.94751	POU2F1;DOCK8;BCL2;RORA;FASLG;CBL
	regulation of GTPase activity (GO:0043087)	3/188	0.25748	0.407869	0	0	1.72985	2.34708	ALS2;DOCK8;LRRK2
	negative regulation of calcium ion transmembrane transporter activity (GO:1901020)	11689	0.259805	0.407869	0	0	3.4308	4.62412	PKD2
	7-methylguanosine mRNA capping (GO:0006370)	11689	0.259805	0.407869	0	0	3.4308	4.62412	POLR2A
	endodermal cell differentiation (GO:0035987)	11689	0.259805	0.407869	0	0	3.4308	4.62412	SETD2
	purine ribonucleoside triphosphate metabolic process (GO:0009205)	11689	0.259805	0.407869	0	0	3.4308	4.62412	LRRK2
	regulation of cell-cell adhesion (GO:0022407)	11689	0.259805	0.407869	0	0	3.4308	4.62412	CELSR2
	negative regulation of fat cell differentiation (GO:0045599)	11689	0.259805	0.407869	0	0	3.4308	4.62412	RORA
	G2 DNA damage checkpoint (GO:0031572)	11689	0.259805	0.407869	0	0	3.4308	4.62412	TAOK1
	positive regulation of telomere maintenance via telomerase (GO:0032212)	11689	0.259805	0.407869	0	0	3.4308	4.62412	HMBOX1
	regulation of erythrocyte differentiation (GO:0045646)	11689	0.259805	0.407869	0	0	3.4308	4.62412	TAL1
	regulation of nitric oxide biosynthetic process (GO:0045428)	11689	0.259805	0.407869	0	0	3.4308	4.62412	PKD2
	mismatch repair (GO:0006298)	11689	0.259805	0.407869	0	0	3.4308	4.62412	SETD2
	cyclic-nucleotide-mediated signaling (GO:0019935)	11689	0.259805	0.407869	0	0	3.4308	4.62412	ADCY3
	7-methylguanosine RNA capping (GO:0009452)	11689	0.259805	0.407869	0	0	3.4308	4.62412	POLR2A
	aminoglycan catabolic process (GO:0006026)	11689	0.259805	0.407869	0	0	3.4308	4.62412	GPC3
	GPI anchor biosynthetic process (GO:0006506)	11689	0.259805	0.407869	0	0	3.4308	4.62412	PIGG
	DNA-templated transcription, termination (GO:0006353)	2/106	0.260929	0.408666	0	0	2.04875	2.75251	LSM11;POLR2A
	positive regulation of cellular catabolic process (GO:0031331)	2/106	0.260929	0.408666	0	0	2.04875	2.75251	AMER1;LRRK2
	MAPK cascade (GO:0000165)	4/278	0.2628	0.409532	0	0	1.55869	2.08298	LRRK2;AKAP9;SPTAN1;SPTBN1
	negative regulation of response to external stimulus (GO:0032102)	2/107	0.264394	0.409532	0	0	2.02914	2.69939	OTULIN;RORA
	regulation of protein secretion (GO:0050708)	2/107	0.264394	0.409532	0	0	2.02914	2.69939	UNC13B;ITPR2
	regulation of response to external stimulus (GO:0032101)	2/107	0.264394	0.409532	0	0	2.02914	2.69939	OTUD7B;BRD4
	regulation of DNA recombination (GO:0000018)	12055	0.266737	0.409532	0	0	3.32342	4.39188	SETD2
	chemical synaptic transmission, postsynaptic (GO:0099565)	12055	0.266737	0.409532	0	0	3.32342	4.39188	LRRK2
	negative regulation of neurogenesis (GO:0050768)	12055	0.266737	0.409532	0	0	3.32342	4.39188	HOOK3
	regulation of T cell differentiation (GO:0045580)	12055	0.266737	0.409532	0	0	3.32342	4.39188	NFATC2
	entry into host cell (GO:0030260)	12055	0.266737	0.409532	0	0	3.32342	4.39188	CBL
	negative regulation of mitochondrion organization (GO:0010823)	12055	0.266737	0.409532	0	0	3.32342	4.39188	LRRK2
	positive regulation of cell-matrix adhesion (GO:0001954)	12055	0.266737	0.409532	0	0	3.32342	4.39188	UTRN
	platelet aggregation (GO:0070527)	12055	0.266737	0.409532	0	0	3.32342	4.39188	MYH9
	regulation of autophagosome assembly (GO:2000785)	12055	0.266737	0.409532	0	0	3.32342	4.39188	LRRK2
	cellular glucose homeostasis (GO:0001678)	12055	0.266737	0.409532	0	0	3.32342	4.39188	UNC13B
	positive regulation of intrinsic apoptotic signaling pathway (GO:2001244)	12055	0.266737	0.409532	0	0	3.32342	4.39188	BCL2
	embryonic organ morphogenesis (GO:0048562)	12055	0.266737	0.409532	0	0	3.32342	4.39188	NIPBL
	regulation of postsynaptic membrane potential (GO:0060078)	12055	0.266737	0.409532	0	0	3.32342	4.39188	LRRK2
	nucleotide-excision repair (GO:0006289)	2/108	0.267859	0.409831	0	0	2.00989	2.64762	POLR2A;EP300
	DNA-templated transcription, elongation (GO:0006354)	2/108	0.267859	0.409831	0	0	2.00989	2.64762	SETD2;POLR2A
	negative regulation of hydrolase activity (GO:0051346)	2/108	0.267859	0.409831	0	0	2.00989	2.64762	WNK1;LRRK2
	regulation of cell motility (GO:2000145)	2/109	0.271324	0.412899	0	0	1.99101	2.59715	MACF1;TTBK2
	epithelial tube morphogenesis (GO:0060562)	12420	0.273604	0.412899	0	0	3.22255	4.17666	PKD2
	regulation of double-strand break repair (GO:2000779)	12420	0.273604	0.412899	0	0	3.22255	4.17666	SETD2
	apoptotic mitochondrial changes (GO:0008637)	12420	0.273604	0.412899	0	0	3.22255	4.17666	BCL2
	regulation of interleukin-8 production (GO:0032677)	12420	0.273604	0.412899	0	0	3.22255	4.17666	OTUD7B
	negative regulation of T cell activation (GO:0050868)	12420	0.273604	0.412899	0	0	3.22255	4.17666	PAG1
	regulation of axon extension (GO:0030516)	12420	0.273604	0.412899	0	0	3.22255	4.17666	MACF1
	positive regulation of cell development (GO:0010720)	12420	0.273604	0.412899	0	0	3.22255	4.17666	SPEN
	anterior/posterior pattern specification (GO:0009952)	12420	0.273604	0.412899	0	0	3.22255	4.17666	CELSR2
	regulation of interferon-beta production (GO:0032648)	12420	0.273604	0.412899	0	0	3.22255	4.17666	REL
	positive regulation of telomere maintenance via telomere lengthening (GO:1904358)	12420	0.273604	0.412899	0	0	3.22255	4.17666	HMBOX1
	positive regulation of DNA binding (GO:0043388)	12420	0.273604	0.412899	0	0	3.22255	4.17666	NIPBL
	cellular response to insulin stimulus (GO:0032869)	2/110	0.274789	0.413275	0	0	1.97247	2.54795	BAIAP2L1;PHIP
	positive regulation of establishment of protein localization to mitochondrion (GO:1903749)	2/110	0.274789	0.413275	0	0	1.97247	2.54795	BCL2;HUWE1
	cellular response to peptide hormone stimulus (GO:0071375)	2/110	0.274789	0.413275	0	0	1.97247	2.54795	ADCY9;ADCY3
	regulation of protein binding (GO:0043393)	2/111	0.278253	0.413281	0	0	1.95428	2.49996	LRRK2;BCL2
	positive regulation of RNA metabolic process (GO:0051254)	12785	0.280407	0.413281	0	0	3.12761	3.97679	POLR2A
	lipid phosphorylation (GO:0046834)	12785	0.280407	0.413281	0	0	3.12761	3.97679	SMG1
	regulation of heart rate by cardiac conduction (GO:0086091)	12785	0.280407	0.413281	0	0	3.12761	3.97679	AKAP9
	positive regulation of peptide secretion (GO:0002793)	12785	0.280407	0.413281	0	0	3.12761	3.97679	UNC13B
	negative regulation of protein kinase B signaling (GO:0051898)	12785	0.280407	0.413281	0	0	3.12761	3.97679	DAG1
	regulation of microtubule polymerization (GO:0031113)	12785	0.280407	0.413281	0	0	3.12761	3.97679	AKAP9
	regulation of endothelial cell apoptotic process (GO:2000351)	12785	0.280407	0.413281	0	0	3.12761	3.97679	FASLG
	erythrocyte differentiation (GO:0030218)	12785	0.280407	0.413281	0	0	3.12761	3.97679	TAL1
	regulation of ion transmembrane transport (GO:0034765)	12785	0.280407	0.413281	0	0	3.12761	3.97679	AKAP9
	negative regulation of protein complex assembly (GO:0031333)	12785	0.280407	0.413281	0	0	3.12761	3.97679	EP300
	endothelial cell migration (GO:0043542)	12785	0.280407	0.413281	0	0	3.12761	3.97679	MYH9
	positive regulation of telomerase activity (GO:0051973)	12785	0.280407	0.413281	0	0	3.12761	3.97679	HMBOX1
	regulation of mitotic spindle organization (GO:0060236)	12785	0.280407	0.413281	0	0	3.12761	3.97679	DYNC1H1
	flagellated sperm motility (GO:0030317)	12785	0.280407	0.413281	0	0	3.12761	3.97679	ADCY3
	actin filament bundle organization (GO:0061572)	12785	0.280407	0.413281	0	0	3.12761	3.97679	BAIAP2L1
	DNA-dependent DNA replication maintenance of fidelity (GO:0045005)	12785	0.280407	0.413281	0	0	3.12761	3.97679	BOD1L1
	regulation of sodium ion transport (GO:0002028)	12785	0.280407	0.413281	0	0	3.12761	3.97679	WNK1
	nuclear-transcribed mRNA catabolic process, nonsense-mediated decay (GO:0000184)	2/112	0.281716	0.414748	0	0	1.93641	2.45316	CTIF;SMG1
	regulation of organelle organization (GO:0033043)	2/113	0.285177	0.41764	0	0	1.91887	2.4075	TAOK1;AKAP9
	Wnt signaling pathway, calcium modulating pathway (GO:0007223)	13150	0.287147	0.41764	0	0	3.0381	3.79081	TNRC6B
	muscle cell differentiation (GO:0042692)	13150	0.287147	0.41764	0	0	3.0381	3.79081	RORA
	organic hydroxy compound transport (GO:0015850)	13150	0.287147	0.41764	0	0	3.0381	3.79081	NCOA2
	endoderm formation (GO:0001706)	13150	0.287147	0.41764	0	0	3.0381	3.79081	SETD2
	sodium ion transmembrane transport (GO:0035725)	13150	0.287147	0.41764	0	0	3.0381	3.79081	PKD2
	heart looping (GO:0001947)	13150	0.287147	0.41764	0	0	3.0381	3.79081	PKD2
	cardiac muscle tissue development (GO:0048738)	13150	0.287147	0.41764	0	0	3.0381	3.79081	AKAP13
	plasma membrane organization (GO:0007009)	13150	0.287147	0.41764	0	0	3.0381	3.79081	SPTBN1
	vesicle-mediated transport in synapse (GO:0099003)	13150	0.287147	0.41764	0	0	3.0381	3.79081	UNC13B
	zymogen activation (GO:0031638)	13150	0.287147	0.41764	0	0	3.0381	3.79081	CYFIP2
	proteasome-mediated ubiquitin-dependent protein catabolic process (GO:0043161)	4/291	0.289742	0.420951	0	0	1.4871	1.84217	AMER1;BTBD3;HECTD4;BTBD11
	cellular response to oxidative stress (GO:0034599)	2/115	0.292095	0.421339	0	0	1.88472	2.31948	LRRK2;PKD2
	regulation of osteoclast differentiation (GO:0045670)	13516	0.293824	0.421339	0	0	2.95355	3.61743	NOTCH2
	protein monoubiquitination (GO:0006513)	13516	0.293824	0.421339	0	0	2.95355	3.61743	HUWE1
	sodium-independent organic anion transport (GO:0043252)	13516	0.293824	0.421339	0	0	2.95355	3.61743	SLC22A4
	base-excision repair (GO:0006284)	13516	0.293824	0.421339	0	0	2.95355	3.61743	HUWE1
	regulation of DNA repair (GO:0006282)	13516	0.293824	0.421339	0	0	2.95355	3.61743	TIGAR
	positive regulation of mitochondrial outer membrane permeabilization involved in apoptotic signaling pathway (GO:1901030)	13516	0.293824	0.421339	0	0	2.95355	3.61743	BCL2
	positive regulation of receptor activity (GO:2000273)	13516	0.293824	0.421339	0	0	2.95355	3.61743	PKD2
	actin filament bundle assembly (GO:0051017)	13516	0.293824	0.421339	0	0	2.95355	3.61743	BAIAP2L1
	regulation of sodium ion transmembrane transporter activity (GO:2000649)	13516	0.293824	0.421339	0	0	2.95355	3.61743	UTRN
	positive regulation of axonogenesis (GO:0050772)	13516	0.293824	0.421339	0	0	2.95355	3.61743	MACF1
	positive regulation of multi-organism process (GO:0043902)	13516	0.293824	0.421339	0	0	2.95355	3.61743	ANKRD17
	activation of MAPK activity (GO:0000187)	2/117	0.299004	0.427586	0	0	1.85175	2.23561	LRRK2;TAOK1
	T cell differentiation (GO:0030217)	13881	0.300439	0.427586	0	0	2.87358	3.45551	PTPRC
	DNA damage checkpoint (GO:0000077)	13881	0.300439	0.427586	0	0	2.87358	3.45551	TAOK1
	homotypic cell-cell adhesion (GO:0034109)	13881	0.300439	0.427586	0	0	2.87358	3.45551	MYH9
	positive regulation of innate immune response (GO:0045089)	13881	0.300439	0.427586	0	0	2.87358	3.45551	ANKRD17
	mitochondrion disassembly (GO:0061726)	13881	0.300439	0.427586	0	0	2.87358	3.45551	ATG2B
	positive regulation of DNA repair (GO:0045739)	13881	0.300439	0.427586	0	0	2.87358	3.45551	TIGAR
	negative regulation of apoptotic process (GO:0043066)	6/485	0.301621	0.428806	0	0	1.33801	1.60372	NOTCH2;BCL2;PHIP;BIRC6;ERC1;CBL
	signal transduction by p53 class mediator (GO:0072331)	14246	0.306993	0.433652	0	0	2.79782	3.30403	ZMAT3
	positive regulation of fat cell differentiation (GO:0045600)	14246	0.306993	0.433652	0	0	2.79782	3.30403	ASXL2
	regulation of extrinsic apoptotic signaling pathway via death domain receptors (GO:1902041)	14246	0.306993	0.433652	0	0	2.79782	3.30403	FASLG
	regulation of RNA metabolic process (GO:0051252)	14246	0.306993	0.433652	0	0	2.79782	3.30403	AHNAK
	mitotic DNA damage checkpoint (GO:0044773)	14246	0.306993	0.433652	0	0	2.79782	3.30403	TAOK1
	positive regulation of phagocytosis (GO:0050766)	14246	0.306993	0.433652	0	0	2.79782	3.30403	CAMK1D
	actin filament organization (GO:0007015)	2/120	0.309348	0.436311	0	0	1.8044	2.11708	BAIAP2L1;FRYL
	stimulatory C-type lectin receptor signaling pathway (GO:0002223)	2/121	0.31279	0.436311	0	0	1.78914	2.07939	CREBBP;EP300
	embryonic heart tube morphogenesis (GO:0003143)	14611	0.313485	0.436311	0	0	2.72594	3.16211	PKD2
	androgen receptor signaling pathway (GO:0030521)	14611	0.313485	0.436311	0	0	2.72594	3.16211	MED12
	response to peptide hormone (GO:0043434)	14611	0.313485	0.436311	0	0	2.72594	3.16211	CRY1
	regulation of cellular localization (GO:0060341)	14611	0.313485	0.436311	0	0	2.72594	3.16211	DYNC1H1
	negative regulation of cytokine-mediated signaling pathway (GO:0001960)	14611	0.313485	0.436311	0	0	2.72594	3.16211	PTPRC
	neuron migration (GO:0001764)	14611	0.313485	0.436311	0	0	2.72594	3.16211	USP9X
	negative regulation of epidermal growth factor receptor signaling pathway (GO:0042059)	14611	0.313485	0.436311	0	0	2.72594	3.16211	CBL
	cognition (GO:0050890)	14611	0.313485	0.436311	0	0	2.72594	3.16211	NIPBL
	autophagy of mitochondrion (GO:0000422)	14611	0.313485	0.436311	0	0	2.72594	3.16211	ATG2B
	regulation of viral transcription (GO:0046782)	14611	0.313485	0.436311	0	0	2.72594	3.16211	POLR2A
	determination of heart left/right asymmetry (GO:0061371)	14611	0.313485	0.436311	0	0	2.72594	3.16211	PKD2
	JAK-STAT cascade (GO:0007259)	14611	0.313485	0.436311	0	0	2.72594	3.16211	PKD2
	regulation of phagocytosis (GO:0050764)	14977	0.319917	0.43972	0	0	2.65766	3.02892	CAMK1D
	regulation of calcium-mediated signaling (GO:0050848)	14977	0.319917	0.43972	0	0	2.65766	3.02892	LRRK2
	peptide transport (GO:0015833)	14977	0.319917	0.43972	0	0	2.65766	3.02892	MYH9
	spliceosomal complex assembly (GO:0000245)	14977	0.319917	0.43972	0	0	2.65766	3.02892	GCFC2
	regulation of stress-activated MAPK cascade (GO:0032872)	14977	0.319917	0.43972	0	0	2.65766	3.02892	TAOK1
	calcium-dependent cell-cell adhesion via plasma membrane cell adhesion molecules (GO:0016339)	14977	0.319917	0.43972	0	0	2.65766	3.02892	CDH20
	positive regulation of cell division (GO:0051781)	14977	0.319917	0.43972	0	0	2.65766	3.02892	TAL1
	positive regulation of receptor-mediated endocytosis (GO:0048260)	14977	0.319917	0.43972	0	0	2.65766	3.02892	CBL
	regulation of protein localization (GO:0032880)	14977	0.319917	0.43972	0	0	2.65766	3.02892	AAK1
	negative regulation of proteolysis (GO:0045861)	14977	0.319917	0.43972	0	0	2.65766	3.02892	LRRK2
	negative regulation of cell projection organization (GO:0031345)	14977	0.319917	0.43972	0	0	2.65766	3.02892	CBFA2T2
	gluconeogenesis (GO:0006094)	14977	0.319917	0.43972	0	0	2.65766	3.02892	CRY1
	innate immune response activating cell surface receptor signaling pathway (GO:0002220)	2/124	0.323091	0.443567	0	0	1.74488	1.9714	CREBBP;EP300
	positive regulation of apoptotic process (GO:0043065)	4/307	0.323386	0.443567	0	0	1.40742	1.58885	UNC13B;AKAP13;ARHGEF12;FASLG
	positive regulation of sequence-specific DNA binding transcription factor activity (GO:0051091)	3/215	0.326107	0.444184	0	0	1.50746	1.68915	CAMK1D;EP300;ERC1
	glycolipid biosynthetic process (GO:0009247)	15342	0.326289	0.444184	0	0	2.59271	2.90376	PIGG
	cellular response to calcium ion (GO:0071277)	15342	0.326289	0.444184	0	0	2.59271	2.90376	PKD2
	regulation of protein modification process (GO:0031399)	15342	0.326289	0.444184	0	0	2.59271	2.90376	PHIP
	determination of left/right symmetry (GO:0007368)	15342	0.326289	0.444184	0	0	2.59271	2.90376	PKD2
	regulation of telomerase activity (GO:0051972)	15342	0.326289	0.444184	0	0	2.59271	2.90376	HMBOX1
	protein dephosphorylation (GO:0006470)	2/125	0.326517	0.444184	0	0	1.73061	1.93702	PTPRC;RPAP2
	negative regulation of multicellular organismal process (GO:0051241)	2/125	0.326517	0.444184	0	0	1.73061	1.93702	PROCR;USF3
	positive regulation of protein localization to plasma membrane (GO:1903078)	15707	0.332601	0.448774	0	0	2.53085	2.78599	SPTBN1
	negative regulation of ERBB signaling pathway (GO:1901185)	15707	0.332601	0.448774	0	0	2.53085	2.78599	CBL
	eye development (GO:0001654)	15707	0.332601	0.448774	0	0	2.53085	2.78599	NIPBL
	histone H3 acetylation (GO:0043966)	15707	0.332601	0.448774	0	0	2.53085	2.78599	KAT6A
	nucleobase-containing compound catabolic process (GO:0034655)	15707	0.332601	0.448774	0	0	2.53085	2.78599	ADPRM
	negative regulation of DNA metabolic process (GO:0051053)	15707	0.332601	0.448774	0	0	2.53085	2.78599	KMT2A
	branching morphogenesis of an epithelial tube (GO:0048754)	15707	0.332601	0.448774	0	0	2.53085	2.78599	PKD2
	digestive tract development (GO:0048565)	15707	0.332601	0.448774	0	0	2.53085	2.78599	NIPBL
	non-canonical Wnt signaling pathway (GO:0035567)	2/127	0.333354	0.449333	0	0	1.70275	1.87055	CELSR2;TNRC6B
	negative regulation of type I interferon production (GO:0032480)	16072	0.338855	0.451693	0	0	2.47187	2.67502	REL
	regulation of focal adhesion assembly (GO:0051893)	16072	0.338855	0.451693	0	0	2.47187	2.67502	MACF1
	sprouting angiogenesis (GO:0002040)	16072	0.338855	0.451693	0	0	2.47187	2.67502	OTULIN
	adherens junction organization (GO:0034332)	16072	0.338855	0.451693	0	0	2.47187	2.67502	CDH20
	regulation of intracellular pH (GO:0051453)	16072	0.338855	0.451693	0	0	2.47187	2.67502	LRRK2
	hexose biosynthetic process (GO:0019319)	16072	0.338855	0.451693	0	0	2.47187	2.67502	CRY1
	inorganic anion transport (GO:0015698)	16072	0.338855	0.451693	0	0	2.47187	2.67502	TTYH3
	posttranscriptional regulation of gene expression (GO:0010608)	16072	0.338855	0.451693	0	0	2.47187	2.67502	CYFIP2
	positive regulation of viral process (GO:0048524)	16072	0.338855	0.451693	0	0	2.47187	2.67502	POLR2A
	regulation of T cell activation (GO:0050863)	16072	0.338855	0.451693	0	0	2.47187	2.67502	PAG1
	positive regulation of intracellular transport (GO:0032388)	16072	0.338855	0.451693	0	0	2.47187	2.67502	DYNC1H1
	regulation of macromolecule metabolic process (GO:0060255)	2/129	0.340172	0.452993	0	0	1.67576	1.80698	ALPK3;PRDM10
	mitotic cell cycle phase transition (GO:0044772)	3/221	0.341441	0.454227	0	0	1.46552	1.57482	DYNC1H1;AKAP9;ALMS1
	protein localization to plasma membrane (GO:0072659)	2/130	0.343573	0.456604	0	0	1.66258	1.77623	MACF1;SPTBN1
	hexose metabolic process (GO:0019318)	16438	0.34505	0.457191	0	0	2.41557	2.57032	HECTD4
	regulation of synaptic transmission, glutamatergic (GO:0051966)	16438	0.34505	0.457191	0	0	2.41557	2.57032	LRRK2
	nucleus organization (GO:0006997)	16438	0.34505	0.457191	0	0	2.41557	2.57032	ATXN7
	protein complex disassembly (GO:0043241)	16803	0.351188	0.462548	0	0	2.36177	2.47144	AMER1
	intraciliary transport (GO:0042073)	16803	0.351188	0.462548	0	0	2.36177	2.47144	ALPK3
	cellular response to ionizing radiation (GO:0071479)	16803	0.351188	0.462548	0	0	2.36177	2.47144	NIPBL
	positive regulation of protein localization to cell periphery (GO:1904377)	16803	0.351188	0.462548	0	0	2.36177	2.47144	SPTBN1
	negative regulation of protein modification by small protein conjugation or removal (GO:1903321)	16803	0.351188	0.462548	0	0	2.36177	2.47144	CRY1
	aminoglycan biosynthetic process (GO:0006023)	16803	0.351188	0.462548	0	0	2.36177	2.47144	GPC3
	adenylate cyclase-modulating G-protein coupled receptor signaling pathway (GO:0007188)	2/134	0.35712	0.467767	0	0	1.61188	1.65972	ADCY9;ADCY3
	response to glucose (GO:0009749)	17168	0.357268	0.467767	0	0	2.31031	2.37793	UNC13B
	positive regulation of organelle assembly (GO:1902117)	17168	0.357268	0.467767	0	0	2.31031	2.37793	DYNC1H1
	positive regulation of gene expression, epigenetic (GO:0045815)	17168	0.357268	0.467767	0	0	2.31031	2.37793	EP300
	regulation of intrinsic apoptotic signaling pathway (GO:2001242)	17168	0.357268	0.467767	0	0	2.31031	2.37793	BCL2
	regulation of organelle assembly (GO:1902115)	17168	0.357268	0.467767	0	0	2.31031	2.37793	AKAP13
	endosome to lysosome transport (GO:0008333)	17533	0.363292	0.47285	0	0	2.26104	2.28941	HOOK3
	protein K48-linked ubiquitination (GO:0070936)	17533	0.363292	0.47285	0	0	2.26104	2.28941	UBE2Q2
	regulation of cell cycle arrest (GO:0071156)	17533	0.363292	0.47285	0	0	2.26104	2.28941	PKD2
	regulation of epithelial cell migration (GO:0010632)	17533	0.363292	0.47285	0	0	2.26104	2.28941	MACF1
	glycoprotein metabolic process (GO:0009100)	17533	0.363292	0.47285	0	0	2.26104	2.28941	USF3
	regulation of mitochondrion organization (GO:0010821)	17533	0.363292	0.47285	0	0	2.26104	2.28941	LRRK2
	protein transport (GO:0015031)	4/326	0.363658	0.472863	0	0	1.32308	1.33835	MACF1;MYH9;SPTBN1;RAB22A
	protein heterooligomerization (GO:0051291)	17899	0.369259	0.479205	0	0	2.21382	2.20553	TRPS1
	positive regulation of response to DNA damage stimulus (GO:2001022)	17899	0.369259	0.479205	0	0	2.21382	2.20553	TIGAR
	regulation of signal transduction by p53 class mediator (GO:1901796)	2/138	0.370565	0.47996	0	0	1.56415	1.55277	KAT6A;EP300
	regulation of vesicle-mediated transport (GO:0060627)	2/138	0.370565	0.47996	0	0	1.56415	1.55277	LRRK2;AAK1
	regulation of signal transduction (GO:0009966)	3/233	0.372018	0.481371	0	0	1.38821	1.37268	CREBBP;RORA;BIRC6
	regulation of cellular protein metabolic process (GO:0032268)	18264	0.375171	0.482623	0	0	2.16853	2.12597	CYFIP2
	heart morphogenesis (GO:0003007)	18264	0.375171	0.482623	0	0	2.16853	2.12597	NIPBL
	myeloid leukocyte differentiation (GO:0002573)	18264	0.375171	0.482623	0	0	2.16853	2.12597	MYH9
	positive regulation of JUN kinase activity (GO:0043507)	18264	0.375171	0.482623	0	0	2.16853	2.12597	TAOK1
	wound healing (GO:0042060)	18264	0.375171	0.482623	0	0	2.16853	2.12597	MACF1
	negative regulation of protein ubiquitination (GO:0031397)	18264	0.375171	0.482623	0	0	2.16853	2.12597	CRY1
	RNA splicing, via transesterification reactions with bulged adenosine as nucleophile (GO:0000377)	3/236	0.379627	0.487318	0	0	1.37013	1.32706	SPEN;GCFC2;POLR2A
	peptidyl-tyrosine modification (GO:0018212)	18629	0.381028	0.487318	0	0	2.12505	2.05043	TPST1
	negative regulation of neuron projection development (GO:0010977)	18629	0.381028	0.487318	0	0	2.12505	2.05043	CBFA2T2
	regulation of telomere maintenance via telomerase (GO:0032210)	18629	0.381028	0.487318	0	0	2.12505	2.05043	HMBOX1
	positive regulation of developmental growth (GO:0048639)	18629	0.381028	0.487318	0	0	2.12505	2.05043	MACF1
	positive regulation of actin filament polymerization (GO:0030838)	18629	0.381028	0.487318	0	0	2.12505	2.05043	BAIAP2L1
	cell-cell adhesion via plasma-membrane adhesion molecules (GO:0098742)	2/142	0.3839	0.490518	0	0	1.51915	1.4544	CDH20;CELSR2
	positive regulation of proteolysis (GO:0045862)	18994	0.38683	0.492363	0	0	2.08328	1.97864	CYFIP2
	positive regulation of nervous system development (GO:0051962)	18994	0.38683	0.492363	0	0	2.08328	1.97864	SPEN
	positive regulation of cell-substrate adhesion (GO:0010811)	18994	0.38683	0.492363	0	0	2.08328	1.97864	UTRN
	positive regulation of secretion by cell (GO:1903532)	18994	0.38683	0.492363	0	0	2.08328	1.97864	UNC13B
	neuron development (GO:0048666)	2/144	0.390522	0.496109	0	0	1.4976	1.40815	WNK1;FRYL
	transmembrane receptor protein serine/threonine kinase signaling pathway (GO:0007178)	2/144	0.390522	0.496109	0	0	1.4976	1.40815	USP9X;CBL
	positive regulation of phosphatidylinositol 3-kinase signaling (GO:0014068)	19360	0.392578	0.497291	0	0	2.04311	1.91035	CBL
	regulation of calcium ion-dependent exocytosis (GO:0017158)	19360	0.392578	0.497291	0	0	2.04311	1.91035	LRRK2
	monocarboxylic acid transport (GO:0015718)	19360	0.392578	0.497291	0	0	2.04311	1.91035	NCOA2
	skeletal system development (GO:0001501)	2/146	0.397112	0.502104	0	0	1.47665	1.36374	AKAP13;TRPS1
	cellular response to nutrient levels (GO:0031669)	19725	0.398273	0.502104	0	0	2.00446	1.84535	LRRK2
	negative regulation of supramolecular fiber organization (GO:1902904)	19725	0.398273	0.502104	0	0	2.00446	1.84535	TTBK2
	negative regulation of cellular component organization (GO:0051129)	19725	0.398273	0.502104	0	0	2.00446	1.84535	SACS
	positive regulation of immune response (GO:0050778)	19725	0.398273	0.502104	0	0	2.00446	1.84535	PTPRC
	regulation of protein kinase activity (GO:0045859)	2/147	0.400395	0.5043	0	0	1.46639	1.34219	PTPRC;ALS2
	positive regulation of cysteine-type endopeptidase activity (GO:2001056)	20090	0.403914	0.505369	0	0	1.96724	1.78341	CYFIP2
	regulation of axonogenesis (GO:0050770)	20090	0.403914	0.505369	0	0	1.96724	1.78341	KIF13B
	fat cell differentiation (GO:0045444)	20090	0.403914	0.505369	0	0	1.96724	1.78341	EP300
	regulation of gene silencing by RNA (GO:0060966)	20090	0.403914	0.505369	0	0	1.96724	1.78341	POLR2A
	DNA recombination (GO:0006310)	20090	0.403914	0.505369	0	0	1.96724	1.78341	NCOA6
	regulation of posttranscriptional gene silencing (GO:0060147)	20090	0.403914	0.505369	0	0	1.96724	1.78341	POLR2A
	positive regulation of DNA biosynthetic process (GO:2000573)	20090	0.403914	0.505369	0	0	1.96724	1.78341	HMBOX1
	ribosome assembly (GO:0042255)	20455	0.409503	0.50852	0	0	1.93138	1.72436	MDN1
	regulation of tumor necrosis factor-mediated signaling pathway (GO:0010803)	20455	0.409503	0.50852	0	0	1.93138	1.72436	OTULIN
	anion transport (GO:0006820)	20455	0.409503	0.50852	0	0	1.93138	1.72436	SLC22A4
	chordate embryonic development (GO:0043009)	20455	0.409503	0.50852	0	0	1.93138	1.72436	PKD2
	organonitrogen compound catabolic process (GO:1901565)	20455	0.409503	0.50852	0	0	1.93138	1.72436	LNPEP
	positive regulation of protein transport (GO:0051222)	20455	0.409503	0.50852	0	0	1.93138	1.72436	UNC13B
	autophagosome organization (GO:1905037)	20455	0.409503	0.50852	0	0	1.93138	1.72436	ATG2B
	glycosaminoglycan catabolic process (GO:0006027)	20455	0.409503	0.50852	0	0	1.93138	1.72436	GPC3
	negative regulation of cell differentiation (GO:0045596)	2/150	0.410194	0.508901	0	0	1.43645	1.28006	RORA;USF3
	positive regulation of cell death (GO:0010942)	20821	0.415039	0.513951	0	0	1.89679	1.66801	LRRK2
	protein homotetramerization (GO:0051289)	20821	0.415039	0.513951	0	0	1.89679	1.66801	PKD2
	sodium ion transport (GO:0006814)	21186	0.420524	0.518803	0	0	1.86342	1.61419	PKD2
	regulation of epidermal growth factor receptor signaling pathway (GO:0042058)	21186	0.420524	0.518803	0	0	1.86342	1.61419	CBL
	autophagosome assembly (GO:0000045)	21186	0.420524	0.518803	0	0	1.86342	1.61419	ATG2B
	integrin-mediated signaling pathway (GO:0007229)	21186	0.420524	0.518803	0	0	1.86342	1.61419	MYH9
	mitotic cytokinesis (GO:0000281)	21551	0.425958	0.52453	0	0	1.8312	1.56277	SPTBN1
	cell junction assembly (GO:0034329)	21551	0.425958	0.52453	0	0	1.8312	1.56277	CDH20
	regulation of stress fiber assembly (GO:0051492)	21916	0.431341	0.529192	0	0	1.80007	1.5136	ALMS1
	response to reactive oxygen species (GO:0000302)	21916	0.431341	0.529192	0	0	1.80007	1.5136	PKD2
	muscle organ development (GO:0007517)	21916	0.431341	0.529192	0	0	1.80007	1.5136	UTRN
	positive regulation of protein binding (GO:0032092)	21916	0.431341	0.529192	0	0	1.80007	1.5136	LRRK2
	positive regulation of T cell proliferation (GO:0042102)	22282	0.436674	0.534251	0	0	1.76998	1.46655	PTPRC
	regulation of DNA replication (GO:0006275)	22282	0.436674	0.534251	0	0	1.76998	1.46655	ANKRD17
	glycosaminoglycan metabolic process (GO:0030203)	22282	0.436674	0.534251	0	0	1.76998	1.46655	GPC3
	DNA damage response, signal transduction by p53 class mediator resulting in cell cycle arrest (GO:0006977)	22647	0.441958	0.537378	0	0	1.74088	1.4215	EP300
	diterpenoid metabolic process (GO:0016101)	22647	0.441958	0.537378	0	0	1.74088	1.4215	GPC3
	second-messenger-mediated signaling (GO:0019932)	22647	0.441958	0.537378	0	0	1.74088	1.4215	LRRK2
	regulation of actin filament-based process (GO:0032970)	22647	0.441958	0.537378	0	0	1.74088	1.4215	TAOK1
	regulation of T cell proliferation (GO:0042129)	22647	0.441958	0.537378	0	0	1.74088	1.4215	PTPRC
	mRNA splicing, via spliceosome (GO:0000398)	3/261	0.442069	0.537378	0	0	1.23578	1.00875	SPEN;GCFC2;POLR2A
	regulation of protein phosphorylation (GO:0001932)	3/261	0.442069	0.537378	0	0	1.23578	1.00875	LRRK2;PHIP;BRD4
	endocytosis (GO:0006897)	3/263	0.446969	0.540136	0	0	1.22615	0.987376	LRRK2;IGF2R;RAB22A
	negative regulation of protein modification process (GO:0031400)	23012	0.447191	0.540136	0	0	1.71271	1.37834	LRRK2
	kidney development (GO:0001822)	23012	0.447191	0.540136	0	0	1.71271	1.37834	NIPBL
	ribosomal large subunit biogenesis (GO:0042273)	23012	0.447191	0.540136	0	0	1.71271	1.37834	MDN1
	signal transduction involved in mitotic G1 DNA damage checkpoint (GO:0072431)	23012	0.447191	0.540136	0	0	1.71271	1.37834	EP300
	negative regulation of dephosphorylation (GO:0035305)	23012	0.447191	0.540136	0	0	1.71271	1.37834	WNK1
	negative regulation of neuron apoptotic process (GO:0043524)	23012	0.447191	0.540136	0	0	1.71271	1.37834	BCL2
	T cell receptor signaling pathway (GO:0050852)	2/163	0.45171	0.544908	0	0	1.31959	1.0487	PTPRC;PAG1
	glycerophospholipid metabolic process (GO:0006650)	23377	0.452377	0.544908	0	0	1.68544	1.33696	PIGG
	negative regulation of neuron differentiation (GO:0045665)	23377	0.452377	0.544908	0	0	1.68544	1.33696	CBFA2T2
	cellular response to reactive oxygen species (GO:0034614)	23743	0.457513	0.549597	0	0	1.65902	1.29727	PKD2
	negative regulation of cell adhesion (GO:0007162)	23743	0.457513	0.549597	0	0	1.65902	1.29727	PTPRC
	negative regulation of blood vessel morphogenesis (GO:2000181)	23743	0.457513	0.549597	0	0	1.65902	1.29727	FASLG
	JNK cascade (GO:0007254)	24108	0.462602	0.555206	0	0	1.63342	1.25918	TAOK1
	Golgi vesicle transport (GO:0048193)	3/271	0.466393	0.558726	0	0	1.18906	0.906929	DYNC1H1;SPTAN1;SPTBN1
	regulation of gene silencing by miRNA (GO:0060964)	24473	0.467643	0.558726	0	0	1.60859	1.2226	POLR2A
	positive regulation of synaptic transmission (GO:0050806)	24473	0.467643	0.558726	0	0	1.60859	1.2226	UNC13B
	positive regulation of autophagy (GO:0010508)	24473	0.467643	0.558726	0	0	1.60859	1.2226	LRRK2
	regulation of protein localization to plasma membrane (GO:1903076)	24473	0.467643	0.558726	0	0	1.60859	1.2226	SPTBN1
	organelle assembly (GO:0070925)	4/376	0.468288	0.558993	0	0	1.14231	0.866639	DYNC1H1;ALPK3;TTBK2;ATG2B
	negative regulation of cysteine-type endopeptidase activity involved in apoptotic process (GO:0043154)	24838	0.472638	0.562159	0	0	1.5845	1.18746	BIRC6
	negative regulation of phosphatase activity (GO:0010923)	24838	0.472638	0.562159	0	0	1.5845	1.18746	WNK1
	regulation of actin filament polymerization (GO:0030833)	24838	0.472638	0.562159	0	0	1.5845	1.18746	BAIAP2L1
	termination of RNA polymerase II transcription (GO:0006369)	24838	0.472638	0.562159	0	0	1.5845	1.18746	LSM11
	cellular response to oxygen-containing compound (GO:1901701)	3/274	0.473601	0.562799	0	0	1.17572	0.878721	AKAP9;RORA;PKD2
	response to organic cyclic compound (GO:0014070)	25204	0.477585	0.566011	0	0	1.56112	1.15368	BCL2
	regulation of endocytosis (GO:0030100)	25204	0.477585	0.566011	0	0	1.56112	1.15368	AAK1
	negative regulation of angiogenesis (GO:0016525)	25204	0.477585	0.566011	0	0	1.56112	1.15368	FASLG
	positive regulation of hydrolase activity (GO:0051345)	2/172	0.47947	0.567737	0	0	1.24916	0.918223	ALS2;DOCK8
	Rab protein signal transduction (GO:0032482)	25569	0.482487	0.568262	0	0	1.53841	1.1212	RAB22A
	stress-activated protein kinase signaling cascade (GO:0031098)	25569	0.482487	0.568262	0	0	1.53841	1.1212	TAOK1
	vascular endothelial growth factor receptor signaling pathway (GO:0048010)	25569	0.482487	0.568262	0	0	1.53841	1.1212	CYFIP2
	calcium-mediated signaling (GO:0019722)	25569	0.482487	0.568262	0	0	1.53841	1.1212	LRRK2
	positive regulation of proteasomal ubiquitin-dependent protein catabolic process (GO:0032436)	25569	0.482487	0.568262	0	0	1.53841	1.1212	LRRK2
	cytoskeleton-dependent cytokinesis (GO:0061640)	25569	0.482487	0.568262	0	0	1.53841	1.1212	SPTBN1
	negative regulation of Wnt signaling pathway (GO:0030178)	2/174	0.485522	0.570823	0	0	1.23451	0.891968	MED12;AMER1
	nuclear-transcribed mRNA catabolic process (GO:0000956)	2/174	0.485522	0.570823	0	0	1.23451	0.891968	CTIF;SMG1
	regulation of cation channel activity (GO:2001257)	25934	0.487342	0.570936	0	0	1.51636	1.08994	AHNAK
	regulation of cell communication (GO:0010646)	25934	0.487342	0.570936	0	0	1.51636	1.08994	BIRC6
	actomyosin structure organization (GO:0031032)	25934	0.487342	0.570936	0	0	1.51636	1.08994	MYH9
	positive regulation of growth (GO:0045927)	25934	0.487342	0.570936	0	0	1.51636	1.08994	BCL2
	response to metal ion (GO:0010038)	26299	0.492153	0.574034	0	0	1.49493	1.05985	BCL2
	regulation of phosphatase activity (GO:0010921)	26299	0.492153	0.574034	0	0	1.49493	1.05985	WNK1
	cell-cell junction organization (GO:0045216)	26299	0.492153	0.574034	0	0	1.49493	1.05985	CDH20
	Rho protein signal transduction (GO:0007266)	26299	0.492153	0.574034	0	0	1.49493	1.05985	MYO9B
	lysosomal transport (GO:0007041)	26299	0.492153	0.574034	0	0	1.49493	1.05985	HOOK3
	positive regulation of MAP kinase activity (GO:0043406)	2/177	0.494519	0.575539	0	0	1.21316	0.854269	LRRK2;TAOK1
	mRNA processing (GO:0006397)	3/283	0.494953	0.575539	0	0	1.1374	0.799926	SPEN;GCFC2;POLR2A
	protein N-linked glycosylation (GO:0006487)	26665	0.496918	0.575539	0	0	1.47409	1.03087	PGM3
	lymphocyte differentiation (GO:0030098)	26665	0.496918	0.575539	0	0	1.47409	1.03087	PTPRC
	regulation of peptide hormone secretion (GO:0090276)	26665	0.496918	0.575539	0	0	1.47409	1.03087	ITPR2
	chloride transport (GO:0006821)	26665	0.496918	0.575539	0	0	1.47409	1.03087	TTYH3
	positive regulation of cytokine secretion (GO:0050715)	26665	0.496918	0.575539	0	0	1.47409	1.03087	SPTBN1
	positive regulation of proteasomal protein catabolic process (GO:1901800)	26665	0.496918	0.575539	0	0	1.47409	1.03087	LRRK2
	cellular response to lipid (GO:0071396)	2/178	0.497496	0.575705	0	0	1.2062	0.842133	ADCY3;RORA
	mRNA 3'-end processing (GO:0031124)	27030	0.501639	0.579488	0	0	1.45382	1.00295	LSM11
	mitotic spindle organization (GO:0007052)	27030	0.501639	0.579488	0	0	1.45382	1.00295	DYNC1H1
	gland development (GO:0048732)	27395	0.506316	0.582858	0	0	1.4341	0.976042	PKD2
	retinoid metabolic process (GO:0001523)	27395	0.506316	0.582858	0	0	1.4341	0.976042	GPC3
	negative regulation of phosphorylation (GO:0042326)	27395	0.506316	0.582858	0	0	1.4341	0.976042	LRRK2
	regulation of actin cytoskeleton organization (GO:0032956)	27395	0.506316	0.582858	0	0	1.4341	0.976042	TAOK1
	positive regulation of MAPK cascade (GO:0043410)	3/289	0.508949	0.58538	0	0	1.1132	0.751863	NOTCH2;LRRK2;TAOK1
	double-strand break repair via homologous recombination (GO:0000724)	27760	0.51095	0.586154	0	0	1.41491	0.95009	NIPBL
	positive regulation of JNK cascade (GO:0046330)	27760	0.51095	0.586154	0	0	1.41491	0.95009	TAOK1
	positive regulation of apoptotic signaling pathway (GO:2001235)	27760	0.51095	0.586154	0	0	1.41491	0.95009	BCL2
	negative regulation of transmembrane receptor protein serine/threonine kinase signaling pathway (GO:0090101)	28126	0.51554	0.590908	0	0	1.39622	0.925055	FST
	antigen processing and presentation of exogenous peptide antigen via MHC class I (GO:0042590)	28491	0.520087	0.594577	0	0	1.37802	0.900893	LNPEP
	sensory perception of mechanical stimulus (GO:0050954)	28491	0.520087	0.594577	0	0	1.37802	0.900893	NIPBL
	visual perception (GO:0007601)	28491	0.520087	0.594577	0	0	1.37802	0.900893	ATXN7
	nucleosome organization (GO:0034728)	28856	0.524592	0.596639	0	0	1.36028	0.877567	SETD2
	negative regulation of mitotic cell cycle phase transition (GO:1901991)	28856	0.524592	0.596639	0	0	1.36028	0.877567	PKD2
	response to calcium ion (GO:0051592)	28856	0.524592	0.596639	0	0	1.36028	0.877567	PKD2
	cation transport (GO:0006812)	28856	0.524592	0.596639	0	0	1.36028	0.877567	SLC22A4
	cell-cell junction assembly (GO:0007043)	28856	0.524592	0.596639	0	0	1.36028	0.877567	CDH20
	activation of cysteine-type endopeptidase activity involved in apoptotic process (GO:0006919)	28856	0.524592	0.596639	0	0	1.36028	0.877567	FASLG
	positive regulation of stress-activated MAPK cascade (GO:0032874)	29221	0.529054	0.598631	0	0	1.343	0.855038	TAOK1
	regulation of phosphatidylinositol 3-kinase signaling (GO:0014066)	29221	0.529054	0.598631	0	0	1.343	0.855038	CBL
	cellular response to hormone stimulus (GO:0032870)	29221	0.529054	0.598631	0	0	1.343	0.855038	NCOA2
	nucleic acid metabolic process (GO:0090304)	29221	0.529054	0.598631	0	0	1.343	0.855038	POLR2A
	NIK/NF-kappaB signaling (GO:0038061)	29221	0.529054	0.598631	0	0	1.343	0.855038	REL
	negative regulation of MAPK cascade (GO:0043409)	29221	0.529054	0.598631	0	0	1.343	0.855038	DAG1
	sensory perception of sound (GO:0007605)	29587	0.533475	0.601034	0	0	1.32614	0.833272	NIPBL
	positive regulation of protein targeting to mitochondrion (GO:1903955)	29587	0.533475	0.601034	0	0	1.32614	0.833272	HUWE1
	BMP signaling pathway (GO:0030509)	29587	0.533475	0.601034	0	0	1.32614	0.833272	USP9X
	positive regulation of protein catabolic process (GO:0045732)	29587	0.533475	0.601034	0	0	1.32614	0.833272	AMER1
	sensory perception of light stimulus (GO:0050953)	29587	0.533475	0.601034	0	0	1.32614	0.833272	ATXN7
	vesicle-mediated transport (GO:0016192)	4/410	0.535882	0.601034	0	0	1.04482	0.651802	LRRK2;HOOK3;ERC1;RAB22A
	positive regulation of protein secretion (GO:0050714)	29952	0.537855	0.601034	0	0	1.3097	0.812234	UNC13B
	DNA damage response, signal transduction by p53 class mediator (GO:0030330)	29952	0.537855	0.601034	0	0	1.3097	0.812234	EP300
	modulation of chemical synaptic transmission (GO:0050804)	29952	0.537855	0.601034	0	0	1.3097	0.812234	LRRK2
	negative regulation of NF-kappaB transcription factor activity (GO:0032088)	29952	0.537855	0.601034	0	0	1.3097	0.812234	OTULIN
	mitotic sister chromatid segregation (GO:0000070)	29952	0.537855	0.601034	0	0	1.3097	0.812234	NIPBL
	retrograde transport, endosome to Golgi (GO:0042147)	29952	0.537855	0.601034	0	0	1.3097	0.812234	ERC1
	ephrin receptor signaling pathway (GO:0048013)	29952	0.537855	0.601034	0	0	1.3097	0.812234	ANKS1A
	negative regulation of binding (GO:0051100)	29952	0.537855	0.601034	0	0	1.3097	0.812234	LRRK2
	cilium organization (GO:0044782)	2/192	0.537982	0.601034	0	0	1.11653	0.69217	ALPK3;TTBK2
	positive regulation of protein phosphorylation (GO:0001934)	4/412	0.539728	0.602477	0	0	1.03959	0.641105	PTPRC;ALS2;LRRK2;AKAP9
	positive regulation of peptidyl-serine phosphorylation (GO:0033138)	30317	0.542194	0.604211	0	0	1.29367	0.791894	AKAP9
	positive regulation of homeostatic process (GO:0032846)	30317	0.542194	0.604211	0	0	1.29367	0.791894	TAL1
	regulation of neuron differentiation (GO:0045664)	30682	0.546492	0.607978	0	0	1.27802	0.772222	LRRK2
	regulation of mitotic nuclear division (GO:0007088)	30682	0.546492	0.607978	0	0	1.27802	0.772222	PHIP
	regulation of peptidyl-serine phosphorylation (GO:0033135)	31413	0.554969	0.616374	0	0	1.24782	0.734769	AKAP9
	calcium ion transmembrane transport (GO:0070588)	31413	0.554969	0.616374	0	0	1.24782	0.734769	PKD2
	cellular response to BMP stimulus (GO:0071773)	31778	0.559148	0.61894	0	0	1.23325	0.716937	USP9X
	positive regulation of cellular component biogenesis (GO:0044089)	31778	0.559148	0.61894	0	0	1.23325	0.716937	TAL1
	organic substance transport (GO:0071702)	31778	0.559148	0.61894	0	0	1.23325	0.716937	SLC22A4
	regulation of MAP kinase activity (GO:0043405)	31778	0.559148	0.61894	0	0	1.23325	0.716937	LRRK2
	regulation of cell growth (GO:0001558)	2/201	0.562805	0.621446	0	0	1.06554	0.612497	KIAA1109;BCL2
	regulation of proteasomal ubiquitin-dependent protein catabolic process (GO:0032434)	32143	0.563288	0.621446	0	0	1.21901	0.699668	LRRK2
	divalent metal ion transport (GO:0070838)	32143	0.563288	0.621446	0	0	1.21901	0.699668	PKD2
	Wnt signaling pathway, planar cell polarity pathway (GO:0060071)	32143	0.563288	0.621446	0	0	1.21901	0.699668	CELSR2
	DNA metabolic process (GO:0006259)	3/314	0.564987	0.622802	0	0	1.0224	0.583743	SMG1;TRRAP;NCOA6
	regulation of establishment of planar polarity (GO:0090175)	32509	0.567389	0.624411	0	0	1.2051	0.68294	CELSR2
	regulation of neuron apoptotic process (GO:0043523)	32509	0.567389	0.624411	0	0	1.2051	0.68294	BCL2
	regulation of cell migration (GO:0030334)	3/316	0.569301	0.625995	0	0	1.01577	0.572227	MACF1;DAG1;TTBK2
	positive regulation of response to external stimulus (GO:0032103)	32874	0.571452	0.6268	0	0	1.19149	0.66673	ANKRD17
	protein tetramerization (GO:0051262)	32874	0.571452	0.6268	0	0	1.19149	0.66673	PKD2
	regulation of JNK cascade (GO:0046328)	32874	0.571452	0.6268	0	0	1.19149	0.66673	TAOK1
	lipid transport (GO:0006869)	33239	0.575477	0.630171	0	0	1.1782	0.651019	NCOA2
	negative regulation of kinase activity (GO:0033673)	33239	0.575477	0.630171	0	0	1.1782	0.651019	PTPRC
	proteolysis involved in cellular protein catabolic process (GO:0051603)	33970	0.583415	0.638336	0	0	1.15247	0.621015	OTUD7B
	regulation of cytoskeleton organization (GO:0051493)	34700	0.591205	0.646325	0	0	1.12783	0.59278	TAOK1
	cellular protein localization (GO:0034613)	3/327	0.592555	0.647268	0	0	0.980727	0.513225	NIPBL;LRRK2;RAB22A
	cellular protein modification process (GO:0006464)	9/1001	0.595867	0.650349	0	0	0.959298	0.496665	PTPRC;KLHL25;WNK1;LRRK2;TAOK1;AAK1;GPC3;ALPK3;BIRC6
	mRNA metabolic process (GO:0016071)	35431	0.59885	0.65039	0	0	1.10422	0.566184	LSM11
	antigen processing and presentation of exogenous peptide antigen via MHC class II (GO:0019886)	35431	0.59885	0.65039	0	0	1.10422	0.566184	DYNC1H1
	response to tumor necrosis factor (GO:0034612)	35431	0.59885	0.65039	0	0	1.10422	0.566184	AFF3
	negative regulation of cell motility (GO:2000146)	35431	0.59885	0.65039	0	0	1.10422	0.566184	DAG1
	antigen processing and presentation of exogenous peptide antigen (GO:0002478)	35431	0.59885	0.65039	0	0	1.10422	0.566184	DYNC1H1
	protein localization to organelle (GO:0033365)	35431	0.59885	0.65039	0	0	1.10422	0.566184	LRRK2
	phosphatidylinositol biosynthetic process (GO:0006661)	35796	0.602619	0.652878	0	0	1.09278	0.553463	PIGG
	regulation of insulin secretion (GO:0050796)	35796	0.602619	0.652878	0	0	1.09278	0.553463	ITPR2
	antigen processing and presentation of peptide antigen via MHC class II (GO:0002495)	35796	0.602619	0.652878	0	0	1.09278	0.553463	DYNC1H1
	protein oligomerization (GO:0051259)	2/217	0.604552	0.654437	0	0	0.985443	0.495942	AHNAK;TRPS1
	glycosaminoglycan biosynthetic process (GO:0006024)	36161	0.606352	0.655851	0	0	1.08158	0.541107	GPC3
	mRNA-containing ribonucleoprotein complex export from nucleus (GO:0071427)	1/100	0.610051	0.659313	0	0	1.0706	0.529103	SMG1
	viral process (GO:0016032)	2/220	0.612037	0.660921	0	0	0.971733	0.477084	DAG1;HCFC1
	positive regulation of cell migration (GO:0030335)	2/221	0.614509	0.663049	0	0	0.967247	0.470984	NIPBL;PTPRC
	Ras protein signal transduction (GO:0007265)	2/223	0.619415	0.667799	0	0	0.958395	0.459052	MYO9B;RAB22A
	plasma membrane invagination (GO:0099024)	1/103	0.620942	0.668901	0	0	1.03895	0.495079	MYH9
	peptide metabolic process (GO:0006518)	1/104	0.624504	0.671102	0	0	1.02881	0.484362	LNPEP
	mRNA transport (GO:0051028)	1/104	0.624504	0.671102	0	0	1.02881	0.484362	SMG1
	phagocytosis, engulfment (GO:0006911)	1/104	0.624504	0.671102	0	0	1.02881	0.484362	MYH9
	G1/S transition of mitotic cell cycle (GO:0000082)	1/105	0.628034	0.673801	0	0	1.01887	0.473939	BRD4
	mRNA export from nucleus (GO:0006406)	1/105	0.628034	0.673801	0	0	1.01887	0.473939	SMG1
	response to endoplasmic reticulum stress (GO:0034976)	1/106	0.63153	0.676457	0	0	1.00911	0.463799	BCL2
	positive regulation of cellular component organization (GO:0051130)	1/106	0.63153	0.676457	0	0	1.00911	0.463799	TAL1
	cellular response to starvation (GO:0009267)	1/107	0.634993	0.679617	0	0	0.999544	0.453933	LRRK2
	positive regulation of cysteine-type endopeptidase activity involved in apoptotic process (GO:0043280)	1/109	0.641824	0.68582	0	0	0.980934	0.434987	FASLG
	negative regulation of protein kinase activity (GO:0006469)	1/109	0.641824	0.68582	0	0	0.980934	0.434987	PTPRC
	negative regulation of cytokine production (GO:0001818)	1/110	0.645191	0.688862	0	0	0.971885	0.425889	OTUD7B
	phosphatidylinositol metabolic process (GO:0046488)	1/112	0.651831	0.695392	0	0	0.954277	0.408401	SMG1
	anterograde trans-synaptic signaling (GO:0098916)	2/240	0.659196	0.702683	0	0	0.889166	0.370546	UNC13B;AKAP9
	plasma membrane bounded cell projection assembly (GO:0120031)	2/241	0.66143	0.703506	0	0	0.885401	0.365982	ALPK3;TTBK2
	peptidyl-lysine modification (GO:0018205)	1/115	0.661561	0.703506	0	0	0.929023	0.383829	EP300
	epithelium development (GO:0060429)	1/115	0.661561	0.703506	0	0	0.929023	0.383829	PKD2
	regulation of macroautophagy (GO:0016241)	1/116	0.664744	0.705757	0	0	0.920898	0.376052	LRRK2
	chromatin remodeling (GO:0006338)	1/116	0.664744	0.705757	0	0	0.920898	0.376052	BPTF
	protein localization to cell periphery (GO:1990778)	1/117	0.667896	0.708537	0	0	0.912912	0.368472	SPTBN1
	cellular macromolecule biosynthetic process (GO:0034645)	3/367	0.670083	0.709578	0	0	0.871163	0.348773	POLR2A;NCOA6;BPTF
	calcium ion transport (GO:0006816)	1/118	0.67102	0.709578	0	0	0.905064	0.361081	PKD2
	positive regulation of protein serine/threonine kinase activity (GO:0071902)	1/118	0.67102	0.709578	0	0	0.905064	0.361081	LRRK2
	plasma membrane bounded cell projection organization (GO:0120036)	1/118	0.67102	0.709578	0	0	0.905064	0.361081	FRYL
	RNA export from nucleus (GO:0006405)	1/119	0.674114	0.711714	0	0	0.897348	0.353875	SMG1
	regulation of phosphorylation (GO:0042325)	1/119	0.674114	0.711714	0	0	0.897348	0.353875	PHIP
	enzyme linked receptor protein signaling pathway (GO:0007167)	1/120	0.677179	0.713245	0	0	0.889762	0.346846	PAG1
	DNA replication (GO:0006260)	1/120	0.677179	0.713245	0	0	0.889762	0.346846	NCOA6
	negative regulation of growth (GO:0045926)	1/120	0.677179	0.713245	0	0	0.889762	0.346846	NOTCH2
	Golgi organization (GO:0007030)	1/121	0.680216	0.715306	0	0	0.882303	0.339991	LRRK2
	negative regulation of cell migration (GO:0030336)	1/121	0.680216	0.715306	0	0	0.882303	0.339991	DAG1
	inflammatory response (GO:0006954)	2/252	0.685234	0.720012	0	0	0.845968	0.319771	TPST1;REL
	cellular calcium ion homeostasis (GO:0006874)	1/123	0.686204	0.72046	0	0	0.867751	0.326778	BCL2
	dephosphorylation (GO:0016311)	1/124	0.689156	0.722122	0	0	0.860652	0.32041	PTPRC
	organic anion transport (GO:0015711)	1/124	0.689156	0.722122	0	0	0.860652	0.32041	SLC22A4
	transmembrane transport (GO:0055085)	3/378	0.689422	0.722122	0	0	0.84513	0.314305	SLC22A4;TTYH3;SLC41A2
	negative regulation of response to stimulus (GO:0048585)	1/127	0.697848	0.729794	0	0	0.840032	0.302205	VPS13C
	protein lipidation (GO:0006497)	1/127	0.697848	0.729794	0	0	0.840032	0.302205	PIGG
	positive regulation of NF-kappaB transcription factor activity (GO:0051092)	1/128	0.700691	0.731036	0	0	0.833376	0.296422	ERC1
	positive regulation of mitochondrion organization (GO:0010822)	1/128	0.700691	0.731036	0	0	0.833376	0.296422	HUWE1
	regulation of protein processing (GO:0070613)	1/128	0.700691	0.731036	0	0	0.833376	0.296422	LRRK2
	generation of neurons (GO:0048699)	1/130	0.706298	0.736306	0	0	0.820372	0.285258	USP9X
	cytokine-mediated signaling pathway (GO:0019221)	5/633	0.709367	0.738924	0	0	0.839268	0.28819	POU2F1;BCL2;RORA;FASLG;CBL
	Fc-gamma receptor signaling pathway involved in phagocytosis (GO:0038096)	1/133	0.714513	0.743116	0	0	0.801605	0.269463	CYFIP2
	cellular response to organic substance (GO:0071310)	1/133	0.714513	0.743116	0	0	0.801605	0.269463	NCOA2
	Fc-gamma receptor signaling pathway (GO:0038094)	1/134	0.7172	0.745325	0	0	0.795537	0.264437	CYFIP2
	Fc receptor mediated stimulatory signaling pathway (GO:0002431)	1/135	0.719862	0.746336	0	0	0.78956	0.259525	CYFIP2
	phagocytosis (GO:0006909)	1/135	0.719862	0.746336	0	0	0.78956	0.259525	MYH9
	mitochondrial transport (GO:0006839)	1/135	0.719862	0.746336	0	0	0.78956	0.259525	BCL2
	muscle contraction (GO:0006936)	1/137	0.725111	0.750604	0	0	0.77787	0.250031	UTRN
	positive regulation of transferase activity (GO:0051347)	1/137	0.725111	0.750604	0	0	0.77787	0.250031	HMBOX1
	neuron differentiation (GO:0030182)	1/139	0.730263	0.755346	0	0	0.766519	0.240956	WNK1
	negative regulation of sequence-specific DNA binding transcription factor activity (GO:0043433)	1/140	0.732803	0.756791	0	0	0.760965	0.236568	OTULIN
	inorganic cation transmembrane transport (GO:0098662)	1/140	0.732803	0.756791	0	0	0.760965	0.236568	PKD2
	double-strand break repair (GO:0006302)	1/141	0.735318	0.758798	0	0	0.755492	0.232277	NIPBL
	negative regulation of cellular process (GO:0048523)	4/534	0.739077	0.762084	0	0	0.795257	0.240448	VPS13C;BCL2;MYH9;PKD2
	gene expression (GO:0010467)	3/411	0.742339	0.764852	0	0	0.775456	0.231047	SMG1;POLR2A;BPTF
	negative regulation of canonical Wnt signaling pathway (GO:0090090)	1/148	0.752282	0.774494	0	0	0.71926	0.204733	AMER1
	chemical synaptic transmission (GO:0007268)	2/289	0.75541	0.776508	0	0	0.735512	0.206307	UNC13B;AKAP9
	ion transport (GO:0006811)	2/289	0.75541	0.776508	0	0	0.735512	0.206307	TTYH3;WNK1
	proteolysis (GO:0006508)	2/291	0.758791	0.779378	0	0	0.730347	0.201597	PRSS50;LNPEP
	positive regulation of cell proliferation (GO:0008284)	3/424	0.761134	0.780935	0	0	0.751007	0.204984	KMT2D;PTPRC;PHIP
	positive regulation of intracellular protein transport (GO:0090316)	1/152	0.761485	0.780935	0	0	0.700064	0.190756	HUWE1
	spermatogenesis (GO:0007283)	1/153	0.763733	0.782634	0	0	0.695423	0.187443	ALPK3
	male gamete generation (GO:0048232)	1/154	0.765959	0.784309	0	0	0.690843	0.184197	ALPK3
	positive regulation of cellular biosynthetic process (GO:0031328)	1/159	0.77678	0.794775	0	0	0.66881	0.16894	PKD2
	protein localization to membrane (GO:0072657)	1/160	0.778884	0.796313	0	0	0.66457	0.166072	SPTBN1
	regulation of protein kinase B signaling (GO:0051896)	1/163	0.785078	0.801408	0	0	0.652164	0.157806	DAG1
	positive regulation of protein modification process (GO:0031401)	1/163	0.785078	0.801408	0	0	0.652164	0.157806	LRRK2
	regulation of angiogenesis (GO:0045765)	1/177	0.811776	0.828024	0	0	0.599859	0.125089	FASLG
	Fc-epsilon receptor signaling pathway (GO:0038095)	1/182	0.820489	0.836268	0	0	0.58314	0.115377	NFATC2
	Fc receptor signaling pathway (GO:0038093)	1/183	0.822183	0.83735	0	0	0.579907	0.113541	NFATC2
	receptor-mediated endocytosis (GO:0006898)	1/188	0.830417	0.845086	0	0	0.564257	0.104855	IGF2R
	protein homooligomerization (GO:0051260)	1/190	0.833603	0.847677	0	0	0.55823	0.101597	PKD2
	RNA metabolic process (GO:0016070)	1/191	0.835173	0.848623	0	0	0.555263	0.100012	POLR2A
	intracellular protein transport (GO:0006886)	2/347	0.838305	0.851152	0	0	0.610043	0.107596	KIF13B;RAB22A
	positive regulation of cell differentiation (GO:0045597)	1/194	0.839798	0.852015	0	0	0.546549	0.0954242	ASXL2
	rRNA metabolic process (GO:0016072)	1/200	0.848663	0.86035	0	0	0.529908	0.0869545	MDN1
	post-translational protein modification (GO:0043687)	2/357	0.849733	0.860483	0	0	0.592554	0.0964872	KLHL25;GPC3
	positive regulation of ERK1 and ERK2 cascade (GO:0070374)	1/201	0.850092	0.860483	0	0	0.527231	0.0856281	NOTCH2
	rRNA processing (GO:0006364)	1/202	0.851508	0.861258	0	0	0.524581	0.0843248	MDN1
	regulation of MAPK cascade (GO:0043408)	1/203	0.85291	0.862018	0	0	0.521958	0.083044	DAG1
	positive regulation of phosphorylation (GO:0042327)	1/208	0.859728	0.868246	0	0	0.50922	0.0769633	LRRK2
	ion transmembrane transport (GO:0034220)	1/219	0.87364	0.881625	0	0	0.483254	0.0652813	TTYH3
	ribosome biogenesis (GO:0042254)	1/226	0.881769	0.889151	0	0	0.468053	0.0588925	MDN1
	ncRNA processing (GO:0034470)	1/227	0.882888	0.889602	0	0	0.465958	0.0580385	MDN1
	extracellular matrix organization (GO:0030198)	1/229	0.885092	0.891145	0	0	0.461823	0.0563717	DAG1
	defense response to bacterium (GO:0042742)	1/241	0.89748	0.902246	0	0	0.438463	0.0474262	ANKRD17
	sensory perception of smell (GO:0007608)	1/241	0.89748	0.902246	0	0	0.438463	0.0474262	ADCY3
	regulation of ERK1 and ERK2 cascade (GO:0070372)	1/247	0.903166	0.907274	0	0	0.427638	0.0435545	NOTCH2
	regulation of immune response (GO:0050776)	1/251	0.906781	0.910216	0	0	0.42071	0.0411681	NCR3LG1
	regulation of cell proliferation (GO:0042127)	4/740	0.918866	0.921649	0	0	0.566554	0.0479388	KMT2D;PHIP;BIRC6;PKD2
	positive regulation of macromolecule metabolic process (GO:0010604)	1/276	0.926524	0.928626	0	0	0.381975	0.0291506	HCFC1
	cellular protein metabolic process (GO:0044267)	2/484	0.943038	0.944464	0	0	0.433576	0.0254286	USP9X;GPC3
	sensory perception of chemical stimulus (GO:0007606)	1/327	0.954826	0.955547	0	0	0.321377	0.0148561	ADCY3
	negative regulation of cell proliferation (GO:0008285)	1/363	0.967978	0.967978	0	0	0.288882	0.00940181	PKD2

## Sheet: magenta
Supplementary Table 10: Functional enrichment analysis results for highly and semi-preserved modules (significant terms are highlighted)
BP	Term	Overlap	P-value	Adjusted P-value	Old P-value	Old Adjusted P-value	Odds Ratio	Combined Score	Genes	kegg	Term	Overlap	P-value	Adjusted P-value	Old P-value	Old Adjusted P-value	Odds Ratio	Combined Score	Genes
	regulation of transcription from RNA polymerase II promoter (GO:0006357)	67/1478	3.53546e-10	7.16638e-07	0	0	2.55459	55.5955	RB1;ATF2;KDM5B;DDX3X;ARID4B;IKZF2;PHF6;IKZF3;ETS1;ELK3;IRF2BPL;RPS6KA3;PPP3CA;ZNF609;MED13;NKRF;ZNF281;NCOA3;ATRX;TET2;RFX3;DICER1;FOXP4;RUNX1;CREB1;RBL1;TBL1XR1;MTF2;KIT;TFAM;ERG;PPARA;CLOCK;CGGBP1;ENG;NFIX;HLF;TNKS;TCF7;FOXK2;ZNF24;FOXO3;ZBTB5;FOXO1;LRP6;ZBTB2;TTC21B;DHX36;NRIP1;SKIL;BCL9L;CBX6;BCL11B;SMURF1;FOXJ3;NFATC3;FOXJ2;ATP2B4;NR1D2;ESR1;ACVR2B;GATAD2B;SP1;JMY;ZNF217;RBMX;TRIM33	.	FoxO signaling pathway	13/131	2.66077e-06	0.000376392	0	0	5.47391	70.268	HOMER1;PDPK1;BRAF;FOXO3;STK4;FBXO32;FOXO1;RBL2;CCND2;BCL2L11;CCNG2;KRAS;SOS1
	positive regulation of transcription, DNA-templated (GO:0045893)	54/1120	2.80628e-09	2.59608e-06	0	0	2.67412	52.6572	RB1;ATF2;DDX3X;IKZF2;IKZF3;ETS1;ELK3;IRF2BPL;RPS6KA3;PPP3CA;ZNF609;MED13;NKRF;CHEK2;ZNF281;NCOA3;ATRX;TET2;RFX3;ARNT;RUNX1;CREB1;RBL1;TBL1XR1;MTF2;ZNF516;TFAM;ERG;PPARA;CLOCK;ENG;NFIX;HLF;TNKS;FOXK2;ZNF24;FOXO3;FOXO1;LRP6;NPAT;DHX36;NRIP1;BCL9L;MAP3K2;BCL11B;FOXJ3;NFATC3;FOXJ2;NR1D2;FOXN3;ESR1;RYBP;SP1;RBMX	.	Cellular senescence	14/156	3.65429e-06	0.000376392	0	0	4.90512	61.4102	RB1;LIN54;NFATC3;FOXO3;HIPK1;ETS1;FOXO1;ZFP36L1;RBL2;PPP3CA;CCND2;RBL1;CHEK2;KRAS
	positive regulation of transcription from RNA polymerase II promoter (GO:0045944)	45/848	3.84225e-09	2.59608e-06	0	0	2.92528	56.6838	ATF2;NFIX;DDX3X;HLF;TNKS;FOXK2;ZNF24;FOXO3;IKZF2;IKZF3;ETS1;FOXO1;ELK3;LRP6;IRF2BPL;RPS6KA3;PPP3CA;ZNF609;MED13;NKRF;DHX36;NRIP1;BCL9L;BCL11B;NCOA3;ATRX;FOXJ3;NFATC3;TET2;FOXJ2;RFX3;NR1D2;ESR1;RUNX1;CREB1;RBL1;SP1;TBL1XR1;MTF2;TFAM;ERG;PPARA;CLOCK;RBMX;ENG	.	T cell receptor signaling pathway	10/104	4.98203e-05	0.003421	0	0	5.25209	52.0329	PPP3CA;PDPK1;NFATC3;CTLA4;CBLB;FYN;KRAS;ICOS;SOS1;RASGRP1
	regulation of gene expression (GO:0010468)	45/1037	1.26545e-06	0.000530532	0	0	2.34413	31.8335	RB1;RBM27;ATF2;DDX3X;TCF7;FOXK2;ETS1;ZFP36L1;NPAT;SBNO1;CHEK2;ANXA7;DIP2A;HIVEP2;ZKSCAN1;MBNL1;NDFIP2;MBNL2;BCL11B;ZNF281;USP3;SFMBT2;NCOA3;ATRX;RFX3;RC3H1;NR1D2;BRAF;ESR1;ACVR2B;PUM2;SRPK1;RBL2;RBL1;SP1;FUBP1;ZNF516;ZNF317;ZNF217;TFAM;ATF7;KRAS;TOX;CLOCK;ENG	.	Prostate cancer	9/97	0.000155579	0.00674593	0	0	5.03796	44.1747	RB1;CREB1;PDPK1;TCF7;BRAF;KRAS;ERG;SOS1;FOXO1
	protein phosphorylation (GO:0006468)	27/470	1.30866e-06	0.000530532	0	0	3.08804	41.8321	DYRK2;TNKS;PRKX;STK4;RPS6KA3;CHEK2;ABL2;FYN;MAP3K2;CDK19;PRKCH;MAP3K1;PDPK1;BRAF;CDC42BPA;UHMK1;SRPK1;LATS1;CREB1;PEAK1;STK26;STK17B;KIT;PKN2;ERG;SIK2;CSNK1G1	.	Endometrial cancer	7/58	0.000163736	0.00674593	0	0	6.73997	58.7541	APC;PDPK1;TCF7;BRAF;KRAS;SOS1;FOXO3
	regulation of transcription, DNA-templated (GO:0006355)	60/1598	2.37358e-06	0.000801875	0	0	2.04184	26.4441	RB1;ATF2;KDM5B;ARID4B;IKZF3;ETS1;ELK3;RPS6KA3;ZNF609;MED13;NKRF;CHEK2;ZNF281;USP3;NCOA3;ATRX;RFX3;ARNT;FOXP4;RUNX1;CREB1;TBL1XR1;MTF2;ZNF516;KIT;ZNF317;TFAM;ATF7;ERG;PPARA;TOX;CLOCK;ENG;TCF7;FOXK2;ZNF24;FOXO3;FOXO1;LRP6;NPAT;SBNO1;TTC21B;NRIP1;HIVEP2;ZKSCAN1;MAP3K2;BCL11B;FOXJ3;NFATC3;FOXJ2;ATP2B4;NR1D2;FOXN3;ESR1;ACVR2B;RYBP;SP1;JMY;ZNF217;TRIM33	.	Breast cancer	11/147	0.000206789	0.00709977	0	0	3.99464	33.8898	RB1;APC;SP1;NCOA3;TCF7;KIT;BRAF;KRAS;SOS1;ESR1;LRP6
	positive regulation of nucleic acid-templated transcription (GO:1903508)	27/502	4.49729e-06	0.00130229	0	0	2.87519	35.3994	RB1;FOXO3;ETS1;FOXO1;LRP6;NPAT;MED13;CHEK2;NRIP1;MAP3K2;ZNF281;NCOA3;RFX3;ARNT;NR1D2;FOXN3;ESR1;RUNX1;RYBP;CREB1;SP1;TBL1XR1;MTF2;ZNF516;TFAM;PPARA;CLOCK	.	MAPK signaling pathway	16/294	0.00035092	0.0103271	0	0	2.85802	22.7354	MAP3K2;ATF2;MAP3K1;NFATC3;BRAF;STK4;RASGRP1;DUSP7;RPS6KA3;PPP3CA;DUSP10;KIT;NF1;RAPGEF2;KRAS;SOS1
	protein localization to chromosome (GO:0034502)	6/27	1.3714e-05	0.00347478	0	0	14.0165	156.944	RB1;SLF2;TNKS2;TNKS;ATRX;ESR1	.	Prolactin signaling pathway	7/70	0.000530385	0.0136574	0	0	5.45282	41.1247	CCND2;KRAS;SOS1;FOXO3;SOCS7;ESR1;SOCS4
	epidermal growth factor receptor signaling pathway (GO:0007173)	8/57	1.83085e-05	0.00412349	0	0	8.03825	87.6823	PDPK1;ABL2;CBLB;PTPN11;KRAS;PIK3C2A;SOS1;HBEGF	.	Non-small cell lung cancer	7/72	0.000629634	0.0144116	0	0	5.2845	38.9487	RB1;PDPK1;BRAF;KRAS;SOS1;FOXO3;STK4
	positive regulation of phospholipase activity (GO:0010518)	5/19	3.05595e-05	0.00619441	0	0	17.483	181.751	GNA13;PDPK1;KIT;ABL2;ESR1	.	Neurotrophin signaling pathway	9/119	0.000713497	0.014698	0	0	4.02583	29.1684	RPS6KA3;MAP3K1;PDPK1;FRS2;BRAF;PTPN11;KRAS;FOXO3;SOS1
	phosphorylation (GO:0016310)	21/386	4.41396e-05	0.00813372	0	0	2.88121	28.8932	MAP3K2;CDK19;PRKCH;MAP3K1;DYRK2;PDPK1;BRAF;CDC42BPA;STK4;SRPK1;LATS1;RPS6KA3;CREB1;PEAK1;STK26;CHEK2;STK17B;PKN2;FYN;ERG;SIK2	.	Thyroid hormone signaling pathway	9/121	0.000804436	0.0150649	0	0	3.95353	28.1704	MED13;TBC1D4;PDPK1;NCOA3;SLC16A10;ITGAV;KRAS;ESR1;FOXO1
	negative regulation of protein kinase activity (GO:0006469)	10/109	7.44113e-05	0.0117764	0	0	4.98555	47.3922	RB1;DUSP10;PDPK1;CHORDC1;NF1;DUSP19;GP1BA;ADARB1;SOCS4;LRP6	.	Pathways in cancer	22/531	0.00129774	0.0222779	0	0	2.15388	14.3171	RB1;NCOA3;TCF7;ARNT;BRAF;STK4;ETS1;RASGRP1;ESR1;FOXO1;LRP6;RUNX1;GNA13;BCL2L11;CCND2;APC;SP1;KIT;ITGAV;KRAS;IL6ST;SOS1
	positive regulation of programmed cell death (GO:0043068)	16/257	7.55271e-05	0.0117764	0	0	3.30312	31.35	TRIO;DDX3X;PAWR;ANO6;FOXO3;STK4;FOXO1;LATS1;GNA13;RYBP;BCL2L11;APC;JMY;NF1;CTLA4;SOS1	.	Parathyroid hormone synthesis, secretion and action	8/106	0.00141504	0.022423	0	0	4.00905	26.3017	GNA13;ATF2;CREB1;SP1;PDE4D;BRAF;HBEGF;LRP6
	positive regulation of gene expression (GO:0010628)	32/771	0.000107346	0.0155421	0	0	2.189	20.0063	RB1;ATF2;DDX3X;FOXO3;ETS1;FOXO1;LRP6;NPAT;MED13;CHEK2;NRIP1;MAP3K2;ZNF281;NCOA3;RFX3;ARNT;NR1D2;BRAF;FOXN3;ESR1;RUNX1;RYBP;CREB1;SP1;TBL1XR1;FUBP1;MTF2;ZNF516;TFAM;KRAS;PPARA;CLOCK	.	Regulation of actin cytoskeleton	12/218	0.001699	0.0249996	0	0	2.87393	18.3291	ENAH;GNA13;NCKAP1;APC;ACTN1;SPATA13;PIP4K2A;BRAF;ITGAV;KRAS;ACTN4;SOS1
	peptidyl-serine phosphorylation (GO:0018105)	11/145	0.000183373	0.0239027	0	0	4.05468	34.8864	LATS1;RPS6KA3;PRKCH;TNKS;PDPK1;CHEK2;PRKX;PKN2;STK4;UHMK1;CSNK1G1	.	Acute myeloid leukemia	6/67	0.00234162	0.0321583	0	0	4.81548	29.1669	KIT;TCF7;BRAF;KRAS;SOS1;RUNX1
	positive regulation of apoptotic process (GO:0043065)	17/307	0.000188675	0.0239027	0	0	2.91668	25.012	TRIO;DDX3X;PAWR;ANO6;FOXO3;STK4;FOXO1;LATS1;GNA13;RYBP;BCL2L11;APC;STK17B;JMY;NF1;CTLA4;SOS1	.	Renal cell carcinoma	6/69	0.00271951	0.0350137	0	0	4.66213	27.5406	ARNT;BRAF;PTPN11;KRAS;SOS1;ETS1
	ERBB signaling pathway (GO:0038127)	8/80	0.000214308	0.0245302	0	0	5.46404	46.1607	PDPK1;ABL2;CBLB;PTPN11;KRAS;PIK3C2A;SOS1;HBEGF	.	Viral carcinogenesis	11/203	0.00294621	0.0357012	0	0	2.8214	16.4409	RB1;RBL2;ATF2;CCND2;DDX3X;CREB1;RBL1;ACTN1;KRAS;ACTN4;IL6ST
	negative regulation of macromolecule metabolic process (GO:0010605)	10/124	0.000217831	0.0245302	0	0	4.32623	36.4778	RB1;RBL2;NDFIP2;RBL1;SFMBT2;ZNF281;ANXA7;DIP2A;ESR1;ENG	.	Chronic myeloid leukemia	27912	0.00440816	0.0504489	0	0	4.19441	22.7518	RB1;BRAF;PTPN11;KRAS;SOS1;RUNX1
	negative regulation of transcription from RNA polymerase II promoter (GO:0000122)	25/565	0.000235906	0.0247409	0	0	2.32152	19.3895	RB1;NFIX;FOXO3;IKZF2;ZBTB5;PHF6;ZBTB2;IRF2BPL;NRIP1;SKIL;CBX6;ZNF281;ATRX;NFATC3;NR1D2;DICER1;ESR1;ACVR2B;GATAD2B;TBL1XR1;MTF2;ZNF217;PPARA;CGGBP1;TRIM33	.	Longevity regulating pathway	7/102	0.00471403	0.05111	0	0	3.61016	19.3404	ATF2;CREB1;SESN3;EIF4EBP2;KRAS;FOXO3;FOXO1
	protein autophosphorylation (GO:0046777)	12/175	0.000244114	0.0247409	0	0	3.64014	30.2783	PDPK1;PEAK1;CHEK2;STK26;STK17B;KIT;ABL2;PRKX;FYN;SIK2;STK4;UHMK1	.	Hepatitis B	9/162	0.00585447	0.0564249	0	0	2.888	14.8459	RB1;ATF2;DDX3X;CREB1;MAP3K1;NFATC3;BRAF;KRAS;SOS1
	regulation of apoptotic process (GO:0042981)	32/815	0.00029041	0.0280314	0	0	2.06117	16.7866	TRIO;DDX3X;FOXO3;STK4;IKZF3;FOXO1;GNA13;RPS6KA3;BCL2L11;CCND2;CHEK2;CTLA4;ABL2;DIP2A;FYN;MAP3K2;MAP3K1;ACTN1;PAWR;BRAF;ANO6;ACTN4;LATS1;RYBP;APC;STK26;KIT;JMY;NF1;CD27;IL6ST;SOS1	.	Glucagon signaling pathway	7/107	0.00611152	0.0564249	0	0	3.42877	17.4784	ATF2;PPP3CA;CREB1;PDE3B;SIK2;PPARA;FOXO1
	regulation of cellular component movement (GO:0051270)	6/46	0.000313728	0.0289058	0	0	7.3515	59.3045	ACTN1;ABL2;PKN2;ACTN4;ETS1;HBEGF	.	Human cytomegalovirus infection	11/225	0.00635251	0.0564249	0	0	2.52848	12.7913	RB1;GNA13;ATF2;PPP3CA;CREB1;STING1;SP1;NFATC3;ITGAV;KRAS;SOS1
	positive regulation of viral genome replication (GO:0045070)	5/31	0.000365636	0.0309787	0	0	9.40817	74.4551	DDX3X;LARP1;PKN2;ADARB1;SRPK1	.	Insulin resistance	7/108	0.00642453	0.0564249	0	0	3.39465	17.1349	RPS6KA3;CREB1;TBC1D4;PDPK1;PTPN11;PPARA;FOXO1
	negative regulation of gene expression (GO:0010629)	26/618	0.000386172	0.0309787	0	0	2.20209	17.3067	RB1;DDX3X;ZNF24;FOXO1;ELK3;LARP1;NKRF;ANXA7;DIP2A;NDFIP2;ZNF281;SFMBT2;RFX3;NR1D2;FOXN3;MEX3D;ESR1;PTBP3;RBL2;RBL1;MTF2;ZNF217;PPARA;CLOCK;TRIM33;ENG	.	Estrogen signaling pathway	8/137	0.00684768	0.0564249	0	0	3.04079	15.1548	ATF2;CREB1;SP1;NCOA3;KRAS;SOS1;ESR1;HBEGF
	cellular response to DNA damage stimulus (GO:0006974)	17/329	0.00042165	0.0309787	0	0	2.70793	21.0442	ATF2;SHPRH;SLF2;DYRK2;STXBP4;UBA6;USP3;FBXO45;PDS5A;SMC1A;FOXO1;ALKBH8;BCL2L11;APC;CHEK2;CTLA4;CLOCK	.	Insulin signaling pathway	8/137	0.00684768	0.0564249	0	0	3.04079	15.1548	PDPK1;PDE3B;CBLB;BRAF;KRAS;SOS1;FOXO1;SOCS4
	sister chromatid segregation (GO:0000819)	5/32	0.00042621	0.0309787	0	0	9.05926	70.3051	RB1;CEP57;LATS1;SMC1A;SMC4	.	ErbB signaling pathway	31199	0.00758262	0.0600777	0	0	3.71486	18.1355	ABL2;CBLB;BRAF;KRAS;SOS1;HBEGF
[truncated: 2,001 more rows]

## Sheet: grey60
Supplementary Table 10: Functional enrichment analysis results for highly and semi-preserved modules (significant terms are highlighted)
[truncated: 1,098 more rows]

[truncated: 3 more sheets: yellowgreen, darkred, lightgreen]
