# Supplementary material for: Integrated Network Analysis to Identify Key Modules and Potential Hub Genes Involved in Bovine Respiratory Disease: A Systems Biology Approach
Source: Front Genet. 2021 Oct 18;12:753839. doi: 10.3389/fgene.2021.753839 (PMC8559434; doi:10.3389/fgene.2021.753839)
Supplement: Supplementary file 11 [file Table5.xlsx]

## Sheet: turquoise
Supplementary Table 5: Complete list of transcription factors for significant highly-correlated modules with clinical traits of BRD
Gene_id	Symbol
ENSBTAG00000000040	MAFG
ENSBTAG00000000074	NFIA
ENSBTAG00000001042	MXD1
ENSBTAG00000001292	LTF
ENSBTAG00000001333	PPARG
ENSBTAG00000001511	BCL6
ENSBTAG00000001562	NFE2
ENSBTAG00000001616	ZNF592
ENSBTAG00000001649	ZFPM2
ENSBTAG00000001904	ZNF276
ENSBTAG00000002835	SMAD1
ENSBTAG00000002956	ZNF674
ENSBTAG00000003184	GATA1
ENSBTAG00000003396	MAFB
ENSBTAG00000003457	ATF5
ENSBTAG00000003514	HSF4
ENSBTAG00000003669	BNC2
ENSBTAG00000004037	JUN
ENSBTAG00000004189	MLXIP
ENSBTAG00000004361	ZBTB37
ENSBTAG00000004380	STAT2
ENSBTAG00000004879	FOXO4
ENSBTAG00000005461	SOX15
ENSBTAG00000005622	LITAF
ENSBTAG00000005952	CEBPE
ENSBTAG00000006364	GLMP
ENSBTAG00000006631	GLI1
ENSBTAG00000006990	MYRF
ENSBTAG00000007190	THAP6
ENSBTAG00000007592	RARG
ENSBTAG00000008313	KLF15
ENSBTAG00000008448	MEIS1
ENSBTAG00000008523	TFE3
ENSBTAG00000008545	ATF3
ENSBTAG00000008573	ZFP36
ENSBTAG00000008607	ARID3A
ENSBTAG00000008645	ESRRA
ENSBTAG00000009214	ETS2
ENSBTAG00000009496	STAT5A
ENSBTAG00000009521	ZNF565
ENSBTAG00000009658	PLEK
ENSBTAG00000009975	PBX4
ENSBTAG00000010125	STAT5B
ENSBTAG00000010659	CUX1
ENSBTAG00000010681	NR1H3
ENSBTAG00000011001	ERG
ENSBTAG00000011982	BATF3
ENSBTAG00000012046	JUNB
ENSBTAG00000012124	GPBP1
ENSBTAG00000012500	RARA
ENSBTAG00000013353	ZNF274
ENSBTAG00000014228	TFEC
ENSBTAG00000014400	E2F2
ENSBTAG00000014554	SNAI1
ENSBTAG00000014560	HLX
ENSBTAG00000014605	ETV6
ENSBTAG00000014636	ZFHX3
ENSBTAG00000014829	MYRFL
ENSBTAG00000014915	ETV5
ENSBTAG00000015101	HMGB2
ENSBTAG00000015209	MXD4
ENSBTAG00000015604	ZNF385A
ENSBTAG00000016060	CREM
ENSBTAG00000016169	ID1
ENSBTAG00000016414	VDR
ENSBTAG00000016592	CAPN15
ENSBTAG00000017002	RBCK1
ENSBTAG00000017263	MXI1
ENSBTAG00000017542	PPARD
ENSBTAG00000017661	RFX2
ENSBTAG00000017802	THRB
ENSBTAG00000017851	RXRA
ENSBTAG00000017873	USF1
ENSBTAG00000017994	MAX
ENSBTAG00000019255	NFE2L2
ENSBTAG00000019354	PAX8
ENSBTAG00000019844	ZNF467
ENSBTAG00000020355	KLF4
ENSBTAG00000020601	ZNF366
ENSBTAG00000020750	AFF2
ENSBTAG00000021045	E2F3
ENSBTAG00000021435	MAFF
ENSBTAG00000021512	ZBTB7B
ENSBTAG00000021523	STAT3
ENSBTAG00000021574	TCF7L2
ENSBTAG00000021709	SPI1
ENSBTAG00000022227	PLSCR2
ENSBTAG00000023929	FOSL2
ENSBTAG00000025129	MNT
ENSBTAG00000031106	ZNF746
ENSBTAG00000031231	IRF1
ENSBTAG00000031544	DDIT3
ENSBTAG00000031895	TFB1M
ENSBTAG00000032031	ZBTB12
ENSBTAG00000032686	HOMEZ
ENSBTAG00000038241	REPIN1
ENSBTAG00000038487	ZNF613
ENSBTAG00000039091	CSRNP3
ENSBTAG00000039313	ZNF341
ENSBTAG00000045877	TSC22D3

## Sheet: purple
Supplementary Table 5: Complete list of transcription factors for significant highly-correlated modules with clinical traits of BRD
Gene_id	Symbol
ENSBTAG00000002333	HOPX
ENSBTAG00000004322	FOS
ENSBTAG00000005029	TAL1
ENSBTAG00000005404	MSC
ENSBTAG00000009631	ZNF683
ENSBTAG00000009863	BHLHE40
ENSBTAG00000014199	TBX21
ENSBTAG00000015904	RORA
ENSBTAG00000016723	GFI1
ENSBTAG00000016920	EOMES
ENSBTAG00000050474	RUNX3

## Sheet: blue
Supplementary Table 5: Complete list of transcription factors for significant highly-correlated modules with clinical traits of BRD
Gene_id	Symbol
ENSBTAG00000000385	ZBTB18
ENSBTAG00000000455	CREBZF
ENSBTAG00000000536	ZNF395
ENSBTAG00000000565	RFX7
ENSBTAG00000000803	ZNF667
ENSBTAG00000000819	RFX3
ENSBTAG00000000868	ZFP1
ENSBTAG00000000943	ZNF286A
ENSBTAG00000001002	TCF7
ENSBTAG00000001005	ZNF280B
ENSBTAG00000001069	TP53
ENSBTAG00000001919	ZNF652
ENSBTAG00000002292	SMARCA1
ENSBTAG00000002341	ETS1
ENSBTAG00000002668	ZNF711
ENSBTAG00000003553	ZFP36L2
ENSBTAG00000003569	DZIP1
ENSBTAG00000003902	ZNF512
ENSBTAG00000003953	ZNF316
ENSBTAG00000004073	MTA3
ENSBTAG00000004104	RUNX2
ENSBTAG00000004136	NFE2L3
ENSBTAG00000004862	TUB
ENSBTAG00000004954	TOX
ENSBTAG00000005083	TULP4
ENSBTAG00000005478	PATZ1
ENSBTAG00000005852	KLF8
ENSBTAG00000005951	HIC2
ENSBTAG00000006587	ZNF367
ENSBTAG00000006618	HLF
ENSBTAG00000006805	ZNF180
ENSBTAG00000006844	LEF1
ENSBTAG00000007012	ZNF3
ENSBTAG00000007020	ZNF502
ENSBTAG00000007159	ESR1
ENSBTAG00000007485	GRHL1
ENSBTAG00000007589	SMAD9
ENSBTAG00000007714	ZNF235
ENSBTAG00000007761	ZBTB5
ENSBTAG00000007867	STAT1
ENSBTAG00000007986	NSD2
ENSBTAG00000008132	SOX13
ENSBTAG00000008289	ZBTB4
ENSBTAG00000008349	ZNF311
ENSBTAG00000008397	ZNF555
ENSBTAG00000008695	TCF3
ENSBTAG00000008771	MYEF2
ENSBTAG00000008881	PURA
ENSBTAG00000008902	ZNF345
ENSBTAG00000008943	ZSCAN12
ENSBTAG00000009072	ZNF572
ENSBTAG00000009643	ZBTB25
ENSBTAG00000009780	GTF2I
ENSBTAG00000010069	EGR1
ENSBTAG00000010113	ZBTB24
ENSBTAG00000010252	ZNF397
ENSBTAG00000010533	HMGXB4
ENSBTAG00000010745	THRA
ENSBTAG00000011266	ZBTB16
ENSBTAG00000011498	ZNF184
ENSBTAG00000011518	RARB
ENSBTAG00000011646	ZNF512B
ENSBTAG00000011940	ZNF831
ENSBTAG00000011981	MYBL1
ENSBTAG00000012064	ZNF473
ENSBTAG00000012074	MYB
ENSBTAG00000012178	NR1D1
ENSBTAG00000012498	PAX5
ENSBTAG00000012522	ZNF283
ENSBTAG00000012599	SMAD3
ENSBTAG00000012629	ZNF362
ENSBTAG00000012636	IKZF4
ENSBTAG00000012738	ZNF827
ENSBTAG00000013279	FOXP3
ENSBTAG00000013801	PBX1
ENSBTAG00000014265	SREBF2
ENSBTAG00000014389	SP4
ENSBTAG00000014790	ZBTB2
ENSBTAG00000015138	MGA
ENSBTAG00000015259	NEUROG2
ENSBTAG00000015321	TRERF1
ENSBTAG00000016000	CARF
ENSBTAG00000016137	ZNF608
ENSBTAG00000016462	TCF4
ENSBTAG00000016513	ZNF331
ENSBTAG00000016667	ZBTB46
ENSBTAG00000016741	TOX2
ENSBTAG00000017243	GATA3
ENSBTAG00000017580	RFX5
ENSBTAG00000017594	ZHX3
ENSBTAG00000017610	NFRKB
ENSBTAG00000018019	BCL11B
ENSBTAG00000018057	ZNF621
ENSBTAG00000018088	SETBP1
ENSBTAG00000018094	ZNF689
ENSBTAG00000018103	HMGB1
ENSBTAG00000018229	NFIX
ENSBTAG00000018270	NFATC2
ENSBTAG00000018795	PMS1
ENSBTAG00000018902	ZC2HC1A
ENSBTAG00000018938	CDIP1
ENSBTAG00000018965	PRDM16
ENSBTAG00000019293	EGR3
ENSBTAG00000019310	FOXK1
ENSBTAG00000019312	TFCP2
ENSBTAG00000019615	PHTF1
ENSBTAG00000019645	TFDP1
ENSBTAG00000019818	CASZ1
ENSBTAG00000020441	HMG20A
ENSBTAG00000020445	ZNF398
ENSBTAG00000020713	BACH2
ENSBTAG00000021158	SATB1
ENSBTAG00000021645	MBD4
ENSBTAG00000022450	THAP9
ENSBTAG00000026523	PLAGL1
ENSBTAG00000031609	THAP12
ENSBTAG00000031686	ZNF566
ENSBTAG00000031687	ZNF146
ENSBTAG00000031869	ZSCAN26
ENSBTAG00000034529	HMGA1
ENSBTAG00000037508	EBF1
ENSBTAG00000037757	EBF4
ENSBTAG00000037803	ZNF197
ENSBTAG00000037988	ZSCAN31
ENSBTAG00000038050	ZNF420
ENSBTAG00000038970	ZBTB14
ENSBTAG00000039075	ZNF527
ENSBTAG00000039242	ZNF10
ENSBTAG00000039594	ZNF862
ENSBTAG00000039711	ZFP62
ENSBTAG00000040061	ZBTB38
ENSBTAG00000040072	ZNF140
ENSBTAG00000040244	APOL3
ENSBTAG00000040551	ZBTB1
ENSBTAG00000040585	NR6A1
ENSBTAG00000043953	SPIB
ENSBTAG00000044007	KLF12
ENSBTAG00000044105	FOXO1
ENSBTAG00000044192	MAF
ENSBTAG00000045791	ZNF623
ENSBTAG00000046545	MEF2D
ENSBTAG00000046664	TSC22D1
ENSBTAG00000046684	FOXN3
ENSBTAG00000047572	ZNF789
ENSBTAG00000047955	ZNF774
ENSBTAG00000048286	E2F6
ENSBTAG00000048358	ZNF2
ENSBTAG00000049098	ZNF496
ENSBTAG00000051245	SOX4

## Sheet: brown
Supplementary Table 5: Complete list of transcription factors for significant highly-correlated modules with clinical traits of BRD
Gene_id	Symbol
ENSBTAG00000000507	NR4A1
ENSBTAG00000000569	HES1
ENSBTAG00000000602	RXRB
ENSBTAG00000000656	NFATC1
ENSBTAG00000001614	ZNF174
ENSBTAG00000001818	MEF2B
ENSBTAG00000002368	TULP2
ENSBTAG00000002810	ZNF777
ENSBTAG00000003622	ZKSCAN7
ENSBTAG00000004004	CSDC2
ENSBTAG00000005150	HMGB3
ENSBTAG00000005812	TP73
ENSBTAG00000006083	KLF1
ENSBTAG00000006143	CREB3L1
ENSBTAG00000006754	DBP
ENSBTAG00000007660	ZNF414
ENSBTAG00000008556	POU2F2
ENSBTAG00000009874	ZXDC
ENSBTAG00000011136	NR2F6
ENSBTAG00000011865	MTA2
ENSBTAG00000011997	ZMIZ2
ENSBTAG00000012384	TFEB
ENSBTAG00000012441	SMAD7
ENSBTAG00000013702	ZNF296
ENSBTAG00000014211	FOXP4
ENSBTAG00000014217	HHEX
ENSBTAG00000014705	HES4
ENSBTAG00000014768	ZNF786
ENSBTAG00000014995	THAP8
ENSBTAG00000015015	HINFP
ENSBTAG00000015766	ZFPM1
ENSBTAG00000015879	TULP3
ENSBTAG00000016294	ZNF438
ENSBTAG00000016349	TEAD2
ENSBTAG00000016580	TEF
ENSBTAG00000016664	SLC2A4RG
ENSBTAG00000016684	ZNF202
ENSBTAG00000017405	RORC
ENSBTAG00000018625	ZNF263
ENSBTAG00000019329	LYL1
ENSBTAG00000019357	ZNF688
ENSBTAG00000019495	TEAD3
ENSBTAG00000019707	GATA2
ENSBTAG00000021008	ZNF219
ENSBTAG00000021943	NFYC
ENSBTAG00000021993	SPDEF
ENSBTAG00000022360	SOX5
ENSBTAG00000023611	ZBTB32
ENSBTAG00000025130	HIC1
ENSBTAG00000025405	BATF
ENSBTAG00000026263	ZNF45
ENSBTAG00000026309	ZHX2
ENSBTAG00000030425	ID3
ENSBTAG00000030575	BHLHE41
ENSBTAG00000030939	ZNF575
ENSBTAG00000031806	ZNF48
ENSBTAG00000031873	ZSCAN16
ENSBTAG00000033174	TFAP4
ENSBTAG00000038034	ZNF628
ENSBTAG00000038055	KLF16
ENSBTAG00000038428	RELB
ENSBTAG00000045864	ZNF581
ENSBTAG00000046837	ZNF358
ENSBTAG00000046984	ZNF672
ENSBTAG00000053568	ZNF70
