# Supplementary material for: Integrated Network Analysis to Identify Key Modules and Potential Hub Genes Involved in Bovine Respiratory Disease: A Systems Biology Approach
Source: Front Genet. 2021 Oct 18;12:753839. doi: 10.3389/fgene.2021.753839 (PMC8559434; doi:10.3389/fgene.2021.753839)
Supplement: Supplementary file 12 [file Table13.xlsx]

## Sheet: black
Supplementary Table 13: Complete list of highly connected genes (hub genes) of the non-preserved modules
Gene_id	Symbol	kME_black	kME_black_pvalue
ENSBTAG00000008852	SIGLEC10	0.962279	2.63687e-09
ENSBTAG00000012205	CPT1C	0.934587	1.15461e-07
ENSBTAG00000018045	SLC12A4	0.924745	2.99905e-07
ENSBTAG00000004786	TMEM134	0.91844	5.17765e-07
ENSBTAG00000011527	NT5C	0.91332	7.81947e-07
ENSBTAG00000011887	CD22	0.912133	8.57322e-07
ENSBTAG00000018043	LCAT	0.911461	9.02589e-07
ENSBTAG00000003820	GRAMD1A	0.902536	1.7254e-06
ENSBTAG00000013708	SNX8	0.900879	1.93281e-06
ENSBTAG00000003436	RHBDF2	0.897055	2.49303e-06
ENSBTAG00000006007	SH3GL1	0.896398	2.60192e-06
ENSBTAG00000021803	GRAMD4	0.895787	2.70661e-06
ENSBTAG00000012241	POLD2	0.895766	2.71035e-06
ENSBTAG00000010504	TBRG4	0.892318	3.37178e-06
ENSBTAG00000015278	ARPC5L	0.889169	4.09007e-06
ENSBTAG00000010668	GEMIN7	0.877366	8.03985e-06
ENSBTAG00000007456	TAZ	0.874961	9.14963e-06
ENSBTAG00000024162	SLC19A1	0.873484	9.89313e-06
ENSBTAG00000001712	CMTM7	0.869212	1.23359e-05
ENSBTAG00000009762	BEAN1	0.869148	1.23755e-05
ENSBTAG00000014742	LRWD1	0.86627	1.42974e-05
ENSBTAG00000000186	FLAD1	0.865956	1.45207e-05
ENSBTAG00000026519	ADAT2	0.86577	1.46554e-05
ENSBTAG00000007660	ZNF414	0.865609	1.47723e-05
ENSBTAG00000019556	MIIP	0.865065	1.51727e-05
ENSBTAG00000017038	HPS4	0.861811	1.77662e-05
ENSBTAG00000007796	POLM	0.856015	2.33073e-05
ENSBTAG00000032122	CD19	0.855481	2.38832e-05
ENSBTAG00000038831	PHYHD1	0.852219	2.767e-05
ENSBTAG00000046996	EPN1	0.852209	2.76815e-05
ENSBTAG00000053812	NA	0.84953	3.11581e-05
ENSBTAG00000020736	CD40	0.848806	3.21564e-05
ENSBTAG00000009602	TMEM120B	0.845016	3.78395e-05
ENSBTAG00000012844	LRSAM1	0.844158	3.92358e-05
ENSBTAG00000005819	CCDC61	0.841555	4.37397e-05
ENSBTAG00000016050	CHKB	0.841047	4.46667e-05
ENSBTAG00000005846	FAM219B	0.840304	4.60537e-05
ENSBTAG00000052466	NA	0.837733	5.11299e-05
ENSBTAG00000034691	GFUS	0.837009	5.26427e-05
ENSBTAG00000012237	AEBP1	0.834384	5.8439e-05
ENSBTAG00000016555	TRPT1	0.832873	6.20116e-05
ENSBTAG00000010249	TMEM222	0.8327	6.24314e-05
ENSBTAG00000014698	CARD11	0.82988	6.96244e-05
ENSBTAG00000004580	MS4A1	0.828489	7.3421e-05
ENSBTAG00000052998	NA	0.827667	7.57455e-05
ENSBTAG00000051830	ZBTB45	0.827003	7.7666e-05
ENSBTAG00000051647	LOC100196898	0.825457	8.22968e-05
ENSBTAG00000017690	CARNS1	0.824794	8.43518e-05
ENSBTAG00000016296	GPD1	0.824625	8.48841e-05
ENSBTAG00000047133	NA	0.823839	8.73874e-05
ENSBTAG00000003981	RRP1	0.822481	9.18597e-05
ENSBTAG00000002219	ATAD3A	0.821876	9.39144e-05
ENSBTAG00000004814	INPP4A	0.816999	0.000111906
ENSBTAG00000009839	GSTK1	0.811452	0.000135769
ENSBTAG00000001332	MYO1C	0.810966	0.000138049
ENSBTAG00000006638	BCL2L12	0.808829	0.000148447
ENSBTAG00000023611	ZBTB32	0.808516	0.000150026
ENSBTAG00000018084	CASTOR1	0.807312	0.000156218
ENSBTAG00000021777	DOC2G	0.807268	0.00015645
ENSBTAG00000010318	FDX2	0.805457	0.000166174
ENSBTAG00000017219	DDX51	0.804332	0.000172469
ENSBTAG00000009624	SGSM3	0.802626	0.000182382
ENSBTAG00000006073	PODNL1	0.802254	0.000184611
ENSBTAG00000000010	UBL7	0.796285	0.000223491
ENSBTAG00000016510	RRP7	0.795023	0.000232529
ENSBTAG00000018116	MTFP1	0.794276	0.000238012
ENSBTAG00000002712	MDP1	0.793848	0.000241207
ENSBTAG00000004588	KCNN4	0.792527	0.000251288
ENSBTAG00000047675	LOC618268	0.790649	0.000266208
ENSBTAG00000002824	DPEP3	0.788365	0.000285344
ENSBTAG00000024814	B4GALNT4	0.787885	0.000289511
ENSBTAG00000014834	ZP3	0.786999	0.000297328
ENSBTAG00000026422	MPG	0.786454	0.000302216
ENSBTAG00000037465	TRIM34	0.780691	0.000358166
ENSBTAG00000021993	SPDEF	0.780359	0.000361637
ENSBTAG00000001504	NOP14	0.77788	0.000388414
ENSBTAG00000004660	SPATS2	0.776232	0.000407105
ENSBTAG00000039015	TMEM145	0.775548	0.000415071
ENSBTAG00000001420	ABHD12	0.775193	0.000419259
ENSBTAG00000002743	OSGEP	0.774691	0.000425246
ENSBTAG00000016696	NCDN	0.772375	0.000453762
ENSBTAG00000054324	TRABD2B	0.771003	0.00047138
ENSBTAG00000002705	REC8	0.769836	0.000486819
ENSBTAG00000039426	DPEP2	0.769822	0.000487009
ENSBTAG00000015669	ADAT1	0.768755	0.000501477
ENSBTAG00000016528	NOC2L	0.767907	0.00051323
ENSBTAG00000054299	NA	0.766261	0.000536697
ENSBTAG00000002962	PPM1M	0.765315	0.000550576
ENSBTAG00000015764	EML2	0.764675	0.000560142
ENSBTAG00000018151	HELQ	0.763572	0.00057694
ENSBTAG00000010652	PDE4C	0.763031	0.00058532
ENSBTAG00000016442	MAP4K3	0.762744	0.00058981
ENSBTAG00000005891	FCRL1	0.761896	0.000603237
ENSBTAG00000008433	PGAP2	0.761794	0.000604877
ENSBTAG00000008556	POU2F2	0.761336	0.000612245
ENSBTAG00000003504	GSS	0.760929	0.000618857
ENSBTAG00000019086	TELO2	0.760823	0.000620588
ENSBTAG00000000221	RBM34	0.760064	0.00063311
ENSBTAG00000039573	RABL6	0.75944	0.000643565
ENSBTAG00000020940	ANXA11	0.757063	0.000684684
ENSBTAG00000053378	NA	0.756743	0.000690374
ENSBTAG00000015511	FADS3	0.755798	0.000707427
ENSBTAG00000011471	CARS2	0.753395	0.000752334
ENSBTAG00000021165	VPS9D1	0.753361	0.000752992
ENSBTAG00000014172	FGD2	0.752973	0.000760471
ENSBTAG00000015538	LEMD2	0.75245	0.000770636
ENSBTAG00000007421	CDH5	0.751958	0.000780297
ENSBTAG00000000918	ERMARD	0.751084	0.000797712
ENSBTAG00000012725	C10H14orf93	0.750086	0.000817999
ENSBTAG00000052674	NA	0.749642	0.000827147
ENSBTAG00000014199	TBX21	0.749608	0.000827854
ENSBTAG00000051681	LOC112445935	0.749197	0.000836422
ENSBTAG00000019299	GRHPR	0.74872	0.000846431
ENSBTAG00000024107	INPP5B	0.748565	0.000849714
ENSBTAG00000021842	FCGR2B	0.747446	0.000873678
ENSBTAG00000046555	WAS	0.746862	0.000886407
ENSBTAG00000016045	TRIB2	0.745245	0.000922448
ENSBTAG00000015414	TBCD	0.743767	0.000956425
ENSBTAG00000023028	WDFY4	0.74328	0.000967861
ENSBTAG00000015255	ST6GALNAC2	0.742268	0.000991931
ENSBTAG00000011729	STARD3	0.740947	0.00102411
ENSBTAG00000001735	ADAM11	0.740671	0.00103095
ENSBTAG00000001213	NA	0.74047	0.00103594
ENSBTAG00000014733	NOP2	0.739426	0.00106223
ENSBTAG00000010393	TRNAU1AP	0.738921	0.00107513
ENSBTAG00000008576	PLEKHD1	0.738809	0.001078
ENSBTAG00000009491	WDR74	0.737363	0.00111575
ENSBTAG00000018918	NDUFAF3	0.736181	0.0011474
ENSBTAG00000017380	NA	0.736109	0.00114935
ENSBTAG00000038691	DPH7	0.735836	0.00115677
ENSBTAG00000014646	MZT2B	0.735717	0.00116001
ENSBTAG00000003449	KCP	0.735008	0.00117951
ENSBTAG00000006054	ACBD4	0.734296	0.00119939
ENSBTAG00000000856	FBXL6	0.73424	0.00120095
ENSBTAG00000018329	EXOSC7	0.733782	0.00121387
ENSBTAG00000009691	SH2B2	0.730714	0.00130345
ENSBTAG00000014806	ATP2A3	0.730284	0.00131643
ENSBTAG00000049554	NA	0.728335	0.00137659
ENSBTAG00000008065	CDPF1	0.727947	0.00138881
ENSBTAG00000005757	FUS	0.727627	0.00139896
ENSBTAG00000001449	SRA1	0.727052	0.00141737
ENSBTAG00000001594	ARL6IP4	0.726395	0.00143863
ENSBTAG00000035744	LOC785873	0.724135	0.0015138
ENSBTAG00000016731	TMEM42	0.722992	0.00155301
ENSBTAG00000014904	SIRT5	0.722576	0.00156749
ENSBTAG00000006482	PTCD3	0.720446	0.00164333
ENSBTAG00000033248	CDH3	0.720323	0.00164783
ENSBTAG00000034598	BOD1	0.720265	0.00164992
ENSBTAG00000007581	ADORA2B	0.720171	0.00165336
ENSBTAG00000016854	AK7	0.71839	0.00171938
ENSBTAG00000002735	METTL26	0.718126	0.00172932
ENSBTAG00000016561	NUBP2	0.717817	0.00174107
ENSBTAG00000031765	CCDC189	0.716884	0.00177686
ENSBTAG00000019972	TEPSIN	0.714145	0.00188541
ENSBTAG00000045762	SCAMP4	0.713537	0.00191021
ENSBTAG00000014917	GTPBP4	0.713016	0.00193168
ENSBTAG00000011738	TFR2	0.712561	0.00195058
ENSBTAG00000013291	ARMC6	0.712077	0.00197088
ENSBTAG00000002710	TSSK4	0.712045	0.00197219
ENSBTAG00000007584	INPP1	0.711052	0.00201439
ENSBTAG00000020551	ABCD1	0.709175	0.00209609
ENSBTAG00000012723	HAUS4	0.707346	0.00217827
ENSBTAG00000027534	LOC534181	0.706253	0.00222863
ENSBTAG00000037729	CERS1	0.706117	0.00223493
ENSBTAG00000019589	CFAP410	0.705009	0.00228705
ENSBTAG00000000312	GRINA	0.704947	0.00228998
ENSBTAG00000003826	SCN1B	0.704147	0.00232826
ENSBTAG00000050809	GIPC3	0.703944	0.00233807
ENSBTAG00000010096	SLC5A2	0.703832	0.0023435
ENSBTAG00000018913	DALRD3	0.703355	0.00236667
ENSBTAG00000016758	MLH1	0.70318	0.00237522
ENSBTAG00000022147	EPS8L2	0.700524	0.00250819

## Sheet: blue
Supplementary Table 13: Complete list of highly connected genes (hub genes) of the non-preserved modules
Gene_id	Symbol	kME_blue	kME_blue_pvalue
ENSBTAG00000007399	LAMP2	0.970777	4.51771e-10
ENSBTAG00000012442	CTSB	0.968576	7.46582e-10
ENSBTAG00000018646	ATP6V1B2	0.959024	4.66611e-09
ENSBTAG00000000711	NDRG1	0.958238	5.31839e-09
ENSBTAG00000008635	SULT1A1	0.949747	1.89942e-08
ENSBTAG00000012387	PAM	0.947927	2.42451e-08
ENSBTAG00000002493	VPS35	0.941412	5.4374e-08
ENSBTAG00000007578	SHTN1	0.934573	1.15627e-07
ENSBTAG00000015801	EFNB1	0.928601	2.09709e-07
ENSBTAG00000014553	ATP6V0D1	0.928061	2.20733e-07
ENSBTAG00000002703	ATP6V1A	0.926854	2.47198e-07
ENSBTAG00000048122	CFD	0.926337	2.5933e-07
ENSBTAG00000012828	TBC1D15	0.923225	3.43549e-07
ENSBTAG00000004553	TPM4	0.920281	4.43499e-07
ENSBTAG00000005785	DPY19L1	0.920102	4.5029e-07
ENSBTAG00000018373	DPYSL2	0.920064	4.51758e-07
ENSBTAG00000011545	GDA	0.918247	5.26157e-07
ENSBTAG00000003880	EMILIN2	0.916896	5.87964e-07
ENSBTAG00000014140	ATP1B3	0.91464	7.04876e-07
ENSBTAG00000011100	CTSC	0.914567	7.08916e-07
ENSBTAG00000017135	CTSS	0.913807	7.52727e-07
ENSBTAG00000007268	F13A1	0.910083	1.00193e-06
ENSBTAG00000005009	PRELID1	0.909641	1.03566e-06
ENSBTAG00000017373	LACTB	0.909153	1.07398e-06
ENSBTAG00000006177	ZDHHC20	0.908777	1.10438e-06
ENSBTAG00000018463	VIM	0.904883	1.46411e-06
ENSBTAG00000027173	CHP1	0.90299	1.67207e-06
ENSBTAG00000017218	ACER3	0.901106	1.90325e-06
ENSBTAG00000002767	GNB4	0.901053	1.91009e-06
ENSBTAG00000021746	ANXA5	0.900837	1.93832e-06
ENSBTAG00000011206	GALNT1	0.899032	2.18838e-06
ENSBTAG00000003196	PAPSS2	0.894547	2.93038e-06
ENSBTAG00000013046	MPP1	0.894246	2.98687e-06
ENSBTAG00000011757	PSEN1	0.891273	3.59724e-06
ENSBTAG00000015815	CFP	0.890225	3.83603e-06
ENSBTAG00000052329	NA	0.888418	4.27923e-06
ENSBTAG00000012103	MAP2K4	0.887985	4.39157e-06
ENSBTAG00000019903	RAMP2	0.887872	4.42113e-06
ENSBTAG00000007066	TMTC4	0.885982	4.9444e-06
ENSBTAG00000018036	CNOT7	0.885747	5.01275e-06
ENSBTAG00000006792	EHD4	0.885588	5.05958e-06
ENSBTAG00000010153	ANXA3	0.88553	5.0769e-06
ENSBTAG00000014685	HPRT1	0.885211	5.17227e-06
ENSBTAG00000009646	ALDH7A1	0.884596	5.36028e-06
ENSBTAG00000001847	CNTLN	0.883093	5.8442e-06
ENSBTAG00000005868	HEBP1	0.88183	6.2787e-06
ENSBTAG00000016168	APLP2	0.881704	6.32347e-06
ENSBTAG00000031890	DOCK1	0.876899	8.24629e-06
ENSBTAG00000009513	TGFBI	0.875575	8.85511e-06
ENSBTAG00000005215	IL10RA	0.875183	9.04225e-06
ENSBTAG00000016363	TFG	0.874189	9.53212e-06
ENSBTAG00000009263	MFSD1	0.873083	1.01037e-05
ENSBTAG00000044082	MARCHF1	0.872533	1.03981e-05
ENSBTAG00000051755	ARF3	0.872167	1.05982e-05
ENSBTAG00000015562	PLBD1	0.872137	1.06151e-05
ENSBTAG00000000598	CST3	0.871451	1.09994e-05
ENSBTAG00000016140	PPFIBP2	0.871288	1.10924e-05
ENSBTAG00000016720	RAB1A	0.870217	1.17198e-05
ENSBTAG00000006910	ASRGL1	0.869935	1.18898e-05
ENSBTAG00000005273	IL1R1	0.868936	1.25092e-05
ENSBTAG00000020451	USP1	0.867452	1.34795e-05
ENSBTAG00000008683	LDHA	0.863296	1.654e-05
ENSBTAG00000018727	GOLIM4	0.861508	1.80254e-05
ENSBTAG00000019409	GNPTAB	0.861278	1.82244e-05
ENSBTAG00000021967	TMEM168	0.861007	1.84607e-05
ENSBTAG00000005807	MICU1	0.860313	1.90785e-05
ENSBTAG00000001126	BMP2K	0.860121	1.92533e-05
ENSBTAG00000032518	SPRED1	0.85881	2.04772e-05
ENSBTAG00000000130	TNFSF13	0.858682	2.06005e-05
ENSBTAG00000004801	PDXDC1	0.856757	2.25257e-05
ENSBTAG00000017310	EVA1C	0.856711	2.25734e-05
ENSBTAG00000026915	NEK1	0.855474	2.38908e-05
ENSBTAG00000014913	SRD5A3	0.854764	2.46756e-05
ENSBTAG00000012678	COLGALT1	0.85351	2.61153e-05
ENSBTAG00000031941	PEPD	0.851578	2.84697e-05
ENSBTAG00000016688	NA	0.851228	2.89151e-05
ENSBTAG00000000874	CAST	0.850955	2.92662e-05
ENSBTAG00000009475	PLXDC2	0.850892	2.93472e-05
ENSBTAG00000012961	PAPSS1	0.849439	3.12821e-05
ENSBTAG00000015107	SLC16A1	0.848948	3.1959e-05
ENSBTAG00000009271	PNMA1	0.848227	3.29752e-05
ENSBTAG00000002796	KLHL3	0.847811	3.35743e-05
ENSBTAG00000031358	DPYD	0.847543	3.39648e-05
ENSBTAG00000020527	IDH1	0.847373	3.42149e-05
ENSBTAG00000008053	WDFY2	0.844834	3.81319e-05
ENSBTAG00000004805	ITFG1	0.843677	4.00379e-05
ENSBTAG00000012771	CSF1R	0.843425	4.04626e-05
ENSBTAG00000009183	SHISA5	0.843071	4.10661e-05
ENSBTAG00000021953	LARGE1	0.842958	4.12604e-05
ENSBTAG00000015381	ARHGAP18	0.841714	4.34523e-05
ENSBTAG00000051913	UST	0.840015	4.6601e-05
ENSBTAG00000018292	MOSPD2	0.83763	5.13428e-05
ENSBTAG00000015939	NECTIN1	0.837406	5.18076e-05
ENSBTAG00000012289	AKR7A2	0.837322	5.19836e-05
ENSBTAG00000009668	TMEM184B	0.836064	5.467e-05
ENSBTAG00000002813	GAB1	0.835725	5.54135e-05
ENSBTAG00000018013	EMP3	0.834684	5.77494e-05
ENSBTAG00000012066	PECAM1	0.834253	5.87415e-05
ENSBTAG00000003935	TMBIM1	0.834203	5.88577e-05
ENSBTAG00000005496	RP2	0.833985	5.93637e-05
ENSBTAG00000004394	PKIB	0.833132	6.13848e-05
ENSBTAG00000003358	MCFD2	0.833035	6.16199e-05
ENSBTAG00000009693	TBC1D12	0.831786	6.46911e-05
ENSBTAG00000005115	SLC31A2	0.831678	6.49636e-05
ENSBTAG00000044158	LDLRAD3	0.831263	6.60148e-05
ENSBTAG00000021778	SELENON	0.83051	6.79607e-05
ENSBTAG00000018735	C13H20orf27	0.829244	7.13397e-05
ENSBTAG00000015582	HMOX1	0.828957	7.21267e-05
ENSBTAG00000026779	LYZ	0.828541	7.3276e-05
ENSBTAG00000019754	CAVIN3	0.825048	8.35583e-05
ENSBTAG00000002302	CD59	0.823274	8.92251e-05
ENSBTAG00000005227	ATF6	0.822226	9.27219e-05
ENSBTAG00000000005	GRK3	0.821516	9.51553e-05
ENSBTAG00000010376	TMEM184C	0.821264	9.6031e-05
ENSBTAG00000012519	XDH	0.820926	9.72157e-05
ENSBTAG00000033076	NA	0.820606	9.83483e-05
ENSBTAG00000015403	TPP1	0.820394	9.91081e-05
ENSBTAG00000004344	ACSL1	0.819568	0.000102104
ENSBTAG00000052957	MON1B	0.818702	0.000105324
ENSBTAG00000049220	NA	0.818448	0.000106285
ENSBTAG00000020554	AIF1	0.818427	0.000106366
ENSBTAG00000021224	ZSWIM6	0.818315	0.000106791
ENSBTAG00000012697	PGAM1	0.817158	0.00011128
ENSBTAG00000033731	PRCP	0.816531	0.000113775
ENSBTAG00000024387	PNPLA8	0.81571	0.000117114
ENSBTAG00000018382	SMS	0.81498	0.000120152
ENSBTAG00000013118	CD86	0.813866	0.000124913
ENSBTAG00000007696	TRAPPC8	0.813109	0.000128238
ENSBTAG00000025494	PAQR8	0.813106	0.00012825
ENSBTAG00000021323	AGFG1	0.812832	0.000129472
ENSBTAG00000019203	S100A4	0.812773	0.000129738
ENSBTAG00000001822	SNX10	0.81229	0.000131917
ENSBTAG00000023607	HACD2	0.811503	0.000135534
ENSBTAG00000009427	PPM1D	0.811311	0.000136431
ENSBTAG00000006724	PPP1R2	0.810562	0.000139966
ENSBTAG00000002243	SNX15	0.81039	0.000140791
ENSBTAG00000006138	SEMA3C	0.80909	0.000147145
ENSBTAG00000000894	PGK1	0.808336	0.000150939
ENSBTAG00000000738	DAPK1	0.806216	0.00016204
ENSBTAG00000009169	XPR1	0.806035	0.000163017
ENSBTAG00000014792	MAP4K5	0.805311	0.00016698
ENSBTAG00000019251	EPB41L3	0.80409	0.000173846
ENSBTAG00000035323	TMX4	0.803029	0.000180001
ENSBTAG00000001105	ANXA4	0.801748	0.000187668
ENSBTAG00000038422	NA	0.800833	0.000193311
ENSBTAG00000000830	GPR137B	0.800735	0.000193923
ENSBTAG00000009804	ERP44	0.800391	0.000196088
ENSBTAG00000010169	SUCO	0.799639	0.00020089
ENSBTAG00000011970	FNIP2	0.798768	0.000206569
ENSBTAG00000045948	NA	0.798631	0.000207473
ENSBTAG00000006223	THEMIS2	0.797894	0.0002124
ENSBTAG00000011683	NUMB	0.797169	0.000217341
ENSBTAG00000054776	TXNDC17	0.796785	0.000219993
ENSBTAG00000013112	C7H5orf15	0.79602	0.000225365
ENSBTAG00000018077	LYPD3	0.79575	0.000227284
ENSBTAG00000012778	CAPN2	0.795607	0.00022831
ENSBTAG00000020936	NOD2	0.795107	0.000231918
ENSBTAG00000021819	IFNAR1	0.794726	0.000234692
ENSBTAG00000002220	SPTLC1	0.794572	0.000235826
ENSBTAG00000007163	SLC44A1	0.794209	0.000238515
ENSBTAG00000013113	VDAC1	0.794071	0.000239535
ENSBTAG00000002050	COA7	0.79334	0.000245039
ENSBTAG00000021499	PSAP	0.793031	0.0002474
ENSBTAG00000031569	GOLM1	0.791373	0.000260373
ENSBTAG00000010134	OSTM1	0.789411	0.000276443
ENSBTAG00000026502	CYP2D14	0.789007	0.000279855
ENSBTAG00000006909	PIK3CB	0.788563	0.000283646
ENSBTAG00000000880	GINM1	0.788451	0.000284602
ENSBTAG00000003300	MFGE8	0.787714	0.000291004
ENSBTAG00000000341	ISOC1	0.787614	0.000291882
ENSBTAG00000021103	SLC35F5	0.787387	0.000293883
ENSBTAG00000013535	DFFA	0.787356	0.000294156
ENSBTAG00000018101	AHCY	0.787326	0.00029442
ENSBTAG00000003602	RBPJ	0.787101	0.000296415
ENSBTAG00000001110	SLC16A5	0.786901	0.0002982
ENSBTAG00000051562	NA	0.786309	0.000303532
ENSBTAG00000039442	SEC62	0.786272	0.00030387
ENSBTAG00000031548	LOC514257	0.786071	0.0003057
ENSBTAG00000004460	RFWD3	0.782785	0.000336929
ENSBTAG00000008967	RAP1B	0.782751	0.000337266
ENSBTAG00000014182	CTNNA1	0.780895	0.000356054
ENSBTAG00000003489	IPCEF1	0.780328	0.000361958
ENSBTAG00000017280	C3	0.77922	0.000373738
ENSBTAG00000005542	EPS15	0.777714	0.000390262
ENSBTAG00000007963	KIDINS220	0.776971	0.000398632
ENSBTAG00000018256	SMC6	0.776796	0.000400624
ENSBTAG00000011204	NINJ1	0.776018	0.000409587
ENSBTAG00000000099	CERS2	0.774774	0.000424248
ENSBTAG00000020412	RAP2A	0.773558	0.000439
ENSBTAG00000020980	CAT	0.773143	0.000444133
ENSBTAG00000007111	STEAP3	0.772925	0.000446844
ENSBTAG00000018761	SLC35F6	0.772704	0.00044962
ENSBTAG00000022161	TLR7	0.77243	0.000453061
ENSBTAG00000019516	COMT	0.772101	0.000457235
ENSBTAG00000006765	LARS1	0.771944	0.000459238
ENSBTAG00000013824	WWC3	0.770566	0.000477116
ENSBTAG00000011516	LRP12	0.770133	0.000482848
ENSBTAG00000008507	SPHK1	0.770068	0.000483709
ENSBTAG00000021955	NPC2	0.768583	0.000503848
ENSBTAG00000000025	RAB6A	0.76829	0.000507899
ENSBTAG00000004806	PHKB	0.768254	0.000508404
ENSBTAG00000018517	VLDLR	0.767936	0.000512835
ENSBTAG00000000526	TOPBP1	0.76749	0.000519092
ENSBTAG00000016519	MBOAT1	0.767411	0.000520211
ENSBTAG00000038797	NA	0.767264	0.000522297
ENSBTAG00000013631	GLUL	0.766454	0.000533899
ENSBTAG00000011563	TNFSF13B	0.766346	0.000535472
ENSBTAG00000003401	ACTR3	0.765674	0.000545287
ENSBTAG00000051897	NMNAT1	0.764075	0.000569231
ENSBTAG00000017713	KTN1	0.763757	0.000574082
ENSBTAG00000008541	MGST1	0.763296	0.000581207
ENSBTAG00000014665	ADAMTS2	0.763282	0.000581416
ENSBTAG00000025898	TBC1D8	0.762308	0.000596681
ENSBTAG00000015911	RWDD2A	0.762304	0.000596745
ENSBTAG00000014295	CAPZA1	0.760683	0.000622894
ENSBTAG00000033041	YIPF4	0.760292	0.000629334
ENSBTAG00000001507	CLCN5	0.760084	0.000632778
ENSBTAG00000053929	NA	0.759771	0.000638015
ENSBTAG00000017851	RXRA	0.759527	0.000642098
ENSBTAG00000050310	NA	0.757308	0.000680338
ENSBTAG00000009871	RAB18	0.756985	0.00068607
ENSBTAG00000039943	NARS2	0.75652	0.000694367
ENSBTAG00000019550	TBC1D2	0.755963	0.00070443
ENSBTAG00000006832	SLC5A6	0.755768	0.000707973
ENSBTAG00000034867	TMEM38B	0.755491	0.000713041
ENSBTAG00000035827	ATG7	0.754775	0.000726274
ENSBTAG00000018951	TBC1D9	0.75474	0.00072693
ENSBTAG00000015147	S100A10	0.754057	0.00073974
ENSBTAG00000013033	BTBD10	0.753895	0.000742813
ENSBTAG00000016979	PCYT1A	0.753388	0.000752478
ENSBTAG00000005071	SLC49A4	0.753384	0.000752551
ENSBTAG00000010885	TSPYL1	0.753092	0.000758172
ENSBTAG00000010242	LAMP1	0.75252	0.000769266
ENSBTAG00000036262	GBE1	0.752282	0.000773917
ENSBTAG00000013513	ATP6V1C1	0.751355	0.000792291
ENSBTAG00000002458	NUP155	0.751249	0.000794414
ENSBTAG00000007170	SLC38A7	0.750742	0.000804625
ENSBTAG00000052007	NA	0.749913	0.000821545
ENSBTAG00000050709	DIAPH2	0.749621	0.000827582
ENSBTAG00000013367	PPT1	0.749523	0.000829611
ENSBTAG00000020480	SPTLC2	0.749006	0.000840426
ENSBTAG00000024928	TNFRSF1B	0.748903	0.00084258
ENSBTAG00000003556	ZFYVE21	0.747169	0.000879694
ENSBTAG00000005843	REXO2	0.746935	0.000884821
ENSBTAG00000014880	ICOSLG	0.74651	0.000894165
ENSBTAG00000010649	MEF2A	0.746056	0.000904224
ENSBTAG00000021067	ACTR1A	0.74369	0.000958223
ENSBTAG00000013670	SLC46A2	0.743527	0.000962058
ENSBTAG00000022813	TMEM150B	0.743027	0.000973836
ENSBTAG00000021307	BNIP3L	0.742408	0.000988576
ENSBTAG00000031385	COP1	0.741882	0.00100126
ENSBTAG00000015541	DLC1	0.739415	0.00106251
ENSBTAG00000011245	PLXNC1	0.739254	0.0010666
ENSBTAG00000038375	STOM	0.736718	0.00113294
ENSBTAG00000038430	LOC788801	0.736655	0.00113461
ENSBTAG00000036078	EMP1	0.73646	0.00113986
ENSBTAG00000015604	ZNF385A	0.735564	0.00116421
ENSBTAG00000006240	TLR4	0.734119	0.00120437
ENSBTAG00000013452	AQP9	0.733444	0.0012235
ENSBTAG00000053030	GPR27	0.73343	0.00122389
ENSBTAG00000045880	SIGLEC5	0.733352	0.00122612
ENSBTAG00000006539	SIRPB2	0.733197	0.00123057
ENSBTAG00000012117	ATP6AP1	0.732084	0.00126281
ENSBTAG00000005300	TMEM51	0.731744	0.00127281
ENSBTAG00000002357	TICAM2	0.731669	0.00127501
ENSBTAG00000013343	FTL	0.731598	0.0012771
ENSBTAG00000014432	HNMT	0.73115	0.0012904
ENSBTAG00000012185	CLEC4E	0.730925	0.00129712
ENSBTAG00000005205	DSE	0.730726	0.0013031
ENSBTAG00000039591	TMEM167A	0.730265	0.001317
ENSBTAG00000016021	GAA	0.730254	0.00131735
ENSBTAG00000019822	TPPP3	0.729146	0.00135128
ENSBTAG00000008223	NLRC4	0.729062	0.00135388
ENSBTAG00000003397	CTBP2	0.728522	0.00137071
ENSBTAG00000004392	C29H11orf24	0.728497	0.00137148
ENSBTAG00000022329	SLCO1B3	0.728406	0.00137436
ENSBTAG00000011127	NUP205	0.7281	0.00138398
ENSBTAG00000003396	MAFB	0.727504	0.0014029
ENSBTAG00000019669	CD163	0.727415	0.00140572
ENSBTAG00000004329	RELL1	0.727327	0.00140854
ENSBTAG00000054746	NBDY	0.727252	0.00141095
ENSBTAG00000015912	DMKN	0.727161	0.00141386
ENSBTAG00000013205	IL1RAP	0.726911	0.00142192
ENSBTAG00000007893	SCPEP1	0.725814	0.00145766
ENSBTAG00000009761	ACTR2	0.725307	0.00147445
ENSBTAG00000014228	TFEC	0.724421	0.00150413
ENSBTAG00000002411	CTNND1	0.724241	0.00151021
ENSBTAG00000009064	CSF2RB	0.724155	0.00151312
ENSBTAG00000049165	NA	0.723921	0.00152108
ENSBTAG00000004224	C7H19orf38	0.723853	0.00152339
ENSBTAG00000013586	CCR2	0.723819	0.00152455
ENSBTAG00000026234	STK3	0.723377	0.00153971
ENSBTAG00000005482	TMEM135	0.722702	0.00156309
ENSBTAG00000015032	CD14	0.722091	0.00158451
ENSBTAG00000011957	CREBL2	0.721122	0.00161898
ENSBTAG00000021318	SCAMP5	0.720664	0.00163543
ENSBTAG00000019708	ACSL6	0.718383	0.00171962
ENSBTAG00000018374	WASF2	0.718214	0.00172602
ENSBTAG00000011789	RESTB	0.718073	0.00173134
ENSBTAG00000005025	FAM91A1	0.717543	0.00175151
ENSBTAG00000050839	DISC1	0.717326	0.00175981
ENSBTAG00000046385	RAB5A	0.717134	0.00176719
ENSBTAG00000047362	RCN1	0.716544	0.00179005
ENSBTAG00000047834	EFR3A	0.715957	0.001813
ENSBTAG00000000942	SIPA1L2	0.715679	0.00182394
ENSBTAG00000010722	NA	0.714993	0.00185125
ENSBTAG00000010399	TXNDC16	0.714948	0.00185301
ENSBTAG00000012176	QPCTL	0.714401	0.00187501
ENSBTAG00000021182	DOCK4	0.712769	0.00194194
ENSBTAG00000004227	TBCK	0.712667	0.00194615
ENSBTAG00000019914	BECN1	0.711723	0.00198581
ENSBTAG00000007624	FRMD4B	0.711656	0.00198865
ENSBTAG00000011593	QKI	0.708596	0.00212181
ENSBTAG00000014289	ZFYVE9	0.707512	0.00217069
ENSBTAG00000020749	PRXL2C	0.707248	0.00218275
ENSBTAG00000009506	NAGA	0.707223	0.00218389
ENSBTAG00000014269	SCARB1	0.706576	0.00221366
ENSBTAG00000026585	ELOA	0.706139	0.00223392
ENSBTAG00000018192	ALG8	0.705791	0.00225019
ENSBTAG00000002725	RNGTT	0.705271	0.00227465
ENSBTAG00000017082	POR	0.704686	0.00230244
ENSBTAG00000021829	GM2A	0.704006	0.0023351
ENSBTAG00000013478	MARVELD1	0.702989	0.00238461
ENSBTAG00000049098	ZNF496	0.702271	0.00242006
ENSBTAG00000018474	IL6R	0.702198	0.00242372
ENSBTAG00000054246	C15H11orf65	0.700882	0.00248993

## Sheet: brown
Supplementary Table 13: Complete list of highly connected genes (hub genes) of the non-preserved modules
Gene_id	Symbol	kME_brown	kME_brown_pvalue
ENSBTAG00000007203	STT3A	0.969977	5.44645e-10
ENSBTAG00000046544	SLC7A10	0.969276	6.38957e-10
ENSBTAG00000004937	SEC61A1	0.965601	1.39526e-09
ENSBTAG00000009819	CDC20	0.965445	1.43965e-09
ENSBTAG00000009586	CDC25A	0.964343	1.78817e-09
ENSBTAG00000019264	EDEM3	0.962971	2.32068e-09
ENSBTAG00000006072	LRRC59	0.961893	2.82882e-09
ENSBTAG00000006833	LMAN1	0.957812	5.70409e-09
ENSBTAG00000021193	FBXO5	0.957804	5.71087e-09
ENSBTAG00000023814	ECT2	0.953761	1.07192e-08
ENSBTAG00000031797	MANF	0.953113	1.17965e-08
ENSBTAG00000007237	BUB1B	0.951318	1.52701e-08
ENSBTAG00000007662	HSPA5	0.950601	1.68846e-08
ENSBTAG00000017143	PDIA4	0.950575	1.69443e-08
ENSBTAG00000047801	CRELD2	0.948806	2.15719e-08
ENSBTAG00000002719	ORC1	0.947508	2.56149e-08
ENSBTAG00000046509	TENT5C	0.946435	2.94293e-08
ENSBTAG00000003151	DNAJB11	0.94457	3.72088e-08
ENSBTAG00000014239	CCNB1	0.944464	3.76981e-08
ENSBTAG00000008216	RRM2	0.94432	3.8375e-08
ENSBTAG00000001057	ARFGAP3	0.941342	5.48252e-08
ENSBTAG00000009383	KIF11	0.940636	5.94989e-08
ENSBTAG00000018142	DTL	0.939131	7.06062e-08
ENSBTAG00000051010	LOC112443203	0.938326	7.72432e-08
ENSBTAG00000000067	SDF2L1	0.937308	8.63887e-08
ENSBTAG00000001928	PDIA6	0.936993	8.93959e-08
ENSBTAG00000003362	HSP90B1	0.935609	1.03694e-07
ENSBTAG00000010322	HYOU1	0.935443	1.0553e-07
ENSBTAG00000016746	UBE2C	0.93494	1.11265e-07
ENSBTAG00000004735	CCNE1	0.933604	1.27822e-07
ENSBTAG00000018471	SSR3	0.933281	1.32127e-07
ENSBTAG00000011954	SEC11C	0.932691	1.40298e-07
ENSBTAG00000004943	CCNA2	0.931667	1.55508e-07
ENSBTAG00000014146	SPCS3	0.926751	2.49561e-07
ENSBTAG00000007562	TRAM1	0.923951	3.22055e-07
ENSBTAG00000005110	CADPS2	0.923003	3.5035e-07
ENSBTAG00000011832	ALDH18A1	0.922345	3.71194e-07
ENSBTAG00000015280	KIF2C	0.922271	3.73592e-07
ENSBTAG00000018531	JCHAIN	0.920585	4.32171e-07
ENSBTAG00000019237	TXNDC5	0.920496	4.35443e-07
ENSBTAG00000001717	AURKB	0.918622	5.09996e-07
ENSBTAG00000039630	TMED2	0.917583	5.55773e-07
ENSBTAG00000005293	CDC25C	0.917145	5.76123e-07
ENSBTAG00000022520	BRCA1	0.916437	6.10312e-07
ENSBTAG00000021183	MAP3K21	0.915836	6.40664e-07
ENSBTAG00000006045	P4HB	0.915685	6.48457e-07
ENSBTAG00000003619	SEC24D	0.91493	6.8882e-07
ENSBTAG00000005970	XBP1	0.914406	7.18034e-07
ENSBTAG00000023938	CENPA	0.914318	7.23063e-07
ENSBTAG00000044150	UCK2	0.913698	7.59213e-07
ENSBTAG00000014380	MCM2	0.912861	8.10397e-07
ENSBTAG00000009396	EXO1	0.912718	8.19465e-07
ENSBTAG00000009112	TRAM2	0.911588	8.93922e-07
ENSBTAG00000014521	UGDH	0.910861	9.44746e-07
ENSBTAG00000006972	TRIP13	0.910302	9.85545e-07
ENSBTAG00000046010	BHLHA15	0.906948	1.26273e-06
ENSBTAG00000021678	SLC31A1	0.906851	1.27166e-06
ENSBTAG00000002918	RAD51	0.905258	1.42565e-06
ENSBTAG00000050586	NA	0.90193	1.79894e-06
ENSBTAG00000019852	PDHA1	0.901496	1.85331e-06
ENSBTAG00000018322	SEC24A	0.900834	1.93876e-06
ENSBTAG00000015955	ERGIC1	0.900559	1.97514e-06
ENSBTAG00000001844	MOGS	0.900249	2.01692e-06
ENSBTAG00000008181	CHAF1A	0.900007	2.0501e-06
ENSBTAG00000032026	GMPPB	0.899932	2.06044e-06
ENSBTAG00000014971	SEC61G	0.899718	2.09032e-06
ENSBTAG00000013100	SPAG5	0.898976	2.19652e-06
ENSBTAG00000005865	MAPK6	0.897666	2.39527e-06
ENSBTAG00000046588	DNAJB9	0.897487	2.42361e-06
ENSBTAG00000005191	RPN1	0.897175	2.47354e-06
ENSBTAG00000048268	LOC100300716	0.896524	2.58067e-06
ENSBTAG00000046037	SLC25A5	0.895671	2.72701e-06
ENSBTAG00000000042	PYCR1	0.894082	3.01814e-06
ENSBTAG00000054702	NA	0.893489	3.1333e-06
ENSBTAG00000037832	ASPHD2	0.893321	3.16669e-06
ENSBTAG00000018436	UBE2J1	0.892354	3.36413e-06
ENSBTAG00000007172	GOT2	0.892237	3.38874e-06
ENSBTAG00000012352	PARP16	0.891087	3.63868e-06
ENSBTAG00000019743	CHTF18	0.890991	3.66018e-06
ENSBTAG00000020701	MEF2C	0.890372	3.80164e-06
ENSBTAG00000050496	LOC511353	0.888814	4.17859e-06
ENSBTAG00000005456	TTK	0.888431	4.27569e-06
ENSBTAG00000048107	CANX	0.887558	4.50488e-06
ENSBTAG00000016619	MIS18A	0.887236	4.59186e-06
ENSBTAG00000006743	RBBP8	0.887011	4.6533e-06
ENSBTAG00000026704	CENPW	0.8861	4.91028e-06
ENSBTAG00000013999	FAM20B	0.88599	4.94184e-06
ENSBTAG00000019984	GINS1	0.884437	5.40963e-06
ENSBTAG00000017305	NA	0.884173	5.4929e-06
ENSBTAG00000015595	MCM5	0.883191	5.81141e-06
ENSBTAG00000007976	FAM3C	0.883138	5.82921e-06
ENSBTAG00000007860	ASPM	0.882731	5.96616e-06
ENSBTAG00000031500	SHMT2	0.881952	6.2355e-06
ENSBTAG00000006672	SYNCRIP	0.881032	6.56726e-06
ENSBTAG00000055240	IGHG1	0.880303	6.84031e-06
ENSBTAG00000035030	TMED7	0.88005	6.93753e-06
ENSBTAG00000002929	IRF4	0.878001	7.76664e-06
ENSBTAG00000017605	AK2	0.877524	7.97122e-06
ENSBTAG00000018249	KCNN3	0.876643	8.36087e-06
ENSBTAG00000012908	HSPA13	0.876491	8.42985e-06
ENSBTAG00000050062	NA	0.875145	9.06075e-06
ENSBTAG00000005269	CCNB2	0.874951	9.1546e-06
ENSBTAG00000047330	FABP5	0.874602	9.32589e-06
ENSBTAG00000021633	TDG	0.874335	9.45917e-06
ENSBTAG00000013573	BIRC5	0.874183	9.53508e-06
ENSBTAG00000020050	MLEC	0.873353	9.96157e-06
ENSBTAG00000000064	FEN1	0.872731	1.02916e-05
ENSBTAG00000033441	SHCBP1	0.87212	1.06246e-05
ENSBTAG00000020269	MISP	0.872052	1.06622e-05
ENSBTAG00000033891	MGAT2	0.871661	1.08803e-05
ENSBTAG00000008180	SPDL1	0.871217	1.11331e-05
ENSBTAG00000005304	SRM	0.86949	1.21628e-05
ENSBTAG00000002457	SEC61B	0.869451	1.21869e-05
ENSBTAG00000013960	PSAT1	0.868382	1.28646e-05
ENSBTAG00000012225	KPNA2	0.864234	1.58025e-05
ENSBTAG00000048648	LOC782601	0.863757	1.61737e-05
ENSBTAG00000019095	CCR10	0.863064	1.67264e-05
ENSBTAG00000017824	IRF8	0.862836	1.69121e-05
ENSBTAG00000038337	MZB1	0.862569	1.71306e-05
ENSBTAG00000012065	DNAJC3	0.861743	1.7824e-05
ENSBTAG00000006881	SLC35B1	0.861734	1.78312e-05
ENSBTAG00000050485	NA	0.860841	1.86072e-05
ENSBTAG00000046286	CCNB3	0.860413	1.89889e-05
ENSBTAG00000004463	KDELR1	0.85978	1.95658e-05
ENSBTAG00000021582	NCAPG	0.85922	2.00874e-05
ENSBTAG00000010898	SLC30A6	0.858876	2.04138e-05
ENSBTAG00000011913	CKAP4	0.858721	2.05632e-05
ENSBTAG00000002995	GMPPA	0.857779	2.14855e-05
ENSBTAG00000000640	SELENOS	0.857211	2.20585e-05
ENSBTAG00000019262	TOP2A	0.856972	2.23036e-05
ENSBTAG00000043563	ND5	0.856769	2.25133e-05
ENSBTAG00000003098	MTDH	0.856322	2.29816e-05
ENSBTAG00000012184	PTTG1	0.856317	2.29865e-05
ENSBTAG00000005694	TMED10	0.856268	2.30379e-05
ENSBTAG00000019777	CDCA3	0.855171	2.42238e-05
ENSBTAG00000009886	KDELR3	0.853626	2.59789e-05
ENSBTAG00000000752	SGO1	0.853341	2.63143e-05
ENSBTAG00000039462	PCLAF	0.853238	2.64361e-05
ENSBTAG00000034848	F2RL1	0.852952	2.6778e-05
ENSBTAG00000053635	LOC104968484	0.852939	2.67934e-05
ENSBTAG00000024476	CKS1B	0.852904	2.68359e-05
ENSBTAG00000006085	DDOST	0.852524	2.72949e-05
ENSBTAG00000045931	MAGT1	0.850872	2.9374e-05
ENSBTAG00000010109	CDK1	0.850574	2.97614e-05
ENSBTAG00000012890	SLC25A3	0.84989	3.06704e-05
ENSBTAG00000048048	NA	0.848624	3.24131e-05
ENSBTAG00000008088	KIF18B	0.848031	3.3256e-05
ENSBTAG00000017683	LYSMD2	0.847638	3.38262e-05
ENSBTAG00000010353	ATP7B	0.847091	3.46322e-05
ENSBTAG00000002331	DLGAP5	0.845842	3.65342e-05
ENSBTAG00000000638	CDT1	0.844402	3.88342e-05
ENSBTAG00000009618	NEK2	0.844151	3.9248e-05
ENSBTAG00000015438	RRBP1	0.843979	3.95329e-05
ENSBTAG00000008607	ARID3A	0.843433	4.0449e-05
ENSBTAG00000047986	NA	0.842995	4.11973e-05
ENSBTAG00000046813	NA	0.842789	4.15525e-05
ENSBTAG00000054148	NA	0.840772	4.5175e-05
ENSBTAG00000011635	CENPN	0.840077	4.64837e-05
ENSBTAG00000013204	ATP13A3	0.839241	4.80995e-05
ENSBTAG00000018752	SUZ12	0.839171	4.8237e-05
ENSBTAG00000012861	KIF4A	0.83777	5.1055e-05
ENSBTAG00000049323	NA	0.837735	5.11267e-05
ENSBTAG00000008880	POGLUT2	0.836982	5.26983e-05
ENSBTAG00000014326	CDCA8	0.836384	5.39768e-05
ENSBTAG00000010077	FANCD2	0.835107	5.67915e-05
ENSBTAG00000009035	CENPE	0.834849	5.73737e-05
ENSBTAG00000050373	NA	0.834018	5.92881e-05
ENSBTAG00000007783	MYBL2	0.833868	5.96395e-05
ENSBTAG00000046161	LOC100301305	0.833757	5.98982e-05
ENSBTAG00000019278	KNTC1	0.832483	6.29618e-05
ENSBTAG00000053421	NA	0.831839	6.45574e-05
ENSBTAG00000024726	HJURP	0.831543	6.53048e-05
ENSBTAG00000020227	FAM72A	0.830685	6.7504e-05
ENSBTAG00000002953	TXN	0.830338	6.84126e-05
ENSBTAG00000000629	MMS22L	0.829921	6.95156e-05
ENSBTAG00000021181	BUB1	0.829888	6.9604e-05
ENSBTAG00000015114	CALR	0.829673	7.01803e-05
ENSBTAG00000024381	MAN1A1	0.829512	7.06138e-05
ENSBTAG00000008493	AQP3	0.829418	7.08673e-05
ENSBTAG00000005607	ERCC6L	0.829399	7.09199e-05
ENSBTAG00000002620	DNA2	0.828671	7.29142e-05
ENSBTAG00000021815	STARD13	0.828304	7.3939e-05
ENSBTAG00000016269	ME2	0.826275	7.98189e-05
ENSBTAG00000013111	RRM1	0.825985	8.06898e-05
ENSBTAG00000006551	ESCO2	0.825984	8.06931e-05
ENSBTAG00000050136	NA	0.82572	8.14945e-05
ENSBTAG00000013168	RPA3	0.825463	8.22778e-05
ENSBTAG00000044075	NA	0.825291	8.28065e-05
ENSBTAG00000014093	IDH2	0.824427	8.55075e-05
ENSBTAG00000003408	NA	0.824324	8.58338e-05
ENSBTAG00000004315	HDLBP	0.8235	8.84887e-05
ENSBTAG00000017026	DEPDC1B	0.823375	8.88947e-05
ENSBTAG00000051611	NA	0.822795	9.08119e-05
ENSBTAG00000000851	CYP20A1	0.821368	9.56678e-05
ENSBTAG00000009470	CLIC4	0.820411	9.90458e-05
ENSBTAG00000010774	NUSAP1	0.820378	9.91639e-05
ENSBTAG00000017021	MCM4	0.820293	9.94704e-05
ENSBTAG00000014229	SYT17	0.820171	9.99074e-05
ENSBTAG00000015874	CASP3	0.820017	0.000100464
ENSBTAG00000007960	TOP1	0.819417	0.000102659
ENSBTAG00000008772	SMC2	0.817436	0.000110188
ENSBTAG00000053398	KNL1	0.815941	0.000116165
ENSBTAG00000004243	LYPLA1	0.815721	0.000117071
ENSBTAG00000021069	PBK	0.815012	0.000120017
ENSBTAG00000006065	PCNA	0.814697	0.000121348
ENSBTAG00000015131	SLC29A1	0.814305	0.000123017
ENSBTAG00000012135	LARP1B	0.813705	0.000125614
ENSBTAG00000040432	CLDN3	0.812993	0.000128755
ENSBTAG00000015172	MCM6	0.812303	0.000131856
ENSBTAG00000011611	OSTC	0.811973	0.000133366
ENSBTAG00000000555	ACO1	0.810796	0.000138856
ENSBTAG00000024815	ANKRD28	0.810786	0.000138901
ENSBTAG00000048135	IGCGAMMA	0.810438	0.00014056
ENSBTAG00000017844	STIL	0.809849	0.000143406
ENSBTAG00000050329	NA	0.809148	0.000146856
ENSBTAG00000004310	UBR7	0.808546	0.000149871
ENSBTAG00000050088	NA	0.808014	0.000152583
ENSBTAG00000032719	TFRC	0.807961	0.000152852
ENSBTAG00000020456	AGPAT3	0.807737	0.000154009
ENSBTAG00000007214	ELL2	0.807274	0.000156414
ENSBTAG00000004906	CCNE2	0.807148	0.000157078
ENSBTAG00000013510	TOR2A	0.807125	0.0001572
ENSBTAG00000039237	NA	0.806414	0.000160974
ENSBTAG00000016131	NCAPG2	0.806184	0.00016221
ENSBTAG00000007335	TPD52	0.805778	0.000164417
ENSBTAG00000015802	CREB3L2	0.804659	0.000170619
ENSBTAG00000015637	BPNT2	0.803655	0.00017635
ENSBTAG00000007799	MTFR2	0.803131	0.000179402
ENSBTAG00000050515	NA	0.802448	0.000183445
ENSBTAG00000002747	ABCA5	0.801687	0.000188039
ENSBTAG00000044175	CENPK	0.800737	0.000193913
ENSBTAG00000001920	POLQ	0.798331	0.000209468
ENSBTAG00000005379	SLC41A1	0.798238	0.000210085
ENSBTAG00000031609	THAP12	0.797763	0.000213281
ENSBTAG00000003525	STXBP1	0.794005	0.000240031
ENSBTAG00000006185	SPC24	0.793346	0.000244996
ENSBTAG00000050519	NA	0.790811	0.000264891
ENSBTAG00000013669	KIF22	0.790593	0.000266666
ENSBTAG00000005280	ADA	0.790565	0.000266897
ENSBTAG00000000988	BRCA2	0.790015	0.000271415
ENSBTAG00000031160	NA	0.78999	0.000271619
ENSBTAG00000012058	GMDS	0.789625	0.000274655
ENSBTAG00000005979	HELLS	0.787968	0.000288784
ENSBTAG00000005957	CSE1L	0.78776	0.000290603
ENSBTAG00000014784	NT5DC2	0.786863	0.000298537
ENSBTAG00000016799	ERN1	0.786787	0.000299222
ENSBTAG00000019376	FNDC3B	0.786571	0.000301163
ENSBTAG00000002756	CDCA2	0.786459	0.00030217
ENSBTAG00000015780	RCN2	0.786393	0.000302768
ENSBTAG00000015875	FOXM1	0.786309	0.000303527
ENSBTAG00000001471	POC1A	0.784792	0.000317552
ENSBTAG00000011324	EMILIN1	0.78421	0.000323072
ENSBTAG00000016406	MCM10	0.784026	0.000324838
ENSBTAG00000009615	ANXA2	0.78359	0.000329044
ENSBTAG00000009104	SERP1	0.782943	0.000335365
ENSBTAG00000039090	MAGEH1	0.78203	0.00034446
ENSBTAG00000006165	PRDX4	0.7814	0.000350852
ENSBTAG00000014727	RFC4	0.781147	0.000353448
ENSBTAG00000038306	CBX2	0.780216	0.000363134
ENSBTAG00000026962	XPOT	0.779662	0.000369
ENSBTAG00000008840	HM13	0.779351	0.000372337
ENSBTAG00000003330	ATL3	0.777998	0.000387096
ENSBTAG00000001938	CKS2	0.775908	0.00041086
ENSBTAG00000015200	L2HGDH	0.775181	0.000419402
ENSBTAG00000005165	CSGALNACT2	0.77508	0.000420605
ENSBTAG00000012582	IARS2	0.775038	0.000421101
ENSBTAG00000017446	E2F8	0.774833	0.000423549
ENSBTAG00000016896	HERPUD1	0.773929	0.000434457
ENSBTAG00000046548	ST6GALNAC4	0.772341	0.000454186
ENSBTAG00000021686	MELK	0.770622	0.000476374
ENSBTAG00000005344	GNPNAT1	0.77048	0.000478256
ENSBTAG00000001660	SPTY2D1	0.770282	0.000480876
ENSBTAG00000034442	LNP1	0.769865	0.000486421
ENSBTAG00000014105	SRPRA	0.769637	0.000489491
ENSBTAG00000055062	SMAD5	0.769366	0.000493153
ENSBTAG00000018643	PRC1	0.768981	0.00049838
ENSBTAG00000013531	CENPS	0.768203	0.000509109
ENSBTAG00000015716	ERO1A	0.767455	0.000519598
ENSBTAG00000011455	POLA2	0.766944	0.000526861
ENSBTAG00000021338	OAF	0.765153	0.000552989
ENSBTAG00000017271	MASTL	0.764154	0.000568026
ENSBTAG00000001903	C11H2orf50	0.763996	0.000570432
ENSBTAG00000006160	SUOX	0.763847	0.000572711
ENSBTAG00000011363	EVI5	0.763644	0.000575827
ENSBTAG00000018775	TPX2	0.763151	0.000583445
ENSBTAG00000013606	FKBP2	0.762534	0.000593117
ENSBTAG00000013009	AURKA	0.761845	0.000604055
ENSBTAG00000048030	NA	0.761579	0.00060833
ENSBTAG00000032557	TMEM258	0.761079	0.000616423
ENSBTAG00000005278	WEE1	0.760156	0.000631596
ENSBTAG00000020100	ARHGAP11A	0.759185	0.000647885
ENSBTAG00000001269	TMEM165	0.759081	0.000649646
ENSBTAG00000024449	CENPF	0.757941	0.000669254
ENSBTAG00000011540	SPG21	0.757619	0.000674882
ENSBTAG00000007534	GGH	0.756018	0.000703423
ENSBTAG00000039552	PLK4	0.755571	0.000711578
ENSBTAG00000019907	WNK4	0.755138	0.000719533
ENSBTAG00000022613	CYCS	0.754816	0.000725512
ENSBTAG00000011771	FICD	0.754279	0.00073556
ENSBTAG00000017133	GINS4	0.753843	0.00074379
ENSBTAG00000015534	LYPLAL1	0.753214	0.000755817
ENSBTAG00000034522	SLC10A7	0.751029	0.00079882
ENSBTAG00000054947	NA	0.750199	0.000815686
ENSBTAG00000047700	NA	0.746051	0.000904345
ENSBTAG00000050871	LOC100139881	0.745432	0.000918231
ENSBTAG00000001460	LIN7C	0.744775	0.000933148
ENSBTAG00000010843	PGRMC2	0.744527	0.000938842
ENSBTAG00000020589	ENTPD1	0.743849	0.000954515
ENSBTAG00000001500	FIGNL1	0.743258	0.000968365
ENSBTAG00000031725	TNFSF12	0.741557	0.00100917
ENSBTAG00000019043	GABPA	0.741002	0.00102277
ENSBTAG00000009374	PARP2	0.740655	0.00103133
ENSBTAG00000004979	MRS2	0.7379	0.0011016
ENSBTAG00000052233	NA	0.737898	0.00110167
ENSBTAG00000013127	LPCAT3	0.737524	0.0011115
ENSBTAG00000019989	PXK	0.734506	0.0011935
ENSBTAG00000054086	NA	0.734268	0.00120015
ENSBTAG00000003794	GNAO1	0.734095	0.00120502
ENSBTAG00000019027	SLC30A7	0.733657	0.00121744
ENSBTAG00000017664	HGF	0.733356	0.00122601
ENSBTAG00000013577	SLC1A5	0.73258	0.00124835
ENSBTAG00000002613	MIS18BP1	0.732218	0.0012589
ENSBTAG00000011640	PLPP3	0.731611	0.00127673
ENSBTAG00000024269	TGFBR3	0.731522	0.00127936
ENSBTAG00000005960	EPB41L2	0.73152	0.00127941
ENSBTAG00000009237	KDELR2	0.730757	0.00130215
ENSBTAG00000019225	SLC39A14	0.729419	0.00134285
ENSBTAG00000016093	PLP2	0.72755	0.00140141
ENSBTAG00000019854	ABCE1	0.727346	0.00140794
ENSBTAG00000031014	LDAH	0.727245	0.00141118
ENSBTAG00000017662	EEF2K	0.726233	0.00144393
ENSBTAG00000021673	NDC80	0.724615	0.00149757
ENSBTAG00000000448	BDH1	0.723581	0.00153271
ENSBTAG00000013927	GSTCD	0.723566	0.00153321
ENSBTAG00000030960	DNAJC25	0.722928	0.00155524
ENSBTAG00000010721	MCM3	0.722092	0.00158449
ENSBTAG00000008109	TMEM97	0.721707	0.00159811
ENSBTAG00000008934	ESPL1	0.720869	0.00162805
ENSBTAG00000000184	EIF2AK3	0.720536	0.00164007
ENSBTAG00000014246	CENPH	0.719657	0.00167218
ENSBTAG00000016206	MAOA	0.719111	0.00169239
ENSBTAG00000021874	KIF14	0.718154	0.00172828
ENSBTAG00000049878	NA	0.717909	0.00173757
ENSBTAG00000004240	TMPO	0.716287	0.00180008
ENSBTAG00000021346	CCDC34	0.716281	0.00180029
ENSBTAG00000018655	MYDGF	0.714215	0.00188255
ENSBTAG00000007247	NUF2	0.712704	0.00194462
ENSBTAG00000044017	MSRB3	0.712046	0.00197217
ENSBTAG00000018061	LNPK	0.710915	0.00202024
ENSBTAG00000003162	CRYZ	0.710459	0.00203991
ENSBTAG00000021681	PRR11	0.709808	0.00206823
ENSBTAG00000007003	TYMS	0.709401	0.00208612
ENSBTAG00000019107	GAS7	0.709297	0.00209071
ENSBTAG00000026080	LAIR1	0.708946	0.00210623
ENSBTAG00000001631	KIFC1	0.707511	0.00217075
ENSBTAG00000051734	NA	0.706445	0.00221969
ENSBTAG00000005678	AACS	0.705279	0.00227427
ENSBTAG00000033186	OXCT1	0.704951	0.00228979
ENSBTAG00000014453	PLK1	0.704636	0.0023048
ENSBTAG00000000088	ALCAM	0.70431	0.00232046
ENSBTAG00000001829	SLC17A9	0.704035	0.00233369
ENSBTAG00000010276	RECQL4	0.703682	0.00235076
ENSBTAG00000048423	LOC101905477	0.702949	0.00238658
ENSBTAG00000012545	GOLM2	0.701614	0.00245293
ENSBTAG00000003793	NGLY1	0.70022	0.00252378

## Sheet: cyan
Supplementary Table 13: Complete list of highly connected genes (hub genes) of the non-preserved modules
Gene_id	Symbol	kME_cyan	kME_cyan_pvalue
ENSBTAG00000012384	TFEB	0.911445	9.03704e-07
ENSBTAG00000000212	NADK	0.901242	1.88568e-06
ENSBTAG00000006360	CD180	0.862509	1.71805e-05
ENSBTAG00000004872	MRPL20	0.860151	1.92253e-05
ENSBTAG00000000484	HYAL2	0.857638	2.16262e-05
ENSBTAG00000013363	CAP1	0.853532	2.60887e-05
ENSBTAG00000032705	CALM	0.848949	3.19573e-05
ENSBTAG00000013387	CHMP4B	0.847599	3.38825e-05
ENSBTAG00000027390	RTF2	0.842966	4.1248e-05
ENSBTAG00000002708	MRPL42	0.841144	4.44891e-05
ENSBTAG00000001663	PDF	0.840675	4.53569e-05
ENSBTAG00000011239	SEC11A	0.84002	4.65922e-05
ENSBTAG00000003990	ITPRIP	0.839883	4.68538e-05
ENSBTAG00000026111	LBH	0.828874	7.23551e-05
ENSBTAG00000005832	GRK2	0.825993	8.06664e-05
ENSBTAG00000008631	CORO1A	0.821291	9.5937e-05
ENSBTAG00000002628	SLC44A2	0.819748	0.000101442
ENSBTAG00000021170	OSBPL9	0.819689	0.000101658
ENSBTAG00000012484	ENDOG	0.81912	0.00010376
ENSBTAG00000017631	GFER	0.811297	0.000136496
ENSBTAG00000023377	SH3BP5	0.810602	0.000139775
ENSBTAG00000001773	NA	0.80883	0.000148442
ENSBTAG00000019069	SYNGR2	0.806184	0.000162212
ENSBTAG00000008143	STK17A	0.799142	0.000204112
ENSBTAG00000020321	SNX11	0.79154	0.000259041
ENSBTAG00000002004	LLPH	0.78837	0.000285305
ENSBTAG00000039738	ADORA3	0.788154	0.000287174
ENSBTAG00000054774	LOC511937	0.787879	0.000289556
ENSBTAG00000014579	MRPL34	0.786302	0.000303596
ENSBTAG00000012900	TMEM229B	0.785174	0.000313975
ENSBTAG00000049452	UBL5	0.784354	0.000321698
ENSBTAG00000012649	LSM8	0.783395	0.000330936
ENSBTAG00000014883	GABARAP	0.782885	0.000335938
ENSBTAG00000015297	BANK1	0.780378	0.000361431
ENSBTAG00000001983	SMAGP	0.780164	0.000363686
ENSBTAG00000018889	ATP6V0B	0.777713	0.000390275
ENSBTAG00000019347	PLXDC1	0.771396	0.00046628
ENSBTAG00000007785	PKD2L2	0.765547	0.000547156
ENSBTAG00000017890	ZMAT5	0.765105	0.000553704
ENSBTAG00000011238	CD48	0.76455	0.000562022
ENSBTAG00000000694	TAF10	0.764147	0.000568128
ENSBTAG00000000405	VKORC1	0.76402	0.000570066
ENSBTAG00000000417	MRPL12	0.761951	0.000602364
ENSBTAG00000039292	ADRA2A	0.75934	0.000645249
ENSBTAG00000006495	GNB2	0.759295	0.000646016
ENSBTAG00000012343	TSPAN5	0.758157	0.000665492
ENSBTAG00000002177	PIKFYVE	0.754258	0.00073595
ENSBTAG00000008173	TRIM13	0.754162	0.000737752
ENSBTAG00000019134	NEK5	0.753921	0.000742312
ENSBTAG00000003039	PSMB8	0.751178	0.00079583
ENSBTAG00000005661	SNAP23	0.748903	0.000842576
ENSBTAG00000046415	SSNA1	0.744709	0.000934665
ENSBTAG00000049011	LOC112442392	0.744668	0.000935602
ENSBTAG00000017855	ITM2C	0.743709	0.000957798
ENSBTAG00000052677	LOC104976009	0.743324	0.000966819
ENSBTAG00000020756	GSK3A	0.741493	0.00101073
ENSBTAG00000040602	LOC515042	0.739778	0.00105331
ENSBTAG00000054470	NA	0.739063	0.0010715
ENSBTAG00000018588	TMBIM6	0.737953	0.00110021
ENSBTAG00000025401	DOK3	0.733102	0.00123328
ENSBTAG00000009683	PSMA6	0.732248	0.00125801
ENSBTAG00000047495	CD81	0.729038	0.00135462
ENSBTAG00000014872	CAPNS1	0.728794	0.00136221
ENSBTAG00000014486	ATP12A	0.727615	0.00139934
ENSBTAG00000014101	TSR3	0.727362	0.00140743
ENSBTAG00000020034	LYN	0.726731	0.00142773
ENSBTAG00000022360	SOX5	0.726299	0.00144177
ENSBTAG00000050722	PHPT1	0.725442	0.00146994
ENSBTAG00000047707	BOLA-DOB	0.724608	0.0014978
ENSBTAG00000051151	NA	0.724419	0.00150418
ENSBTAG00000016818	ZCCHC17	0.721523	0.00160465
ENSBTAG00000009163	TMEM234	0.720831	0.00162944
ENSBTAG00000013882	CHMP2A	0.719656	0.00167224
ENSBTAG00000012927	ALDOA	0.718618	0.00171079
ENSBTAG00000006411	NA	0.717759	0.00174326
ENSBTAG00000010481	UBXN1	0.717218	0.00176397
ENSBTAG00000034159	FCRLA	0.716615	0.00178727
ENSBTAG00000008555	P2RY10	0.715716	0.00182251
ENSBTAG00000015591	SQSTM1	0.715679	0.00182395
ENSBTAG00000032003	ZCCHC13	0.714631	0.00186574
ENSBTAG00000016057	CSRP1	0.711277	0.00200475
ENSBTAG00000020173	INPP5D	0.710405	0.00204223
ENSBTAG00000006396	GPI	0.710244	0.00204923
ENSBTAG00000011658	PTPN18	0.708822	0.00211174
ENSBTAG00000053922	NA	0.70826	0.0021369
ENSBTAG00000021943	NFYC	0.707471	0.00217255
ENSBTAG00000047107	TNIP3	0.707451	0.00217349
ENSBTAG00000018108	PXN	0.706844	0.00220129
ENSBTAG00000011586	HABP4	0.704964	0.00228917
ENSBTAG00000008154	LIMD2	0.702524	0.00240753

## Sheet: darkgreen
Supplementary Table 13: Complete list of highly connected genes (hub genes) of the non-preserved modules
Gene_id	Symbol	kME_darkgreen	kME_darkgreen_pvalue
ENSBTAG00000008382	METTL25	0.923204	3.44184e-07
ENSBTAG00000012451	BOLA-DMB	0.913834	7.51158e-07
ENSBTAG00000005116	FKBP15	0.906079	1.34441e-06
ENSBTAG00000001578	ADPGK	0.896716	2.54866e-06
ENSBTAG00000004664	COQ4	0.885079	5.21194e-06
ENSBTAG00000007455	DNASE1L1	0.882568	6.02166e-06
ENSBTAG00000030845	MPEG1	0.877493	7.9845e-06
ENSBTAG00000002154	GPR141	0.876016	8.64795e-06
ENSBTAG00000015898	RABL3	0.874925	9.16711e-06
ENSBTAG00000016161	FLII	0.863068	1.67233e-05
ENSBTAG00000002069	BOLA	0.862864	1.68892e-05
ENSBTAG00000002382	DDX10	0.858981	2.03139e-05
ENSBTAG00000009846	MTHFD1L	0.858863	2.04267e-05
ENSBTAG00000053766	LOC107132327	0.85366	2.59388e-05
ENSBTAG00000004171	GPHN	0.852879	2.6866e-05
ENSBTAG00000020535	PYCARD	0.851865	2.8109e-05
ENSBTAG00000009021	FEZ2	0.850933	2.92946e-05
ENSBTAG00000003332	RPP40	0.849226	3.15746e-05
ENSBTAG00000006410	DCTN5	0.847028	3.47266e-05
ENSBTAG00000018366	SLC15A3	0.8455	3.70694e-05
ENSBTAG00000004072	CAPZA2	0.841177	4.44287e-05
ENSBTAG00000021695	GLYCTK	0.84015	4.6344e-05
ENSBTAG00000013589	CHMP3	0.838117	5.03441e-05
ENSBTAG00000008008	TLR2	0.835582	5.57311e-05
ENSBTAG00000018065	YARS1	0.83552	5.5867e-05
ENSBTAG00000015101	HMGB2	0.834217	5.88248e-05
ENSBTAG00000020685	NA	0.830559	6.78327e-05
ENSBTAG00000002882	LMNB1	0.828698	7.28405e-05
ENSBTAG00000003239	UTP20	0.820128	0.000100063
ENSBTAG00000011893	HDHD2	0.81981	0.000101216
ENSBTAG00000009841	CNDP2	0.818881	0.000104652
ENSBTAG00000016894	CYFIP1	0.818762	0.000105098
ENSBTAG00000016309	ATP6V1D	0.818606	0.000105688
ENSBTAG00000018823	GRN	0.814873	0.000120602
ENSBTAG00000001889	C22H3orf14	0.810869	0.000138509
ENSBTAG00000009924	MR1	0.809583	0.000144709
ENSBTAG00000001009	HCLS1	0.794408	0.000237035
ENSBTAG00000021870	FAM98B	0.790776	0.000265181
ENSBTAG00000015037	GAREM2	0.776123	0.000408369
ENSBTAG00000012638	S100A12	0.775997	0.000409822
ENSBTAG00000054814	NA	0.774758	0.000424445
ENSBTAG00000038062	FUT4	0.773439	0.000440465
ENSBTAG00000051486	UFM1	0.772601	0.000450905
ENSBTAG00000007531	NCF4	0.769445	0.000492082
ENSBTAG00000008603	TASL	0.769146	0.000496131
ENSBTAG00000046671	WFS1	0.768856	0.000500099
ENSBTAG00000025496	SORD	0.764983	0.000555525
ENSBTAG00000017593	TREM1	0.763918	0.00057162
ENSBTAG00000000500	PINX1	0.763889	0.000572061
ENSBTAG00000000111	UGP2	0.762827	0.000588512
ENSBTAG00000003001	LAMTOR1	0.759322	0.000645567
ENSBTAG00000016532	MAPKAPK3	0.756451	0.000695613
ENSBTAG00000006353	TXNL4B	0.753171	0.000756654
ENSBTAG00000047520	MPV17L	0.749012	0.000840298
ENSBTAG00000013477	GCHFR	0.748322	0.000854862
ENSBTAG00000014479	TUBGCP4	0.748139	0.000858766
ENSBTAG00000009334	NDUFA5	0.742479	0.000986882
ENSBTAG00000020453	CLEC5A	0.741789	0.00100351
ENSBTAG00000010185	TADA2B	0.736512	0.00113846
ENSBTAG00000021471	GIN1	0.735793	0.00115793
ENSBTAG00000000242	NA	0.732404	0.00125348
ENSBTAG00000002319	HMCN2	0.731583	0.00127754
ENSBTAG00000009048	EFHD2	0.730472	0.00131075
ENSBTAG00000008765	PRADC1	0.730341	0.00131472
ENSBTAG00000002052	PLOD1	0.72944	0.0013422
ENSBTAG00000045703	COX15	0.728499	0.00137144
ENSBTAG00000001022	AMDHD2	0.728184	0.00138132
ENSBTAG00000006441	ATP5PB	0.726791	0.0014258
ENSBTAG00000025485	LOC100138641	0.723077	0.00155008
ENSBTAG00000004364	THNSL2	0.722571	0.00156768
ENSBTAG00000013641	BAG3	0.721414	0.0016085
ENSBTAG00000003815	EDEM2	0.716318	0.00179886
ENSBTAG00000031824	RBM19	0.715534	0.00182968
ENSBTAG00000004038	ABAT	0.713976	0.00189227
ENSBTAG00000027962	NA	0.708898	0.00210835
ENSBTAG00000007743	PUS7	0.708551	0.00212383
ENSBTAG00000009058	TMEM177	0.702717	0.00239798
ENSBTAG00000007702	RPP38	0.701605	0.00245338

## Sheet: darkgrey
Supplementary Table 13: Complete list of highly connected genes (hub genes) of the non-preserved modules
Gene_id	Symbol	kME_darkgrey	kME_darkgrey_pvalue
ENSBTAG00000044204	CD79B	0.936833	9.09519e-08
ENSBTAG00000000602	RXRB	0.928413	2.1349e-07
ENSBTAG00000006646	PRMT1	0.904163	1.54045e-06
ENSBTAG00000014217	HHEX	0.900396	1.99707e-06
ENSBTAG00000017375	FAM241A	0.883034	5.86394e-06
ENSBTAG00000026489	TNFRSF13C	0.878651	7.49486e-06
ENSBTAG00000024675	CYSLTR1	0.872841	1.02322e-05
ENSBTAG00000005170	ADGRG5	0.865502	1.48501e-05
ENSBTAG00000009047	YPEL3	0.855274	2.41104e-05
ENSBTAG00000011865	MTA2	0.85461	2.48489e-05
ENSBTAG00000019355	KCNK10	0.850836	2.94196e-05
ENSBTAG00000052744	C18H16orf74	0.843165	4.09051e-05
ENSBTAG00000000161	TMEM40	0.834911	5.72345e-05
ENSBTAG00000015579	TMEM160	0.826896	7.79778e-05
ENSBTAG00000047567	VEGFB	0.820382	9.91507e-05
ENSBTAG00000016411	RNF122	0.81799	0.000108034
ENSBTAG00000020294	PTPN6	0.815017	0.000119997
ENSBTAG00000050947	LOC785896	0.809548	0.000144877
ENSBTAG00000021921	STRBP	0.807883	0.000153253
ENSBTAG00000003237	IQSEC1	0.805327	0.000166891
ENSBTAG00000017951	POLD4	0.804374	0.000172229
ENSBTAG00000013096	UNC119	0.79762	0.000214253
ENSBTAG00000010465	C29H11orf98	0.789511	0.00027561
ENSBTAG00000014042	TLR10	0.789357	0.000276902
ENSBTAG00000009172	BCAT2	0.786981	0.000297483
ENSBTAG00000026243	PPP1R35	0.780283	0.000362435
ENSBTAG00000007449	HS3ST1	0.779151	0.000374487
ENSBTAG00000003707	GRAP	0.773665	0.000437695
ENSBTAG00000006835	MCAM	0.768989	0.000498277
ENSBTAG00000052504	KLF2	0.76537	0.00054977
ENSBTAG00000051751	NA	0.756558	0.000693691
ENSBTAG00000001298	STAMBPL1	0.755523	0.000712445
ENSBTAG00000054236	NA	0.751606	0.000787278
ENSBTAG00000012928	PPP4C	0.75159	0.0007876
ENSBTAG00000006951	LMO2	0.751305	0.000793282
ENSBTAG00000011229	TMUB1	0.743031	0.000973739
ENSBTAG00000008462	FAM43A	0.729175	0.0013504
ENSBTAG00000018403	ARHGAP9	0.718686	0.00170824
ENSBTAG00000033395	C25H16orf91	0.702909	0.00238855
ENSBTAG00000016506	ST3GAL4	0.702204	0.00242339

## Sheet: darkmagenta
Supplementary Table 13: Complete list of highly connected genes (hub genes) of the non-preserved modules
Gene_id	Symbol	kME_darkmagenta	kME_darkmagenta_pvalue
ENSBTAG00000038757	HBM	0.965254	1.49533e-09
ENSBTAG00000012403	ARG1	0.957546	5.95626e-09
ENSBTAG00000004824	REEP1	0.956849	6.66319e-09
ENSBTAG00000006342	ATP5IF1	0.947077	2.70945e-08
ENSBTAG00000037644	HBB	0.94537	3.36804e-08
ENSBTAG00000051412	HBA	0.944415	3.79285e-08
ENSBTAG00000054844	HBA1	0.944143	3.92192e-08
ENSBTAG00000011439	EPB42	0.917948	5.39318e-07
ENSBTAG00000017733	CA2	0.912217	8.51783e-07
ENSBTAG00000013178	ALAS2	0.902535	1.72559e-06
ENSBTAG00000054604	LOC100847469	0.89325	3.18074e-06
ENSBTAG00000047331	GYPB	0.885265	5.15601e-06
ENSBTAG00000006083	KLF1	0.858865	2.04251e-05
ENSBTAG00000023666	NA	0.854187	2.53298e-05
ENSBTAG00000048817	SSX5	0.813996	0.000124351
ENSBTAG00000054117	NA	0.790245	0.00026952
ENSBTAG00000001179	TEP1	0.788882	0.000280918
ENSBTAG00000011442	SPAG8	0.74151	0.00101031
ENSBTAG00000018706	PCTP	0.738609	0.00108315
ENSBTAG00000008542	SSPO	0.733664	0.00121722
ENSBTAG00000039208	ATP5F1E	0.731173	0.00128974
ENSBTAG00000015745	RAB3IL1	0.727749	0.0013951
ENSBTAG00000019298	STRADB	0.719718	0.00166994
ENSBTAG00000003566	ARFIP2	0.717755	0.00174343
ENSBTAG00000015467	FAM184A	0.715942	0.0018136
ENSBTAG00000000480	IFRD2	0.702788	0.00239449

## Sheet: darkolivegreen
Supplementary Table 13: Complete list of highly connected genes (hub genes) of the non-preserved modules
Gene_id	Symbol	kME_darkolivegreen	kME_darkolivegreen_pvalue
ENSBTAG00000003334	ADAP2	0.922036	3.81326e-07
ENSBTAG00000006679	MITF	0.920953	4.18762e-07
ENSBTAG00000010681	NR1H3	0.906827	1.27384e-06
ENSBTAG00000018334	PLAGL2	0.902963	1.6752e-06
ENSBTAG00000043981	SBF2	0.886443	4.81216e-06
ENSBTAG00000017469	CCDC88A	0.88517	5.18435e-06
ENSBTAG00000040356	SPIRE2	0.883465	5.72107e-06
ENSBTAG00000031069	SNX24	0.883312	5.77143e-06
ENSBTAG00000015910	ITGB1	0.854849	2.4581e-05
ENSBTAG00000035998	CKB	0.845113	3.76834e-05
ENSBTAG00000001824	SLC2A6	0.837521	5.1569e-05
ENSBTAG00000000507	NR4A1	0.828237	7.41284e-05
ENSBTAG00000005773	PGM2	0.825158	8.32172e-05
ENSBTAG00000001894	NEDD1	0.823545	8.83416e-05
ENSBTAG00000006592	SGSM1	0.82227	9.25719e-05
ENSBTAG00000048856	C16H1orf115	0.819464	0.000102486
ENSBTAG00000000473	ATP10D	0.819292	0.000103119
ENSBTAG00000009019	SH3PXD2B	0.816983	0.000111972
ENSBTAG00000016918	MYOF	0.799966	0.000198788
ENSBTAG00000026657	IFT27	0.796696	0.000220616
ENSBTAG00000005471	RHCG	0.792618	0.000250583
ENSBTAG00000018920	TRIM47	0.790822	0.000264805
ENSBTAG00000012829	EBI3	0.788415	0.000284912
ENSBTAG00000008313	KLF15	0.781811	0.000346668
ENSBTAG00000054194	SH2D1B	0.763732	0.000574466
ENSBTAG00000046750	B3GNT3	0.762657	0.000591181
ENSBTAG00000004842	RSPRY1	0.753324	0.00075371
ENSBTAG00000005534	ENO3	0.751973	0.000780003
ENSBTAG00000024950	ACE	0.742839	0.000978295
ENSBTAG00000048591	NA	0.735326	0.00117073
ENSBTAG00000002980	GPT2	0.729307	0.0013463
ENSBTAG00000013401	ARHGEF40	0.726616	0.00143147
ENSBTAG00000004322	FOS	0.725016	0.00148413
ENSBTAG00000007952	MVP	0.724328	0.00150727
ENSBTAG00000018430	GSAP	0.720089	0.00165636
ENSBTAG00000015829	ENPP5	0.716856	0.00177794
ENSBTAG00000008483	CALCRL	0.711146	0.00201035
ENSBTAG00000049393	NA	0.705673	0.0022557
ENSBTAG00000012615	NA	0.704084	0.00233132
ENSBTAG00000021919	NAV1	0.701967	0.00243522
ENSBTAG00000032396	KCTD19	0.700488	0.00250999

## Sheet: darkorange
Supplementary Table 13: Complete list of highly connected genes (hub genes) of the non-preserved modules
Gene_id	Symbol	kME_darkorange	kME_darkorange_pvalue
ENSBTAG00000016821	SNX22	0.93439	1.17853e-07
ENSBTAG00000016937	C7H19orf67	0.932415	1.44263e-07
ENSBTAG00000002036	CACNB1	0.927912	2.23857e-07
ENSBTAG00000016352	STX10	0.891293	3.59271e-06
ENSBTAG00000017228	TP53I11	0.8899	3.91266e-06
ENSBTAG00000013281	SPATA21	0.868941	1.25065e-05
ENSBTAG00000008076	SLC35B2	0.858574	2.07044e-05
ENSBTAG00000012024	SLC29A2	0.853055	2.66539e-05
ENSBTAG00000011136	NR2F6	0.848446	3.26637e-05
ENSBTAG00000049482	ANTKMT	0.845764	3.66555e-05
ENSBTAG00000005144	PNPLA2	0.843369	4.05576e-05
ENSBTAG00000021273	SEMA4B	0.841087	4.4593e-05
ENSBTAG00000052323	MAZ	0.832776	6.22465e-05
ENSBTAG00000018342	TJP3	0.826225	7.9969e-05
ENSBTAG00000011398	PRR7	0.823975	8.69504e-05
ENSBTAG00000054579	NA	0.823474	8.85736e-05
ENSBTAG00000020852	SLC16A11	0.822368	9.22433e-05
ENSBTAG00000051269	NA	0.820858	9.74542e-05
ENSBTAG00000016137	ZNF608	0.819827	0.000101155
ENSBTAG00000014540	PERM1	0.816816	0.000112634
ENSBTAG00000030563	PRRG2	0.815164	0.000119381
ENSBTAG00000009661	RNASEH2A	0.813153	0.000128044
ENSBTAG00000017805	CRACR2B	0.80556	0.000165609
ENSBTAG00000034529	HMGA1	0.795583	0.000228481
ENSBTAG00000032304	ACY1	0.79404	0.000239773
ENSBTAG00000018808	SLC25A35	0.793885	0.000240932
ENSBTAG00000023632	FBXL8	0.793077	0.000247048
ENSBTAG00000054018	NA	0.79201	0.000255324
ENSBTAG00000011959	GPR19	0.788752	0.000282022
ENSBTAG00000052352	NA	0.780988	0.000355093
ENSBTAG00000000764	GIPC1	0.760533	0.000625361
ENSBTAG00000010253	SYTL1	0.759184	0.000647892
ENSBTAG00000021358	BLNK	0.755682	0.000709539
ENSBTAG00000009903	PTCH1	0.754049	0.000739898
ENSBTAG00000047508	NA	0.753661	0.000747254
ENSBTAG00000019495	TEAD3	0.751701	0.000785398
ENSBTAG00000003580	PSD	0.7401	0.00104521
ENSBTAG00000016762	SLC25A12	0.739255	0.00106657
ENSBTAG00000010745	THRA	0.734577	0.00119151
ENSBTAG00000011083	POLD1	0.729702	0.00133417
ENSBTAG00000009216	HVCN1	0.726798	0.00142558
ENSBTAG00000015807	GALT	0.721431	0.0016079
ENSBTAG00000050733	ATP6AP1L	0.718927	0.00169924
ENSBTAG00000032331	SLC48A1	0.711814	0.00198197
ENSBTAG00000053132	INAFM1	0.707518	0.00217045

## Sheet: darkturquoise
Supplementary Table 13: Complete list of highly connected genes (hub genes) of the non-preserved modules
Gene_id	Symbol	kME_darkturquoise	kME_darkturquoise_pvalue
ENSBTAG00000006843	UTP15	0.959046	4.64866e-09
ENSBTAG00000004225	TSR1	0.945491	3.31731e-08
ENSBTAG00000014558	DDX21	0.92434	3.11028e-07
ENSBTAG00000050348	NA	0.907274	1.23317e-06
ENSBTAG00000026716	IBTK	0.887868	4.42234e-06
ENSBTAG00000019214	USP14	0.886028	4.93094e-06
ENSBTAG00000015077	DDX18	0.881725	6.3162e-06
ENSBTAG00000002298	CKAP2L	0.872837	1.02344e-05
ENSBTAG00000027319	NA	0.872653	1.03331e-05
ENSBTAG00000032166	GTPBP10	0.865753	1.46678e-05
ENSBTAG00000006364	GLMP	0.861842	1.77397e-05
ENSBTAG00000010884	NKAP	0.861275	1.8227e-05
ENSBTAG00000012266	NA	0.859738	1.96043e-05
ENSBTAG00000019454	ANGEL1	0.858486	2.07899e-05
ENSBTAG00000013180	POT1	0.85702	2.22542e-05
ENSBTAG00000004965	NUP133	0.848282	3.28977e-05
ENSBTAG00000012562	RNF26	0.844825	3.81469e-05
ENSBTAG00000007779	GTF3C3	0.844006	3.9488e-05
ENSBTAG00000004977	QTRT2	0.841957	4.30167e-05
ENSBTAG00000049623	NA	0.841562	4.37263e-05
ENSBTAG00000014080	METTL14	0.841419	4.39865e-05
ENSBTAG00000019501	NUDT15	0.830788	6.72366e-05
ENSBTAG00000016998	ARL11	0.826074	8.04214e-05
ENSBTAG00000031778	H2BC5	0.825428	8.23857e-05
ENSBTAG00000003884	FAM120B	0.823085	8.98473e-05
ENSBTAG00000002956	ZNF674	0.820766	9.77808e-05
ENSBTAG00000008446	TYW1	0.811921	0.000133601
ENSBTAG00000012454	SLC35A3	0.81064	0.000139594
ENSBTAG00000054476	NA	0.807396	0.000155778
ENSBTAG00000017061	SMARCAD1	0.80572	0.000164732
ENSBTAG00000020407	MTSS1	0.799796	0.000199876
ENSBTAG00000005394	NA	0.785571	0.000310285
ENSBTAG00000050467	BBS10	0.783461	0.000330297
ENSBTAG00000023978	LOC617475	0.7824	0.000340749
ENSBTAG00000007116	ARRDC3	0.781343	0.000351436
ENSBTAG00000010006	EMC2	0.780342	0.000361809
ENSBTAG00000024909	H3-3B	0.77537	0.000417168
ENSBTAG00000010601	DOLK	0.773665	0.000437685
ENSBTAG00000000974	IARS1	0.768998	0.000498146
ENSBTAG00000014564	XXYLT1	0.767722	0.000515836
ENSBTAG00000019663	DECR1	0.765632	0.000545896
ENSBTAG00000013947	APTX	0.763038	0.000585218
ENSBTAG00000004495	UBA5	0.756938	0.000686902
ENSBTAG00000017939	LOC518768	0.755197	0.000718454
ENSBTAG00000013486	C5H12orf66	0.754844	0.00072498
ENSBTAG00000051419	NA	0.753888	0.000742939
ENSBTAG00000018954	ELP2	0.753242	0.000755286
ENSBTAG00000009286	ZC3H4	0.752721	0.00076535
ENSBTAG00000001539	SAV1	0.750665	0.000806182
ENSBTAG00000013317	RNF168	0.749955	0.000820683
ENSBTAG00000047572	ZNF789	0.74588	0.000908155
ENSBTAG00000000829	SHPK	0.739819	0.00105226
ENSBTAG00000002730	ELP3	0.73768	0.00110739
ENSBTAG00000006831	C8H9orf85	0.73591	0.00115476
ENSBTAG00000006587	ZNF367	0.735102	0.00117691
ENSBTAG00000054322	LOC100299712	0.73321	0.00123019
ENSBTAG00000001886	FAM122B	0.729808	0.00133091
ENSBTAG00000005489	LOC112448582	0.724392	0.00150511
ENSBTAG00000015707	TREML2	0.723487	0.00153592
ENSBTAG00000016829	ZBTB22	0.720181	0.00165298
ENSBTAG00000010180	URB2	0.710676	0.00203054
ENSBTAG00000010192	LYSMD4	0.708851	0.00211048
ENSBTAG00000014472	LCMT2	0.708452	0.00212827
ENSBTAG00000004925	NA	0.706955	0.0021962
ENSBTAG00000051328	NA	0.705184	0.00227878
ENSBTAG00000040442	NA	0.702963	0.0023859

[truncated: 19 more sheets: green, greenyellow, lightcyan, lightyellow, orange, paleturquoise, purple, red, royalblue, saddlebrown, salmon, sienna3, skyblue, steelblue, tan, turquoise, violet, white, yellow]
