# Supplementary material for: Integrated Network Analysis to Identify Key Modules and Potential Hub Genes Involved in Bovine Respiratory Disease: A Systems Biology Approach
Source: Front Genet. 2021 Oct 18;12:753839. doi: 10.3389/fgene.2021.753839 (PMC8559434; doi:10.3389/fgene.2021.753839)
Supplement: Supplementary file 13 [file Table7.xlsx]

## Sheet: turquoise
Supplementary Table 7: Complete list of highly connected genes (hub genes) of the significant highly-correlated modules with the clinical traits of BRD
Gene_id	Symbol	kME_turquoise	kME_turquoise_pvalue
ENSBTAG00000004211	TNFRSF1A	0.982422	4.82151e-30
ENSBTAG00000002148	RAB3D	0.982159	6.4279e-30
ENSBTAG00000005493	TBC1D14	0.980488	3.6285e-29
ENSBTAG00000012638	S100A12	0.977026	8.50431e-28
ENSBTAG00000001601	PKM	0.976898	9.46582e-28
ENSBTAG00000013362	DNM2	0.976891	9.52048e-28
ENSBTAG00000006998	RASGRP4	0.975501	2.93825e-27
ENSBTAG00000045948	NA	0.975376	3.24e-27
ENSBTAG00000019933	MKNK1	0.974962	4.46746e-27
ENSBTAG00000020225	TBXAS1	0.974939	4.54952e-27
ENSBTAG00000012640	S100A8	0.97469	5.50317e-27
ENSBTAG00000015144	GMIP	0.972739	2.30063e-26
ENSBTAG00000007644	GNG7	0.972289	3.15334e-26
ENSBTAG00000009084	ATG3	0.972069	3.6724e-26
ENSBTAG00000007932	HCK	0.971617	5.00411e-26
ENSBTAG00000024503	FCER1G	0.971495	5.43257e-26
ENSBTAG00000013201	ALOX5AP	0.970983	7.65117e-26
ENSBTAG00000004224	C7H19orf38	0.97092	7.97658e-26
ENSBTAG00000012125	GDI1	0.97065	9.53023e-26
ENSBTAG00000002051	ARAP1	0.970225	1.25682e-25
ENSBTAG00000016424	MMP25	0.969685	1.77523e-25
ENSBTAG00000012361	ARHGEF11	0.969578	1.8997e-25
ENSBTAG00000004043	LOC407171	0.969121	2.53129e-25
ENSBTAG00000018073	TSPO	0.968963	2.79276e-25
ENSBTAG00000015329	MINDY1	0.968947	2.82037e-25
ENSBTAG00000012899	IFNGR2	0.968693	3.29804e-25
ENSBTAG00000004714	MCEMP1	0.968244	4.33682e-25
ENSBTAG00000021709	SPI1	0.967659	6.15693e-25
ENSBTAG00000013093	ALDH3B1	0.966892	9.6595e-25
ENSBTAG00000007213	SIRPA	0.966651	1.11029e-24
ENSBTAG00000007184	NUDT7	0.965984	1.62425e-24
ENSBTAG00000030230	NA	0.965816	1.78492e-24
ENSBTAG00000005730	GPAT4	0.965741	1.86147e-24
ENSBTAG00000017542	PPARD	0.965737	1.86589e-24
ENSBTAG00000021497	CDH23	0.965323	2.34909e-24
ENSBTAG00000008523	TFE3	0.965148	2.58813e-24
ENSBTAG00000018868	METTL9	0.964965	2.86124e-24
ENSBTAG00000038381	SLC26A6	0.96484	3.06425e-24
ENSBTAG00000012117	ATP6AP1	0.964534	3.61738e-24
ENSBTAG00000015312	LTBR	0.963866	5.17488e-24
ENSBTAG00000008376	SMRP1	0.963731	5.55814e-24
ENSBTAG00000006505	S100A9	0.96369	5.67855e-24
ENSBTAG00000001945	ARG2	0.963552	6.10943e-24
ENSBTAG00000035081	SERINC2	0.962992	8.18141e-24
ENSBTAG00000054978	NA	0.962971	8.27189e-24
ENSBTAG00000004558	C10H15orf48	0.962667	9.67391e-24
ENSBTAG00000018101	AHCY	0.962665	9.68643e-24
ENSBTAG00000049306	MSRB1	0.962151	1.25883e-23
ENSBTAG00000046533	RAB31	0.962107	1.28688e-23
ENSBTAG00000000320	UBAP1	0.961757	1.535e-23
ENSBTAG00000009668	TMEM184B	0.961743	1.54555e-23
ENSBTAG00000007338	TYROBP	0.961617	1.64574e-23
ENSBTAG00000010993	ZNF839	0.961332	1.89694e-23
ENSBTAG00000007952	MVP	0.961298	1.92895e-23
ENSBTAG00000005018	NFAM1	0.961228	1.99685e-23
ENSBTAG00000008648	PRDX5	0.961158	2.06667e-23
ENSBTAG00000004059	SOAT1	0.961002	2.2317e-23
ENSBTAG00000008851	SIGLEC8	0.96071	2.57522e-23
ENSBTAG00000025401	DOK3	0.960552	2.77981e-23
ENSBTAG00000006752	PFKFB4	0.960464	2.90203e-23
ENSBTAG00000011784	FGR	0.96008	3.49112e-23
ENSBTAG00000012962	SARS1	0.959887	3.82801e-23
ENSBTAG00000019428	CCR1	0.959592	4.40627e-23
ENSBTAG00000020936	NOD2	0.959527	4.54262e-23
ENSBTAG00000033748	IL18RAP	0.959081	5.60318e-23
ENSBTAG00000017592	GPAT3	0.958976	5.88419e-23
ENSBTAG00000020780	SBNO2	0.95892	6.03894e-23
ENSBTAG00000002941	FES	0.958828	6.30337e-23
ENSBTAG00000021214	FBXL5	0.958681	6.74877e-23
ENSBTAG00000016139	TMEM120A	0.958555	7.15393e-23
ENSBTAG00000009214	ETS2	0.958473	7.43011e-23
ENSBTAG00000052516	CDA	0.958465	7.45622e-23
ENSBTAG00000016204	C1RL	0.9581	8.81383e-23
ENSBTAG00000021307	BNIP3L	0.957106	1.38008e-22
ENSBTAG00000019330	PROK2	0.957066	1.40469e-22
ENSBTAG00000009784	RAB32	0.956632	1.70276e-22
ENSBTAG00000015592	GPR84	0.956184	2.07187e-22
ENSBTAG00000009841	CNDP2	0.956184	2.07207e-22
ENSBTAG00000040569	NLRX1	0.955796	2.45195e-22
ENSBTAG00000019665	IL1RN	0.955628	2.63703e-22
ENSBTAG00000019123	MEFV	0.955609	2.658e-22
ENSBTAG00000015938	ARAP3	0.955266	3.079e-22
ENSBTAG00000008124	GK	0.955194	3.17522e-22
ENSBTAG00000020580	TCN1	0.954865	3.65132e-22
ENSBTAG00000001511	BCL6	0.954619	4.04992e-22
ENSBTAG00000016595	CYSTM1	0.954432	4.38196e-22
ENSBTAG00000008428	UPP1	0.954112	5.00848e-22
ENSBTAG00000014122	FOXRED1	0.954096	5.04008e-22
ENSBTAG00000007239	TNFAIP6	0.953704	5.93016e-22
ENSBTAG00000018517	VLDLR	0.953128	7.50777e-22
ENSBTAG00000003397	CTBP2	0.953035	7.79607e-22
ENSBTAG00000039556	WIPI1	0.952846	8.41714e-22
ENSBTAG00000012719	UBTD1	0.952603	9.28531e-22
ENSBTAG00000002455	KLHL8	0.952132	1.12131e-21
ENSBTAG00000003128	SPATA6	0.951907	1.22583e-21
ENSBTAG00000012976	WLS	0.951258	1.58288e-21
ENSBTAG00000002702	TSPAN32	0.951175	1.63504e-21
ENSBTAG00000012595	RIDA	0.950938	1.79294e-21
ENSBTAG00000020257	PTPN5	0.950516	2.11084e-21
ENSBTAG00000013555	ACVR1B	0.950419	2.19164e-21
ENSBTAG00000006156	BST1	0.950339	2.2594e-21
ENSBTAG00000001602	IL4R	0.950328	2.26942e-21
ENSBTAG00000010449	MOCS1	0.950275	2.31624e-21
ENSBTAG00000014182	CTNNA1	0.950266	2.32355e-21
ENSBTAG00000002233	CPNE2	0.949767	2.81114e-21
ENSBTAG00000010662	LIMK2	0.94926	3.40249e-21
ENSBTAG00000015815	CFP	0.948907	3.88284e-21
ENSBTAG00000008441	SOCS3	0.948711	4.17777e-21
ENSBTAG00000014269	SCARB1	0.948681	4.22364e-21
ENSBTAG00000031950	RAB3IP	0.948342	4.78778e-21
ENSBTAG00000015145	S100A11	0.948289	4.88224e-21
ENSBTAG00000010125	STAT5B	0.948274	4.90869e-21
ENSBTAG00000031385	COP1	0.948242	4.96793e-21
ENSBTAG00000016477	PEAK3	0.947914	5.60257e-21
ENSBTAG00000002939	FURIN	0.947517	6.4736e-21
ENSBTAG00000013556	UNC13D	0.947293	7.02004e-21
ENSBTAG00000031851	SELPLG	0.946836	8.27146e-21
ENSBTAG00000019708	ACSL6	0.946776	8.45004e-21
ENSBTAG00000005958	PTK2B	0.946769	8.47302e-21
ENSBTAG00000006939	FGD3	0.946223	1.0286e-20
ENSBTAG00000009773	KREMEN1	0.946168	1.04883e-20
ENSBTAG00000019255	NFE2L2	0.94611	1.07042e-20
ENSBTAG00000019272	LPCAT2	0.945832	1.1806e-20
ENSBTAG00000003001	LAMTOR1	0.945671	1.24931e-20
ENSBTAG00000043553	GPX3	0.945517	1.31802e-20
ENSBTAG00000012987	ULK1	0.94521	1.46654e-20
ENSBTAG00000007531	NCF4	0.945191	1.47649e-20
ENSBTAG00000018186	PDXK	0.945051	1.5496e-20
ENSBTAG00000010336	TALDO1	0.944818	1.67959e-20
ENSBTAG00000018134	AREG	0.944653	1.77777e-20
ENSBTAG00000008633	SLX1A	0.944254	2.0376e-20
ENSBTAG00000015304	ANXA9	0.944214	2.06533e-20
ENSBTAG00000046555	WAS	0.944138	2.11976e-20
ENSBTAG00000053346	SPSB2	0.943775	2.39687e-20
ENSBTAG00000002563	WDR45	0.943768	2.4027e-20
ENSBTAG00000047338	DCBLD1	0.943691	2.46583e-20
ENSBTAG00000014642	NAPRT	0.943626	2.52102e-20
ENSBTAG00000046875	AP5B1	0.943419	2.70257e-20
ENSBTAG00000015978	ANXA1	0.942932	3.17994e-20
ENSBTAG00000010487	SMIM3	0.94267	3.46904e-20
ENSBTAG00000031252	CD82	0.94215	4.11722e-20
ENSBTAG00000014238	ATP6V1E1	0.942131	4.14232e-20
ENSBTAG00000006999	RYR1	0.941986	4.34475e-20
ENSBTAG00000020515	FAM160A2	0.941319	5.3962e-20
ENSBTAG00000010328	KCNK17	0.941195	5.61796e-20
ENSBTAG00000013038	UBE2L3	0.940917	6.14249e-20
ENSBTAG00000050514	ELOC	0.94054	6.92942e-20
ENSBTAG00000007901	LOC508459	0.940258	7.58156e-20
ENSBTAG00000054103	SLC66A2	0.940053	8.09046e-20
ENSBTAG00000018862	EIF4E3	0.940018	8.17859e-20
ENSBTAG00000012927	ALDOA	0.939909	8.4665e-20
ENSBTAG00000012544	IFNGR1	0.939814	8.72324e-20
ENSBTAG00000024450	MAP2K2	0.939709	9.01686e-20
ENSBTAG00000046343	CCNJL	0.939662	9.1492e-20
ENSBTAG00000051012	LOC104973829	0.939292	1.02745e-19
ENSBTAG00000012575	MAEA	0.939135	1.07891e-19
ENSBTAG00000051981	LOC104973826	0.938643	1.25666e-19
ENSBTAG00000009183	SHISA5	0.9384	1.35444e-19
ENSBTAG00000017593	TREM1	0.9383	1.39689e-19
ENSBTAG00000012252	MOCOS	0.938047	1.50946e-19
ENSBTAG00000018915	FAM21A	0.937113	2.00352e-19
ENSBTAG00000027051	PTAFR	0.937039	2.0491e-19
ENSBTAG00000008864	LY96	0.936739	2.24197e-19
ENSBTAG00000051755	ARF3	0.936695	2.27162e-19
ENSBTAG00000014261	TARS1	0.93667	2.2881e-19
ENSBTAG00000007409	NA	0.936058	2.74561e-19
ENSBTAG00000010378	PEF1	0.935768	2.99039e-19
ENSBTAG00000007300	FHL3	0.935745	3.01094e-19
ENSBTAG00000046406	R3HDM4	0.935619	3.12423e-19
ENSBTAG00000020892	IL2RA	0.93559	3.15108e-19
ENSBTAG00000018801	SNX3	0.93558	3.16092e-19
ENSBTAG00000006240	TLR4	0.935525	3.2122e-19
ENSBTAG00000000812	CD300A	0.935288	3.44236e-19
ENSBTAG00000019338	IL13RA1	0.935259	3.47265e-19
ENSBTAG00000012169	FAM118B	0.93523	3.50129e-19
ENSBTAG00000001368	LGALS3BP	0.935043	3.69767e-19
ENSBTAG00000006464	GGA1	0.934932	3.81873e-19
ENSBTAG00000013334	NA	0.934879	3.87883e-19
ENSBTAG00000037413	TMEM164	0.934831	3.93287e-19
ENSBTAG00000008951	ALPL	0.934549	4.26781e-19
ENSBTAG00000015952	ADAP1	0.93452	4.30378e-19
ENSBTAG00000019537	MARCHF8	0.9345	4.32806e-19
ENSBTAG00000005115	SLC31A2	0.934241	4.66322e-19
ENSBTAG00000011044	TACC3	0.934144	4.79475e-19
ENSBTAG00000000746	KAT2B	0.933793	5.30268e-19
ENSBTAG00000021837	RGS19	0.933456	5.83584e-19
ENSBTAG00000013860	GADD45A	0.933244	6.19825e-19
ENSBTAG00000053179	NA	0.93322	6.23934e-19
ENSBTAG00000006685	IL10	0.933211	6.25641e-19
ENSBTAG00000012779	CYRIA	0.933139	6.38479e-19
ENSBTAG00000007166	CAMKK1	0.933078	6.49563e-19
ENSBTAG00000006523	SOD2	0.932608	7.41368e-19
ENSBTAG00000003882	EMC3	0.932308	8.0627e-19
ENSBTAG00000045861	TARM1	0.932038	8.69045e-19
ENSBTAG00000018015	IL27	0.931933	8.94757e-19
ENSBTAG00000003519	NOL3	0.931922	8.97481e-19
ENSBTAG00000007455	DNASE1L1	0.931893	9.04796e-19
ENSBTAG00000015183	TPCN2	0.931811	9.25612e-19
ENSBTAG00000016355	DGAT2	0.931472	1.01636e-18
ENSBTAG00000020676	MMP9	0.931432	1.02781e-18
ENSBTAG00000018366	SLC15A3	0.931081	1.13168e-18
ENSBTAG00000037726	PLCD1	0.930832	1.21133e-18
ENSBTAG00000018889	ATP6V0B	0.930698	1.25662e-18
ENSBTAG00000006168	RBM45	0.930389	1.36664e-18
ENSBTAG00000000563	MYD88	0.930383	1.36892e-18
ENSBTAG00000009960	FLOT1	0.930253	1.4179e-18
ENSBTAG00000019265	AGK	0.930078	1.48655e-18
ENSBTAG00000049416	RAB20	0.929772	1.614e-18
ENSBTAG00000010666	KHNYN	0.929446	1.76118e-18
ENSBTAG00000020303	FBXO38	0.92943	1.76871e-18
ENSBTAG00000053667	NA	0.929371	1.79683e-18
ENSBTAG00000013205	IL1RAP	0.929367	1.79875e-18
ENSBTAG00000019049	AATK	0.929272	1.84509e-18
ENSBTAG00000000053	FILIP1	0.929197	1.88236e-18
ENSBTAG00000019669	CD163	0.929078	1.94296e-18
ENSBTAG00000051722	NA	0.928874	2.0508e-18
ENSBTAG00000039160	VAV1	0.928729	2.13141e-18
ENSBTAG00000005868	HEBP1	0.92859	2.21094e-18
ENSBTAG00000045880	SIGLEC5	0.928578	2.2181e-18
ENSBTAG00000018280	SLC28A3	0.92847	2.28217e-18
ENSBTAG00000000675	PGS1	0.92841	2.3185e-18
ENSBTAG00000017832	PDK3	0.928238	2.42577e-18
ENSBTAG00000013942	DAGLA	0.92792	2.63632e-18
ENSBTAG00000048835	NA	0.927895	2.65398e-18
ENSBTAG00000013706	MEGF9	0.927399	3.01991e-18
ENSBTAG00000049569	LOC107131803	0.927123	3.24349e-18
ENSBTAG00000017402	OSBPL2	0.926956	3.38622e-18
ENSBTAG00000043962	SLC2A13	0.926948	3.39369e-18
ENSBTAG00000015742	ICAM3	0.926793	3.53159e-18
ENSBTAG00000016388	SLCO4A1	0.926681	3.63475e-18
ENSBTAG00000018223	CHI3L1	0.926486	3.82083e-18
ENSBTAG00000013364	LIPM	0.92643	3.87619e-18
ENSBTAG00000015667	TMEM127	0.926344	3.96284e-18
ENSBTAG00000047520	MPV17L	0.926283	4.0248e-18
ENSBTAG00000005470	BIN3	0.926227	4.08316e-18
ENSBTAG00000003935	TMBIM1	0.926051	4.27054e-18
ENSBTAG00000021144	PSTPIP1	0.926024	4.30006e-18
ENSBTAG00000005650	SKAP2	0.925847	4.49777e-18
ENSBTAG00000003758	TKT	0.925183	5.31865e-18
ENSBTAG00000040190	CCDC88B	0.92489	5.72439e-18
ENSBTAG00000012132	NA	0.924767	5.90374e-18
ENSBTAG00000011236	STX11	0.924676	6.03946e-18
ENSBTAG00000046152	MGAM	0.924626	6.1158e-18
ENSBTAG00000014237	CYTH4	0.924187	6.82253e-18
ENSBTAG00000015636	SHFL	0.924129	6.92121e-18
ENSBTAG00000010899	TIMP2	0.924126	6.92496e-18
ENSBTAG00000009493	BCL3	0.924071	7.02021e-18
ENSBTAG00000011787	ISCU	0.923943	7.24586e-18
ENSBTAG00000010047	TIAM2	0.923842	7.42942e-18
ENSBTAG00000021918	EZH1	0.923777	7.55027e-18
ENSBTAG00000053929	NA	0.923501	8.0814e-18
ENSBTAG00000046158	CFB	0.923354	8.37859e-18
ENSBTAG00000000099	CERS2	0.923345	8.39604e-18
ENSBTAG00000013125	PLAUR	0.92322	8.65812e-18
ENSBTAG00000016378	LRP10	0.923206	8.68679e-18
ENSBTAG00000021632	MSRA	0.923112	8.88956e-18
ENSBTAG00000014903	ABCA3	0.922691	9.85148e-18
ENSBTAG00000014548	NIBAN1	0.922265	1.09231e-17
ENSBTAG00000039037	SERPINB4	0.922103	1.13592e-17
ENSBTAG00000020535	PYCARD	0.922027	1.15686e-17
ENSBTAG00000046307	CEBPD	0.921711	1.24813e-17
ENSBTAG00000013298	PLA2G4A	0.921329	1.3676e-17
ENSBTAG00000011590	GLIPR1	0.921289	1.38057e-17
ENSBTAG00000007592	RARG	0.92117	1.42042e-17
ENSBTAG00000011515	SELL	0.920821	1.54345e-17
ENSBTAG00000019160	GLOD4	0.920801	1.55075e-17
ENSBTAG00000014611	SORL1	0.920745	1.57151e-17
ENSBTAG00000020801	CYRIB	0.920566	1.63938e-17
ENSBTAG00000004856	RNF130	0.919976	1.88359e-17
ENSBTAG00000001030	MTMR3	0.919843	1.94329e-17
ENSBTAG00000005668	SLC39A8	0.919759	1.98211e-17
ENSBTAG00000006938	PPM1F	0.919487	2.11167e-17
ENSBTAG00000018299	PIGH	0.918834	2.45765e-17
ENSBTAG00000003669	BNC2	0.918706	2.53098e-17
ENSBTAG00000002290	NA	0.918601	2.59327e-17
ENSBTAG00000054594	LOC536097	0.918547	2.62549e-17
ENSBTAG00000044010	NA	0.918244	2.81494e-17
ENSBTAG00000006343	IL1R2	0.91806	2.9363e-17
ENSBTAG00000019627	THY1	0.917965	3.00075e-17
ENSBTAG00000047676	PRODH	0.917713	3.17819e-17
ENSBTAG00000031332	RBKS	0.917704	3.18511e-17
ENSBTAG00000009064	CSF2RB	0.917626	3.24191e-17
ENSBTAG00000053386	RAB43	0.917231	3.54616e-17
ENSBTAG00000007599	IKBKB	0.91696	3.76982e-17
ENSBTAG00000015032	CD14	0.916743	3.95887e-17
ENSBTAG00000020783	MAPK14	0.91669	4.00618e-17
ENSBTAG00000003305	NCF1	0.916684	4.01193e-17
ENSBTAG00000048957	NBEAL2	0.916666	4.02787e-17
ENSBTAG00000008634	WBP2	0.916507	4.17454e-17
ENSBTAG00000054765	PGLYRP4	0.916475	4.20473e-17
ENSBTAG00000010832	JAGN1	0.916341	4.33336e-17
ENSBTAG00000018735	C13H20orf27	0.916315	4.3586e-17
ENSBTAG00000015578	SAP30	0.916214	4.45831e-17
ENSBTAG00000010515	FBXW5	0.916142	4.5303e-17
ENSBTAG00000032068	PLA2G4F	0.91612	4.55245e-17
ENSBTAG00000010365	SQOR	0.915918	4.76213e-17
ENSBTAG00000001233	MPZL3	0.915687	5.01314e-17
ENSBTAG00000002977	ECE1	0.915571	5.14407e-17
ENSBTAG00000000377	BMX	0.915567	5.14918e-17
ENSBTAG00000008635	SULT1A1	0.915374	5.37355e-17
ENSBTAG00000015126	TNIP2	0.915228	5.54947e-17
ENSBTAG00000003920	TGM1	0.914792	6.10997e-17
ENSBTAG00000013368	ANKRD22	0.914715	6.21296e-17
ENSBTAG00000017863	SRGN	0.914577	6.40429e-17
ENSBTAG00000021573	DCAF12	0.914551	6.44138e-17
ENSBTAG00000001346	STRA8	0.914307	6.79455e-17
ENSBTAG00000014970	LAMTOR5	0.913469	8.15089e-17
ENSBTAG00000008554	NINJ2	0.913254	8.53921e-17
ENSBTAG00000021595	HIP1R	0.91317	8.69457e-17
ENSBTAG00000002996	SHROOM4	0.913076	8.87255e-17
ENSBTAG00000055077	MRPL33	0.913037	8.94657e-17
ENSBTAG00000051132	LOC519132	0.91302	8.9794e-17
ENSBTAG00000015013	C2CD2L	0.912599	9.82767e-17
ENSBTAG00000008683	LDHA	0.912369	1.03227e-16
ENSBTAG00000007399	LAMP2	0.9118	1.16508e-16
ENSBTAG00000009384	AGTRAP	0.911791	1.16728e-16
ENSBTAG00000019099	SLC25A37	0.91175	1.1775e-16
ENSBTAG00000049888	NA	0.911749	1.1777e-16
ENSBTAG00000014400	E2F2	0.911734	1.18154e-16
ENSBTAG00000006608	GGT5	0.911702	1.18944e-16
ENSBTAG00000038375	STOM	0.911631	1.20745e-16
ENSBTAG00000011202	CARD19	0.911556	1.22676e-16
ENSBTAG00000010007	MAPK13	0.911535	1.23221e-16
ENSBTAG00000010994	CTSF	0.911407	1.26605e-16
ENSBTAG00000048958	STARD9	0.911384	1.27215e-16
ENSBTAG00000031358	DPYD	0.911355	1.28001e-16
ENSBTAG00000015318	NECTIN2	0.911218	1.31745e-16
ENSBTAG00000003312	CHST15	0.911183	1.32725e-16
ENSBTAG00000045854	LOC100852077	0.911127	1.34307e-16
ENSBTAG00000000928	SPECC1	0.910975	1.38657e-16
ENSBTAG00000001562	NFE2	0.910967	1.38877e-16
ENSBTAG00000004114	MAP3K11	0.910876	1.4156e-16
ENSBTAG00000006354	HP	0.910655	1.48268e-16
ENSBTAG00000038235	NOD1	0.910649	1.48451e-16
ENSBTAG00000034402	ACE2	0.910473	1.54008e-16
ENSBTAG00000027064	BTBD11	0.91032	1.58993e-16
ENSBTAG00000001749	SENP2	0.910303	1.59555e-16
ENSBTAG00000004553	TPM4	0.910201	1.62978e-16
ENSBTAG00000002624	PSTPIP2	0.910185	1.63528e-16
ENSBTAG00000006990	MYRF	0.909955	1.71516e-16
ENSBTAG00000039014	DEF8	0.909928	1.72504e-16
ENSBTAG00000015969	STK40	0.909783	1.77743e-16
ENSBTAG00000054023	NA	0.909722	1.80013e-16
ENSBTAG00000004741	IL12B	0.909427	1.913e-16
ENSBTAG00000006221	ADGRG3	0.90929	1.96804e-16
ENSBTAG00000008690	SLC6A9	0.909266	1.97768e-16
ENSBTAG00000013495	WDFY3	0.909168	2.01806e-16
ENSBTAG00000026234	STK3	0.909138	2.03052e-16
ENSBTAG00000006984	CD55	0.908926	2.1207e-16
ENSBTAG00000015828	FKBP11	0.908812	2.17064e-16
ENSBTAG00000016359	SLCO4C1	0.908372	2.37494e-16
ENSBTAG00000005718	PLIN2	0.908255	2.43189e-16
ENSBTAG00000021785	TMEM219	0.907979	2.57195e-16
ENSBTAG00000017251	SLC26A8	0.907905	2.6109e-16
ENSBTAG00000007969	CIDEC	0.907815	2.65924e-16
ENSBTAG00000013513	ATP6V1C1	0.907777	2.67984e-16
ENSBTAG00000045767	LAT2	0.907575	2.79112e-16
ENSBTAG00000019404	IL10RB	0.907326	2.93496e-16
ENSBTAG00000002402	IGF2R	0.90713	3.05252e-16
ENSBTAG00000020759	NCLN	0.907006	3.12988e-16
ENSBTAG00000049393	NA	0.906733	3.30548e-16
ENSBTAG00000000711	NDRG1	0.906526	3.44491e-16
ENSBTAG00000010992	CTSH	0.90626	3.63247e-16
ENSBTAG00000052143	NA	0.906155	3.70872e-16
ENSBTAG00000000292	TCIRG1	0.906075	3.76845e-16
ENSBTAG00000012671	TNIP1	0.906059	3.78002e-16
ENSBTAG00000006982	RAB5C	0.905822	3.96166e-16
ENSBTAG00000000133	CD68	0.905785	3.99117e-16
ENSBTAG00000002922	GAB2	0.905759	4.01135e-16
ENSBTAG00000016566	ITGA9	0.905577	4.15817e-16
ENSBTAG00000008632	BOLA2B	0.905554	4.17737e-16
ENSBTAG00000033547	C17H4orf45	0.90535	4.34841e-16
ENSBTAG00000000833	TAX1BP3	0.905236	4.44707e-16
ENSBTAG00000018991	TSGA10	0.904932	4.72121e-16
ENSBTAG00000002363	SESN2	0.904702	4.93797e-16
ENSBTAG00000027326	TP53RK	0.904633	5.00547e-16
ENSBTAG00000016959	LAPTM4B	0.904582	5.05507e-16
ENSBTAG00000003587	ELL	0.904146	5.50306e-16
ENSBTAG00000032021	RALB	0.903907	5.76476e-16
ENSBTAG00000007215	RNPEPL1	0.903801	5.88342e-16
ENSBTAG00000050973	NA	0.903633	6.07781e-16
ENSBTAG00000014841	GBA	0.903499	6.23698e-16
ENSBTAG00000016414	VDR	0.903408	6.3475e-16
ENSBTAG00000010606	PPP1R3B	0.903405	6.35072e-16
ENSBTAG00000004150	NRG1	0.903401	6.35601e-16
ENSBTAG00000011446	SEMA7A	0.90332	6.45549e-16
ENSBTAG00000052465	CD24	0.903275	6.51168e-16
ENSBTAG00000000073	LRPAP1	0.902836	7.08458e-16
ENSBTAG00000038929	BCAS4	0.902744	7.211e-16
ENSBTAG00000001051	NA	0.902652	7.33802e-16
ENSBTAG00000000671	PARP3	0.902603	7.40757e-16
ENSBTAG00000000783	TGFA	0.902558	7.47193e-16
ENSBTAG00000019175	SOBP	0.902353	7.76996e-16
ENSBTAG00000000225	POLB	0.902124	8.11499e-16
ENSBTAG00000051075	NA	0.902081	8.18149e-16
ENSBTAG00000005462	FXR2	0.902068	8.20261e-16
ENSBTAG00000019915	GSN	0.901836	8.57101e-16
ENSBTAG00000018761	SLC35F6	0.90146	9.20344e-16
ENSBTAG00000017082	POR	0.901401	9.30609e-16
ENSBTAG00000004975	CCDC191	0.900974	1.00836e-15
ENSBTAG00000016688	NA	0.900958	1.01146e-15
ENSBTAG00000038107	MAPKAPK2	0.900838	1.03441e-15
ENSBTAG00000000347	RHOG	0.90067	1.06752e-15
ENSBTAG00000006740	SCYL1	0.900576	1.08649e-15
ENSBTAG00000010777	CARS1	0.900326	1.13838e-15
ENSBTAG00000013112	C7H5orf15	0.900324	1.13874e-15
ENSBTAG00000046407	NYX	0.900324	1.13885e-15
ENSBTAG00000019630	RGL1	0.900237	1.15738e-15
ENSBTAG00000012720	ANKRD2	0.900052	1.19782e-15
ENSBTAG00000002052	PLOD1	0.900049	1.19863e-15
ENSBTAG00000031647	LRG1	0.89996	1.21864e-15
ENSBTAG00000021523	STAT3	0.899624	1.29684e-15
ENSBTAG00000020430	GLT1D1	0.899608	1.30067e-15
ENSBTAG00000053991	NA	0.899577	1.30828e-15
ENSBTAG00000016357	VNN2	0.899488	1.32995e-15
ENSBTAG00000010206	UAP1	0.899408	1.34968e-15
ENSBTAG00000009055	RNF144B	0.898992	1.45715e-15
ENSBTAG00000050361	NA	0.898953	1.46783e-15
ENSBTAG00000014849	GPATCH3	0.898688	1.54096e-15
ENSBTAG00000019910	SDCBP	0.898656	1.54999e-15
ENSBTAG00000037826	LOC407148	0.898518	1.58948e-15
ENSBTAG00000012383	CHMP5	0.898395	1.62562e-15
ENSBTAG00000010868	SIAH1	0.898375	1.63179e-15
ENSBTAG00000039413	NA	0.898317	1.64903e-15
ENSBTAG00000003326	NAIP	0.898199	1.68498e-15
ENSBTAG00000010073	FLOT2	0.898105	1.71407e-15
ENSBTAG00000011805	PLIN3	0.897672	1.85437e-15
ENSBTAG00000009658	PLEK	0.897389	1.95192e-15
ENSBTAG00000008507	SPHK1	0.897383	1.95406e-15
ENSBTAG00000006270	HSP90AA1	0.897242	2.00452e-15
ENSBTAG00000032961	IER3IP1	0.897158	2.03502e-15
ENSBTAG00000011103	SLC8B1	0.89711	2.0528e-15
ENSBTAG00000001785	TGM3	0.896906	2.12952e-15
ENSBTAG00000008401	PFKFB3	0.896865	2.14537e-15
ENSBTAG00000023648	LOC618664	0.89659	2.25379e-15
ENSBTAG00000044194	ZDHHC2	0.896286	2.38011e-15
ENSBTAG00000031895	TFB1M	0.896183	2.42406e-15
ENSBTAG00000022185	IGHMBP2	0.896157	2.43549e-15
ENSBTAG00000012500	RARA	0.896122	2.45058e-15
ENSBTAG00000015707	TREML2	0.896002	2.50367e-15
ENSBTAG00000012043	PADI3	0.89571	2.63727e-15
ENSBTAG00000006223	THEMIS2	0.895534	2.72111e-15
ENSBTAG00000021933	ALOX12	0.895489	2.74293e-15
ENSBTAG00000038321	LIPE	0.895416	2.77841e-15
ENSBTAG00000009513	TGFBI	0.89502	2.98035e-15
ENSBTAG00000005091	DGKG	0.895019	2.98096e-15
ENSBTAG00000016206	MAOA	0.894986	2.9981e-15
ENSBTAG00000021176	CRISPLD2	0.894864	3.06352e-15
ENSBTAG00000013884	SIPA1	0.894773	3.11264e-15
ENSBTAG00000012815	CLEC12A	0.894706	3.14981e-15
ENSBTAG00000046732	MMP8	0.894306	3.37915e-15
ENSBTAG00000005432	CAPG	0.89411	3.49707e-15
ENSBTAG00000015769	VSIG4	0.893965	3.58665e-15
ENSBTAG00000014665	ADAMTS2	0.893947	3.59771e-15
ENSBTAG00000008952	RAP1GAP	0.893871	3.64586e-15
ENSBTAG00000006921	ABCA6	0.893866	3.64932e-15
ENSBTAG00000008008	TLR2	0.89369	3.76316e-15
ENSBTAG00000020835	KIAA0513	0.893664	3.78013e-15
ENSBTAG00000000977	CADM1	0.893503	3.88732e-15
ENSBTAG00000003196	PAPSS2	0.893462	3.9154e-15
ENSBTAG00000051720	LOC101903165	0.893377	3.97314e-15
ENSBTAG00000021045	E2F3	0.893168	4.1202e-15
ENSBTAG00000021647	FCAR	0.893147	4.13487e-15
ENSBTAG00000032996	P4HA1	0.893088	4.17752e-15
ENSBTAG00000033961	RNF217	0.892904	4.31289e-15
ENSBTAG00000050618	NA	0.892829	4.36896e-15
ENSBTAG00000006135	MAP1LC3A	0.892829	4.3692e-15
ENSBTAG00000015267	SGSH	0.89273	4.44463e-15
ENSBTAG00000009995	CPEB4	0.892666	4.4938e-15
ENSBTAG00000002125	GNAL	0.892452	4.6625e-15
ENSBTAG00000030503	H2AJ	0.892345	4.74894e-15
ENSBTAG00000049346	LOC100336941	0.891997	5.04109e-15
ENSBTAG00000047088	NA	0.891976	5.05885e-15
ENSBTAG00000010632	FABP6	0.891811	5.20392e-15
ENSBTAG00000018283	ACAA1	0.891808	5.20694e-15
ENSBTAG00000054882	LOC511695	0.891523	5.4666e-15
ENSBTAG00000019180	AP2A1	0.891492	5.49553e-15
ENSBTAG00000048460	NA	0.891344	5.63559e-15
ENSBTAG00000038490	CLEC4A	0.891282	5.69566e-15
ENSBTAG00000012741	CCPG1	0.89121	5.76606e-15
ENSBTAG00000009236	DAGLB	0.891097	5.87722e-15
ENSBTAG00000017137	CDC37L1	0.891087	5.88716e-15
ENSBTAG00000052822	C3H1orf162	0.890987	5.98823e-15
ENSBTAG00000049808	IL3RA	0.890935	6.04166e-15
ENSBTAG00000050790	C3H1orf226	0.890573	6.4229e-15
ENSBTAG00000016532	MAPKAPK3	0.890564	6.4327e-15
ENSBTAG00000005622	LITAF	0.89055	6.44785e-15
ENSBTAG00000023929	FOSL2	0.89044	6.56829e-15
ENSBTAG00000027924	SNX18	0.890273	6.75612e-15
ENSBTAG00000017412	SOCS6	0.890231	6.80462e-15
ENSBTAG00000011048	SPATA6L	0.890227	6.80941e-15
ENSBTAG00000021587	SMPDL3A	0.890124	6.92775e-15
ENSBTAG00000051972	CEBPB	0.890019	7.05091e-15
ENSBTAG00000001948	VTI1B	0.889906	7.18692e-15
ENSBTAG00000008597	SLC45A4	0.889794	7.32305e-15
ENSBTAG00000047605	LOC100337457	0.889592	7.57539e-15
ENSBTAG00000014560	HLX	0.889546	7.63298e-15
ENSBTAG00000017291	GPR108	0.889526	7.65857e-15
ENSBTAG00000017547	DBNL	0.889475	7.72407e-15
ENSBTAG00000017181	MACROD1	0.88945	7.7571e-15
ENSBTAG00000019517	ELN	0.889254	8.01489e-15
ENSBTAG00000023179	TRIB1	0.889094	8.2312e-15
ENSBTAG00000050712	EHD1	0.888837	8.59034e-15
ENSBTAG00000019040	PLBD2	0.888633	8.8874e-15
ENSBTAG00000005390	GMFG	0.888437	9.17982e-15
ENSBTAG00000015249	B4GALT1	0.888434	9.18428e-15
ENSBTAG00000019604	VASP	0.888358	9.30052e-15
ENSBTAG00000031852	TBC1D10B	0.88817	9.59421e-15
ENSBTAG00000011484	ZDHHC3	0.887701	1.03645e-14
ENSBTAG00000018446	GCA	0.887681	1.03998e-14
ENSBTAG00000014149	LCN2	0.887656	1.04416e-14
ENSBTAG00000003334	ADAP2	0.887588	1.05601e-14
ENSBTAG00000007169	P2RX1	0.887485	1.07398e-14
ENSBTAG00000015889	CLCN7	0.887239	1.11817e-14
ENSBTAG00000001551	PLEKHG3	0.886649	1.23112e-14
ENSBTAG00000019059	ATG16L2	0.886439	1.27395e-14
ENSBTAG00000010042	RIOK3	0.886174	1.32981e-14
ENSBTAG00000012944	USP35	0.886128	1.33981e-14
ENSBTAG00000001390	B4GALT4	0.88604	1.35902e-14
ENSBTAG00000032660	CHIC2	0.885898	1.39054e-14
ENSBTAG00000007923	LAMTOR3	0.885742	1.42614e-14
ENSBTAG00000004723	TEX2	0.885347	1.5199e-14
ENSBTAG00000019512	G6PD	0.885319	1.52659e-14
ENSBTAG00000012507	PDZD3	0.885294	1.53269e-14
ENSBTAG00000003944	CATIP	0.885214	1.55255e-14
ENSBTAG00000052863	NA	0.885211	1.55348e-14
ENSBTAG00000008645	ESRRA	0.88508	1.58631e-14
ENSBTAG00000010659	CUX1	0.885044	1.59561e-14
ENSBTAG00000007058	ATG2A	0.885017	1.60246e-14
ENSBTAG00000053030	GPR27	0.884933	1.62431e-14
ENSBTAG00000050206	NA	0.884917	1.62844e-14
ENSBTAG00000008338	PLCB1	0.884798	1.65978e-14
ENSBTAG00000019204	RTN3	0.884717	1.68129e-14
ENSBTAG00000013996	SH3BP2	0.884678	1.69179e-14
ENSBTAG00000054259	LOC618071	0.884627	1.70576e-14
ENSBTAG00000046672	ZDHHC18	0.884441	1.75705e-14
ENSBTAG00000019451	TAPT1	0.884412	1.76532e-14
ENSBTAG00000015010	TBC1D23	0.884209	1.82323e-14
ENSBTAG00000054429	KCTD21	0.884117	1.84998e-14
ENSBTAG00000013631	GLUL	0.883915	1.91052e-14
ENSBTAG00000021887	DPYS	0.883725	1.96882e-14
ENSBTAG00000019700	PC	0.883688	1.98025e-14
ENSBTAG00000005071	SLC49A4	0.883507	2.03797e-14
ENSBTAG00000008800	XKR8	0.883489	2.04366e-14
ENSBTAG00000007387	ENY2	0.883316	2.10041e-14
ENSBTAG00000021240	DCSTAMP	0.88324	2.12582e-14
ENSBTAG00000018562	TMEM159	0.883036	2.19512e-14
ENSBTAG00000015520	SLC11A1	0.882788	2.28236e-14
ENSBTAG00000006175	KDM5B	0.882704	2.31292e-14
ENSBTAG00000011483	SCARF1	0.882631	2.33952e-14
ENSBTAG00000052721	NA	0.882624	2.34182e-14
ENSBTAG00000022825	BRI3	0.882552	2.36867e-14
ENSBTAG00000013290	DYSF	0.882424	2.41666e-14
ENSBTAG00000007111	STEAP3	0.882297	2.46497e-14
ENSBTAG00000021820	DDX39A	0.882031	2.56964e-14
ENSBTAG00000040151	GCH1	0.881742	2.68779e-14
ENSBTAG00000004173	UBXN8	0.881722	2.69611e-14
ENSBTAG00000006378	RIPK1	0.881385	2.84099e-14
ENSBTAG00000001941	SEMA4D	0.881373	2.8463e-14
ENSBTAG00000000440	HSPB2	0.881311	2.87403e-14
ENSBTAG00000007988	STX2	0.88127	2.89209e-14
ENSBTAG00000017461	SLC16A3	0.881252	2.90028e-14
ENSBTAG00000000111	UGP2	0.881054	2.99077e-14
ENSBTAG00000000078	GLIPR2	0.880912	3.05706e-14
ENSBTAG00000013689	MCTP2	0.8807	3.15882e-14
ENSBTAG00000052329	NA	0.880615	3.20009e-14
ENSBTAG00000037400	TNRC18	0.880325	3.3465e-14
ENSBTAG00000019354	PAX8	0.879951	3.54408e-14
ENSBTAG00000051562	NA	0.879822	3.61457e-14
ENSBTAG00000007974	WTAP	0.87982	3.61542e-14
ENSBTAG00000008849	SORT1	0.879805	3.624e-14
ENSBTAG00000011001	ERG	0.879792	3.63122e-14
ENSBTAG00000012172	MIDN	0.879503	3.79501e-14
ENSBTAG00000021997	ITSN1	0.87916	3.99822e-14
ENSBTAG00000052012	LOC112445470	0.879038	4.07329e-14
ENSBTAG00000014605	ETV6	0.879026	4.08081e-14
ENSBTAG00000012926	TM6SF1	0.878957	4.12351e-14
ENSBTAG00000005442	DNAI4	0.878899	4.16044e-14
ENSBTAG00000008059	NA	0.878527	4.40143e-14
ENSBTAG00000011677	NA	0.878239	4.59732e-14
ENSBTAG00000017373	LACTB	0.878139	4.66649e-14
ENSBTAG00000038042	CXCR2	0.87778	4.92594e-14
ENSBTAG00000022779	OLFM4	0.877582	5.0743e-14
ENSBTAG00000013046	MPP1	0.877568	5.08521e-14
ENSBTAG00000011683	NUMB	0.877456	5.17134e-14
ENSBTAG00000030669	FGGY	0.877332	5.26812e-14
ENSBTAG00000053696	NA	0.876946	5.58069e-14
ENSBTAG00000021695	GLYCTK	0.876944	5.58224e-14
ENSBTAG00000008743	ALDH2	0.876864	5.64923e-14
ENSBTAG00000015625	DCTN4	0.876733	5.76067e-14
ENSBTAG00000032071	SYCP1	0.876569	5.90351e-14
ENSBTAG00000001961	MAP1B	0.876318	6.12752e-14
ENSBTAG00000048843	UBE2W	0.875983	6.43916e-14
ENSBTAG00000021846	CELSR3	0.87588	6.53816e-14
ENSBTAG00000017764	HDAC4	0.875846	6.57119e-14
ENSBTAG00000002615	LONRF3	0.875664	6.74951e-14
ENSBTAG00000017992	CD164	0.875602	6.8114e-14
ENSBTAG00000015609	PREX1	0.875582	6.83143e-14
ENSBTAG00000020766	ABCA7	0.875078	7.35801e-14
ENSBTAG00000008541	MGST1	0.875021	7.41968e-14
ENSBTAG00000011465	MYBPH	0.874679	7.80065e-14
ENSBTAG00000003639	ELMO2	0.874653	7.8302e-14
ENSBTAG00000015582	HMOX1	0.874556	7.94168e-14
ENSBTAG00000023073	FAM89A	0.874309	8.23399e-14
ENSBTAG00000045785	TOM1	0.873966	8.6555e-14
ENSBTAG00000007734	MEMO1	0.873884	8.75861e-14
ENSBTAG00000011754	LAMTOR2	0.873758	8.9202e-14
ENSBTAG00000037743	LOC112446756	0.873436	9.34657e-14
ENSBTAG00000001904	ZNF276	0.873389	9.41093e-14
ENSBTAG00000054425	NA	0.873225	9.63584e-14
ENSBTAG00000012185	CLEC4E	0.873111	9.79641e-14
ENSBTAG00000008320	SEPTIN5	0.872907	1.00892e-13
ENSBTAG00000014187	PPM1N	0.872506	1.06875e-13
ENSBTAG00000007523	STX4	0.872026	1.14498e-13
ENSBTAG00000010273	EREG	0.871918	1.16278e-13
ENSBTAG00000004680	SLC13A5	0.871826	1.17811e-13
ENSBTAG00000027151	ARHGAP26	0.871738	1.19304e-13
ENSBTAG00000033041	YIPF4	0.871603	1.21613e-13
ENSBTAG00000008306	MKRN1	0.871523	1.23008e-13
ENSBTAG00000012047	JAK2	0.871488	1.23632e-13
ENSBTAG00000003836	ADAM19	0.871385	1.25452e-13
ENSBTAG00000021381	DAAM2	0.871342	1.2623e-13
ENSBTAG00000015821	AMPD3	0.870809	1.36134e-13
ENSBTAG00000020872	C5AR1	0.870468	1.42862e-13
ENSBTAG00000006539	SIRPB2	0.870386	1.44536e-13
ENSBTAG00000011729	STARD3	0.870304	1.46219e-13
ENSBTAG00000016098	BRK1	0.870282	1.46655e-13
ENSBTAG00000005761	DEDD2	0.870093	1.50614e-13
ENSBTAG00000003857	SUSD6	0.869836	1.56164e-13
ENSBTAG00000015806	OAZ2	0.869579	1.61901e-13
ENSBTAG00000020431	DERL2	0.869505	1.63585e-13
ENSBTAG00000006078	IL15RA	0.868878	1.78564e-13
ENSBTAG00000003764	AKIRIN2	0.868809	1.80279e-13
ENSBTAG00000001042	MXD1	0.868783	1.80931e-13
ENSBTAG00000017969	CA4	0.86871	1.82798e-13
ENSBTAG00000011857	PPM1H	0.868652	1.84259e-13
ENSBTAG00000014883	GABARAP	0.868372	1.91572e-13
ENSBTAG00000007280	NA	0.868372	1.91577e-13
ENSBTAG00000019567	IL21R	0.868111	1.98637e-13
ENSBTAG00000014553	ATP6V0D1	0.867944	2.03273e-13
ENSBTAG00000003594	RIBC2	0.867584	2.13637e-13
ENSBTAG00000012697	PGAM1	0.866962	2.3274e-13
ENSBTAG00000025868	TLN1	0.866939	2.33453e-13
ENSBTAG00000014991	PARD3	0.866901	2.34698e-13
ENSBTAG00000019927	CYB5R1	0.866778	2.38691e-13
ENSBTAG00000005496	RP2	0.866663	2.42464e-13
ENSBTAG00000021091	ANKFY1	0.866576	2.45372e-13
ENSBTAG00000012387	PAM	0.866572	2.455e-13
ENSBTAG00000002369	TMEM217	0.866259	2.56216e-13
ENSBTAG00000015767	RNF10	0.866049	2.63657e-13
ENSBTAG00000025129	MNT	0.865986	2.65956e-13
ENSBTAG00000018937	HMOX2	0.865971	2.66497e-13
ENSBTAG00000008863	TMEM87A	0.86573	2.75359e-13
ENSBTAG00000012228	SEMA4A	0.86543	2.86801e-13
ENSBTAG00000005807	MICU1	0.865325	2.90921e-13
ENSBTAG00000008151	MAP3K3	0.865297	2.92032e-13
ENSBTAG00000015628	SMPD1	0.86485	3.10191e-13
ENSBTAG00000011982	BATF3	0.864781	3.13107e-13
ENSBTAG00000020496	C23H6orf62	0.864687	3.1709e-13
ENSBTAG00000008293	GPCPD1	0.864557	3.22688e-13
ENSBTAG00000015908	MBOAT7	0.863987	3.48381e-13
ENSBTAG00000008592	FCGR1A	0.863824	3.56054e-13
ENSBTAG00000020764	CNN2	0.863423	3.75651e-13
ENSBTAG00000012740	PIGB	0.86315	3.89561e-13
ENSBTAG00000008133	ALKBH1	0.863087	3.92829e-13
ENSBTAG00000010242	LAMP1	0.862929	4.01214e-13
ENSBTAG00000038430	LOC788801	0.862637	4.17047e-13
ENSBTAG00000012682	UNC13A	0.862551	4.21829e-13
ENSBTAG00000013824	WWC3	0.862443	4.27907e-13
ENSBTAG00000011608	KIAA1191	0.862425	4.28947e-13
ENSBTAG00000013527	PGD	0.862406	4.30007e-13
ENSBTAG00000012721	HOGA1	0.861937	4.57475e-13
ENSBTAG00000021504	TIRAP	0.86161	4.77637e-13
ENSBTAG00000010134	OSTM1	0.861591	4.78812e-13
ENSBTAG00000019470	NEK6	0.861572	4.80022e-13
ENSBTAG00000008868	CAPN3	0.861462	4.86988e-13
ENSBTAG00000001321	IL1B	0.861289	4.98192e-13
ENSBTAG00000023054	SLC25A16	0.860921	5.2276e-13
ENSBTAG00000002356	RBM47	0.860721	5.36611e-13
ENSBTAG00000011623	VMP1	0.860438	5.56833e-13
ENSBTAG00000017287	DRAM1	0.86036	5.62486e-13
ENSBTAG00000005380	MOCS2	0.860249	5.70725e-13
ENSBTAG00000006616	PTPN1	0.860056	5.85239e-13
ENSBTAG00000019660	TMUB2	0.860024	5.87661e-13
ENSBTAG00000051907	CYBA	0.860022	5.87824e-13
ENSBTAG00000048983	NA	0.859857	6.00527e-13
ENSBTAG00000001649	ZFPM2	0.859386	6.38318e-13
ENSBTAG00000009341	CCDC146	0.859244	6.50078e-13
ENSBTAG00000009178	STXBP2	0.859143	6.58637e-13
ENSBTAG00000050919	NA	0.858678	6.99336e-13
ENSBTAG00000002770	TCN2	0.858469	7.18364e-13
ENSBTAG00000000010	UBL7	0.858234	7.40282e-13
ENSBTAG00000020608	ATG9A	0.857868	7.75812e-13
ENSBTAG00000004556	SLC2A3	0.857537	8.09301e-13
ENSBTAG00000001861	SESTD1	0.857381	8.25509e-13
ENSBTAG00000003353	SLC6A2	0.857315	8.32487e-13
ENSBTAG00000000039	SIRT7	0.856952	8.71805e-13
ENSBTAG00000004189	MLXIP	0.856858	8.82223e-13
ENSBTAG00000004436	PPT2	0.856672	9.0332e-13
ENSBTAG00000032831	LOC101904449	0.856603	9.11214e-13
ENSBTAG00000007622	CTSD	0.856051	9.77077e-13
ENSBTAG00000006654	TANK	0.856012	9.81844e-13
ENSBTAG00000015100	ATP6V0E1	0.855991	9.84432e-13
ENSBTAG00000002105	TEX261	0.855871	9.9948e-13
ENSBTAG00000021805	RAB5IF	0.855792	1.00946e-12
ENSBTAG00000045862	FERMT3	0.855639	1.02904e-12
ENSBTAG00000012722	NA	0.855517	1.04491e-12
ENSBTAG00000004852	PLEKHO1	0.855513	1.04543e-12
ENSBTAG00000010191	PAK1	0.855486	1.04899e-12
ENSBTAG00000032055	VPS39	0.855426	1.05687e-12
ENSBTAG00000013367	PPT1	0.855265	1.07842e-12
ENSBTAG00000000250	HDHD3	0.855201	1.08714e-12
ENSBTAG00000009087	GNG10	0.854672	1.16152e-12
ENSBTAG00000006933	PPP1R10	0.854668	1.16203e-12
ENSBTAG00000000851	CYP20A1	0.854495	1.18734e-12
ENSBTAG00000043985	DACH1	0.854346	1.20968e-12
ENSBTAG00000004072	CAPZA2	0.854092	1.24847e-12
ENSBTAG00000016879	DENND11	0.853981	1.26573e-12
ENSBTAG00000013465	NXPE3	0.853686	1.31298e-12
ENSBTAG00000014314	HPS1	0.85353	1.33848e-12
ENSBTAG00000018463	VIM	0.853246	1.38633e-12
ENSBTAG00000048396	NA	0.852636	1.49452e-12
ENSBTAG00000009427	PPM1D	0.852604	1.50049e-12
ENSBTAG00000023840	ABRAXAS2	0.852586	1.50368e-12
ENSBTAG00000020458	STX6	0.852474	1.5245e-12
ENSBTAG00000014030	FGD6	0.852408	1.53696e-12
ENSBTAG00000000241	STAU1	0.85216	1.58439e-12
ENSBTAG00000019474	NA	0.851711	1.67389e-12
ENSBTAG00000027676	IL18BP	0.851536	1.70989e-12
ENSBTAG00000003200	CSPG4B	0.851316	1.75643e-12
ENSBTAG00000007118	SMURF1	0.851261	1.76814e-12
ENSBTAG00000014596	EFHD1	0.851105	1.80211e-12
ENSBTAG00000010563	PTPN2	0.850948	1.8368e-12
ENSBTAG00000039086	NA	0.850728	1.88639e-12
ENSBTAG00000011067	IL17RA	0.85056	1.92506e-12
ENSBTAG00000014731	GAPDH	0.850519	1.93472e-12
ENSBTAG00000003752	SLC25A24	0.8503	1.98679e-12
ENSBTAG00000020999	DDB2	0.849853	2.09679e-12
ENSBTAG00000015187	DDX41	0.849831	2.1024e-12
ENSBTAG00000054057	NRG1	0.849721	2.13022e-12
ENSBTAG00000051440	NA	0.849337	2.23085e-12
ENSBTAG00000010158	NA	0.848665	2.41787e-12
ENSBTAG00000012060	LPIN2	0.848494	2.46771e-12
ENSBTAG00000005448	LOC521224	0.848318	2.51984e-12
ENSBTAG00000051788	NA	0.848302	2.52463e-12
ENSBTAG00000037537	LOC618463	0.848125	2.57833e-12
ENSBTAG00000007079	LCP1	0.847422	2.80268e-12
ENSBTAG00000014764	CD9	0.846944	2.96551e-12
ENSBTAG00000031453	CCM2L	0.846517	3.11871e-12
ENSBTAG00000010107	WHRN	0.846157	3.2533e-12
ENSBTAG00000006066	CDS2	0.846022	3.30534e-12
ENSBTAG00000004024	UBE2Q2	0.845908	3.3494e-12
ENSBTAG00000005273	IL1R1	0.845747	3.4133e-12
ENSBTAG00000000342	PLOD3	0.845717	3.42526e-12
ENSBTAG00000016401	OPTN	0.84565	3.45239e-12
ENSBTAG00000050320	NA	0.845406	3.5521e-12
ENSBTAG00000016709	NT5C3A	0.84538	3.56271e-12
ENSBTAG00000011798	STK38L	0.845203	3.63716e-12
ENSBTAG00000048565	BASP1	0.84483	3.7985e-12
ENSBTAG00000050944	LOC100848752	0.844826	3.80013e-12
ENSBTAG00000019300	TPMT	0.844477	3.9573e-12
ENSBTAG00000006371	RMND5B	0.844473	3.95904e-12
ENSBTAG00000001085	FAM20A	0.844429	3.97922e-12
ENSBTAG00000005008	WSB1	0.844421	3.98294e-12
ENSBTAG00000030334	AOC2	0.84415	4.10972e-12
ENSBTAG00000001462	FLT4	0.844054	4.15568e-12
ENSBTAG00000002639	ZDHHC7	0.844014	4.17524e-12
ENSBTAG00000018374	WASF2	0.843794	4.28225e-12
ENSBTAG00000018823	GRN	0.843762	4.29815e-12
ENSBTAG00000022167	DERA	0.843748	4.30508e-12
ENSBTAG00000026172	LRATD2	0.843528	4.41575e-12
ENSBTAG00000009176	ANKRD49	0.843508	4.42579e-12
ENSBTAG00000005372	DLGAP1	0.843377	4.49303e-12
ENSBTAG00000007661	MYO1F	0.842736	4.83613e-12
ENSBTAG00000025148	FBXL12	0.842697	4.85776e-12
ENSBTAG00000048720	LOC511106	0.842427	5.01054e-12
ENSBTAG00000015961	TSPAN2	0.842192	5.14661e-12
ENSBTAG00000007962	ATP9A	0.841387	5.64001e-12
ENSBTAG00000017996	EGLN2	0.841229	5.74228e-12
ENSBTAG00000011184	FTH1	0.841073	5.84469e-12
ENSBTAG00000013032	CCNDBP1	0.840891	5.96594e-12
ENSBTAG00000006614	TMCC1	0.84081	6.02097e-12
ENSBTAG00000004430	SGPP1	0.840379	6.32117e-12
ENSBTAG00000008607	ARID3A	0.840349	6.34272e-12
ENSBTAG00000027173	CHP1	0.840342	6.34716e-12
ENSBTAG00000022329	SLCO1B3	0.84029	6.38452e-12
ENSBTAG00000003072	ACADVL	0.840006	6.59229e-12
ENSBTAG00000013343	FTL	0.839638	6.87017e-12
ENSBTAG00000000873	SLC13A3	0.839633	6.87385e-12
ENSBTAG00000011994	NDEL1	0.839582	6.91299e-12
ENSBTAG00000043989	EYA3	0.839499	6.97791e-12
ENSBTAG00000017147	AK3	0.839425	7.03631e-12
ENSBTAG00000013882	CHMP2A	0.839374	7.07615e-12
ENSBTAG00000031441	FXYD5	0.839215	7.20313e-12
ENSBTAG00000045808	IL17REL	0.839075	7.31685e-12
ENSBTAG00000001657	PICALM	0.838848	7.50452e-12
ENSBTAG00000006353	TXNL4B	0.838811	7.53514e-12
ENSBTAG00000048761	UBE2D3	0.838619	7.6987e-12
ENSBTAG00000008793	RNASE1	0.838585	7.72739e-12
ENSBTAG00000031519	NGP	0.838502	7.79944e-12
ENSBTAG00000000993	N4BP2L1	0.838381	7.90545e-12
ENSBTAG00000024928	TNFRSF1B	0.838253	8.01847e-12
ENSBTAG00000006904	TNS2	0.838109	8.14753e-12
ENSBTAG00000017851	RXRA	0.838007	8.23998e-12
ENSBTAG00000000411	HGS	0.837844	8.39032e-12
ENSBTAG00000009611	PHF21A	0.837733	8.49459e-12
ENSBTAG00000017064	ING4	0.837606	8.61396e-12
ENSBTAG00000033076	NA	0.837477	8.73788e-12
ENSBTAG00000001473	ARVCF	0.837423	8.79018e-12
ENSBTAG00000014636	ZFHX3	0.837366	8.8459e-12
ENSBTAG00000006235	INTS3	0.837345	8.86609e-12
ENSBTAG00000001616	ZNF592	0.837335	8.87609e-12
ENSBTAG00000000312	GRINA	0.837134	9.07525e-12
ENSBTAG00000043958	TMEM33	0.837118	9.09098e-12
ENSBTAG00000014371	CHPF2	0.836947	9.26412e-12
ENSBTAG00000050227	NA	0.83689	9.32258e-12
ENSBTAG00000004135	LMTK2	0.836797	9.4181e-12
ENSBTAG00000009289	MS4A8	0.836481	9.75126e-12
ENSBTAG00000010309	XPO6	0.836243	1.0009e-11
ENSBTAG00000022715	NA	0.836145	1.01167e-11
ENSBTAG00000019289	ITGA2	0.83587	1.04256e-11
ENSBTAG00000019179	TSKS	0.835867	1.04288e-11
ENSBTAG00000006322	DENND5A	0.835838	1.04619e-11
ENSBTAG00000003508	CFAP69	0.835657	1.06706e-11
ENSBTAG00000014228	TFEC	0.835633	1.06995e-11
ENSBTAG00000011400	DBN1	0.835363	1.10194e-11
ENSBTAG00000048062	KDM6B	0.835144	1.12844e-11
ENSBTAG00000050824	HS6ST1	0.834978	1.14901e-11
ENSBTAG00000009201	CORO7	0.83429	1.23803e-11
ENSBTAG00000006631	GLI1	0.83379	1.30667e-11
ENSBTAG00000013018	AMPD2	0.833518	1.34547e-11
ENSBTAG00000001110	SLC16A5	0.833448	1.35575e-11
ENSBTAG00000001838	LRRC36	0.832831	1.4485e-11
ENSBTAG00000004475	CDK5R1	0.832777	1.45694e-11
ENSBTAG00000005504	TP53INP2	0.832741	1.46254e-11
ENSBTAG00000036224	MGC157082	0.832729	1.46449e-11
ENSBTAG00000020190	KREMEN2	0.832314	1.53085e-11
ENSBTAG00000010502	SERTAD3	0.832094	1.56723e-11
ENSBTAG00000002078	KDM4A	0.83172	1.6309e-11
ENSBTAG00000021474	GSDMD	0.831635	1.6457e-11
ENSBTAG00000000396	PIM1	0.831346	1.69705e-11
ENSBTAG00000001708	TTLL12	0.831329	1.70012e-11
ENSBTAG00000019603	LDHB	0.831277	1.7095e-11
ENSBTAG00000014392	ACTR10	0.83127	1.71072e-11
ENSBTAG00000030589	TMCO6	0.831163	1.73034e-11
ENSBTAG00000001296	TMEM50A	0.831	1.76029e-11
ENSBTAG00000051383	DEFB7	0.830931	1.77331e-11
ENSBTAG00000050122	NA	0.830741	1.80937e-11
ENSBTAG00000051567	CDKN2B	0.8303	1.89554e-11
ENSBTAG00000054461	ITGAX	0.830171	1.92148e-11
ENSBTAG00000054445	NA	0.830119	1.93201e-11
ENSBTAG00000009975	PBX4	0.829932	1.97022e-11
ENSBTAG00000019134	NEK5	0.829739	2.0106e-11
ENSBTAG00000037735	C5AR2	0.829378	2.08825e-11
ENSBTAG00000001173	PLXNA2	0.829052	2.16067e-11
ENSBTAG00000009727	ADIPOR1	0.829042	2.16289e-11
ENSBTAG00000005181	SYS1	0.828475	2.29479e-11
ENSBTAG00000002993	SFT2D1	0.828453	2.29997e-11
ENSBTAG00000051070	NA	0.82798	2.41611e-11
ENSBTAG00000036418	MIR223	0.827946	2.42468e-11
ENSBTAG00000004380	STAT2	0.827761	2.47143e-11
ENSBTAG00000016470	NADSYN1	0.827719	2.48242e-11
ENSBTAG00000004736	GRB2	0.8276	2.51314e-11
ENSBTAG00000011088	SLC6A6	0.827596	2.51425e-11
ENSBTAG00000020796	UBE2D1	0.827499	2.53965e-11
ENSBTAG00000020756	GSK3A	0.827088	2.64962e-11
ENSBTAG00000014267	ZCCHC14	0.827051	2.66001e-11
ENSBTAG00000032764	NA	0.826862	2.71221e-11
ENSBTAG00000006132	DENND3	0.826778	2.73589e-11
ENSBTAG00000015513	DOCK5	0.826761	2.74053e-11
ENSBTAG00000008433	PGAP2	0.82652	2.80956e-11
ENSBTAG00000006896	ABCA9	0.826514	2.81107e-11
ENSBTAG00000008840	HM13	0.826291	2.87636e-11
ENSBTAG00000038992	STK11IP	0.826111	2.92997e-11
ENSBTAG00000013165	ENPP2	0.825933	2.98394e-11
ENSBTAG00000000434	CRYAB	0.825806	3.02313e-11
ENSBTAG00000002835	SMAD1	0.825678	3.06301e-11
ENSBTAG00000014898	HK3	0.824939	3.30302e-11
ENSBTAG00000016494	RELT	0.824747	3.36805e-11
ENSBTAG00000030784	APPL2	0.824503	3.45247e-11
ENSBTAG00000011757	PSEN1	0.824468	3.46491e-11
ENSBTAG00000050239	CASP1	0.824271	3.5348e-11
ENSBTAG00000000040	MAFG	0.824228	3.55017e-11
ENSBTAG00000002319	HMCN2	0.824184	3.56614e-11
ENSBTAG00000001737	TUT7	0.82418	3.56748e-11
ENSBTAG00000021182	DOCK4	0.823644	3.76643e-11
ENSBTAG00000002082	MARCKS	0.823588	3.78769e-11
ENSBTAG00000032396	KCTD19	0.823563	3.79751e-11
ENSBTAG00000031069	SNX24	0.823516	3.81548e-11
ENSBTAG00000030172	PRPSAP1	0.823163	3.95378e-11
ENSBTAG00000007643	LOC615278	0.822818	4.09313e-11
ENSBTAG00000033669	IL17RC	0.822495	4.22826e-11
ENSBTAG00000004378	IL23A	0.822477	4.23581e-11
ENSBTAG00000051340	NA	0.822075	4.40994e-11
ENSBTAG00000003504	GSS	0.821944	4.46783e-11
ENSBTAG00000048737	DEFB10	0.821894	4.49033e-11
ENSBTAG00000051504	NA	0.820974	4.92122e-11
ENSBTAG00000020031	PKD2	0.820935	4.94062e-11
ENSBTAG00000002596	VSTM1	0.82038	5.22022e-11
ENSBTAG00000016998	ARL11	0.820368	5.22647e-11
ENSBTAG00000052428	NA	0.820256	5.28474e-11
ENSBTAG00000008699	FEM1C	0.820138	5.34657e-11
ENSBTAG00000023607	HACD2	0.820117	5.35753e-11
ENSBTAG00000027626	GOLGA7	0.820093	5.37027e-11
ENSBTAG00000014178	RALGAPA2	0.82003	5.40402e-11
ENSBTAG00000009982	IGSF8	0.819958	5.44262e-11
ENSBTAG00000019672	LOC574091	0.819946	5.44915e-11
ENSBTAG00000010352	KCNK16	0.819902	5.47282e-11
ENSBTAG00000051685	C25H7orf50	0.819858	5.4965e-11
ENSBTAG00000018993	ITGB7	0.819819	5.51764e-11
ENSBTAG00000017951	POLD4	0.819698	5.58363e-11
ENSBTAG00000008279	FRMD4A	0.819606	5.63462e-11
ENSBTAG00000047538	RIMBP3B	0.819153	5.8914e-11
ENSBTAG00000048155	FCN1	0.819143	5.8974e-11
ENSBTAG00000010830	LRP1	0.818649	6.18987e-11
ENSBTAG00000021922	SMAP2	0.818348	6.37516e-11
ENSBTAG00000018119	AOAH	0.81824	6.44257e-11
ENSBTAG00000052713	H2BC20	0.818236	6.44515e-11
ENSBTAG00000008165	ITGA2B	0.818153	6.49752e-11
ENSBTAG00000006526	BCL2L1	0.818093	6.53581e-11
ENSBTAG00000023947	AVPI1	0.817998	6.59708e-11
ENSBTAG00000048591	NA	0.817927	6.64242e-11
ENSBTAG00000054071	NA	0.817722	6.77641e-11
ENSBTAG00000003177	SLC25A33	0.817529	6.90519e-11
ENSBTAG00000010312	MAPK1	0.817257	7.08999e-11
ENSBTAG00000018189	CSTB	0.817123	7.18329e-11
ENSBTAG00000012525	ABO	0.816834	7.38721e-11
ENSBTAG00000018137	NA	0.816768	7.43422e-11
ENSBTAG00000004732	SPTB	0.816687	7.49329e-11
ENSBTAG00000017804	BNIP3	0.816297	7.78077e-11
ENSBTAG00000012820	STX3	0.815822	8.14581e-11
ENSBTAG00000039657	H2AC6	0.815726	8.22133e-11
ENSBTAG00000018403	ARHGAP9	0.815604	8.31844e-11
ENSBTAG00000027760	NA	0.815439	8.45131e-11
ENSBTAG00000009359	LOC782705	0.814912	8.88958e-11
ENSBTAG00000014821	SLC7A7	0.814602	9.15679e-11
ENSBTAG00000008416	ABHD5	0.814481	9.26369e-11
ENSBTAG00000055145	SLC25A10	0.814454	9.287e-11
ENSBTAG00000038422	NA	0.814438	9.30145e-11
ENSBTAG00000009526	TMEM59	0.814141	9.56831e-11
ENSBTAG00000002809	CAPN10	0.813597	1.00768e-10
ENSBTAG00000000277	IL18	0.813467	1.02022e-10
ENSBTAG00000039442	SEC62	0.813294	1.03709e-10
ENSBTAG00000001420	ABHD12	0.813213	1.04513e-10
ENSBTAG00000019914	BECN1	0.813162	1.05013e-10
ENSBTAG00000010431	LURAP1L	0.813096	1.05672e-10
ENSBTAG00000020540	TMEM198	0.812924	1.07414e-10
ENSBTAG00000014053	MAK	0.812647	1.10265e-10
ENSBTAG00000039958	GYS1	0.812532	1.11467e-10
ENSBTAG00000018522	OAZ1	0.81239	1.12969e-10
ENSBTAG00000017970	ZYX	0.812208	1.14925e-10
ENSBTAG00000005488	ARIH2	0.811962	1.1761e-10
ENSBTAG00000053588	WDTC1	0.811936	1.17907e-10
ENSBTAG00000015874	CASP3	0.811856	1.18789e-10
ENSBTAG00000013419	HTATIP2	0.811659	1.21013e-10
ENSBTAG00000006848	DHX34	0.811439	1.23533e-10
ENSBTAG00000053437	NA	0.810623	1.33345e-10
ENSBTAG00000031789	FBRS	0.810367	1.36564e-10
ENSBTAG00000010464	MN1	0.810223	1.38406e-10
ENSBTAG00000047649	AUH	0.810184	1.38908e-10
ENSBTAG00000021746	ANXA5	0.81002	1.41042e-10
ENSBTAG00000039050	P2RY2	0.809736	1.44821e-10
ENSBTAG00000017294	ORM1	0.809687	1.45483e-10
ENSBTAG00000020620	RGS2	0.809598	1.46687e-10
ENSBTAG00000000666	GHDC	0.808649	1.60144e-10
ENSBTAG00000015829	ENPP5	0.808551	1.61608e-10
ENSBTAG00000018588	TMBIM6	0.808378	1.64208e-10
ENSBTAG00000046516	FUT7	0.807996	1.70072e-10
ENSBTAG00000009019	SH3PXD2B	0.807929	1.71133e-10
ENSBTAG00000012961	PAPSS1	0.807862	1.72191e-10
ENSBTAG00000011351	TMEM259	0.807721	1.74421e-10
ENSBTAG00000018016	NUPR1	0.807533	1.77456e-10
ENSBTAG00000006162	RAB11FIP5	0.807272	1.8175e-10
ENSBTAG00000003607	FAM20C	0.807102	1.84604e-10
ENSBTAG00000008353	CDKN1A	0.807051	1.85467e-10
ENSBTAG00000015311	PTPRR	0.807034	1.85756e-10
ENSBTAG00000026753	CXCR1	0.807022	1.85965e-10
ENSBTAG00000011239	SEC11A	0.806492	1.95175e-10
ENSBTAG00000012124	GPBP1	0.806059	2.03015e-10
ENSBTAG00000002725	RNGTT	0.805886	2.06236e-10
ENSBTAG00000018646	ATP6V1B2	0.805815	2.07578e-10
ENSBTAG00000004196	FMNL1	0.805786	2.08127e-10
ENSBTAG00000009085	SLC35A5	0.805634	2.11004e-10
ENSBTAG00000017867	YPEL1	0.8054	2.15527e-10
ENSBTAG00000011971	NRP2	0.805391	2.15714e-10
ENSBTAG00000017218	ACER3	0.80529	2.17699e-10
ENSBTAG00000047904	LOC527744	0.805286	2.17763e-10
ENSBTAG00000013861	SLC8A1	0.804866	2.26202e-10
ENSBTAG00000001468	SAMD4A	0.8048	2.27554e-10
ENSBTAG00000048011	GPR160	0.804434	2.3519e-10
ENSBTAG00000015758	USB1	0.804372	2.36487e-10
ENSBTAG00000022813	TMEM150B	0.804081	2.42762e-10
ENSBTAG00000020685	NA	0.80393	2.4609e-10
ENSBTAG00000007931	SLC38A6	0.803774	2.49543e-10
ENSBTAG00000014289	ZFYVE9	0.803721	2.50742e-10
ENSBTAG00000010376	TMEM184C	0.803716	2.50863e-10
ENSBTAG00000008389	HTRA1	0.803241	2.61762e-10
ENSBTAG00000010731	CDKN2D	0.803083	2.65491e-10
ENSBTAG00000011909	ACVR1	0.80278	2.72769e-10
ENSBTAG00000004789	LGR6	0.80245	2.80913e-10
ENSBTAG00000000512	SNTA1	0.802414	2.81819e-10
ENSBTAG00000016254	HDAC5	0.802197	2.87289e-10
ENSBTAG00000001286	ELMO3	0.801999	2.92411e-10
ENSBTAG00000049220	NA	0.80188	2.95516e-10
ENSBTAG00000003514	HSF4	0.801621	3.0237e-10
ENSBTAG00000011698	TYK2	0.801363	3.09356e-10
ENSBTAG00000001022	AMDHD2	0.801202	3.13793e-10
ENSBTAG00000048791	NA	0.801174	3.14567e-10
ENSBTAG00000054325	NA	0.801132	3.15736e-10
ENSBTAG00000012046	JUNB	0.801118	3.16129e-10
ENSBTAG00000013282	NECAP2	0.801116	3.16195e-10
ENSBTAG00000009871	RAB18	0.80089	3.22578e-10
ENSBTAG00000009680	FAM177A1	0.800412	3.36462e-10
ENSBTAG00000039313	ZNF341	0.800249	3.41302e-10
ENSBTAG00000003990	ITPRIP	0.800064	3.46921e-10
ENSBTAG00000014829	MYRFL	0.799812	3.54674e-10
ENSBTAG00000050859	NA	0.799642	3.59988e-10
ENSBTAG00000002176	NSMCE1	0.799468	3.65519e-10
ENSBTAG00000015649	TMEM156	0.799403	3.67608e-10
ENSBTAG00000017739	TNK1	0.799379	3.68386e-10
ENSBTAG00000003298	LZTS2	0.7993	3.70951e-10
ENSBTAG00000023736	CDC42EP3	0.799024	3.80015e-10
ENSBTAG00000002010	PI4K2A	0.798925	3.83296e-10
ENSBTAG00000015607	ERMP1	0.79884	3.86169e-10
ENSBTAG00000013922	MOSPD1	0.798422	4.00476e-10
ENSBTAG00000029897	MIR21	0.798072	4.12868e-10
ENSBTAG00000038149	NLRP12	0.797579	4.30885e-10
ENSBTAG00000020294	PTPN6	0.797572	4.31169e-10
ENSBTAG00000051772	NA	0.797355	4.39345e-10
ENSBTAG00000008573	ZFP36	0.797146	4.47348e-10
ENSBTAG00000012900	TMEM229B	0.796917	4.56276e-10
ENSBTAG00000007823	TG	0.796896	4.57115e-10
ENSBTAG00000021932	RNASEK	0.796848	4.59024e-10
ENSBTAG00000020653	FIP1L1	0.796689	4.65378e-10
ENSBTAG00000052040	LOC101904339	0.796687	4.65429e-10
ENSBTAG00000021818	ADGRE5	0.796512	4.72499e-10
ENSBTAG00000003880	EMILIN2	0.796464	4.74476e-10
ENSBTAG00000054081	NA	0.796219	4.8458e-10
ENSBTAG00000006410	DCTN5	0.796009	4.93393e-10
ENSBTAG00000012989	UBE2L6	0.795656	5.0859e-10
ENSBTAG00000003300	MFGE8	0.795652	5.08757e-10
ENSBTAG00000025762	CNP	0.79549	5.1586e-10
ENSBTAG00000014964	GALK1	0.795478	5.16387e-10
ENSBTAG00000050727	NA	0.795329	5.23041e-10
ENSBTAG00000003806	ECM1	0.794733	5.50336e-10
ENSBTAG00000010999	IL17RD	0.794732	5.50378e-10
ENSBTAG00000010549	IFRD1	0.793941	5.88742e-10
ENSBTAG00000007402	ZFAND2A	0.793884	5.91592e-10
ENSBTAG00000020527	IDH1	0.793104	6.31998e-10
ENSBTAG00000054776	TXNDC17	0.792742	6.51633e-10
ENSBTAG00000016309	ATP6V1D	0.792624	6.58168e-10
ENSBTAG00000007476	BTRC	0.792298	6.76447e-10
ENSBTAG00000053578	CCL16	0.792078	6.89095e-10
ENSBTAG00000000021	WASHC3	0.791682	7.12389e-10
ENSBTAG00000019015	IFITM3	0.791009	7.53695e-10
ENSBTAG00000012052	PADI4	0.790979	7.55579e-10
ENSBTAG00000015212	IFNAR2	0.790794	7.67342e-10
ENSBTAG00000010956	SCARB2	0.790739	7.70895e-10
ENSBTAG00000027534	LOC534181	0.790608	7.79369e-10
ENSBTAG00000043369	LOC112446907	0.790217	8.05182e-10
ENSBTAG00000012456	HEPACAM2	0.790173	8.08166e-10
ENSBTAG00000001449	SRA1	0.790129	8.11108e-10
ENSBTAG00000010230	CAPN1	0.789858	8.29602e-10
ENSBTAG00000019218	ATP6V0A1	0.789758	8.3652e-10
ENSBTAG00000018732	HSPA12B	0.789756	8.36611e-10
ENSBTAG00000012519	XDH	0.789578	8.49121e-10
ENSBTAG00000035199	NA	0.789372	8.63728e-10
ENSBTAG00000002326	LGALS3	0.789289	8.69704e-10
ENSBTAG00000009923	CIPC	0.789072	8.85441e-10
ENSBTAG00000014953	LOC104968422	0.78894	8.95137e-10
ENSBTAG00000005828	MERTK	0.788793	9.06073e-10
ENSBTAG00000009547	ZDHHC4	0.788628	9.18545e-10
ENSBTAG00000010065	TRPC5	0.788305	9.43293e-10
ENSBTAG00000053557	DEFB4A	0.787683	9.92793e-10
ENSBTAG00000048809	VPS37B	0.787466	1.01069e-09
ENSBTAG00000011204	NINJ1	0.787321	1.02277e-09
ENSBTAG00000016161	FLII	0.786868	1.06142e-09
ENSBTAG00000016276	HAL	0.786805	1.06688e-09
ENSBTAG00000011882	SLC24A3	0.78677	1.0699e-09
ENSBTAG00000048790	NA	0.786154	1.12503e-09
ENSBTAG00000014140	ATP1B3	0.785877	1.15071e-09
ENSBTAG00000046383	NA	0.785688	1.16856e-09
ENSBTAG00000015792	CFAP54	0.785464	1.18995e-09
ENSBTAG00000045849	KCNK13	0.785424	1.19386e-09
ENSBTAG00000010375	MSL1	0.785357	1.20034e-09
ENSBTAG00000049656	LOC784297	0.785332	1.20275e-09
ENSBTAG00000015101	HMGB2	0.785192	1.21649e-09
ENSBTAG00000013192	CEP19	0.785018	1.23375e-09
ENSBTAG00000016338	SPPL3	0.784983	1.23725e-09
ENSBTAG00000017866	CD36	0.784955	1.24006e-09
ENSBTAG00000014693	TMEM88	0.784647	1.27133e-09
ENSBTAG00000048273	C6H4orf3	0.784589	1.27735e-09
ENSBTAG00000000074	NFIA	0.78455	1.28137e-09
ENSBTAG00000030674	AK4	0.784468	1.28987e-09
ENSBTAG00000011899	USP4	0.784286	1.309e-09
ENSBTAG00000049724	BIK	0.78425	1.31275e-09
ENSBTAG00000005009	PRELID1	0.784235	1.31438e-09
ENSBTAG00000011337	ANKRD33B	0.784138	1.32465e-09
ENSBTAG00000016060	CREM	0.784128	1.32579e-09
ENSBTAG00000018984	PIK3CD	0.784032	1.33604e-09
ENSBTAG00000005947	PLAU	0.784012	1.33825e-09
ENSBTAG00000013589	CHMP3	0.782768	1.47867e-09
ENSBTAG00000031402	ASXL1	0.782665	1.49098e-09
ENSBTAG00000008931	CREG1	0.782579	1.50124e-09
ENSBTAG00000052909	C8G	0.782307	1.53424e-09
ENSBTAG00000012419	BCL2L15	0.782043	1.56687e-09
ENSBTAG00000025425	RAB24	0.78202	1.56975e-09
ENSBTAG00000048980	LOC508666	0.781581	1.62563e-09
ENSBTAG00000011841	TCTN3	0.781536	1.63143e-09
ENSBTAG00000004716	RETN	0.781535	1.6315e-09
ENSBTAG00000018638	CC2D2A	0.781475	1.63937e-09
ENSBTAG00000007206	STRIP2	0.781461	1.64112e-09
ENSBTAG00000010390	SRI	0.781143	1.68312e-09
ENSBTAG00000011238	CD48	0.780588	1.75875e-09
ENSBTAG00000039197	SLC2A9	0.780539	1.76562e-09
ENSBTAG00000013203	GP5	0.780301	1.7991e-09
ENSBTAG00000006506	GIT2	0.780111	1.82634e-09
ENSBTAG00000045748	RAF1	0.779691	1.88773e-09
ENSBTAG00000012755	KLC4	0.779675	1.89015e-09
ENSBTAG00000009496	STAT5A	0.779618	1.89872e-09
ENSBTAG00000034875	ALPK1	0.779478	1.91967e-09
ENSBTAG00000008783	HTR7	0.77946	1.92246e-09
ENSBTAG00000008411	PLEKHO2	0.778916	2.00627e-09
ENSBTAG00000008223	NLRC4	0.778865	2.01431e-09
ENSBTAG00000003358	MCFD2	0.77881	2.02313e-09
ENSBTAG00000004568	GALNS	0.778731	2.03563e-09
ENSBTAG00000020648	SCFD2	0.778511	2.0711e-09
ENSBTAG00000011578	CD44	0.778505	2.07203e-09
ENSBTAG00000017994	MAX	0.778407	2.08796e-09
ENSBTAG00000049629	CATHL6	0.777729	2.20141e-09
ENSBTAG00000019516	COMT	0.777519	2.23778e-09
ENSBTAG00000024909	H3-3B	0.77746	2.24808e-09
ENSBTAG00000019683	LYPD6B	0.776995	2.33088e-09
ENSBTAG00000022155	FSTL1	0.776799	2.3666e-09
ENSBTAG00000006751	TENT2	0.776617	2.40025e-09
ENSBTAG00000000539	LRRC28	0.776466	2.42852e-09
ENSBTAG00000039620	SAPCD1	0.7764	2.44085e-09
ENSBTAG00000046090	LOC507247	0.776225	2.47423e-09
ENSBTAG00000019465	ITPKC	0.776193	2.48027e-09
ENSBTAG00000005464	ADCY6	0.775838	2.5494e-09
ENSBTAG00000002000	TIMM8B	0.775769	2.56296e-09
ENSBTAG00000014906	VCAN	0.775722	2.57229e-09
ENSBTAG00000016315	COTL1	0.775614	2.59382e-09
ENSBTAG00000012265	VWF	0.775506	2.61548e-09
ENSBTAG00000014761	PGA5	0.775478	2.62114e-09
ENSBTAG00000040338	OBSL1	0.77523	2.67157e-09
ENSBTAG00000013971	PI4KA	0.774618	2.80018e-09
ENSBTAG00000020355	KLF4	0.77443	2.84103e-09
ENSBTAG00000021856	R3HCC1L	0.774343	2.85984e-09
ENSBTAG00000000555	ACO1	0.774024	2.93073e-09
ENSBTAG00000010498	SLC40A1	0.773969	2.94301e-09
ENSBTAG00000046750	B3GNT3	0.773891	2.96065e-09
ENSBTAG00000002980	GPT2	0.773296	3.09825e-09
ENSBTAG00000010982	UBE2B	0.773147	3.13349e-09
ENSBTAG00000046172	LOC100299281	0.772709	3.23958e-09
ENSBTAG00000013414	BLVRA	0.772663	3.25114e-09
ENSBTAG00000001105	ANXA4	0.772574	3.27319e-09
ENSBTAG00000002243	SNX15	0.772241	3.35684e-09
ENSBTAG00000007330	STXBP3	0.772091	3.39517e-09
ENSBTAG00000046153	NA	0.772091	3.39529e-09
ENSBTAG00000000483	HYAL1	0.771828	3.46355e-09
ENSBTAG00000011125	MYO9B	0.77155	3.53704e-09
ENSBTAG00000032247	PPP1R11	0.771524	3.54393e-09
ENSBTAG00000022622	CISH	0.771311	3.60156e-09
ENSBTAG00000014913	SRD5A3	0.771101	3.6589e-09
ENSBTAG00000017530	PLGRKT	0.770964	3.69687e-09
ENSBTAG00000011902	WASHC1	0.770861	3.72574e-09
ENSBTAG00000036183	FBXW8	0.770821	3.73708e-09
ENSBTAG00000051499	NA	0.770782	3.74794e-09
ENSBTAG00000012397	DCK	0.770497	3.82899e-09
ENSBTAG00000018474	IL6R	0.77049	3.83127e-09
ENSBTAG00000054195	GPX1	0.770359	3.86898e-09
ENSBTAG00000018070	SCNM1	0.770053	3.95884e-09
ENSBTAG00000051635	NA	0.769773	4.04273e-09
ENSBTAG00000017086	GRB10	0.769652	4.07977e-09
ENSBTAG00000001815	ARHGEF5	0.769634	4.08508e-09
ENSBTAG00000012442	CTSB	0.769127	4.24273e-09
ENSBTAG00000053356	LOC104976076	0.768952	4.29878e-09
ENSBTAG00000017846	F11R	0.768931	4.30528e-09
ENSBTAG00000010785	FAS	0.768645	4.39825e-09
ENSBTAG00000008362	CTDSP1	0.768153	4.56219e-09
ENSBTAG00000016864	LBP	0.767923	4.64066e-09
ENSBTAG00000009681	PPP2R3C	0.767893	4.65099e-09
ENSBTAG00000032686	HOMEZ	0.7677	4.71813e-09
ENSBTAG00000011748	SGMS1	0.76769	4.7214e-09
ENSBTAG00000021974	SMUG1	0.767444	4.80844e-09
ENSBTAG00000006572	CARD9	0.767391	4.82704e-09
ENSBTAG00000011931	CD63	0.767151	4.91348e-09
ENSBTAG00000016890	ANKS1A	0.767131	4.92104e-09
ENSBTAG00000019065	EEPD1	0.767101	4.9317e-09
ENSBTAG00000004544	TXNDC9	0.767027	4.95901e-09
ENSBTAG00000011037	RBPMS2	0.766979	4.97628e-09
ENSBTAG00000000894	PGK1	0.766735	5.06678e-09
ENSBTAG00000054306	NA	0.765594	5.51045e-09
ENSBTAG00000002542	KRCC1	0.765025	5.74483e-09
ENSBTAG00000053390	RAC1	0.764805	5.83795e-09
ENSBTAG00000007818	POFUT2	0.764519	5.96123e-09
ENSBTAG00000007893	SCPEP1	0.764415	6.00659e-09
ENSBTAG00000013799	NA	0.764359	6.0315e-09
ENSBTAG00000008761	TRAFD1	0.764329	6.04465e-09
ENSBTAG00000003851	CCNL1	0.764243	6.0826e-09
ENSBTAG00000052382	H2BC20	0.764094	6.14894e-09
ENSBTAG00000013650	SLC66A1	0.763735	6.31174e-09
ENSBTAG00000007115	GSR	0.763616	6.36661e-09
ENSBTAG00000020394	TNFAIP8L2	0.76326	6.53293e-09
ENSBTAG00000052258	NA	0.763126	6.59705e-09
ENSBTAG00000013099	ALDOC	0.7629	6.70575e-09
ENSBTAG00000015749	STEAP1	0.762626	6.83987e-09
ENSBTAG00000021574	TCF7L2	0.762616	6.84498e-09
ENSBTAG00000031673	ARRDC5	0.762606	6.84976e-09
ENSBTAG00000007305	VPS41	0.762388	6.95844e-09
ENSBTAG00000012223	TNFSF14	0.762046	7.13224e-09
ENSBTAG00000020468	MICU3	0.761786	7.26709e-09
ENSBTAG00000016720	RAB1A	0.76178	7.2705e-09
ENSBTAG00000007434	CD300LG	0.761506	7.41531e-09
ENSBTAG00000007756	TFPT	0.76138	7.48267e-09
ENSBTAG00000052306	IFITM3	0.761379	7.48328e-09
ENSBTAG00000018138	GK5	0.760774	7.81523e-09
ENSBTAG00000005654	TMSB10	0.760283	8.09451e-09
ENSBTAG00000001009	HCLS1	0.760283	8.09464e-09
ENSBTAG00000018314	MED11	0.760269	8.10273e-09
ENSBTAG00000007266	DDX55	0.759647	8.47054e-09
ENSBTAG00000021121	PPIL2	0.759598	8.50007e-09
ENSBTAG00000052022	NA	0.759545	8.53253e-09
ENSBTAG00000000336	LOC112442378	0.759381	8.63276e-09
ENSBTAG00000001618	ALPK3	0.75912	8.79468e-09
ENSBTAG00000054491	NA	0.758944	8.90483e-09
ENSBTAG00000011325	KHK	0.758865	8.95509e-09
ENSBTAG00000022890	MBP	0.758815	8.98713e-09
ENSBTAG00000021019	SLC30A4	0.758584	9.13577e-09
ENSBTAG00000053180	NA	0.758536	9.16689e-09
ENSBTAG00000048420	NA	0.757941	9.56101e-09
ENSBTAG00000020420	AP1S2	0.757904	9.58582e-09
ENSBTAG00000009381	LCP2	0.757738	9.69938e-09
ENSBTAG00000008269	NA	0.757526	9.84555e-09
ENSBTAG00000010511	KAT8	0.75726	1.00316e-08
ENSBTAG00000026247	PKHD1L1	0.756973	1.02363e-08
ENSBTAG00000051542	LOC530929	0.756868	1.03124e-08
ENSBTAG00000018077	LYPD3	0.756783	1.03741e-08
ENSBTAG00000034246	ACRBP	0.756692	1.04407e-08
ENSBTAG00000010802	KCNK7	0.756576	1.05263e-08
ENSBTAG00000003928	ATG16L1	0.756383	1.06696e-08
ENSBTAG00000013007	FAM210B	0.756008	1.09538e-08
ENSBTAG00000003598	NA	0.75596	1.09909e-08
ENSBTAG00000008259	ACOD1	0.754874	1.18569e-08
ENSBTAG00000045531	NA	0.754622	1.20665e-08
ENSBTAG00000013141	ACTRT3	0.754553	1.21246e-08
ENSBTAG00000010394	MCF2L2	0.754414	1.22423e-08
ENSBTAG00000046607	JMJD7	0.75436	1.22886e-08
ENSBTAG00000015919	PARM1	0.754287	1.23509e-08
ENSBTAG00000013113	VDAC1	0.754039	1.25657e-08
ENSBTAG00000010987	NFKBIZ	0.753863	1.27201e-08
ENSBTAG00000004377	PHLDB3	0.753791	1.27838e-08
ENSBTAG00000017263	MXI1	0.753776	1.2797e-08
ENSBTAG00000053409	NA	0.753711	1.28547e-08
ENSBTAG00000015996	GPC1	0.753336	1.31921e-08
ENSBTAG00000010146	PLXNB3	0.752832	1.36596e-08
ENSBTAG00000002647	RGS10	0.752802	1.36884e-08
ENSBTAG00000051030	CYP2J2	0.752329	1.41419e-08
ENSBTAG00000033727	RBPMS	0.752194	1.42739e-08
ENSBTAG00000012774	RAB7B	0.752175	1.42926e-08
ENSBTAG00000000981	KLHDC8B	0.751952	1.45128e-08
ENSBTAG00000013356	CATHL3	0.751767	1.46981e-08
ENSBTAG00000007970	C1H3orf38	0.751713	1.47536e-08
ENSBTAG00000050559	NA	0.751697	1.47696e-08
ENSBTAG00000013885	ADSS2	0.75083	1.5673e-08
ENSBTAG00000015195	NPC1	0.750801	1.57042e-08
ENSBTAG00000008147	MICAL1	0.750264	1.62897e-08
ENSBTAG00000030190	COL6A3	0.749996	1.65908e-08
ENSBTAG00000017604	RAB13	0.748971	1.77867e-08
ENSBTAG00000003760	NA	0.748966	1.77929e-08
ENSBTAG00000020406	GPC3	0.748906	1.78644e-08
ENSBTAG00000000033	PHOSPHO1	0.748487	1.83787e-08
ENSBTAG00000025329	IRF2BPL	0.747839	1.92004e-08
ENSBTAG00000000941	PLEKHB2	0.746994	2.03244e-08
ENSBTAG00000030424	CLEC1A	0.74678	2.06182e-08
ENSBTAG00000054388	NA	0.74665	2.07978e-08
ENSBTAG00000027464	FGFRL1	0.746398	2.11526e-08
ENSBTAG00000011632	MAP1LC3B	0.746157	2.14969e-08
ENSBTAG00000011639	STK11	0.745021	2.31879e-08
ENSBTAG00000006776	KIAA0930	0.744866	2.34294e-08
ENSBTAG00000021105	IRAK4	0.744786	2.35539e-08
ENSBTAG00000031778	H2BC5	0.744458	2.40725e-08
ENSBTAG00000043960	MTHFD2L	0.744335	2.42696e-08
ENSBTAG00000010737	CDK11B	0.744275	2.43668e-08
ENSBTAG00000001933	PTPA	0.744012	2.47953e-08
ENSBTAG00000049178	NA	0.743889	2.4998e-08
ENSBTAG00000008004	NCF2	0.743584	2.55067e-08
ENSBTAG00000050056	NA	0.743475	2.56907e-08
ENSBTAG00000002562	PRAF2	0.743463	2.57114e-08
ENSBTAG00000032905	RMDN2	0.743428	2.57708e-08
ENSBTAG00000013749	RHOQ	0.74331	2.59728e-08
ENSBTAG00000044106	SPIDR	0.743158	2.62357e-08
ENSBTAG00000013666	SLC25A29	0.743095	2.63444e-08
ENSBTAG00000018105	ACVR2B	0.742832	2.68045e-08
ENSBTAG00000039890	NA	0.742818	2.68298e-08
ENSBTAG00000020645	GNAI2	0.742491	2.74132e-08
ENSBTAG00000001126	BMP2K	0.742426	2.75301e-08
ENSBTAG00000022227	PLSCR2	0.742241	2.78674e-08
ENSBTAG00000002623	SAMSN1	0.742008	2.82975e-08
ENSBTAG00000012181	GNA11	0.741882	2.8533e-08
ENSBTAG00000049371	NA	0.741818	2.86528e-08
ENSBTAG00000008897	BIN2	0.741757	2.87667e-08
ENSBTAG00000006155	CCRL2	0.741617	2.9032e-08
ENSBTAG00000006007	SH3GL1	0.741456	2.93394e-08
ENSBTAG00000052103	NA	0.740837	3.05511e-08
ENSBTAG00000018453	ANKRD37	0.740741	3.07428e-08
ENSBTAG00000012417	ARL14EP	0.74054	3.11497e-08
ENSBTAG00000001294	PPP1R15A	0.740254	3.17354e-08
ENSBTAG00000015154	MCL1	0.740249	3.17445e-08
ENSBTAG00000013889	TMEM141	0.74024	3.17636e-08
ENSBTAG00000038124	FCGR2A	0.740169	3.191e-08
ENSBTAG00000005586	GATM	0.740109	3.20362e-08
ENSBTAG00000005144	PNPLA2	0.740106	3.20418e-08
ENSBTAG00000015541	DLC1	0.740103	3.20491e-08
ENSBTAG00000052520	NA	0.739956	3.23552e-08
ENSBTAG00000004329	RELL1	0.739412	3.35191e-08
ENSBTAG00000017873	USF1	0.739262	3.38465e-08
ENSBTAG00000007514	CPNE5	0.739205	3.39734e-08
ENSBTAG00000000181	SUSD3	0.73896	3.45155e-08
ENSBTAG00000053097	NA	0.738781	3.49187e-08
ENSBTAG00000031814	SDS	0.738418	3.57467e-08
ENSBTAG00000017875	ARHGAP30	0.738194	3.62677e-08
ENSBTAG00000006550	GABARAPL2	0.738107	3.64727e-08
ENSBTAG00000001801	SYT4	0.738092	3.65064e-08
ENSBTAG00000013651	DNAJB12	0.737699	3.74423e-08
ENSBTAG00000050510	LOC112442215	0.737616	3.76445e-08
ENSBTAG00000055011	NA	0.737209	3.86422e-08
ENSBTAG00000009048	EFHD2	0.737141	3.88115e-08
ENSBTAG00000054209	NA	0.736602	4.01757e-08
ENSBTAG00000020589	ENTPD1	0.736579	4.02338e-08
ENSBTAG00000050313	BBC3	0.736352	4.08233e-08
ENSBTAG00000010204	PCMT1	0.735946	4.18965e-08
ENSBTAG00000008186	UBXN6	0.735813	4.22547e-08
ENSBTAG00000013393	GEMIN4	0.735306	4.36427e-08
ENSBTAG00000051317	NA	0.73489	4.48121e-08
ENSBTAG00000017363	SAT1	0.734782	4.51215e-08
ENSBTAG00000020237	NECAP1	0.734494	4.59545e-08
ENSBTAG00000006441	ATP5PB	0.734357	4.63556e-08
ENSBTAG00000052589	NA	0.734021	4.73512e-08
ENSBTAG00000020884	CASP4	0.733864	4.78265e-08
ENSBTAG00000018203	CD101	0.733326	4.9478e-08
ENSBTAG00000020095	MS4A3	0.733234	4.97679e-08
ENSBTAG00000015719	PIGF	0.733106	5.01708e-08
ENSBTAG00000034501	CFI	0.733017	5.04535e-08
ENSBTAG00000040128	FZD4	0.732963	5.06242e-08
ENSBTAG00000006797	MARCHF3	0.732896	5.08408e-08
ENSBTAG00000053050	SAMD9	0.732102	5.3442e-08
ENSBTAG00000046900	GGT1	0.731779	5.45379e-08
ENSBTAG00000011563	TNFSF13B	0.731488	5.55405e-08
ENSBTAG00000018423	DDX5	0.731039	5.71222e-08
ENSBTAG00000015856	CFAP126	0.730914	5.75702e-08
ENSBTAG00000050838	NA	0.730895	5.76374e-08
ENSBTAG00000012019	NA	0.730778	5.80598e-08
ENSBTAG00000050837	DEAF1	0.730692	5.8373e-08
ENSBTAG00000008729	DENND10	0.730545	5.89127e-08
ENSBTAG00000004379	ETHE1	0.730523	5.89909e-08
ENSBTAG00000011966	LAMC1	0.729959	6.11017e-08
ENSBTAG00000006561	RASGEF1B	0.72987	6.14404e-08
ENSBTAG00000013411	ENO1	0.729688	6.21398e-08
ENSBTAG00000003061	NA	0.729484	6.29304e-08
ENSBTAG00000001034	IL18R1	0.729418	6.31888e-08
ENSBTAG00000003401	ACTR3	0.729388	6.33052e-08
ENSBTAG00000013863	DUSP1	0.729067	6.45811e-08
ENSBTAG00000019096	UQCRC1	0.728942	6.50796e-08
ENSBTAG00000026748	GULO	0.728876	6.5346e-08
ENSBTAG00000014162	ACKR2	0.728431	6.71708e-08
ENSBTAG00000034366	RGS2	0.728425	6.71972e-08
ENSBTAG00000013515	INTS13	0.728319	6.76357e-08
ENSBTAG00000001721	GYG1	0.727196	7.24817e-08
ENSBTAG00000012619	CNPPD1	0.727007	7.33269e-08
ENSBTAG00000008300	FN1	0.726858	7.40025e-08
ENSBTAG00000012678	COLGALT1	0.72595	7.82309e-08
ENSBTAG00000017802	THRB	0.725858	7.86762e-08
ENSBTAG00000012526	APBB1IP	0.7256	7.99226e-08
ENSBTAG00000014668	NAGK	0.725043	8.26857e-08
ENSBTAG00000030333	AOC3	0.724973	8.30365e-08
ENSBTAG00000007152	OS9	0.724491	8.55066e-08
ENSBTAG00000015242	SLC18B1	0.724263	8.66971e-08
ENSBTAG00000009655	TNS3	0.724117	8.74706e-08
ENSBTAG00000015550	MLN	0.723547	9.05401e-08
ENSBTAG00000012858	NT5C2	0.723408	9.13059e-08
ENSBTAG00000019125	SLC1A1	0.723382	9.14488e-08
ENSBTAG00000011358	IER3	0.722868	9.43324e-08
ENSBTAG00000054150	NA	0.722838	9.45037e-08
ENSBTAG00000020448	NA	0.722032	9.91983e-08
ENSBTAG00000021779	MGST2	0.721805	1.00562e-07
ENSBTAG00000015764	EML2	0.721752	1.00885e-07
ENSBTAG00000005574	CLU	0.7217	1.01199e-07
ENSBTAG00000039591	TMEM167A	0.721604	1.01781e-07
ENSBTAG00000004247	RPH3A	0.721085	1.04996e-07
ENSBTAG00000031590	SSH3	0.721049	1.05221e-07
ENSBTAG00000000754	PPP2R5A	0.720577	1.08235e-07
ENSBTAG00000027444	SVIL	0.720518	1.0862e-07
ENSBTAG00000012968	COA1	0.719951	1.12354e-07
ENSBTAG00000004171	GPHN	0.719921	1.12553e-07
ENSBTAG00000001822	SNX10	0.719869	1.12906e-07
ENSBTAG00000018975	KCNT1	0.719353	1.16425e-07
ENSBTAG00000002951	CD244	0.719297	1.16812e-07
ENSBTAG00000008545	ATF3	0.71838	1.23335e-07
ENSBTAG00000007116	ARRDC3	0.717915	1.26773e-07
ENSBTAG00000010877	ARMC12	0.717749	1.28022e-07
ENSBTAG00000050187	NA	0.716558	1.37315e-07
ENSBTAG00000047621	NA	0.716451	1.3818e-07
ENSBTAG00000011551	CPNE9	0.716446	1.38225e-07
ENSBTAG00000000202	SLC25A19	0.716374	1.38812e-07
ENSBTAG00000021286	SLC37A1	0.716264	1.39705e-07
ENSBTAG00000053521	NA	0.7156	1.45243e-07
ENSBTAG00000044079	SMIM4	0.715443	1.46589e-07
ENSBTAG00000004910	SLC25A11	0.714656	1.53475e-07
ENSBTAG00000049992	NA	0.71454	1.5451e-07
ENSBTAG00000007066	TMTC4	0.714319	1.56509e-07
ENSBTAG00000021857	ARHGAP21	0.71376	1.61682e-07
ENSBTAG00000000524	CSTB	0.713525	1.63896e-07
ENSBTAG00000050566	NA	0.713354	1.65528e-07
ENSBTAG00000000527	ZFAND3	0.713303	1.66022e-07
ENSBTAG00000052674	NA	0.71315	1.67494e-07
ENSBTAG00000005913	PATL1	0.713054	1.68426e-07
ENSBTAG00000014494	RNASET2	0.712958	1.69368e-07
ENSBTAG00000009915	AP2A2	0.7129	1.69941e-07
ENSBTAG00000008877	APBA1	0.712001	1.78981e-07
ENSBTAG00000053536	NA	0.711968	1.79327e-07
ENSBTAG00000004913	RNF167	0.711954	1.79471e-07
ENSBTAG00000001058	SRPK3	0.711788	1.81197e-07
ENSBTAG00000001773	NA	0.711641	1.82733e-07
ENSBTAG00000015156	NDUFB1	0.711558	1.83607e-07
ENSBTAG00000001839	OCIAD2	0.711507	1.84143e-07
ENSBTAG00000013953	CALD1	0.711399	1.85294e-07
ENSBTAG00000048924	NA	0.711064	1.8889e-07
ENSBTAG00000010193	RAB7A	0.71097	1.89912e-07
ENSBTAG00000001083	MAP3K20	0.710673	1.93173e-07
ENSBTAG00000019427	KIAA0232	0.71055	1.94537e-07
ENSBTAG00000046548	ST6GALNAC4	0.710238	1.98038e-07
ENSBTAG00000017118	FAM8A1	0.710212	1.98342e-07
ENSBTAG00000008719	PRKCD	0.710193	1.98549e-07
ENSBTAG00000005978	PIK3R5	0.710051	2.00175e-07
ENSBTAG00000049452	UBL5	0.71003	2.00415e-07
ENSBTAG00000054912	NA	0.709945	2.01387e-07
ENSBTAG00000006910	ASRGL1	0.709323	2.08657e-07
ENSBTAG00000046633	NA	0.70878	2.15204e-07
ENSBTAG00000014069	PDK4	0.708482	2.18882e-07
ENSBTAG00000048989	NA	0.708326	2.20827e-07
ENSBTAG00000012677	ARHGAP12	0.707943	2.25675e-07
ENSBTAG00000011278	XYLB	0.70764	2.29571e-07
ENSBTAG00000032347	NA	0.707601	2.30089e-07
ENSBTAG00000001728	IGSF10	0.707532	2.30988e-07
ENSBTAG00000002937	ADGRE3	0.70741	2.32584e-07
ENSBTAG00000000504	GTF2B	0.706782	2.40979e-07
ENSBTAG00000004909	GP1BA	0.70662	2.43187e-07
ENSBTAG00000014368	SLAMF6	0.706494	2.44915e-07
ENSBTAG00000048952	NA	0.706438	2.45684e-07
ENSBTAG00000018112	TBL1X	0.705251	2.62629e-07
ENSBTAG00000011284	SLC39A1	0.70492	2.67541e-07
ENSBTAG00000007307	SELE	0.704712	2.70659e-07
ENSBTAG00000006495	GNB2	0.704483	2.74155e-07
ENSBTAG00000016163	OSM	0.704227	2.781e-07
ENSBTAG00000053579	NA	0.703945	2.82506e-07
ENSBTAG00000005096	COX7A2	0.703944	2.8251e-07
ENSBTAG00000020359	PLEKHM1	0.703723	2.86021e-07
ENSBTAG00000049248	FCHSD1	0.703657	2.87075e-07
ENSBTAG00000017116	RASD2	0.703417	2.90923e-07
ENSBTAG00000007286	NA	0.702963	2.9835e-07
ENSBTAG00000008267	CNOT11	0.702935	2.98811e-07
ENSBTAG00000002743	OSGEP	0.702772	3.01525e-07
ENSBTAG00000055110	NA	0.702586	3.0465e-07
ENSBTAG00000008016	STX17	0.702383	3.08105e-07
ENSBTAG00000014447	RPS6KA1	0.702318	3.0921e-07
ENSBTAG00000044049	ABHD12B	0.702215	3.10983e-07
ENSBTAG00000012156	NAIF1	0.701655	3.20749e-07
ENSBTAG00000021999	CPT1A	0.70123	3.28357e-07
ENSBTAG00000018954	ELP2	0.701175	3.29359e-07
ENSBTAG00000046485	RAB1B	0.70086	3.35123e-07
ENSBTAG00000035868	LOC614923	0.700636	3.39283e-07
ENSBTAG00000019909	SIRT6	0.700622	3.39527e-07
ENSBTAG00000021491	NDUFV3	0.700412	3.43475e-07
ENSBTAG00000013792	UBALD2	0.70033	3.45019e-07

## Sheet: purple
Supplementary Table 7: Complete list of highly connected genes (hub genes) of the significant highly-correlated modules with the clinical traits of BRD
Gene_id	Symbol	kME_purple	kME_purple_pvalue
ENSBTAG00000021361	SAMD3	0.976459	1.36105e-27
ENSBTAG00000001008	PRF1	0.971022	7.45924e-26
ENSBTAG00000038141	ADGRG1	0.969693	1.7665e-25
ENSBTAG00000003544	S1PR5	0.964263	4.18727e-24
ENSBTAG00000004263	ATP6V0A4	0.961175	2.04978e-23
ENSBTAG00000000253	PTPRF	0.96046	2.90723e-23
ENSBTAG00000016345	IL2RB	0.958497	7.34643e-23
ENSBTAG00000014441	CD96	0.958092	8.84876e-23
ENSBTAG00000015483	CCR8	0.951492	1.44403e-21
ENSBTAG00000053383	NA	0.950895	1.82332e-21
ENSBTAG00000008625	PLEKHF1	0.947158	7.36996e-21
ENSBTAG00000021697	PDGFB	0.939309	1.02213e-19
ENSBTAG00000014199	TBX21	0.938799	1.19774e-19
ENSBTAG00000009137	NKG7	0.933633	5.55005e-19
ENSBTAG00000008061	RILPL1	0.933125	6.41005e-19
ENSBTAG00000004641	PLEKHA6	0.93039	1.36606e-18
ENSBTAG00000004917	KLRK1	0.928383	2.33483e-18
ENSBTAG00000053649	CCL5	0.927971	2.60152e-18
ENSBTAG00000020773	CTSW	0.927507	2.93619e-18
ENSBTAG00000030426	LOC100848575	0.926257	4.05126e-18
ENSBTAG00000024470	SH2D2A	0.923411	8.26067e-18
ENSBTAG00000005404	MSC	0.920992	1.48205e-17
ENSBTAG00000045529	NCR1	0.919741	1.99018e-17
ENSBTAG00000003826	SCN1B	0.916143	4.52869e-17
ENSBTAG00000014091	ARHGEF3	0.91405	7.1853e-17
ENSBTAG00000001359	B3GNT7	0.905834	3.95283e-16
ENSBTAG00000016723	GFI1	0.904619	5.01881e-16
ENSBTAG00000004499	RGS3	0.904387	5.2508e-16
ENSBTAG00000009631	ZNF683	0.903775	5.91391e-16
ENSBTAG00000050426	MVB12B	0.903232	6.56648e-16
ENSBTAG00000002923	CX3CR1	0.902881	7.0246e-16
ENSBTAG00000032808	FASLG	0.902103	8.14853e-16
ENSBTAG00000051640	NA	0.898029	1.73776e-15
ENSBTAG00000004685	SRGAP3	0.896996	2.0954e-15
ENSBTAG00000051901	NA	0.893113	4.15946e-15
ENSBTAG00000007981	GRK5	0.891984	5.05267e-15
ENSBTAG00000000460	SYTL2	0.890643	6.3477e-15
ENSBTAG00000003276	PRKCH	0.888462	9.14245e-15
ENSBTAG00000021141	CD8A	0.887566	1.05969e-14
ENSBTAG00000046389	KLRD1	0.887277	1.11127e-14
ENSBTAG00000021177	ADAMTS14	0.885987	1.37068e-14
ENSBTAG00000007139	WSB2	0.880283	3.36813e-14
ENSBTAG00000015904	RORA	0.877281	5.30877e-14
ENSBTAG00000001652	SLCO3A1	0.875444	6.97225e-14
ENSBTAG00000020855	PTPN4	0.87526	7.16325e-14
ENSBTAG00000018367	CD6	0.87525	7.17386e-14
ENSBTAG00000035945	NA	0.87421	8.35332e-14
ENSBTAG00000053516	NA	0.873966	8.65468e-14
ENSBTAG00000020602	IDO1	0.873006	9.94588e-14
ENSBTAG00000007245	IFT140	0.871017	1.3219e-13
ENSBTAG00000025167	ABHD15	0.868865	1.78883e-13
ENSBTAG00000018703	OSTN	0.867669	2.1117e-13
ENSBTAG00000006443	PRDM11	0.865707	2.76241e-13
ENSBTAG00000026067	SH2D1A	0.864508	3.24815e-13
ENSBTAG00000003721	CHST1	0.864049	3.45506e-13
ENSBTAG00000001197	SLAMF7	0.86153	4.82665e-13
ENSBTAG00000048859	NA	0.856401	9.34815e-13
ENSBTAG00000012695	LCK	0.855887	9.97457e-13
ENSBTAG00000011602	RASAL3	0.855404	1.0598e-12
ENSBTAG00000053474	NA	0.855144	1.09491e-12
ENSBTAG00000032534	RHOF	0.850395	1.96398e-12
ENSBTAG00000007895	SLC20A1	0.847094	2.91342e-12
ENSBTAG00000053497	GNLY	0.84697	2.95656e-12
ENSBTAG00000031701	TAGAP	0.846386	3.16698e-12
ENSBTAG00000008956	CD8B	0.842993	4.69579e-12
ENSBTAG00000053502	NA	0.839693	6.82801e-12
ENSBTAG00000004194	RALGDS	0.838356	7.92708e-12
ENSBTAG00000005055	TXK	0.837469	8.74609e-12
ENSBTAG00000009156	CAMK2N1	0.836087	1.0181e-11
ENSBTAG00000026326	SPN	0.835653	1.06756e-11
ENSBTAG00000003297	OASL	0.83564	1.06909e-11
ENSBTAG00000008950	TRMT9B	0.834502	1.20988e-11
ENSBTAG00000050474	RUNX3	0.83089	1.7809e-11
ENSBTAG00000000306	ITK	0.829416	2.07989e-11
ENSBTAG00000017431	GPR55	0.827706	2.48557e-11
ENSBTAG00000021901	TRPM2	0.827402	2.56523e-11
ENSBTAG00000046268	LOC513869	0.82493	3.30587e-11
ENSBTAG00000016920	EOMES	0.823175	3.94873e-11
ENSBTAG00000017468	NUCB2	0.821875	4.49905e-11
ENSBTAG00000010828	LOC617313	0.819723	5.57013e-11
ENSBTAG00000051078	CD40LG	0.819711	5.57682e-11
ENSBTAG00000017843	LOC112445051	0.816807	7.40634e-11
ENSBTAG00000038080	LOC508858	0.81598	8.02274e-11
ENSBTAG00000049108	TRAT1	0.815034	8.78634e-11
ENSBTAG00000004895	AFAP1L2	0.814703	9.06844e-11
ENSBTAG00000049823	LOC101905403	0.814395	9.34001e-11
ENSBTAG00000011112	KCNK5	0.810967	1.29122e-10
ENSBTAG00000052514	LOC100336869	0.810415	1.35959e-10
ENSBTAG00000018705	ADCY3	0.808205	1.66837e-10
ENSBTAG00000013055	LOC786126	0.807913	1.71385e-10
ENSBTAG00000049156	CBX4	0.806339	1.9792e-10
ENSBTAG00000010664	PRKCQ	0.801469	3.06471e-10
ENSBTAG00000025263	FAM160A1	0.790411	7.92251e-10
ENSBTAG00000002333	HOPX	0.788099	9.59488e-10
ENSBTAG00000031265	SVOPL	0.78528	1.20788e-09
ENSBTAG00000007834	PPP1R16A	0.783734	1.36846e-09
ENSBTAG00000017826	SCLY	0.779706	1.88556e-09
ENSBTAG00000000032	ABI3	0.779474	1.9203e-09
ENSBTAG00000051183	LOC100296778	0.771853	3.45691e-09
ENSBTAG00000001354	INPP5E	0.770986	3.69091e-09
ENSBTAG00000049367	LOC100140174	0.769777	4.04164e-09
ENSBTAG00000020996	CLDND1	0.765541	5.53209e-09
ENSBTAG00000047816	LOC100300483	0.756602	1.05067e-08
ENSBTAG00000012342	LIMA1	0.75507	1.16962e-08
ENSBTAG00000052486	LOC100847738	0.753561	1.29888e-08
ENSBTAG00000009943	XCL2	0.74987	1.67333e-08
ENSBTAG00000000966	LOC618565	0.740946	3.03348e-08
ENSBTAG00000008596	PRICKLE1	0.736383	4.07432e-08
ENSBTAG00000054818	KIR3DL2	0.726147	7.72974e-08
ENSBTAG00000045795	KIR2DS1	0.720037	1.11777e-07
ENSBTAG00000009252	KLRA1	0.713087	1.68105e-07
ENSBTAG00000054018	NA	0.711789	1.81184e-07
ENSBTAG00000030749	DNAJC6	0.707769	2.27906e-07
ENSBTAG00000001774	SPRY2	0.705995	2.51885e-07

## Sheet: blue
Supplementary Table 7: Complete list of highly connected genes (hub genes) of the significant highly-correlated modules with the clinical traits of BRD
Gene_id	Symbol	kME_blue	kME_blue_pvalue
ENSBTAG00000008911	NA	0.963939	4.97642e-24
ENSBTAG00000002341	ETS1	0.963441	6.47331e-24
ENSBTAG00000002002	NA	0.951584	1.39306e-21
ENSBTAG00000016845	GALNT7	0.947542	6.41468e-21
ENSBTAG00000014515	RFC1	0.946939	7.97091e-21
ENSBTAG00000009657	MTMR1	0.942443	3.73924e-20
ENSBTAG00000014886	MEX3C	0.94133	5.37787e-20
ENSBTAG00000005984	DAAM1	0.94048	7.06497e-20
ENSBTAG00000011252	RAD50	0.934989	3.75609e-19
ENSBTAG00000008001	NUCKS1	0.934769	4.00452e-19
ENSBTAG00000013145	DDHD2	0.933304	6.09322e-19
ENSBTAG00000006995	SPTBN1	0.932308	8.06323e-19
ENSBTAG00000054158	LCLAT1	0.932164	8.39197e-19
ENSBTAG00000026523	PLAGL1	0.928624	2.19152e-18
ENSBTAG00000002578	ZMYND11	0.927604	2.86343e-18
ENSBTAG00000002742	MSH2	0.925937	4.39606e-18
ENSBTAG00000053105	TMEM263	0.925198	5.29958e-18
ENSBTAG00000049341	SERTAD2	0.924638	6.09767e-18
ENSBTAG00000014186	NCOA5	0.923941	7.2511e-18
ENSBTAG00000038050	ZNF420	0.923549	7.98711e-18
ENSBTAG00000038970	ZBTB14	0.921368	1.3548e-17
ENSBTAG00000017061	SMARCAD1	0.920066	1.84451e-17
ENSBTAG00000014106	IPO8	0.919748	1.98712e-17
ENSBTAG00000013308	RBMX	0.917088	3.6628e-17
ENSBTAG00000006587	ZNF367	0.915605	5.1057e-17
ENSBTAG00000008170	POLA1	0.913429	8.22209e-17
ENSBTAG00000011541	RBL1	0.910445	1.54928e-16
ENSBTAG00000011268	TMEM64	0.910243	1.61583e-16
ENSBTAG00000044173	EHBP1	0.907301	2.94963e-16
ENSBTAG00000033267	LIN9	0.906914	3.18809e-16
ENSBTAG00000005862	SMC4	0.906533	3.44029e-16
ENSBTAG00000014659	NEMP1	0.904072	5.58232e-16
ENSBTAG00000003035	IMPACT	0.903997	5.66413e-16
ENSBTAG00000004240	TMPO	0.903969	5.69489e-16
ENSBTAG00000020133	PPP3CC	0.903698	6.00265e-16
ENSBTAG00000010357	ST6GAL1	0.903292	6.49035e-16
ENSBTAG00000001754	AHCYL2	0.902152	8.07291e-16
ENSBTAG00000010955	NUP54	0.901101	9.84643e-16
ENSBTAG00000019704	HLTF	0.900667	1.06817e-15
ENSBTAG00000018546	LRBA	0.9001	1.18728e-15
ENSBTAG00000009711	RPA1	0.898553	1.57936e-15
ENSBTAG00000006552	LAMP3	0.898448	1.61003e-15
ENSBTAG00000003808	HDAC9	0.896146	2.44043e-15
ENSBTAG00000009423	NIPAL1	0.896126	2.44897e-15
ENSBTAG00000017179	USP12	0.895888	2.5552e-15
ENSBTAG00000008390	DNAJC10	0.895702	2.64116e-15
ENSBTAG00000037935	SMARCD1	0.895696	2.64389e-15
ENSBTAG00000013451	RHOH	0.894456	3.29139e-15
ENSBTAG00000010533	HMGXB4	0.893186	4.10696e-15
ENSBTAG00000001673	C2CD5	0.893155	4.12931e-15
ENSBTAG00000007872	PSIP1	0.892315	4.77324e-15
ENSBTAG00000019614	FAM76A	0.89226	4.81889e-15
ENSBTAG00000021158	SATB1	0.892174	4.89051e-15
ENSBTAG00000049233	TMEM123	0.891479	5.5072e-15
ENSBTAG00000021372	SEPTIN11	0.890817	6.16355e-15
ENSBTAG00000012555	RBM15	0.890791	6.19023e-15
ENSBTAG00000030523	ZPBP2	0.890706	6.28056e-15
ENSBTAG00000010935	EML4	0.889664	7.48358e-15
ENSBTAG00000001161	SINHCAF	0.889198	8.09044e-15
ENSBTAG00000019501	NUDT15	0.88914	8.16814e-15
ENSBTAG00000019843	HAUS6	0.889087	8.24059e-15
ENSBTAG00000040551	ZBTB1	0.887626	1.0493e-14
ENSBTAG00000013790	MAP3K1	0.886883	1.18505e-14
ENSBTAG00000026716	IBTK	0.886385	1.28504e-14
ENSBTAG00000052956	NA	0.886078	1.35077e-14
ENSBTAG00000007378	CLIP4	0.885014	1.60327e-14
ENSBTAG00000017195	FANCC	0.884437	1.75806e-14
ENSBTAG00000031687	ZNF146	0.883888	1.91863e-14
ENSBTAG00000005754	PPM1K	0.883839	1.93363e-14
ENSBTAG00000009543	ESYT1	0.881816	2.65701e-14
ENSBTAG00000002573	UBA2	0.881806	2.6613e-14
ENSBTAG00000021437	GPR174	0.881266	2.89431e-14
ENSBTAG00000050135	TRIM4	0.880946	3.0408e-14
ENSBTAG00000012865	DEK	0.88094	3.04357e-14
ENSBTAG00000000770	PGM2L1	0.880244	3.38801e-14
ENSBTAG00000040076	ILF3	0.880129	3.44838e-14
ENSBTAG00000016762	SLC25A12	0.87957	3.75665e-14
ENSBTAG00000000837	PARP1	0.879568	3.75752e-14
ENSBTAG00000009446	USP10	0.878806	4.2193e-14
ENSBTAG00000016730	ANP32E	0.877911	4.8295e-14
ENSBTAG00000011614	PDE7A	0.877829	4.88953e-14
ENSBTAG00000002988	MACO1	0.877255	5.32905e-14
ENSBTAG00000031572	IFT80	0.876995	5.54049e-14
ENSBTAG00000019950	GRPEL2	0.875658	6.75578e-14
ENSBTAG00000020626	ERCC6L2	0.875109	7.32451e-14
ENSBTAG00000012048	CARM1	0.874182	8.38718e-14
ENSBTAG00000044105	FOXO1	0.873832	8.82582e-14
ENSBTAG00000002554	TCAF1	0.873798	8.86866e-14
ENSBTAG00000002721	TUT4	0.873586	9.14588e-14
ENSBTAG00000031919	SLC35E3	0.872939	1.00431e-13
ENSBTAG00000031523	ZXDB	0.871403	1.25124e-13
ENSBTAG00000021801	INPP5F	0.871245	1.27984e-13
ENSBTAG00000012599	SMAD3	0.870834	1.35661e-13
ENSBTAG00000011953	PRKACB	0.870429	1.43654e-13
ENSBTAG00000053098	LOC100849046	0.870218	1.48001e-13
ENSBTAG00000021090	ABCC1	0.869786	1.57264e-13
ENSBTAG00000032806	LOC112445692	0.869398	1.66046e-13
ENSBTAG00000007761	ZBTB5	0.867891	2.04783e-13
ENSBTAG00000003569	DZIP1	0.867507	2.15934e-13
ENSBTAG00000008821	SEPHS1	0.866482	2.48528e-13
ENSBTAG00000038888	ZBTB9	0.865836	2.71443e-13
ENSBTAG00000019615	PHTF1	0.865771	2.73828e-13
ENSBTAG00000000536	ZNF395	0.865727	2.75495e-13
ENSBTAG00000016101	VHL	0.865188	2.96349e-13
ENSBTAG00000016529	SLC25A30	0.865063	3.01424e-13
ENSBTAG00000024269	TGFBR3	0.864803	3.12187e-13
ENSBTAG00000008470	MPHOSPH9	0.864685	3.17169e-13
ENSBTAG00000001919	ZNF652	0.863049	3.9482e-13
ENSBTAG00000007256	DYRK2	0.862502	4.24572e-13
ENSBTAG00000010906	RPS6KA5	0.862308	4.35615e-13
ENSBTAG00000021872	RASGRP1	0.862297	4.36254e-13
ENSBTAG00000021921	STRBP	0.861903	4.59567e-13
ENSBTAG00000001424	MSH6	0.861206	5.03611e-13
ENSBTAG00000008926	FUBP1	0.861042	5.14549e-13
ENSBTAG00000003902	ZNF512	0.860926	5.22462e-13
ENSBTAG00000046503	NCOA7	0.860538	5.49626e-13
ENSBTAG00000009826	GPD1L	0.860293	5.67439e-13
ENSBTAG00000015901	ARMC1	0.859538	6.259e-13
ENSBTAG00000005852	KLF8	0.858651	7.01704e-13
ENSBTAG00000010582	BRD3	0.858624	7.04202e-13
ENSBTAG00000011495	DIP2A	0.858618	7.04693e-13
ENSBTAG00000039075	ZNF527	0.858478	7.1753e-13
ENSBTAG00000021677	TRIM37	0.858127	7.50528e-13
ENSBTAG00000020997	GPR15	0.858041	7.58798e-13
ENSBTAG00000014958	PRKAR2B	0.857515	8.11529e-13
ENSBTAG00000005102	PHTF2	0.857458	8.17439e-13
ENSBTAG00000019353	STIM2	0.857198	8.45001e-13
ENSBTAG00000016572	USP37	0.857134	8.51938e-13
ENSBTAG00000000023	RNF2	0.856139	9.66266e-13
ENSBTAG00000004291	SEPTIN6	0.856109	9.69949e-13
ENSBTAG00000005138	BCL9L	0.855965	9.87714e-13
ENSBTAG00000000385	ZBTB18	0.855911	9.94378e-13
ENSBTAG00000019454	ANGEL1	0.855325	1.07045e-12
ENSBTAG00000018019	BCL11B	0.854425	1.19785e-12
ENSBTAG00000010571	PPAT	0.854115	1.24492e-12
ENSBTAG00000012433	DENND1B	0.853942	1.272e-12
ENSBTAG00000018057	ZNF621	0.853452	1.35152e-12
ENSBTAG00000003265	ADD3	0.853045	1.42109e-12
ENSBTAG00000031609	THAP12	0.852921	1.4431e-12
ENSBTAG00000039366	LOC515418	0.852829	1.45941e-12
ENSBTAG00000012253	AGO1	0.851543	1.70854e-12
ENSBTAG00000019437	SLFN11	0.851542	1.70868e-12
ENSBTAG00000014479	TUBGCP4	0.850991	1.82707e-12
ENSBTAG00000054469	SLC25A53	0.850691	1.89496e-12
ENSBTAG00000001002	TCF7	0.850632	1.90846e-12
ENSBTAG00000003354	SMCHD1	0.850368	1.97048e-12
ENSBTAG00000001714	MFSD9	0.85035	1.97463e-12
ENSBTAG00000019885	NA	0.850171	2.01798e-12
ENSBTAG00000000653	PPP1R16B	0.849957	2.07063e-12
ENSBTAG00000015588	TMEM209	0.849751	2.12254e-12
ENSBTAG00000037913	ZNF22	0.849272	2.2483e-12
ENSBTAG00000012957	SERBP1	0.848928	2.34287e-12
ENSBTAG00000012738	ZNF827	0.848748	2.3938e-12
ENSBTAG00000004505	NLRC3	0.848337	2.51436e-12
ENSBTAG00000020455	ITPR1	0.847922	2.64133e-12
ENSBTAG00000000015	FOXRED2	0.847178	2.8847e-12
ENSBTAG00000009579	CEP85	0.84703	2.93567e-12
ENSBTAG00000011885	NNT	0.84702	2.93931e-12
ENSBTAG00000020959	SET	0.846895	2.98296e-12
ENSBTAG00000004930	DNAAF2	0.846655	3.06832e-12
ENSBTAG00000034269	RCBTB1	0.846608	3.08534e-12
ENSBTAG00000011478	ELP6	0.846519	3.11794e-12
ENSBTAG00000014536	SFXN1	0.846514	3.11955e-12
ENSBTAG00000044064	RNF144A	0.846299	3.19939e-12
ENSBTAG00000017580	RFX5	0.846165	3.25013e-12
ENSBTAG00000018270	NFATC2	0.845948	3.33408e-12
ENSBTAG00000005663	HAUS2	0.845697	3.43326e-12
ENSBTAG00000049641	ENOX2	0.845097	3.6821e-12
ENSBTAG00000019545	SPATA13	0.844963	3.74027e-12
ENSBTAG00000011940	ZNF831	0.844781	3.82007e-12
ENSBTAG00000053011	NA	0.84422	4.07681e-12
ENSBTAG00000017913	BUB3	0.84411	4.12885e-12
ENSBTAG00000048876	FAM117B	0.843652	4.35319e-12
ENSBTAG00000005147	HPS5	0.843461	4.45024e-12
ENSBTAG00000008804	SAAL1	0.842459	4.9919e-12
ENSBTAG00000047879	KCNA3	0.841951	5.29017e-12
ENSBTAG00000051220	NA	0.841876	5.33547e-12
ENSBTAG00000009903	PTCH1	0.841761	5.40529e-12
ENSBTAG00000015720	WWP1	0.841478	5.58225e-12
ENSBTAG00000048438	NA	0.841223	5.74622e-12
ENSBTAG00000020073	NCEH1	0.840785	6.03792e-12
ENSBTAG00000000686	NANP	0.8394	7.05609e-12
ENSBTAG00000018094	ZNF689	0.839365	7.08334e-12
ENSBTAG00000006548	MCCC1	0.83934	7.10326e-12
ENSBTAG00000019652	STK26	0.838956	7.41504e-12
ENSBTAG00000019819	FUT8	0.838942	7.42588e-12
ENSBTAG00000034225	TAF5L	0.837983	8.26212e-12
ENSBTAG00000017215	WDR76	0.837833	8.4003e-12
ENSBTAG00000014076	ABRAXAS1	0.837657	8.56611e-12
ENSBTAG00000002398	NA	0.837198	9.01128e-12
ENSBTAG00000000869	OBI1	0.83675	9.46744e-12
ENSBTAG00000018053	RAB22A	0.836545	9.68246e-12
ENSBTAG00000000565	RFX7	0.83621	1.00452e-11
ENSBTAG00000030340	IFFO2	0.836024	1.02513e-11
ENSBTAG00000004460	RFWD3	0.835779	1.05302e-11
ENSBTAG00000046684	FOXN3	0.835658	1.067e-11
ENSBTAG00000007593	AIDA	0.835156	1.12694e-11
ENSBTAG00000019488	USP6NL	0.83478	1.17405e-11
ENSBTAG00000008771	MYEF2	0.834459	1.21558e-11
ENSBTAG00000033319	CD200	0.833904	1.29073e-11
ENSBTAG00000018227	SLC4A7	0.833491	1.34945e-11
ENSBTAG00000020957	FZD5	0.832909	1.43653e-11
ENSBTAG00000055051	RNF125	0.832722	1.46555e-11
ENSBTAG00000004358	DARS2	0.832512	1.49884e-11
ENSBTAG00000016848	GTF2E1	0.831718	1.63128e-11
ENSBTAG00000018752	SUZ12	0.830956	1.76859e-11
ENSBTAG00000015615	THEMIS	0.830427	1.87021e-11
ENSBTAG00000008006	RASGRP3	0.829887	1.97969e-11
ENSBTAG00000000526	TOPBP1	0.829341	2.09626e-11
ENSBTAG00000030817	LMBR1	0.828864	2.20348e-11
ENSBTAG00000008881	PURA	0.828754	2.229e-11
ENSBTAG00000016958	PHF19	0.828628	2.25862e-11
ENSBTAG00000037951	KLHL6	0.828329	2.32989e-11
ENSBTAG00000015571	GCLC	0.828329	2.32993e-11
ENSBTAG00000047673	THUMPD1	0.828273	2.34353e-11
ENSBTAG00000013302	R3HDM1	0.827497	2.54003e-11
ENSBTAG00000020994	C19H17orf75	0.827385	2.56972e-11
ENSBTAG00000012498	PAX5	0.827295	2.59378e-11
ENSBTAG00000019734	CD276	0.82706	2.65728e-11
ENSBTAG00000012955	TRUB1	0.826565	2.79638e-11
ENSBTAG00000017691	KIAA0040	0.826065	2.94383e-11
ENSBTAG00000004854	SLC24A5	0.826041	2.95115e-11
ENSBTAG00000026915	NEK1	0.825059	3.26286e-11
ENSBTAG00000013311	GSPT2	0.824844	3.33495e-11
ENSBTAG00000047339	BCOR	0.824609	3.41551e-11
ENSBTAG00000000546	TOB1	0.824594	3.42095e-11
ENSBTAG00000020412	RAP2A	0.824435	3.47664e-11
ENSBTAG00000039512	NA	0.824038	3.61943e-11
ENSBTAG00000011601	ST3GAL5	0.823804	3.70617e-11
ENSBTAG00000031561	RSRC1	0.823542	3.80544e-11
ENSBTAG00000018970	XPO5	0.823199	3.93957e-11
ENSBTAG00000016137	ZNF608	0.823066	3.99243e-11
ENSBTAG00000037803	ZNF197	0.82299	4.02332e-11
ENSBTAG00000007508	SRBD1	0.82261	4.17969e-11
ENSBTAG00000009500	KDM1A	0.822371	4.28121e-11
ENSBTAG00000008695	TCF3	0.82202	4.43413e-11
ENSBTAG00000014463	CAMK2D	0.822006	4.44054e-11
ENSBTAG00000011345	SFMBT1	0.821731	4.56421e-11
ENSBTAG00000048308	ICMT	0.821704	4.57635e-11
ENSBTAG00000049801	NA	0.821445	4.69618e-11
ENSBTAG00000003189	CCDC6	0.821394	4.71993e-11
ENSBTAG00000048071	EXOSC2	0.821259	4.78381e-11
ENSBTAG00000000362	SPG11	0.821152	4.83519e-11
ENSBTAG00000044007	KLF12	0.821105	4.85776e-11
ENSBTAG00000009416	GPALPP1	0.820952	4.93203e-11
ENSBTAG00000016980	PPIL4	0.820917	4.94924e-11
ENSBTAG00000016462	TCF4	0.820881	4.96735e-11
ENSBTAG00000021289	POGZ	0.820826	4.99447e-11
ENSBTAG00000002460	ACTL6A	0.82046	5.1789e-11
ENSBTAG00000039374	IPO5	0.820352	5.23457e-11
ENSBTAG00000021645	MBD4	0.820164	5.33275e-11
ENSBTAG00000026962	XPOT	0.820054	5.39124e-11
ENSBTAG00000002395	HPS3	0.819813	5.52078e-11
ENSBTAG00000008183	MBTPS2	0.819805	5.52522e-11
ENSBTAG00000054889	NA	0.818635	6.19855e-11
ENSBTAG00000021125	NUP160	0.818401	6.34222e-11
ENSBTAG00000003724	BRDT	0.818026	6.57867e-11
ENSBTAG00000008228	BEND6	0.817886	6.66933e-11
ENSBTAG00000046773	MCOLN2	0.817656	6.82065e-11
ENSBTAG00000005501	COBLL1	0.817556	6.88729e-11
ENSBTAG00000009939	CAND1	0.817494	6.92861e-11
ENSBTAG00000018205	PHC1	0.817158	7.15875e-11
ENSBTAG00000009682	PRORP	0.816969	7.29135e-11
ENSBTAG00000016547	CEP57	0.816629	7.53523e-11
ENSBTAG00000002736	DNMT1	0.816502	7.62842e-11
ENSBTAG00000005310	GPR180	0.816337	7.7511e-11
ENSBTAG00000012626	B4GALT5	0.815719	8.22694e-11
ENSBTAG00000006448	ERI2	0.815478	8.4193e-11
ENSBTAG00000004815	LOC509006	0.815041	8.78032e-11
ENSBTAG00000022991	NBEA	0.815015	8.80223e-11
ENSBTAG00000013249	SALL2	0.814986	8.82679e-11
ENSBTAG00000006918	TLK1	0.814911	8.89042e-11
ENSBTAG00000053836	CCDC71L	0.814847	8.94472e-11
ENSBTAG00000012152	NONO	0.814629	9.1335e-11
ENSBTAG00000006372	KLHL42	0.814576	9.17928e-11
ENSBTAG00000001894	NEDD1	0.814548	9.20424e-11
ENSBTAG00000011108	USP54	0.814124	9.58462e-11
ENSBTAG00000003097	DENND4C	0.814112	9.59548e-11
ENSBTAG00000015534	LYPLAL1	0.813973	9.72284e-11
ENSBTAG00000007395	ALS2	0.813498	1.01723e-10
ENSBTAG00000020739	NXT2	0.813304	1.03611e-10
ENSBTAG00000013180	POT1	0.81328	1.03845e-10
ENSBTAG00000006969	TUBB	0.8128	1.08673e-10
ENSBTAG00000013761	STMN1	0.812661	1.10116e-10
ENSBTAG00000016444	RETREG1	0.812613	1.10615e-10
ENSBTAG00000018196	WDR43	0.812422	1.12624e-10
ENSBTAG00000019806	YPEL2	0.812199	1.15023e-10
ENSBTAG00000009072	ZNF572	0.812182	1.15202e-10
ENSBTAG00000034936	ANKIB1	0.812095	1.16153e-10
ENSBTAG00000050479	NUDT15	0.811951	1.17733e-10
ENSBTAG00000039922	ARAP2	0.811604	1.21641e-10
ENSBTAG00000011334	NADK2	0.811222	1.26075e-10
ENSBTAG00000049509	MOCS3	0.810836	1.30708e-10
ENSBTAG00000002820	RBBP7	0.810525	1.34564e-10
ENSBTAG00000044121	NUBPL	0.810509	1.34761e-10
ENSBTAG00000010884	NKAP	0.809685	1.45505e-10
ENSBTAG00000002458	NUP155	0.809491	1.48157e-10
ENSBTAG00000012629	ZNF362	0.808999	1.55057e-10
ENSBTAG00000017243	GATA3	0.808745	1.58744e-10
ENSBTAG00000018805	ASB13	0.808228	1.66483e-10
ENSBTAG00000048550	GCSAM	0.808178	1.67247e-10
ENSBTAG00000043970	C14H8orf37	0.807911	1.71411e-10
ENSBTAG00000005193	CRTAM	0.807633	1.75843e-10
ENSBTAG00000014650	NFATC2IP	0.807343	1.80574e-10
ENSBTAG00000003232	RAB29	0.807044	1.85581e-10
ENSBTAG00000010718	RALGPS2	0.806839	1.891e-10
ENSBTAG00000001182	SEPTIN7	0.806094	2.02372e-10
ENSBTAG00000002271	CDADC1	0.80604	2.03375e-10
ENSBTAG00000008289	ZBTB4	0.805901	2.0595e-10
ENSBTAG00000004922	AGPAT5	0.805239	2.18693e-10
ENSBTAG00000031014	LDAH	0.804838	2.2677e-10
ENSBTAG00000031707	FRMD6	0.804185	2.40518e-10
ENSBTAG00000054942	LOC112445002	0.804177	2.40686e-10
ENSBTAG00000001619	SERINC5	0.803959	2.45449e-10
ENSBTAG00000014725	CD27	0.80388	2.47192e-10
ENSBTAG00000053219	NA	0.803765	2.49747e-10
ENSBTAG00000005489	LOC112448582	0.803383	2.58448e-10
ENSBTAG00000011572	TSPYL5	0.803327	2.59757e-10
ENSBTAG00000010598	EIF4E2	0.80311	2.64849e-10
ENSBTAG00000055212	HTATSF1	0.803014	2.67117e-10
ENSBTAG00000019293	EGR3	0.80282	2.71802e-10
ENSBTAG00000049490	NA	0.802526	2.79008e-10
ENSBTAG00000013152	NIPSNAP1	0.802059	2.90856e-10
ENSBTAG00000004110	NA	0.802021	2.91833e-10
ENSBTAG00000002836	TAF3	0.800085	3.46281e-10
ENSBTAG00000052647	NA	0.799959	3.50131e-10
ENSBTAG00000017769	RIBC1	0.79989	3.52253e-10
ENSBTAG00000020357	GOLPH3L	0.799859	3.53196e-10
ENSBTAG00000009709	TAF5	0.799854	3.53378e-10
ENSBTAG00000019434	PDCD4	0.799586	3.6178e-10
ENSBTAG00000009952	C2H2orf69	0.799449	3.66142e-10
ENSBTAG00000006204	XPNPEP3	0.799295	3.7111e-10
ENSBTAG00000014389	SP4	0.799257	3.7235e-10
ENSBTAG00000016741	TOX2	0.79874	3.89523e-10
ENSBTAG00000002272	KCTD18	0.798424	4.00412e-10
ENSBTAG00000014558	DDX21	0.797721	4.25625e-10
ENSBTAG00000025859	ZCCHC7	0.797565	4.31424e-10
ENSBTAG00000013628	PHYKPL	0.797097	4.49253e-10
ENSBTAG00000020451	USP1	0.796998	4.53107e-10
ENSBTAG00000018437	SMC5	0.796958	4.54681e-10
ENSBTAG00000001156	ST3GAL1	0.796533	4.7167e-10
ENSBTAG00000006618	HLF	0.796379	4.77957e-10
ENSBTAG00000050195	FAM172A	0.795428	5.18634e-10
ENSBTAG00000001069	TP53	0.794417	5.65377e-10
ENSBTAG00000006531	DIP2C	0.793977	5.86921e-10
ENSBTAG00000005478	PATZ1	0.793833	5.94168e-10
ENSBTAG00000011081	KBTBD8	0.793391	6.16849e-10
ENSBTAG00000010207	NUDT21	0.792562	6.61599e-10
ENSBTAG00000009020	CRIM1	0.79211	6.87251e-10
ENSBTAG00000009188	GART	0.792069	6.89645e-10
ENSBTAG00000015584	BMI1	0.791996	6.93899e-10
ENSBTAG00000055135	NA	0.791833	7.03418e-10
ENSBTAG00000049098	ZNF496	0.791673	7.12956e-10
ENSBTAG00000000943	ZNF286A	0.791366	7.31551e-10
ENSBTAG00000004979	MRS2	0.791207	7.41361e-10
ENSBTAG00000004258	EEF2	0.790807	7.66546e-10
ENSBTAG00000030706	ALG6	0.790665	7.7569e-10
ENSBTAG00000002286	DNAJC18	0.790619	7.78649e-10
ENSBTAG00000016557	MTMR2	0.790449	7.89763e-10
ENSBTAG00000045791	ZNF623	0.790125	8.11363e-10
ENSBTAG00000014417	CASTOR2	0.790088	8.13861e-10
ENSBTAG00000018938	CDIP1	0.789928	8.24748e-10
ENSBTAG00000012449	AFF3	0.789627	8.45627e-10
ENSBTAG00000009151	PYGO1	0.789283	8.70095e-10
ENSBTAG00000008650	CAMK1D	0.789213	8.75165e-10
ENSBTAG00000021940	CCDC149	0.788321	9.42065e-10
ENSBTAG00000038088	NA	0.788134	9.56678e-10
ENSBTAG00000009708	SMYD4	0.787947	9.7153e-10
ENSBTAG00000008078	TRIM59	0.787889	9.76192e-10
ENSBTAG00000009216	HVCN1	0.78746	1.01116e-09
ENSBTAG00000017610	NFRKB	0.787164	1.03599e-09
ENSBTAG00000017162	NA	0.78701	1.04913e-09
ENSBTAG00000009363	GINS3	0.785958	1.14315e-09
ENSBTAG00000038496	CR2	0.785613	1.17566e-09
ENSBTAG00000018770	HSDL1	0.785468	1.18964e-09
ENSBTAG00000010577	PAICS	0.785441	1.19218e-09
ENSBTAG00000008816	TRIM2	0.785266	1.2093e-09
ENSBTAG00000013560	RABIF	0.785231	1.21267e-09
ENSBTAG00000005928	MINPP1	0.785025	1.2331e-09
ENSBTAG00000021841	CHD7	0.785002	1.23542e-09
ENSBTAG00000014522	SMIM14	0.785002	1.23543e-09
ENSBTAG00000053476	WDR36	0.784815	1.2542e-09
ENSBTAG00000019956	CMPK1	0.784567	1.27965e-09
ENSBTAG00000004023	ELAPOR2	0.784543	1.28211e-09
ENSBTAG00000006838	AIFM1	0.784123	1.32624e-09
ENSBTAG00000019625	EHHADH	0.783764	1.36513e-09
ENSBTAG00000011198	PPP1CC	0.783232	1.42482e-09
ENSBTAG00000017797	LY75	0.783053	1.44536e-09
ENSBTAG00000013825	BCAT1	0.782249	1.54137e-09
ENSBTAG00000019674	CLIP3	0.782061	1.5646e-09
ENSBTAG00000019703	PRPS1	0.781721	1.60755e-09
ENSBTAG00000016929	NA	0.781677	1.61316e-09
ENSBTAG00000018246	RAB39A	0.781556	1.62886e-09
ENSBTAG00000016174	NCL	0.781499	1.63615e-09
ENSBTAG00000000900	LRRC8C	0.781364	1.65379e-09
ENSBTAG00000012791	GATC	0.780798	1.72976e-09
ENSBTAG00000052626	ZNF852	0.78077	1.73361e-09
ENSBTAG00000018783	NELFCD	0.780651	1.75005e-09
ENSBTAG00000033186	OXCT1	0.779624	1.89784e-09
ENSBTAG00000033486	C17H4orf46	0.779603	1.90096e-09
ENSBTAG00000016194	FBXO32	0.779409	1.93019e-09
ENSBTAG00000004745	NAA15	0.77927	1.95142e-09
ENSBTAG00000003460	TCEA1	0.778768	2.02977e-09
ENSBTAG00000040061	ZBTB38	0.778416	2.08647e-09
ENSBTAG00000021614	TASP1	0.778201	2.12189e-09
ENSBTAG00000024633	PIK3C2B	0.777362	2.26536e-09
ENSBTAG00000011063	CTSO	0.775931	2.531e-09
ENSBTAG00000000115	VPS54	0.775152	2.6877e-09
ENSBTAG00000003511	SLAIN1	0.775096	2.69939e-09
ENSBTAG00000052735	NA	0.774434	2.84004e-09
ENSBTAG00000002025	AMIGO2	0.773272	3.10388e-09
ENSBTAG00000010717	SSBP3	0.773164	3.12948e-09
ENSBTAG00000012972	CYP2U1	0.77302	3.16408e-09
ENSBTAG00000017103	MAP3K13	0.771724	3.49094e-09
ENSBTAG00000012885	ACAT1	0.771376	3.58384e-09
ENSBTAG00000023169	NINL	0.771139	3.64857e-09
ENSBTAG00000006555	ZMYM1	0.771059	3.67066e-09
ENSBTAG00000051348	NA	0.770924	3.70799e-09
ENSBTAG00000010196	NUP43	0.770366	3.86692e-09
ENSBTAG00000018548	INTS7	0.770301	3.88601e-09
ENSBTAG00000049277	DISP1	0.770254	3.89963e-09
ENSBTAG00000031010	ACAD11	0.769756	4.04804e-09
ENSBTAG00000001133	VWA8	0.769667	4.07518e-09
ENSBTAG00000002633	SEPTIN9	0.769255	4.20244e-09
ENSBTAG00000020266	SLC19A2	0.769193	4.22214e-09
ENSBTAG00000012534	BEND3	0.768681	4.38646e-09
ENSBTAG00000013611	SCLT1	0.768524	4.43787e-09
ENSBTAG00000016484	ATP11C	0.768503	4.44474e-09
ENSBTAG00000032097	FBXO21	0.767652	4.73466e-09
ENSBTAG00000009664	NA	0.76758	4.76012e-09
ENSBTAG00000017788	AKT3	0.767574	4.76206e-09
ENSBTAG00000002113	NA	0.766954	4.98575e-09
ENSBTAG00000046995	NA	0.766874	5.01522e-09
ENSBTAG00000030470	LOC100848991	0.766108	5.30641e-09
ENSBTAG00000000974	IARS1	0.765873	5.39869e-09
ENSBTAG00000001282	RALGAPA1	0.765549	5.5286e-09
ENSBTAG00000014373	CETN3	0.76515	5.69267e-09
ENSBTAG00000019208	C29H11orf95	0.765137	5.6983e-09
ENSBTAG00000005083	TULP4	0.764046	6.17063e-09
ENSBTAG00000009780	GTF2I	0.764039	6.17339e-09
ENSBTAG00000013562	SKP2	0.763898	6.23736e-09
ENSBTAG00000015728	NSUN3	0.763811	6.27685e-09
ENSBTAG00000002416	LOC783604	0.76376	6.30038e-09
ENSBTAG00000020614	PRKCE	0.763146	6.58725e-09
ENSBTAG00000003807	CNOT9	0.763105	6.60698e-09
ENSBTAG00000033690	BARD1	0.763084	6.61692e-09
ENSBTAG00000043949	PAWR	0.763003	6.6558e-09
ENSBTAG00000030453	ZC3H14	0.762195	7.0561e-09
ENSBTAG00000021396	HEG1	0.761836	7.24133e-09
ENSBTAG00000037489	CRCP	0.761725	7.29913e-09
ENSBTAG00000050281	ZNF23	0.761334	7.50731e-09
ENSBTAG00000011851	FYN	0.76105	7.662e-09
ENSBTAG00000044112	MSRB2	0.760831	7.78326e-09
ENSBTAG00000016007	ADH5	0.76078	7.81196e-09
ENSBTAG00000052570	LOC511229	0.760776	7.8144e-09
ENSBTAG00000006672	SYNCRIP	0.760481	7.98115e-09
ENSBTAG00000011532	MLLT6	0.75987	8.337e-09
ENSBTAG00000017266	ITGA6	0.759598	8.50056e-09
ENSBTAG00000011498	ZNF184	0.759531	8.54081e-09
ENSBTAG00000046724	CBX6	0.759146	8.7783e-09
ENSBTAG00000013013	GMPS	0.758721	9.04687e-09
ENSBTAG00000034529	HMGA1	0.758204	9.38461e-09
ENSBTAG00000030616	ZCCHC10	0.757658	9.7539e-09
ENSBTAG00000010859	HYLS1	0.757647	9.76186e-09
ENSBTAG00000021768	CCNG2	0.757536	9.83827e-09
ENSBTAG00000004999	RESF1	0.757421	9.91845e-09
ENSBTAG00000012112	SLC7A6	0.757347	9.97054e-09
ENSBTAG00000002699	KIT	0.757117	1.01332e-08
ENSBTAG00000045931	MAGT1	0.757051	1.01804e-08
ENSBTAG00000052267	NA	0.756653	1.04694e-08
ENSBTAG00000012636	IKZF4	0.756629	1.04873e-08
ENSBTAG00000038411	LOC101904753	0.75628	1.07472e-08
ENSBTAG00000012980	RRAGB	0.756168	1.08316e-08
ENSBTAG00000007394	RPL22L1	0.756062	1.09128e-08
ENSBTAG00000008483	CALCRL	0.75529	1.15179e-08
ENSBTAG00000004511	VAV2	0.755175	1.16108e-08
ENSBTAG00000009665	UTRN	0.755069	1.16969e-08
ENSBTAG00000052491	NA	0.755044	1.17172e-08
ENSBTAG00000019014	MAGEF1	0.754753	1.19569e-08
ENSBTAG00000048125	ENTPD2	0.754511	1.21604e-08
ENSBTAG00000003002	WDR75	0.753966	1.26288e-08
ENSBTAG00000017404	SEC14L2	0.75342	1.31163e-08
ENSBTAG00000000817	SYNJ2	0.753183	1.33327e-08
ENSBTAG00000013292	SIDT1	0.752882	1.36124e-08
ENSBTAG00000017017	CTPS2	0.752798	1.36917e-08
ENSBTAG00000001257	AGTPBP1	0.752199	1.42683e-08
ENSBTAG00000009374	PARP2	0.751685	1.47815e-08
ENSBTAG00000006703	PTGDR	0.751129	1.53558e-08
ENSBTAG00000015398	TJP1	0.750959	1.55356e-08
ENSBTAG00000018527	HDGFL3	0.750525	1.60025e-08
ENSBTAG00000017452	RCAN3	0.750344	1.62017e-08
ENSBTAG00000017939	LOC518768	0.750323	1.62244e-08
ENSBTAG00000008844	EXTL3	0.750319	1.62289e-08
ENSBTAG00000002076	STAU2	0.749967	1.66231e-08
ENSBTAG00000026097	LIMD1	0.749755	1.68643e-08
ENSBTAG00000008902	ZNF345	0.7489	1.78728e-08
ENSBTAG00000015221	PCCB	0.748841	1.79438e-08
ENSBTAG00000004965	NUP133	0.748535	1.83196e-08
ENSBTAG00000038652	LOC510193	0.748486	1.83798e-08
ENSBTAG00000010541	ZNF346	0.748485	1.83807e-08
ENSBTAG00000000475	IMMP1L	0.747585	1.95326e-08
ENSBTAG00000034785	DNAJC15	0.747303	1.99064e-08
ENSBTAG00000013721	PSMD10	0.746903	2.04488e-08
ENSBTAG00000050902	NA	0.746819	2.0564e-08
ENSBTAG00000008827	SPOCK2	0.746475	2.10439e-08
ENSBTAG00000012278	MTMR12	0.746021	2.16923e-08
ENSBTAG00000031439	CDC14A	0.74596	2.17816e-08
ENSBTAG00000014790	ZBTB2	0.745882	2.18953e-08
ENSBTAG00000052663	GCSAML	0.745652	2.22339e-08
ENSBTAG00000013341	GYG2	0.74548	2.24904e-08
ENSBTAG00000017115	TMEM41A	0.745265	2.28151e-08
ENSBTAG00000019373	CAPRIN2	0.745263	2.28178e-08
ENSBTAG00000006945	CCDC50	0.745029	2.3176e-08
ENSBTAG00000044063	B4GALT6	0.744515	2.39812e-08
ENSBTAG00000046664	TSC22D1	0.744406	2.41555e-08
ENSBTAG00000015384	PHF13	0.744007	2.48026e-08
ENSBTAG00000004991	ELP1	0.743598	2.54831e-08
ENSBTAG00000019854	ABCE1	0.743303	2.59842e-08
ENSBTAG00000023851	FAM102A	0.743296	2.59979e-08
ENSBTAG00000007156	AGAP2	0.743075	2.63792e-08
ENSBTAG00000014080	METTL14	0.742679	2.70761e-08
ENSBTAG00000003458	CDCA7	0.742486	2.74232e-08
ENSBTAG00000030169	SUMO2	0.742053	2.82138e-08
ENSBTAG00000013486	C5H12orf66	0.741937	2.84299e-08
ENSBTAG00000010815	CAMKK2	0.741818	2.86527e-08
ENSBTAG00000027795	GFM1	0.741758	2.87651e-08
ENSBTAG00000000725	USP42	0.741715	2.88463e-08
ENSBTAG00000054022	LOC789384	0.741464	2.93244e-08
ENSBTAG00000010526	PLPP1	0.741208	2.98193e-08
ENSBTAG00000020023	MTHFS	0.741123	2.99849e-08
ENSBTAG00000018213	TBCEL	0.740971	3.02846e-08
ENSBTAG00000022058	UNG	0.74079	3.06453e-08
ENSBTAG00000004976	CDCA7L	0.740707	3.08118e-08
ENSBTAG00000002116	ZCCHC3	0.740527	3.11764e-08
ENSBTAG00000006449	REXO5	0.740515	3.11991e-08
ENSBTAG00000047287	MTARC1	0.739841	3.25983e-08
ENSBTAG00000015066	LANCL1	0.739699	3.29019e-08
ENSBTAG00000015752	SP110	0.739651	3.30035e-08
ENSBTAG00000003575	ZKSCAN4	0.739641	3.30263e-08
ENSBTAG00000031686	ZNF566	0.739595	3.31231e-08
ENSBTAG00000011127	NUP205	0.739231	3.39147e-08
ENSBTAG00000016010	KLHL7	0.738791	3.48953e-08
ENSBTAG00000032140	SBK1	0.738711	3.50771e-08
ENSBTAG00000014711	DBF4	0.738291	3.60404e-08
ENSBTAG00000016307	CDC7	0.738199	3.6256e-08
ENSBTAG00000014112	EXOC4	0.737957	3.68265e-08
ENSBTAG00000049842	NA	0.737876	3.70183e-08
ENSBTAG00000019214	USP14	0.73783	3.71283e-08
ENSBTAG00000011291	DLG3	0.737079	3.8966e-08
ENSBTAG00000020066	ZW10	0.736882	3.94603e-08
ENSBTAG00000009852	NAV3	0.736876	3.94766e-08
ENSBTAG00000002028	DIPK1A	0.736655	4.00384e-08
ENSBTAG00000018965	PRDM16	0.736618	4.01328e-08
ENSBTAG00000009127	TSPYL4	0.736567	4.02656e-08
ENSBTAG00000005960	EPB41L2	0.736373	4.07677e-08
ENSBTAG00000043956	UBE2E3	0.73632	4.09059e-08
ENSBTAG00000014534	EEF1A1	0.736291	4.09822e-08
ENSBTAG00000010395	DOCK9	0.736075	4.15529e-08
ENSBTAG00000037508	EBF1	0.735757	4.24049e-08
ENSBTAG00000049257	NA	0.735396	4.33913e-08
ENSBTAG00000014402	GIMAP8	0.735257	4.37795e-08
ENSBTAG00000031044	MIGA1	0.734967	4.45937e-08
ENSBTAG00000012074	MYB	0.733704	4.83128e-08
ENSBTAG00000010778	NDUFAF1	0.733678	4.83926e-08
ENSBTAG00000034222	CAB39L	0.733657	4.84547e-08
ENSBTAG00000016987	WDCP	0.733523	4.88683e-08
ENSBTAG00000015138	MGA	0.733494	4.89582e-08
ENSBTAG00000003567	TIMM10B	0.733405	4.92346e-08
ENSBTAG00000025964	MAST4	0.733293	4.9584e-08
ENSBTAG00000019500	CNIH1	0.732939	5.07033e-08
ENSBTAG00000020309	G3BP1	0.73292	5.0761e-08
ENSBTAG00000051328	NA	0.732748	5.13165e-08
ENSBTAG00000044126	SNTB1	0.732583	5.18528e-08
ENSBTAG00000036260	LPXN	0.732566	5.19068e-08
ENSBTAG00000009266	NA	0.7325	5.21239e-08
ENSBTAG00000011321	NUGGC	0.732083	5.35073e-08
ENSBTAG00000006107	SLF1	0.732044	5.36384e-08
ENSBTAG00000031583	NUPR2	0.731931	5.40188e-08
ENSBTAG00000010775	POGK	0.731657	5.49562e-08
ENSBTAG00000004073	MTA3	0.730646	5.85419e-08
ENSBTAG00000007114	POC5	0.730591	5.87438e-08
ENSBTAG00000021026	PJA1	0.730551	5.88897e-08
ENSBTAG00000002292	SMARCA1	0.730548	5.88993e-08
ENSBTAG00000018115	PEBP1	0.730391	5.94781e-08
ENSBTAG00000019738	MDM1	0.730298	5.98246e-08
ENSBTAG00000033190	PGM5	0.729431	6.31368e-08
ENSBTAG00000051048	NA	0.729266	6.37869e-08
ENSBTAG00000011646	ZNF512B	0.729236	6.39077e-08
ENSBTAG00000034633	ERO1B	0.728832	6.55257e-08
ENSBTAG00000054063	CD1A	0.728622	6.63821e-08
ENSBTAG00000014320	SRFBP1	0.728527	6.67745e-08
ENSBTAG00000000998	SLC39A6	0.728091	6.85948e-08
ENSBTAG00000006360	CD180	0.728023	6.88859e-08
ENSBTAG00000002745	APEX1	0.72743	7.1448e-08
ENSBTAG00000019687	NMRK1	0.727128	7.27859e-08
ENSBTAG00000053581	SUCNR1	0.726989	7.34081e-08
ENSBTAG00000000632	RAD54B	0.726945	7.36092e-08
ENSBTAG00000009208	TCTN1	0.726748	7.45024e-08
ENSBTAG00000004688	DHCR24	0.726562	7.5359e-08
ENSBTAG00000054246	C15H11orf65	0.726485	7.57152e-08
ENSBTAG00000014734	CHD4	0.726041	7.77984e-08
ENSBTAG00000014798	CXCR3	0.725598	7.99317e-08
ENSBTAG00000012251	MTR	0.725493	8.04464e-08
ENSBTAG00000039242	ZNF10	0.725119	8.23003e-08
ENSBTAG00000015172	MCM6	0.725084	8.2477e-08
ENSBTAG00000008733	MAGED1	0.724875	8.35344e-08
ENSBTAG00000002177	PIKFYVE	0.724199	8.70343e-08
ENSBTAG00000009401	MTRR	0.723961	8.82987e-08
ENSBTAG00000054254	NA	0.72393	8.84659e-08
ENSBTAG00000016228	NMD3	0.723829	8.90107e-08
ENSBTAG00000006492	PI4K2B	0.723804	8.91455e-08
ENSBTAG00000015424	WDR12	0.723633	9.00734e-08
ENSBTAG00000011172	ALMS1	0.723144	9.27733e-08
ENSBTAG00000015321	TRERF1	0.723023	9.34504e-08
ENSBTAG00000013581	LEPROTL1	0.722932	9.39672e-08
ENSBTAG00000021358	BLNK	0.72265	9.55782e-08
ENSBTAG00000018281	GPX7	0.722331	9.74298e-08
ENSBTAG00000017958	AHI1	0.721602	1.01795e-07
ENSBTAG00000009139	LDLRAD4	0.721136	1.04674e-07
ENSBTAG00000053735	PEG10	0.720642	1.07819e-07
ENSBTAG00000003423	DDX24	0.720631	1.07889e-07
ENSBTAG00000009286	ZC3H4	0.720506	1.08694e-07
ENSBTAG00000015839	MAP4	0.720299	1.10045e-07
ENSBTAG00000009558	LOC505349	0.72022	1.10568e-07
ENSBTAG00000021273	SEMA4B	0.720159	1.10966e-07
ENSBTAG00000002979	PIK3R3	0.719811	1.13297e-07
ENSBTAG00000020003	KLHL14	0.719333	1.16563e-07
ENSBTAG00000050549	KLHL11	0.719151	1.17824e-07
ENSBTAG00000054689	NA	0.719106	1.18139e-07
ENSBTAG00000012970	FAM53B	0.718794	1.20348e-07
ENSBTAG00000019779	RAB39B	0.718679	1.21171e-07
ENSBTAG00000005483	ESYT2	0.718377	1.23357e-07
ENSBTAG00000039671	LOC539876	0.71761	1.29079e-07
ENSBTAG00000015200	L2HGDH	0.71694	1.34269e-07
ENSBTAG00000015346	NASP	0.71671	1.361e-07
ENSBTAG00000011819	NA	0.716405	1.3856e-07
ENSBTAG00000001198	GIMAP7	0.716288	1.39509e-07
ENSBTAG00000026963	NCALD	0.715891	1.4279e-07
ENSBTAG00000020160	RNF138	0.714469	1.55149e-07
ENSBTAG00000040072	ZNF140	0.714414	1.55649e-07
ENSBTAG00000021204	TES	0.713782	1.61475e-07
ENSBTAG00000000125	SPATA5	0.713592	1.63266e-07
ENSBTAG00000007785	PKD2L2	0.713183	1.67174e-07
ENSBTAG00000015841	CCDC115	0.712853	1.70402e-07
ENSBTAG00000047354	NA	0.712816	1.70759e-07
ENSBTAG00000009916	NTAQ1	0.712686	1.72049e-07
ENSBTAG00000020961	DUSP19	0.712105	1.77916e-07
ENSBTAG00000010149	CRY1	0.711385	1.85446e-07
ENSBTAG00000006282	POU2AF1	0.711137	1.88098e-07
ENSBTAG00000015910	ITGB1	0.710852	1.91201e-07
ENSBTAG00000001050	LDLRAP1	0.710821	1.91538e-07
ENSBTAG00000002816	SARM1	0.710728	1.92566e-07
ENSBTAG00000019780	USP5	0.710251	1.97891e-07
ENSBTAG00000016869	POLD3	0.708895	2.13802e-07
ENSBTAG00000023928	RDH14	0.708826	2.14644e-07
ENSBTAG00000048262	ACTR5	0.708769	2.15342e-07
ENSBTAG00000003432	ZAN	0.708732	2.15794e-07
ENSBTAG00000007172	GOT2	0.708484	2.18851e-07
ENSBTAG00000034495	GTF2F2	0.70796	2.25452e-07
ENSBTAG00000048296	CLTRN	0.70795	2.25578e-07
ENSBTAG00000005884	WDR31	0.707821	2.27242e-07
ENSBTAG00000017001	RBM28	0.707427	2.32361e-07
ENSBTAG00000012604	NCMAP	0.706921	2.39091e-07
ENSBTAG00000017140	CIP2A	0.706766	2.41189e-07
ENSBTAG00000007866	HS3ST3B1	0.706154	2.49645e-07
ENSBTAG00000010984	CDKN2AIPNL	0.705699	2.56102e-07
ENSBTAG00000004654	PWP1	0.705614	2.57333e-07
ENSBTAG00000020710	CENPQ	0.705464	2.59512e-07
ENSBTAG00000005265	ZCCHC9	0.705318	2.61645e-07
ENSBTAG00000008562	POGLUT1	0.705264	2.62433e-07
ENSBTAG00000049287	TSPYL5	0.70513	2.64406e-07
ENSBTAG00000052866	LOC784007	0.705058	2.65481e-07
ENSBTAG00000036297	RBFA	0.704821	2.69022e-07
ENSBTAG00000001460	LIN7C	0.70412	2.79753e-07
ENSBTAG00000024539	SPSB1	0.703874	2.8362e-07
ENSBTAG00000017533	LRRC1	0.703353	2.91968e-07
ENSBTAG00000010363	LSM11	0.703125	2.95676e-07
ENSBTAG00000031697	KLHDC1	0.702892	2.99532e-07
ENSBTAG00000009897	AGPS	0.702848	3.00271e-07
ENSBTAG00000004257	TAF4B	0.702671	3.0322e-07
ENSBTAG00000017339	RUNX1T1	0.702421	3.07457e-07
ENSBTAG00000013801	PBX1	0.701644	3.20955e-07
ENSBTAG00000001882	CD79A	0.700778	3.36643e-07
ENSBTAG00000016839	MTO1	0.700379	3.44101e-07
ENSBTAG00000020297	SLC66A3	0.700012	3.51097e-07

## Sheet: brown
Supplementary Table 7: Complete list of highly connected genes (hub genes) of the significant highly-correlated modules with the clinical traits of BRD
Gene_id	Symbol	kME_brown	kME_brown_pvalue
ENSBTAG00000012241	POLD2	0.944085	2.15784e-20
ENSBTAG00000011872	EML3	0.942129	4.145e-20
ENSBTAG00000019177	BIN1	0.936474	2.42604e-19
ENSBTAG00000020040	LPCAT4	0.93553	3.20739e-19
ENSBTAG00000009661	RNASEH2A	0.93268	7.26553e-19
ENSBTAG00000009738	MGAT4B	0.927871	2.67037e-18
ENSBTAG00000014698	CARD11	0.926664	3.65089e-18
ENSBTAG00000004786	TMEM134	0.92475	5.92891e-18
ENSBTAG00000011732	PGAP3	0.919895	1.9196e-17
ENSBTAG00000021803	GRAMD4	0.918436	2.69382e-17
ENSBTAG00000009293	EVL	0.914376	6.69239e-17
ENSBTAG00000052744	C18H16orf74	0.913565	7.98444e-17
ENSBTAG00000006958	C23H6orf136	0.91291	9.19388e-17
ENSBTAG00000018002	DTX3	0.908634	2.2511e-16
ENSBTAG00000006754	DBP	0.907795	2.66969e-16
ENSBTAG00000020107	DNASE1	0.903925	5.74424e-16
ENSBTAG00000002036	CACNB1	0.903219	6.58225e-16
ENSBTAG00000018799	GPSM1	0.898788	1.51273e-15
ENSBTAG00000052323	MAZ	0.894442	3.29955e-15
ENSBTAG00000003016	PTPN7	0.89399	3.5708e-15
ENSBTAG00000014806	ATP2A3	0.892086	4.96453e-15
ENSBTAG00000026819	HDAC7	0.892	5.03878e-15
ENSBTAG00000003434	CERS4	0.891653	5.34696e-15
ENSBTAG00000007660	ZNF414	0.890079	6.98099e-15
ENSBTAG00000015414	TBCD	0.88952	7.66717e-15
ENSBTAG00000015599	PRKD2	0.888362	9.29455e-15
ENSBTAG00000015278	ARPC5L	0.887539	1.06441e-14
ENSBTAG00000018910	WDR6	0.887463	1.07778e-14
ENSBTAG00000019869	DGCR8	0.886681	1.22468e-14
ENSBTAG00000007584	INPP1	0.88526	1.54119e-14
ENSBTAG00000002136	FCHO1	0.885	1.6069e-14
ENSBTAG00000015782	SCAP	0.884762	1.66921e-14
ENSBTAG00000002211	MAPK8IP3	0.884627	1.70557e-14
ENSBTAG00000006103	XRCC6	0.883195	2.1408e-14
ENSBTAG00000047508	NA	0.882162	2.51761e-14
ENSBTAG00000006886	FAM117A	0.881337	2.86254e-14
ENSBTAG00000018084	CASTOR1	0.877214	5.36185e-14
ENSBTAG00000005846	FAM219B	0.87689	5.62752e-14
ENSBTAG00000012607	NCAPH2	0.87165	1.20813e-13
ENSBTAG00000009624	SGSM3	0.871261	1.27686e-13
ENSBTAG00000002210	LAS1L	0.871066	1.31263e-13
ENSBTAG00000006073	PODNL1	0.869253	1.69445e-13
ENSBTAG00000018913	DALRD3	0.869051	1.74299e-13
ENSBTAG00000016352	STX10	0.868205	1.96073e-13
ENSBTAG00000019771	PALM	0.862762	4.10199e-13
ENSBTAG00000030593	RFTN1	0.862671	4.15186e-13
ENSBTAG00000023907	COL18A1	0.86255	4.21879e-13
ENSBTAG00000007796	POLM	0.861939	4.57385e-13
ENSBTAG00000038978	NA	0.86166	4.74514e-13
ENSBTAG00000031806	ZNF48	0.860517	5.51134e-13
ENSBTAG00000010521	PVRIG	0.859719	6.11367e-13
ENSBTAG00000051269	NA	0.859592	6.21471e-13
ENSBTAG00000006646	PRMT1	0.857387	8.24937e-13
ENSBTAG00000018903	ACD	0.857128	8.52519e-13
ENSBTAG00000014207	ADAMTS10	0.855847	1.00249e-12
ENSBTAG00000013702	ZNF296	0.85428	1.21962e-12
ENSBTAG00000003986	CXXC5	0.853945	1.2715e-12
ENSBTAG00000011865	MTA2	0.853388	1.3623e-12
ENSBTAG00000032003	ZCCHC13	0.853153	1.40232e-12
ENSBTAG00000038990	TRAF4	0.852731	1.47711e-12
ENSBTAG00000006117	FLYWCH1	0.85068	1.89736e-12
ENSBTAG00000018086	TBC1D10A	0.849355	2.22598e-12
ENSBTAG00000000656	NFATC1	0.849222	2.26196e-12
ENSBTAG00000003707	GRAP	0.848731	2.39889e-12
ENSBTAG00000003665	NUP210	0.847973	2.62562e-12
ENSBTAG00000016821	SNX22	0.847946	2.63393e-12
ENSBTAG00000019334	KLC2	0.846325	3.18956e-12
ENSBTAG00000003693	SUN2	0.844526	3.93499e-12
ENSBTAG00000011083	POLD1	0.843992	4.1855e-12
ENSBTAG00000010482	PITPNM1	0.84369	4.33436e-12
ENSBTAG00000004367	COQ10A	0.843338	4.51363e-12
ENSBTAG00000015191	ABCC6	0.843285	4.54102e-12
ENSBTAG00000014916	GJC2	0.841705	5.43992e-12
ENSBTAG00000020943	CTU2	0.841626	5.48947e-12
ENSBTAG00000007364	PMS2	0.841556	5.53292e-12
ENSBTAG00000020528	PCOLCE	0.841066	5.8492e-12
ENSBTAG00000008555	P2RY10	0.840446	6.27345e-12
ENSBTAG00000047567	VEGFB	0.840044	6.56387e-12
ENSBTAG00000002824	DPEP3	0.839937	6.64344e-12
ENSBTAG00000000077	ADSL	0.83952	6.96136e-12
ENSBTAG00000030820	NT5M	0.838188	8.07678e-12
ENSBTAG00000030646	KCTD17	0.837901	8.33736e-12
ENSBTAG00000011879	B4GALT2	0.837533	8.68372e-12
ENSBTAG00000014775	GUK1	0.837285	8.92543e-12
ENSBTAG00000008462	FAM43A	0.835286	1.11118e-11
ENSBTAG00000021943	NFYC	0.834003	1.27697e-11
ENSBTAG00000026489	TNFRSF13C	0.833348	1.37038e-11
ENSBTAG00000001059	IDH3G	0.832767	1.4585e-11
ENSBTAG00000014597	ZSWIM9	0.83234	1.52662e-11
ENSBTAG00000000602	RXRB	0.831391	1.68886e-11
ENSBTAG00000014172	FGD2	0.831374	1.69204e-11
ENSBTAG00000017038	HPS4	0.831183	1.72654e-11
ENSBTAG00000039015	TMEM145	0.830872	1.78441e-11
ENSBTAG00000024107	INPP5B	0.830622	1.83218e-11
ENSBTAG00000045762	SCAMP4	0.828673	2.24789e-11
ENSBTAG00000004018	DGKA	0.828092	2.38814e-11
ENSBTAG00000007137	RFC5	0.826502	2.81479e-11
ENSBTAG00000020826	CHIC1	0.825744	3.04241e-11
ENSBTAG00000004580	MS4A1	0.824878	3.32362e-11
ENSBTAG00000013301	GGT7	0.824791	3.35298e-11
ENSBTAG00000000357	PRAG1	0.82363	3.7717e-11
ENSBTAG00000017716	BEGAIN	0.82305	3.99907e-11
ENSBTAG00000004588	KCNN4	0.82264	4.16705e-11
ENSBTAG00000012723	HAUS4	0.821903	4.48626e-11
ENSBTAG00000017674	SCNN1D	0.821217	4.80404e-11
ENSBTAG00000025848	RBM3	0.820865	4.97489e-11
ENSBTAG00000008744	PDK2	0.820836	4.9892e-11
ENSBTAG00000030939	ZNF575	0.820009	5.41531e-11
ENSBTAG00000000016	LTA	0.819596	5.64031e-11
ENSBTAG00000001615	RUNDC3A	0.818834	6.07868e-11
ENSBTAG00000007388	ZC3H12D	0.818572	6.23671e-11
ENSBTAG00000008852	SIGLEC10	0.818179	6.48137e-11
ENSBTAG00000002810	ZNF777	0.818074	6.54822e-11
ENSBTAG00000032122	CD19	0.817451	6.95748e-11
ENSBTAG00000001817	TMEM161A	0.817089	7.20683e-11
ENSBTAG00000052094	NA	0.81694	7.31137e-11
ENSBTAG00000053568	ZNF70	0.816771	7.43206e-11
ENSBTAG00000023611	ZBTB32	0.816324	7.76083e-11
ENSBTAG00000017051	ACP6	0.815805	8.15896e-11
ENSBTAG00000020758	MAP3K12	0.814928	8.87573e-11
ENSBTAG00000026919	PXDC1	0.814206	9.50965e-11
ENSBTAG00000005744	COQ2	0.813989	9.7086e-11
ENSBTAG00000008076	SLC35B2	0.81375	9.93193e-11
ENSBTAG00000054324	TRABD2B	0.81315	1.05137e-10
ENSBTAG00000009298	XYLT2	0.812856	1.08108e-10
ENSBTAG00000006166	WRNIP1	0.812645	1.10279e-10
ENSBTAG00000008802	GID4	0.811356	1.24509e-10
ENSBTAG00000030670	PCNT	0.81112	1.27292e-10
ENSBTAG00000021378	S100A13	0.809212	1.52035e-10
ENSBTAG00000011481	IL12RB1	0.808884	1.56709e-10
ENSBTAG00000007096	GAS8	0.808499	1.62377e-10
ENSBTAG00000019299	GRHPR	0.807606	1.76274e-10
ENSBTAG00000016937	C7H19orf67	0.806613	1.9303e-10
ENSBTAG00000001298	STAMBPL1	0.806468	1.95607e-10
ENSBTAG00000004273	CST7	0.805714	2.09487e-10
ENSBTAG00000021143	DNMT3A	0.805353	2.16453e-10
ENSBTAG00000007480	CIRBP	0.805159	2.20285e-10
ENSBTAG00000039766	FBRSL1	0.805082	2.21817e-10
ENSBTAG00000048041	ACTR1B	0.804452	2.3479e-10
ENSBTAG00000011106	PACRG	0.804405	2.35789e-10
ENSBTAG00000016124	PACSIN1	0.804344	2.37089e-10
ENSBTAG00000018043	LCAT	0.804031	2.43862e-10
ENSBTAG00000011349	CDH24	0.803945	2.45753e-10
ENSBTAG00000008611	IGFBP4	0.803861	2.47621e-10
ENSBTAG00000006490	BOLA-DOA	0.803118	2.64658e-10
ENSBTAG00000015766	ZFPM1	0.80309	2.65315e-10
ENSBTAG00000004660	SPATS2	0.802985	2.67813e-10
ENSBTAG00000018045	SLC12A4	0.802784	2.72673e-10
ENSBTAG00000047073	NA	0.802621	2.76658e-10
ENSBTAG00000018518	RASL10B	0.802268	2.85487e-10
ENSBTAG00000017405	RORC	0.802231	2.86439e-10
ENSBTAG00000021072	DTNB	0.80174	2.99205e-10
ENSBTAG00000021836	TCEA2	0.801662	3.01267e-10
ENSBTAG00000021777	DOC2G	0.801363	3.09364e-10
ENSBTAG00000002782	ZC3H7B	0.801293	3.11279e-10
ENSBTAG00000011409	CD72	0.800874	3.23038e-10
ENSBTAG00000034159	FCRLA	0.800488	3.34209e-10
ENSBTAG00000001931	TRABD	0.800221	3.42148e-10
ENSBTAG00000007186	ARHGAP39	0.80017	3.43694e-10
ENSBTAG00000032331	SLC48A1	0.799476	3.65284e-10
ENSBTAG00000012205	CPT1C	0.79934	3.69643e-10
ENSBTAG00000001213	NA	0.799325	3.70131e-10
ENSBTAG00000047930	UBE2E2	0.799257	3.72348e-10
ENSBTAG00000047213	GPRASP1	0.799143	3.76079e-10
ENSBTAG00000009309	PEX10	0.798849	3.85836e-10
ENSBTAG00000020674	LTB	0.798832	3.86426e-10
ENSBTAG00000039292	ADRA2A	0.798648	3.92657e-10
ENSBTAG00000016534	BCL11A	0.798474	3.98685e-10
ENSBTAG00000013836	LOC100297513	0.798369	4.02347e-10
ENSBTAG00000016267	SERPING1	0.798315	4.04212e-10
ENSBTAG00000004100	TTI1	0.79831	4.04411e-10
ENSBTAG00000009297	PANX2	0.797407	4.37362e-10
ENSBTAG00000015685	AMBP	0.797297	4.4156e-10
ENSBTAG00000003947	SSBP4	0.796558	4.70643e-10
ENSBTAG00000014603	VAMP1	0.796553	4.70852e-10
ENSBTAG00000007847	EED	0.79644	4.75468e-10
ENSBTAG00000011586	HABP4	0.796317	4.80499e-10
ENSBTAG00000052352	NA	0.796108	4.89222e-10
ENSBTAG00000005015	SFXN3	0.795975	4.94869e-10
ENSBTAG00000019418	UBE3D	0.795837	5.00765e-10
ENSBTAG00000015197	KLHDC8A	0.795354	5.2193e-10
ENSBTAG00000011420	CA9	0.794893	5.42884e-10
ENSBTAG00000004517	TARBP1	0.794181	5.76828e-10
ENSBTAG00000049482	ANTKMT	0.793856	5.92997e-10
ENSBTAG00000009762	BEAN1	0.793624	6.04773e-10
ENSBTAG00000000755	ZFR2	0.792903	6.42834e-10
ENSBTAG00000010626	SH3GLB2	0.792798	6.48544e-10
ENSBTAG00000001593	OGFOD2	0.792665	6.55868e-10
ENSBTAG00000006780	NAPSA	0.792638	6.57375e-10
ENSBTAG00000014502	BRAT1	0.792547	6.62454e-10
ENSBTAG00000038055	KLF16	0.791096	7.48259e-10
ENSBTAG00000003092	ANAPC5	0.790732	7.71326e-10
ENSBTAG00000002564	DLG4	0.790418	7.91806e-10
ENSBTAG00000017956	KCTD15	0.789816	8.32491e-10
ENSBTAG00000034689	ZNRF1	0.789088	8.84255e-10
ENSBTAG00000016948	PTH1R	0.788885	8.99239e-10
ENSBTAG00000054188	CMTM3	0.788474	9.30233e-10
ENSBTAG00000005635	TTC39C	0.788105	9.58994e-10
ENSBTAG00000005676	EHMT2	0.787825	9.81281e-10
ENSBTAG00000034712	RAB33A	0.787391	1.01687e-09
ENSBTAG00000030255	PDXP	0.787057	1.04508e-09
ENSBTAG00000009172	BCAT2	0.786657	1.07989e-09
ENSBTAG00000016904	MARCHF9	0.786579	1.08675e-09
ENSBTAG00000000204	TMEM268	0.785905	1.14812e-09
ENSBTAG00000012141	RAD9A	0.785446	1.19177e-09
ENSBTAG00000003073	NAA40	0.784511	1.28538e-09
ENSBTAG00000005629	CRYBG2	0.784337	1.30361e-09
ENSBTAG00000009636	SLC7A6OS	0.783792	1.36214e-09
ENSBTAG00000038756	GLB1L3	0.782562	1.50332e-09
ENSBTAG00000007109	ASB2	0.782504	1.51024e-09
ENSBTAG00000049014	NA	0.782253	1.54083e-09
ENSBTAG00000008841	DCAF15	0.781965	1.57659e-09
ENSBTAG00000018343	NCR3	0.780955	1.70838e-09
ENSBTAG00000014253	TBC1D22B	0.7809	1.71593e-09
ENSBTAG00000007099	AP1G2	0.780499	1.77117e-09
ENSBTAG00000031476	DLL1	0.779913	1.85511e-09
ENSBTAG00000009581	UBXN11	0.779058	1.98404e-09
ENSBTAG00000024675	CYSLTR1	0.778843	2.01789e-09
ENSBTAG00000020736	CD40	0.778815	2.02225e-09
ENSBTAG00000021219	SEPTIN1	0.77848	2.07609e-09
ENSBTAG00000011471	CARS2	0.778231	2.11694e-09
ENSBTAG00000026497	A4GALT	0.777428	2.25362e-09
ENSBTAG00000021417	DMWD	0.77704	2.32274e-09
ENSBTAG00000026111	LBH	0.776992	2.33144e-09
ENSBTAG00000002098	CDC34	0.776746	2.37628e-09
ENSBTAG00000006054	ACBD4	0.776741	2.37732e-09
ENSBTAG00000004035	SDK1	0.776027	2.51231e-09
ENSBTAG00000049788	WFDC1	0.775836	2.54973e-09
ENSBTAG00000027375	DUSP22	0.775716	2.57346e-09
ENSBTAG00000020607	ABCB6	0.774854	2.74999e-09
ENSBTAG00000020252	NLGN2	0.774728	2.77666e-09
ENSBTAG00000001153	TLE2	0.774265	2.87701e-09
ENSBTAG00000032887	SUPT3H	0.774041	2.92693e-09
ENSBTAG00000012237	AEBP1	0.773316	3.09343e-09
ENSBTAG00000015103	IQCC	0.771892	3.44679e-09
ENSBTAG00000044204	CD79B	0.77165	3.5104e-09
ENSBTAG00000015258	P2RX5	0.771582	3.52859e-09
ENSBTAG00000014768	ZNF786	0.771481	3.5556e-09
ENSBTAG00000014331	UBL4A	0.77141	3.57457e-09
ENSBTAG00000009614	NRROS	0.771383	3.58204e-09
ENSBTAG00000033248	CDH3	0.771344	3.59263e-09
ENSBTAG00000017783	TSPYL2	0.770442	3.8449e-09
ENSBTAG00000014633	ABCD4	0.770325	3.87901e-09
ENSBTAG00000033672	JMJD8	0.770121	3.93861e-09
ENSBTAG00000016658	ABHD4	0.769911	4.00131e-09
ENSBTAG00000006021	CEP250	0.769834	4.02453e-09
ENSBTAG00000046321	NA	0.769628	4.08702e-09
ENSBTAG00000007739	REX1BD	0.768923	4.30785e-09
ENSBTAG00000021626	MLC1	0.76867	4.38985e-09
ENSBTAG00000007654	CHST7	0.768526	4.43726e-09
ENSBTAG00000008492	ZMYM3	0.768331	4.50223e-09
ENSBTAG00000015704	TMCO3	0.768316	4.50709e-09
ENSBTAG00000018464	ZDHHC14	0.768171	4.55595e-09
ENSBTAG00000017010	FAM207A	0.76808	4.58672e-09
ENSBTAG00000016096	SYP	0.767872	4.65823e-09
ENSBTAG00000006515	ESPN	0.767543	4.77321e-09
ENSBTAG00000012377	ECHDC3	0.767532	4.77698e-09
ENSBTAG00000048781	NA	0.766784	5.04859e-09
ENSBTAG00000012036	HR	0.766359	5.20922e-09
ENSBTAG00000021301	ACSF2	0.765029	5.7433e-09
ENSBTAG00000016045	TRIB2	0.764992	5.75882e-09
ENSBTAG00000021715	ADPRS	0.763188	6.5672e-09
ENSBTAG00000016354	IER2	0.762735	6.78615e-09
ENSBTAG00000016268	XRCC1	0.762296	7.0052e-09
ENSBTAG00000046142	PRKAR1B	0.762293	7.00639e-09
ENSBTAG00000019067	TMC8	0.762084	7.1131e-09
ENSBTAG00000034609	NA	0.761996	7.1583e-09
ENSBTAG00000006139	TRPM4	0.760896	7.74735e-09
ENSBTAG00000019492	FANCE	0.760506	7.96669e-09
ENSBTAG00000038845	TYSND1	0.760076	8.21523e-09
ENSBTAG00000050573	LOC104969122	0.759964	8.28116e-09
ENSBTAG00000011275	SCUBE1	0.759867	8.33899e-09
ENSBTAG00000051678	TECPR1	0.759771	8.39586e-09
ENSBTAG00000001032	PYGM	0.759548	8.53091e-09
ENSBTAG00000006966	NRM	0.757866	9.61171e-09
ENSBTAG00000039652	PTGDR2	0.757069	1.01674e-08
ENSBTAG00000009736	CDC42BPG	0.756818	1.03488e-08
ENSBTAG00000014863	GYPC	0.756188	1.08165e-08
ENSBTAG00000015015	HINFP	0.756167	1.08325e-08
ENSBTAG00000030257	SH3BP1	0.755932	1.10122e-08
ENSBTAG00000000454	TMEM106C	0.755747	1.11554e-08
ENSBTAG00000003675	ADGRL1	0.755599	1.12718e-08
ENSBTAG00000051751	NA	0.754396	1.22577e-08
ENSBTAG00000003579	FBXW4	0.753528	1.30179e-08
ENSBTAG00000019948	AFAP1L1	0.753105	1.34045e-08
ENSBTAG00000004635	LLGL1	0.753076	1.34314e-08
ENSBTAG00000019689	NA	0.751266	1.52118e-08
ENSBTAG00000011854	SLC38A5	0.751264	1.5214e-08
ENSBTAG00000008600	TRAF3IP2	0.751083	1.54036e-08
ENSBTAG00000007367	AIMP2	0.750389	1.61517e-08
ENSBTAG00000018022	SPINDOC	0.749754	1.68658e-08
ENSBTAG00000051402	NA	0.749396	1.72809e-08
ENSBTAG00000021993	SPDEF	0.749149	1.75726e-08
ENSBTAG00000014646	MZT2B	0.749012	1.77372e-08
ENSBTAG00000013245	ITPR3	0.748489	1.8376e-08
ENSBTAG00000049554	NA	0.748252	1.86735e-08
ENSBTAG00000000447	FRA10AC1	0.74806	1.89165e-08
ENSBTAG00000026422	MPG	0.747381	1.98018e-08
ENSBTAG00000020852	SLC16A11	0.746949	2.03858e-08
ENSBTAG00000035744	LOC785873	0.746448	2.10813e-08
ENSBTAG00000001332	MYO1C	0.745962	2.17783e-08
ENSBTAG00000030179	MAPK8IP2	0.745535	2.24086e-08
ENSBTAG00000001068	ZCWPW1	0.745367	2.26597e-08
ENSBTAG00000021249	LAT	0.745127	2.30259e-08
ENSBTAG00000004851	NCKAP5L	0.744667	2.37404e-08
ENSBTAG00000004894	GIMAP5	0.744619	2.38168e-08
ENSBTAG00000000489	WDR54	0.744239	2.44249e-08
ENSBTAG00000010100	MED20	0.744148	2.45731e-08
ENSBTAG00000011838	PCED1B	0.744076	2.46894e-08
ENSBTAG00000047135	GORASP1	0.744036	2.4755e-08
ENSBTAG00000031363	TLE5	0.74367	2.53627e-08
ENSBTAG00000016664	SLC2A4RG	0.743563	2.55423e-08
ENSBTAG00000006519	TNFRSF25	0.743549	2.55654e-08
ENSBTAG00000011655	SAMD10	0.743437	2.57553e-08
ENSBTAG00000007888	EFR3B	0.74343	2.57685e-08
ENSBTAG00000003242	ACAD9	0.743376	2.58596e-08
ENSBTAG00000007623	CPTP	0.743108	2.63211e-08
ENSBTAG00000021416	PRXL2A	0.741801	2.86848e-08
ENSBTAG00000006951	LMO2	0.741743	2.87939e-08
ENSBTAG00000019355	KCNK10	0.741279	2.96814e-08
ENSBTAG00000010504	TBRG4	0.741002	3.02246e-08
ENSBTAG00000048228	SNHG12	0.740741	3.07425e-08
ENSBTAG00000014042	TLR10	0.740069	3.21184e-08
ENSBTAG00000014944	TBXA2R	0.739696	3.29075e-08
ENSBTAG00000000182	SPINT2	0.739598	3.31169e-08
ENSBTAG00000015255	ST6GALNAC2	0.739524	3.32776e-08
ENSBTAG00000014834	ZP3	0.739415	3.3514e-08
ENSBTAG00000026461	CACNA1H	0.738343	3.59203e-08
ENSBTAG00000030575	BHLHE41	0.737848	3.70859e-08
ENSBTAG00000017690	CARNS1	0.737387	3.82011e-08
ENSBTAG00000032852	NA	0.736668	4.00067e-08
ENSBTAG00000011887	CD22	0.736591	4.02043e-08
ENSBTAG00000046569	CISD3	0.736387	4.07332e-08
ENSBTAG00000053699	ZFP64	0.736057	4.16016e-08
ENSBTAG00000011249	MOB2	0.735688	4.25928e-08
ENSBTAG00000003087	DCUN1D5	0.73566	4.26688e-08
ENSBTAG00000019606	IFT52	0.735383	4.34275e-08
ENSBTAG00000053682	NA	0.735188	4.39706e-08
ENSBTAG00000021304	TP53BP1	0.733366	4.93537e-08
ENSBTAG00000044073	CD248	0.733013	5.04652e-08
ENSBTAG00000019166	NSMCE4A	0.733002	5.05002e-08
ENSBTAG00000001609	MAP2K6	0.73264	5.16657e-08
ENSBTAG00000008464	ABCB9	0.731178	5.66263e-08
ENSBTAG00000010379	CRTC1	0.731174	5.66431e-08
ENSBTAG00000049577	NA	0.73034	5.96685e-08
ENSBTAG00000053812	NA	0.730267	5.99406e-08
ENSBTAG00000010393	TRNAU1AP	0.730182	6.02586e-08
ENSBTAG00000013730	CD5	0.729417	6.31947e-08
ENSBTAG00000000186	FLAD1	0.729277	6.37423e-08
ENSBTAG00000012796	ZNF428	0.729085	6.45084e-08
ENSBTAG00000040507	ARHGEF18	0.728078	6.86489e-08
ENSBTAG00000018625	ZNF263	0.728037	6.88256e-08
ENSBTAG00000010789	ANKRD54	0.727967	6.9121e-08
ENSBTAG00000004907	MINK1	0.727947	6.92077e-08
ENSBTAG00000005812	TP73	0.727531	7.10024e-08
ENSBTAG00000024708	CABIN1	0.727473	7.12567e-08
ENSBTAG00000045727	EPPK1	0.727339	7.18473e-08
ENSBTAG00000019964	GAS6	0.726913	7.37533e-08
ENSBTAG00000020203	TMEM151A	0.726894	7.38403e-08
ENSBTAG00000011482	SLC43A2	0.726595	7.52066e-08
ENSBTAG00000031433	TEX9	0.726592	7.52183e-08
ENSBTAG00000016591	RAB11FIP3	0.726565	7.53423e-08
ENSBTAG00000049835	NA	0.725763	7.91318e-08
ENSBTAG00000016589	PRPF40B	0.725586	7.99935e-08
ENSBTAG00000011905	RRAS2	0.725452	8.0649e-08
ENSBTAG00000005805	EPHX4	0.725347	8.11687e-08
ENSBTAG00000019357	ZNF688	0.724502	8.54467e-08
ENSBTAG00000003548	GSTP1	0.723968	8.82623e-08
ENSBTAG00000006828	RAPGEF3	0.723716	8.96205e-08
ENSBTAG00000018737	GLMN	0.722507	9.64037e-08
ENSBTAG00000016936	MISP3	0.721604	1.01784e-07
ENSBTAG00000004502	CLUAP1	0.721204	1.04252e-07
ENSBTAG00000020649	CIITA	0.720559	1.08354e-07
ENSBTAG00000050783	SNTG2	0.719603	1.14704e-07
ENSBTAG00000020244	EFNA1	0.71931	1.16722e-07
ENSBTAG00000053317	YPEL4	0.718876	1.19765e-07
ENSBTAG00000046379	SLC34A3	0.718631	1.21515e-07
ENSBTAG00000023415	LIN7B	0.718358	1.23494e-07
ENSBTAG00000030563	PRRG2	0.718347	1.2358e-07
ENSBTAG00000010144	MTERF2	0.717999	1.26147e-07
ENSBTAG00000015788	CCDC171	0.717129	1.32788e-07
ENSBTAG00000026309	ZHX2	0.717	1.33799e-07
ENSBTAG00000015980	FASN	0.716782	1.35521e-07
ENSBTAG00000049399	NA	0.71666	1.36499e-07
ENSBTAG00000030775	PCBP3	0.716613	1.36874e-07
ENSBTAG00000021008	ZNF219	0.715664	1.44705e-07
ENSBTAG00000008065	CDPF1	0.715648	1.44841e-07
ENSBTAG00000018342	TJP3	0.715282	1.47972e-07
ENSBTAG00000017007	TRIB3	0.71495	1.50866e-07
ENSBTAG00000002847	D2HGDH	0.713445	1.64662e-07
ENSBTAG00000003328	TAMM41	0.713296	1.66085e-07
ENSBTAG00000024162	SLC19A1	0.713179	1.67213e-07
ENSBTAG00000014217	HHEX	0.713047	1.68494e-07
ENSBTAG00000052188	NA	0.712909	1.69852e-07
ENSBTAG00000008366	STAC2	0.712614	1.72769e-07
ENSBTAG00000036154	TARP	0.712515	1.73754e-07
ENSBTAG00000015639	ERAL1	0.712268	1.76247e-07
ENSBTAG00000038974	STMN3	0.711928	1.79736e-07
ENSBTAG00000008550	GIMAP7	0.711828	1.80775e-07
ENSBTAG00000009639	SMPD3	0.711552	1.83675e-07
ENSBTAG00000000715	LOC530077	0.710217	1.98279e-07
ENSBTAG00000008552	NA	0.710087	1.9976e-07
ENSBTAG00000011000	HDAC10	0.709969	2.01115e-07
ENSBTAG00000014114	KLHL26	0.709062	2.11787e-07
ENSBTAG00000021656	SPECC1L	0.708352	2.20498e-07
ENSBTAG00000050003	NA	0.707881	2.26472e-07
ENSBTAG00000010456	TADA1	0.707775	2.27828e-07
ENSBTAG00000019347	PLXDC1	0.707765	2.27959e-07
ENSBTAG00000001001	ANKRD55	0.707721	2.28529e-07
ENSBTAG00000050773	NA	0.706811	2.40577e-07
ENSBTAG00000023398	UBASH3A	0.706773	2.41096e-07
ENSBTAG00000014523	DIRAS2	0.706085	2.50609e-07
ENSBTAG00000050155	SERPINB6	0.706059	2.50982e-07
ENSBTAG00000037510	LOC615733	0.706039	2.51267e-07
ENSBTAG00000048506	NA	0.705795	2.54726e-07
ENSBTAG00000003914	MVB12A	0.70527	2.62337e-07
ENSBTAG00000018753	TMEM163	0.705076	2.65211e-07
ENSBTAG00000011706	TNR	0.704909	2.67692e-07
ENSBTAG00000018198	TLR9	0.704851	2.68575e-07
ENSBTAG00000053829	LOC100196901	0.704296	2.77032e-07
ENSBTAG00000046467	PTP4A3	0.704069	2.80548e-07
ENSBTAG00000003393	CCDC157	0.703786	2.85015e-07
ENSBTAG00000023198	SERPINB2	0.703704	2.86312e-07
ENSBTAG00000001101	IFNLR1	0.703447	2.90441e-07
ENSBTAG00000021896	NUP214	0.702217	3.1095e-07
ENSBTAG00000009209	BEND5	0.701505	3.23424e-07
ENSBTAG00000000713	AGFG2	0.701296	3.27173e-07
ENSBTAG00000040331	LOC512867	0.701084	3.31013e-07
ENSBTAG00000000161	TMEM40	0.700973	3.33047e-07
ENSBTAG00000018647	SLC2A11	0.700642	3.39162e-07
ENSBTAG00000016564	NPRL3	0.700326	3.4511e-07
ENSBTAG00000017375	FAM241A	0.700063	3.50117e-07
