# Supplementary material for: Integrated Network Analysis to Identify Key Modules and Potential Hub Genes Involved in Bovine Respiratory Disease: A Systems Biology Approach
Source: Front Genet. 2021 Oct 18;12:753839. doi: 10.3389/fgene.2021.753839 (PMC8559434; doi:10.3389/fgene.2021.753839)
Supplement: Supplementary file 14 [file Table8.xlsx]

## Sheet: Modules
Supplementary Table 8: Complete information from identified modules in normal samples as reference set by module preservation method
Gene_id	Symbol	Module_label	Module_color
ENSBTAG00000000010	UBL7	7	black				Module_name	Module_size
ENSBTAG00000000050	PSMG3	7	black				darkred	137
ENSBTAG00000000186	FLAD1	7	black				midnightblue	212
ENSBTAG00000000221	RBM34	7	black				grey60	158
ENSBTAG00000000244	NRXN2	7	black				pink	488
ENSBTAG00000000312	GRINA	7	black				magenta	435
ENSBTAG00000000357	PRAG1	7	black				lightgreen	158
ENSBTAG00000000489	WDR54	7	black				yellowgreen	40
ENSBTAG00000000495	HAVCR2	7	black				skyblue	65
ENSBTAG00000000647	SELENOO	7	black				darkmagenta	48
ENSBTAG00000000670	RRP9	7	black				darkolivegreen	55
ENSBTAG00000000736	LRP8	7	black				tan	279
ENSBTAG00000000856	FBXL6	7	black				darkorange	66
ENSBTAG00000000918	ERMARD	7	black				lightcyan	163
ENSBTAG00000000920	DNAH17	7	black				darkgrey	102
ENSBTAG00000001058	SRPK3	7	black				white	66
ENSBTAG00000001101	IFNLR1	7	black				cyan	221
ENSBTAG00000001132	GTDC1	7	black				darkgreen	129
ENSBTAG00000001213	NA	7	black				red	534
ENSBTAG00000001235	CD200R1L	7	black				saddlebrown	64
ENSBTAG00000001332	MYO1C	7	black				darkturquoise	103
ENSBTAG00000001338	CCR3	7	black				salmon	222
ENSBTAG00000001420	ABHD12	7	black				sienna3	45
ENSBTAG00000001449	SRA1	7	black				violet	57
ENSBTAG00000001504	NOP14	7	black				steelblue	62
ENSBTAG00000001593	OGFOD2	7	black				lightyellow	153
ENSBTAG00000001594	ARL6IP4	7	black				purple	406
ENSBTAG00000001712	CMTM7	7	black				paleturquoise	61
ENSBTAG00000001714	MFSD9	7	black				orange	93
ENSBTAG00000001728	IGSF10	7	black				royalblue	143
ENSBTAG00000001735	ADAM11	7	black				black	516
ENSBTAG00000001815	ARHGEF5	7	black				greenyellow	300
ENSBTAG00000001818	MEF2B	7	black				brown	848
ENSBTAG00000001937	ANAPC11	7	black				turquoise	1163
ENSBTAG00000002072	ERCC2	7	black				green	591
ENSBTAG00000002219	ATAD3A	7	black				blue	980
ENSBTAG00000002266	NPL	7	black				yellow	689
ENSBTAG00000002480	NUDT1	7	black				grey	247
ENSBTAG00000002484	CIAO3	7	black
ENSBTAG00000002705	REC8	7	black
ENSBTAG00000002710	TSSK4	7	black
ENSBTAG00000002712	MDP1	7	black
ENSBTAG00000002735	METTL26	7	black
ENSBTAG00000002743	OSGEP	7	black
ENSBTAG00000002824	DPEP3	7	black
ENSBTAG00000002962	PPM1M	7	black
ENSBTAG00000002993	SFT2D1	7	black
ENSBTAG00000003072	ACADVL	7	black
ENSBTAG00000003087	DCUN1D5	7	black
ENSBTAG00000003184	GATA1	7	black
ENSBTAG00000003289	LOC616364	7	black
ENSBTAG00000003296	TWNK	7	black
ENSBTAG00000003303	MRPL58	7	black
ENSBTAG00000003359	ELOVL5	7	black
ENSBTAG00000003434	CERS4	7	black
ENSBTAG00000003436	RHBDF2	7	black
ENSBTAG00000003449	KCP	7	black
ENSBTAG00000003454	RGS20	7	black
ENSBTAG00000003498	FAT2	7	black
ENSBTAG00000003504	GSS	7	black
ENSBTAG00000003548	GSTP1	7	black
ENSBTAG00000003635	SLC35C2	7	black
ENSBTAG00000003661	SLC35F2	7	black
ENSBTAG00000003820	GRAMD1A	7	black
ENSBTAG00000003826	SCN1B	7	black
ENSBTAG00000003865	CASR	7	black
ENSBTAG00000003914	MVB12A	7	black
ENSBTAG00000003936	PNKD	7	black
ENSBTAG00000003959	ARHGAP24	7	black
ENSBTAG00000003981	RRP1	7	black
ENSBTAG00000003986	CXXC5	7	black
ENSBTAG00000004073	MTA3	7	black
ENSBTAG00000004367	COQ10A	7	black
ENSBTAG00000004416	NUDC	7	black
ENSBTAG00000004580	MS4A1	7	black
ENSBTAG00000004588	KCNN4	7	black
ENSBTAG00000004622	DZANK1	7	black
ENSBTAG00000004660	SPATS2	7	black
ENSBTAG00000004685	SRGAP3	7	black
ENSBTAG00000004722	THUMPD2	7	black
ENSBTAG00000004786	TMEM134	7	black
ENSBTAG00000004814	INPP4A	7	black
ENSBTAG00000004815	LOC509006	7	black
ENSBTAG00000005372	DLGAP1	7	black
ENSBTAG00000005501	COBLL1	7	black
ENSBTAG00000005757	FUS	7	black
ENSBTAG00000005819	CCDC61	7	black
ENSBTAG00000005846	FAM219B	7	black
ENSBTAG00000005891	FCRL1	7	black
ENSBTAG00000006007	SH3GL1	7	black
ENSBTAG00000006054	ACBD4	7	black
ENSBTAG00000006073	PODNL1	7	black
ENSBTAG00000006086	MMP28	7	black
ENSBTAG00000006371	RMND5B	7	black
ENSBTAG00000006379	BPHL	7	black
ENSBTAG00000006393	FECH	7	black
ENSBTAG00000006443	PRDM11	7	black
ENSBTAG00000006482	PTCD3	7	black
ENSBTAG00000006525	FDXR	7	black
ENSBTAG00000006526	BCL2L1	7	black
ENSBTAG00000006595	C25H16orf71	7	black
ENSBTAG00000006638	BCL2L12	7	black
ENSBTAG00000006938	PPM1F	7	black
ENSBTAG00000006966	NRM	7	black
ENSBTAG00000006988	M1AP	7	black
ENSBTAG00000007000	ENOSF1	7	black
ENSBTAG00000007190	THAP6	7	black
ENSBTAG00000007266	DDX55	7	black
ENSBTAG00000007413	CEP41	7	black
ENSBTAG00000007421	CDH5	7	black
ENSBTAG00000007431	CEMIP	7	black
ENSBTAG00000007456	TAZ	7	black
ENSBTAG00000007480	CIRBP	7	black
ENSBTAG00000007581	ADORA2B	7	black
ENSBTAG00000007584	INPP1	7	black
ENSBTAG00000007594	CWF19L1	7	black
ENSBTAG00000007619	PUSL1	7	black
ENSBTAG00000007620	INTS11	7	black
ENSBTAG00000007654	CHST7	7	black
ENSBTAG00000007660	ZNF414	7	black
ENSBTAG00000007668	AGPAT4	7	black
ENSBTAG00000007796	POLM	7	black
ENSBTAG00000007996	HTR6	7	black
ENSBTAG00000008057	PARVG	7	black
ENSBTAG00000008065	CDPF1	7	black
ENSBTAG00000008165	ITGA2B	7	black
ENSBTAG00000008366	STAC2	7	black
ENSBTAG00000008433	PGAP2	7	black
ENSBTAG00000008434	GCAT	7	black
ENSBTAG00000008448	MEIS1	7	black
ENSBTAG00000008465	ACCS	7	black
ENSBTAG00000008554	NINJ2	7	black
ENSBTAG00000008556	POU2F2	7	black
ENSBTAG00000008576	PLEKHD1	7	black
ENSBTAG00000008609	SEPTIN8	7	black
ENSBTAG00000008828	IGDCC3	7	black
ENSBTAG00000008852	SIGLEC10	7	black
ENSBTAG00000008994	FPGS	7	black
ENSBTAG00000009072	ZNF572	7	black
ENSBTAG00000009358	MTSS2	7	black
ENSBTAG00000009430	MYRIP	7	black
ENSBTAG00000009460	ZNF550	7	black
ENSBTAG00000009487	TMEM223	7	black
ENSBTAG00000009491	WDR74	7	black
ENSBTAG00000009568	KANK2	7	black
ENSBTAG00000009581	UBXN11	7	black
ENSBTAG00000009602	TMEM120B	7	black
ENSBTAG00000009624	SGSM3	7	black
ENSBTAG00000009636	SLC7A6OS	7	black
ENSBTAG00000009691	SH2B2	7	black
ENSBTAG00000009708	SMYD4	7	black
ENSBTAG00000009762	BEAN1	7	black
ENSBTAG00000009796	PIGV	7	black
ENSBTAG00000009839	GSTK1	7	black
ENSBTAG00000009965	ECI1	7	black
ENSBTAG00000010096	SLC5A2	7	black
ENSBTAG00000010100	MED20	7	black
ENSBTAG00000010249	TMEM222	7	black
ENSBTAG00000010304	CHKA	7	black
ENSBTAG00000010311	MRM1	7	black
ENSBTAG00000010318	FDX2	7	black
ENSBTAG00000010370	CLBA1	7	black
ENSBTAG00000010393	TRNAU1AP	7	black
ENSBTAG00000010432	EIF2D	7	black
ENSBTAG00000010456	TADA1	7	black
ENSBTAG00000010504	TBRG4	7	black
ENSBTAG00000010652	PDE4C	7	black
ENSBTAG00000010668	GEMIN7	7	black
ENSBTAG00000010670	VSIG8	7	black
ENSBTAG00000010682	DDR1	7	black
ENSBTAG00000010698	VARS2	7	black
ENSBTAG00000010727	ATG4D	7	black
ENSBTAG00000010880	TNNI2	7	black
ENSBTAG00000011037	RBPMS2	7	black
ENSBTAG00000011052	NA	7	black
ENSBTAG00000011106	PACRG	7	black
ENSBTAG00000011121	CLCN4	7	black
ENSBTAG00000011134	USE1	7	black
ENSBTAG00000011228	FASTK	7	black
ENSBTAG00000011316	ZC3H12A	7	black
ENSBTAG00000011321	NUGGC	7	black
ENSBTAG00000011374	S1PR3	7	black
ENSBTAG00000011379	KCNH5	7	black
ENSBTAG00000011409	CD72	7	black
ENSBTAG00000011471	CARS2	7	black
ENSBTAG00000011478	ELP6	7	black
ENSBTAG00000011527	NT5C	7	black
ENSBTAG00000011572	TSPYL5	7	black
ENSBTAG00000011715	RECQL5	7	black
ENSBTAG00000011729	STARD3	7	black
ENSBTAG00000011738	TFR2	7	black
ENSBTAG00000011838	PCED1B	7	black
ENSBTAG00000011879	B4GALT2	7	black
ENSBTAG00000011887	CD22	7	black
ENSBTAG00000012005	IFT43	7	black
ENSBTAG00000012100	PDE1A	7	black
ENSBTAG00000012197	AP5Z1	7	black
ENSBTAG00000012205	CPT1C	7	black
ENSBTAG00000012216	MLKL	7	black
ENSBTAG00000012237	AEBP1	7	black
ENSBTAG00000012241	POLD2	7	black
ENSBTAG00000012322	INKA1	7	black
ENSBTAG00000012421	TANGO2	7	black
ENSBTAG00000012566	MAP10	7	black
ENSBTAG00000012723	HAUS4	7	black
ENSBTAG00000012725	C10H14orf93	7	black
ENSBTAG00000012745	PPAN	7	black
ENSBTAG00000012753	BRF1	7	black
ENSBTAG00000012844	LRSAM1	7	black
ENSBTAG00000012939	DTNBP1	7	black
ENSBTAG00000012985	FCSK	7	black
ENSBTAG00000013245	ITPR3	7	black
ENSBTAG00000013291	ARMC6	7	black
ENSBTAG00000013294	DYRK3	7	black
ENSBTAG00000013353	ZNF274	7	black
ENSBTAG00000013356	CATHL3	7	black
ENSBTAG00000013708	SNX8	7	black
ENSBTAG00000013722	AARS2	7	black
ENSBTAG00000013726	RNPEP	7	black
ENSBTAG00000013735	TBCE	7	black
ENSBTAG00000014015	PLA2G6	7	black
ENSBTAG00000014076	ABRAXAS1	7	black
ENSBTAG00000014081	NBAS	7	black
ENSBTAG00000014149	LCN2	7	black
ENSBTAG00000014172	FGD2	7	black
ENSBTAG00000014189	RGS6	7	black
ENSBTAG00000014199	TBX21	7	black
ENSBTAG00000014202	CDK5RAP3	7	black
ENSBTAG00000014221	CPLANE2	7	black
ENSBTAG00000014492	NFKBIL1	7	black
ENSBTAG00000014502	BRAT1	7	black
ENSBTAG00000014549	GNL3	7	black
ENSBTAG00000014597	ZSWIM9	7	black
ENSBTAG00000014623	MCM8	7	black
ENSBTAG00000014646	MZT2B	7	black
ENSBTAG00000014698	CARD11	7	black
ENSBTAG00000014733	NOP2	7	black
ENSBTAG00000014742	LRWD1	7	black
ENSBTAG00000014768	ZNF786	7	black
ENSBTAG00000014806	ATP2A3	7	black
ENSBTAG00000014829	MYRFL	7	black
ENSBTAG00000014834	ZP3	7	black
ENSBTAG00000014904	SIRT5	7	black
ENSBTAG00000014917	GTPBP4	7	black
ENSBTAG00000014944	TBXA2R	7	black
ENSBTAG00000014966	PLXNB2	7	black
ENSBTAG00000015050	HCN2	7	black
ENSBTAG00000015099	RPL26L1	7	black
ENSBTAG00000015126	TNIP2	7	black
ENSBTAG00000015182	STARD10	7	black
ENSBTAG00000015255	ST6GALNAC2	7	black
ENSBTAG00000015278	ARPC5L	7	black
ENSBTAG00000015314	ASL	7	black
ENSBTAG00000015390	FN3KRP	7	black
ENSBTAG00000015414	TBCD	7	black
ENSBTAG00000015436	SLC27A4	7	black
ENSBTAG00000015505	FADS2	7	black
ENSBTAG00000015511	FADS3	7	black
ENSBTAG00000015538	LEMD2	7	black
ENSBTAG00000015557	LOC528040	7	black
ENSBTAG00000015559	ERI3	7	black
ENSBTAG00000015639	ERAL1	7	black
ENSBTAG00000015669	ADAT1	7	black
ENSBTAG00000015764	EML2	7	black
ENSBTAG00000015879	TULP3	7	black
ENSBTAG00000015968	ACSF3	7	black
ENSBTAG00000016045	TRIB2	7	black
ENSBTAG00000016050	CHKB	7	black
ENSBTAG00000016156	MAPK3	7	black
ENSBTAG00000016217	RBM43	7	black
ENSBTAG00000016263	SLC25A14	7	black
ENSBTAG00000016296	GPD1	7	black
ENSBTAG00000016349	TEAD2	7	black
ENSBTAG00000016388	SLCO4A1	7	black
ENSBTAG00000016442	MAP4K3	7	black
ENSBTAG00000016510	RRP7	7	black
ENSBTAG00000016522	C21H15orf40	7	black
ENSBTAG00000016528	NOC2L	7	black
ENSBTAG00000016534	BCL11A	7	black
ENSBTAG00000016555	TRPT1	7	black
ENSBTAG00000016561	NUBP2	7	black
ENSBTAG00000016581	MRPL28	7	black
ENSBTAG00000016606	PCGF1	7	black
ENSBTAG00000016676	PTER	7	black
ENSBTAG00000016684	ZNF202	7	black
ENSBTAG00000016696	NCDN	7	black
ENSBTAG00000016731	TMEM42	7	black
ENSBTAG00000016758	MLH1	7	black
ENSBTAG00000016854	AK7	7	black
ENSBTAG00000016878	WDR59	7	black
ENSBTAG00000016912	TSFM	7	black
ENSBTAG00000017038	HPS4	7	black
ENSBTAG00000017040	LY6E	7	black
ENSBTAG00000017086	GRB10	7	black
ENSBTAG00000017219	DDX51	7	black
ENSBTAG00000017380	NA	7	black
ENSBTAG00000017566	TUFT1	7	black
ENSBTAG00000017690	CARNS1	7	black
ENSBTAG00000017830	RBMS2	7	black
ENSBTAG00000017837	GABRB1	7	black
ENSBTAG00000017913	BUB3	7	black
ENSBTAG00000017941	NSUN5	7	black
ENSBTAG00000017957	SPATA24	7	black
ENSBTAG00000018043	LCAT	7	black
ENSBTAG00000018045	SLC12A4	7	black
ENSBTAG00000018070	SCNM1	7	black
ENSBTAG00000018084	CASTOR1	7	black
ENSBTAG00000018116	MTFP1	7	black
ENSBTAG00000018151	HELQ	7	black
ENSBTAG00000018155	MRPS18C	7	black
ENSBTAG00000018329	EXOSC7	7	black
ENSBTAG00000018347	IL33	7	black
ENSBTAG00000018364	TMEM132A	7	black
ENSBTAG00000018398	GPR4	7	black
ENSBTAG00000018445	GRIN3A	7	black
ENSBTAG00000018464	ZDHHC14	7	black
ENSBTAG00000018465	KCNAB1	7	black
ENSBTAG00000018518	RASL10B	7	black
ENSBTAG00000018625	ZNF263	7	black
ENSBTAG00000018688	CBR3	7	black
ENSBTAG00000018772	TAF1C	7	black
ENSBTAG00000018805	ASB13	7	black
ENSBTAG00000018845	DND1	7	black
ENSBTAG00000018913	DALRD3	7	black
ENSBTAG00000018918	NDUFAF3	7	black
ENSBTAG00000019051	NAT14	7	black
ENSBTAG00000019062	FCHSD2	7	black
ENSBTAG00000019086	TELO2	7	black
ENSBTAG00000019104	FAAP100	7	black
ENSBTAG00000019179	TSKS	7	black
ENSBTAG00000019280	CRYBB1	7	black
ENSBTAG00000019299	GRHPR	7	black
ENSBTAG00000019329	LYL1	7	black
ENSBTAG00000019488	USP6NL	7	black
ENSBTAG00000019492	FANCE	7	black
ENSBTAG00000019509	NUDT5	7	black
ENSBTAG00000019524	ITGAD	7	black
ENSBTAG00000019556	MIIP	7	black
ENSBTAG00000019589	CFAP410	7	black
ENSBTAG00000019687	NMRK1	7	black
ENSBTAG00000019689	NA	7	black
ENSBTAG00000019716	CXCL8	7	black
ENSBTAG00000019771	PALM	7	black
ENSBTAG00000019805	RHBDF1	7	black
ENSBTAG00000019844	ZNF467	7	black
ENSBTAG00000019886	BORA	7	black
ENSBTAG00000019939	SLC35D2	7	black
ENSBTAG00000019948	AFAP1L1	7	black
ENSBTAG00000019951	PCYOX1L	7	black
ENSBTAG00000019972	TEPSIN	7	black
ENSBTAG00000020080	MYBPC2	7	black
ENSBTAG00000020366	TBL3	7	black
ENSBTAG00000020429	MED29	7	black
ENSBTAG00000020444	MAST2	7	black
ENSBTAG00000020446	THOP1	7	black
ENSBTAG00000020551	ABCD1	7	black
ENSBTAG00000020569	CACNA2D1	7	black
ENSBTAG00000020598	PPP2R2C	7	black
ENSBTAG00000020649	CIITA	7	black
ENSBTAG00000020736	CD40	7	black
ENSBTAG00000020773	CTSW	7	black
ENSBTAG00000020775	FIBP	7	black
ENSBTAG00000020826	CHIC1	7	black
ENSBTAG00000020923	GDF1	7	black
ENSBTAG00000020940	ANXA11	7	black
ENSBTAG00000021165	VPS9D1	7	black
ENSBTAG00000021177	ADAMTS14	7	black
ENSBTAG00000021272	ABCG1	7	black
ENSBTAG00000021374	FARSA	7	black
ENSBTAG00000021417	DMWD	7	black
ENSBTAG00000021438	ZNF821	7	black
ENSBTAG00000021538	MYO1E	7	black
ENSBTAG00000021626	MLC1	7	black
ENSBTAG00000021723	EME1	7	black
ENSBTAG00000021777	DOC2G	7	black
ENSBTAG00000021803	GRAMD4	7	black
ENSBTAG00000021842	FCGR2B	7	black
ENSBTAG00000021862	SLC27A3	7	black
ENSBTAG00000021993	SPDEF	7	black
ENSBTAG00000022147	EPS8L2	7	black
ENSBTAG00000023028	WDFY4	7	black
ENSBTAG00000023169	NINL	7	black
ENSBTAG00000023365	LOC100297056	7	black
ENSBTAG00000023453	C18H19orf54	7	black
ENSBTAG00000023611	ZBTB32	7	black
ENSBTAG00000023614	NUDT19	7	black
ENSBTAG00000023970	LOC783508	7	black
ENSBTAG00000024044	CDKL4	7	black
ENSBTAG00000024107	INPP5B	7	black
ENSBTAG00000024162	SLC19A1	7	black
ENSBTAG00000024751	ULBP17	7	black
ENSBTAG00000024814	B4GALNT4	7	black
ENSBTAG00000024974	HEXIM2	7	black
ENSBTAG00000025148	FBXL12	7	black
ENSBTAG00000025226	IGIP	7	black
ENSBTAG00000025405	BATF	7	black
ENSBTAG00000025550	PRR22	7	black
ENSBTAG00000026068	NA	7	black
ENSBTAG00000026422	MPG	7	black
ENSBTAG00000026519	ADAT2	7	black
ENSBTAG00000027181	LAMA3	7	black
ENSBTAG00000027534	LOC534181	7	black
ENSBTAG00000030319	GBGT1	7	black
ENSBTAG00000030423	CLEC1B	7	black
ENSBTAG00000030648	MPST	7	black
ENSBTAG00000030962	EEFSEC	7	black
ENSBTAG00000031146	PYM1	7	black
ENSBTAG00000031249	PSMG4	7	black
ENSBTAG00000031265	SVOPL	7	black
ENSBTAG00000031295	HSDL2	7	black
ENSBTAG00000031420	NA	7	black
ENSBTAG00000031750	PLAC8B	7	black
ENSBTAG00000031765	CCDC189	7	black
ENSBTAG00000032047	LOC100296211	7	black
ENSBTAG00000032122	CD19	7	black
ENSBTAG00000032277	KYNU	7	black
ENSBTAG00000032433	DENR	7	black
ENSBTAG00000033214	TBC1D19	7	black
ENSBTAG00000033248	CDH3	7	black
ENSBTAG00000034138	LOC786974	7	black
ENSBTAG00000034347	RBM11	7	black
ENSBTAG00000034402	ACE2	7	black
ENSBTAG00000034598	BOD1	7	black
ENSBTAG00000034691	GFUS	7	black
ENSBTAG00000034796	TEX264	7	black
ENSBTAG00000035744	LOC785873	7	black
ENSBTAG00000036222	NA	7	black
ENSBTAG00000037397	PRSS36	7	black
ENSBTAG00000037465	TRIM34	7	black
ENSBTAG00000037508	EBF1	7	black
ENSBTAG00000037729	CERS1	7	black
ENSBTAG00000038132	AIFM3	7	black
ENSBTAG00000038415	SLC6A12	7	black
ENSBTAG00000038691	DPH7	7	black
ENSBTAG00000038831	PHYHD1	7	black
ENSBTAG00000039015	TMEM145	7	black
ENSBTAG00000039341	LOC100296121	7	black
ENSBTAG00000039426	DPEP2	7	black
ENSBTAG00000039524	NA	7	black
ENSBTAG00000039573	RABL6	7	black
ENSBTAG00000039682	MTUS1	7	black
ENSBTAG00000039702	FCRL3	7	black
ENSBTAG00000039935	KCNC3	7	black
ENSBTAG00000043570	NA	7	black
ENSBTAG00000044063	B4GALT6	7	black
ENSBTAG00000044078	TESC	7	black
ENSBTAG00000044129	ST6GALNAC6	7	black
ENSBTAG00000044135	PIGO	7	black
ENSBTAG00000044138	METTL23	7	black
ENSBTAG00000044624	LOC112446853	7	black
ENSBTAG00000045715	NA	7	black
ENSBTAG00000045762	SCAMP4	7	black
ENSBTAG00000046467	PTP4A3	7	black
ENSBTAG00000046555	WAS	7	black
ENSBTAG00000046900	GGT1	7	black
ENSBTAG00000046957	DOK6	7	black
ENSBTAG00000046996	EPN1	7	black
ENSBTAG00000047133	NA	7	black
ENSBTAG00000047319	NA	7	black
ENSBTAG00000047635	MRO	7	black
ENSBTAG00000047675	LOC618268	7	black
ENSBTAG00000047816	LOC100300483	7	black
ENSBTAG00000048449	NA	7	black
ENSBTAG00000048526	L3MBTL1	7	black
ENSBTAG00000048561	NA	7	black
ENSBTAG00000048873	NA	7	black
ENSBTAG00000048875	NA	7	black
ENSBTAG00000048945	NA	7	black
ENSBTAG00000049000	NA	7	black
ENSBTAG00000049287	TSPYL5	7	black
ENSBTAG00000049554	NA	7	black
ENSBTAG00000049632	NA	7	black
ENSBTAG00000049788	WFDC1	7	black
ENSBTAG00000049950	NA	7	black
ENSBTAG00000050155	SERPINB6	7	black
ENSBTAG00000050181	NA	7	black
ENSBTAG00000050388	KRBA2	7	black
ENSBTAG00000050414	NA	7	black
ENSBTAG00000050459	FAM222A	7	black
ENSBTAG00000050503	NA	7	black
ENSBTAG00000050757	DSB	7	black
ENSBTAG00000050770	NA	7	black
ENSBTAG00000050809	GIPC3	7	black
ENSBTAG00000050907	RPP21	7	black
ENSBTAG00000051090	KLF13	7	black
ENSBTAG00000051232	NA	7	black
ENSBTAG00000051402	NA	7	black
ENSBTAG00000051647	LOC100196898	7	black
ENSBTAG00000051681	LOC112445935	7	black
ENSBTAG00000051765	LOC618256	7	black
ENSBTAG00000051818	NA	7	black
ENSBTAG00000051830	ZBTB45	7	black
ENSBTAG00000051936	NA	7	black
ENSBTAG00000051959	NA	7	black
ENSBTAG00000052192	SPATA33	7	black
ENSBTAG00000052342	LOC112441473	7	black
ENSBTAG00000052466	NA	7	black
ENSBTAG00000052486	LOC100847738	7	black
ENSBTAG00000052674	NA	7	black
ENSBTAG00000052884	LOC531557	7	black
ENSBTAG00000052998	NA	7	black
ENSBTAG00000053118	AANAT	7	black
ENSBTAG00000053378	NA	7	black
ENSBTAG00000053608	NA	7	black
ENSBTAG00000053641	NA	7	black
ENSBTAG00000053812	NA	7	black
ENSBTAG00000053829	LOC100196901	7	black
ENSBTAG00000054053	NA	7	black
ENSBTAG00000054188	CMTM3	7	black
ENSBTAG00000054299	NA	7	black
ENSBTAG00000054324	TRABD2B	7	black
ENSBTAG00000054347	NA	7	black
ENSBTAG00000054578	COMMD6	7	black
ENSBTAG00000054765	PGLYRP4	7	black
ENSBTAG00000055011	NA	7	black
ENSBTAG00000055259	NA	7	black
ENSBTAG00000000005	GRK3	2	blue
ENSBTAG00000000023	RNF2	2	blue
ENSBTAG00000000025	RAB6A	2	blue
ENSBTAG00000000078	GLIPR2	2	blue
ENSBTAG00000000081	CERT1	2	blue
ENSBTAG00000000097	EFCAB14	2	blue
ENSBTAG00000000099	CERS2	2	blue
ENSBTAG00000000130	TNFSF13	2	blue
ENSBTAG00000000176	SP3	2	blue
ENSBTAG00000000210	ARHGAP31	2	blue
ENSBTAG00000000341	ISOC1	2	blue
ENSBTAG00000000379	GOLT1B	2	blue
ENSBTAG00000000421	EEA1	2	blue
ENSBTAG00000000459	POMGNT2	2	blue
ENSBTAG00000000477	TLR5	2	blue
ENSBTAG00000000524	CSTB	2	blue
ENSBTAG00000000526	TOPBP1	2	blue
ENSBTAG00000000532	EXO5	2	blue
ENSBTAG00000000569	HES1	2	blue
ENSBTAG00000000598	CST3	2	blue
ENSBTAG00000000676	DOP1A	2	blue
ENSBTAG00000000687	POC1B	2	blue
ENSBTAG00000000697	RRP8	2	blue
ENSBTAG00000000711	NDRG1	2	blue
ENSBTAG00000000737	DMXL2	2	blue
ENSBTAG00000000738	DAPK1	2	blue
ENSBTAG00000000750	MSL2	2	blue
ENSBTAG00000000813	HOMER3	2	blue
ENSBTAG00000000815	EPHA2	2	blue
ENSBTAG00000000830	GPR137B	2	blue
ENSBTAG00000000874	CAST	2	blue
ENSBTAG00000000880	GINM1	2	blue
ENSBTAG00000000894	PGK1	2	blue
ENSBTAG00000000897	IQGAP2	2	blue
ENSBTAG00000000928	SPECC1	2	blue
ENSBTAG00000000939	KIF16B	2	blue
ENSBTAG00000000941	PLEKHB2	2	blue
ENSBTAG00000000942	SIPA1L2	2	blue
ENSBTAG00000001014	MAPK7	2	blue
ENSBTAG00000001061	PRKCA	2	blue
ENSBTAG00000001066	PILRA	2	blue
ENSBTAG00000001083	MAP3K20	2	blue
ENSBTAG00000001105	ANXA4	2	blue
ENSBTAG00000001107	CACYBP	2	blue
ENSBTAG00000001110	SLC16A5	2	blue
ENSBTAG00000001114	PRKD3	2	blue
ENSBTAG00000001124	GALC	2	blue
ENSBTAG00000001126	BMP2K	2	blue
ENSBTAG00000001133	VWA8	2	blue
ENSBTAG00000001151	APLP1	2	blue
ENSBTAG00000001182	SEPTIN7	2	blue
ENSBTAG00000001280	CLPB	2	blue
ENSBTAG00000001333	PPARG	2	blue
ENSBTAG00000001364	DPH6	2	blue
ENSBTAG00000001414	KCTD12	2	blue
ENSBTAG00000001497	MRAS	2	blue
ENSBTAG00000001507	CLCN5	2	blue
ENSBTAG00000001508	SH3RF1	2	blue
ENSBTAG00000001513	PDIK1L	2	blue
ENSBTAG00000001614	ZNF174	2	blue
ENSBTAG00000001640	EPB41L1	2	blue
ENSBTAG00000001656	TMEM254	2	blue
ENSBTAG00000001673	C2CD5	2	blue
ENSBTAG00000001822	SNX10	2	blue
ENSBTAG00000001839	OCIAD2	2	blue
ENSBTAG00000001847	CNTLN	2	blue
ENSBTAG00000001852	BREH1	2	blue
ENSBTAG00000001872	ORC6	2	blue
ENSBTAG00000002006	THBS1	2	blue
ENSBTAG00000002050	COA7	2	blue
ENSBTAG00000002220	SPTLC1	2	blue
ENSBTAG00000002243	SNX15	2	blue
ENSBTAG00000002278	FBN1	2	blue
ENSBTAG00000002302	CD59	2	blue
ENSBTAG00000002326	LGALS3	2	blue
ENSBTAG00000002357	TICAM2	2	blue
ENSBTAG00000002385	SLC35E4	2	blue
ENSBTAG00000002411	CTNND1	2	blue
ENSBTAG00000002415	TSPAN3	2	blue
ENSBTAG00000002445	NA	2	blue
ENSBTAG00000002458	NUP155	2	blue
ENSBTAG00000002478	AGMAT	2	blue
ENSBTAG00000002490	CHPT1	2	blue
ENSBTAG00000002493	VPS35	2	blue
ENSBTAG00000002542	KRCC1	2	blue
ENSBTAG00000002596	VSTM1	2	blue
ENSBTAG00000002612	FANCM	2	blue
ENSBTAG00000002651	PKP2	2	blue
ENSBTAG00000002658	STAM	2	blue
ENSBTAG00000002669	RASSF4	2	blue
ENSBTAG00000002703	ATP6V1A	2	blue
ENSBTAG00000002714	GNAI1	2	blue
ENSBTAG00000002725	RNGTT	2	blue
ENSBTAG00000002738	S1PR2	2	blue
ENSBTAG00000002767	GNB4	2	blue
ENSBTAG00000002770	TCN2	2	blue
ENSBTAG00000002796	KLHL3	2	blue
ENSBTAG00000002813	GAB1	2	blue
ENSBTAG00000002834	CCDC69	2	blue
ENSBTAG00000002845	CDH10	2	blue
ENSBTAG00000002885	MSR1	2	blue
ENSBTAG00000002920	KAT6B	2	blue
ENSBTAG00000003043	GNG2	2	blue
ENSBTAG00000003044	SPIN1	2	blue
ENSBTAG00000003051	FER	2	blue
ENSBTAG00000003076	NT5DC1	2	blue
ENSBTAG00000003109	ITM2B	2	blue
ENSBTAG00000003196	PAPSS2	2	blue
ENSBTAG00000003228	RPL3	2	blue
ENSBTAG00000003300	MFGE8	2	blue
ENSBTAG00000003358	MCFD2	2	blue
ENSBTAG00000003384	CEP162	2	blue
ENSBTAG00000003396	MAFB	2	blue
ENSBTAG00000003397	CTBP2	2	blue
ENSBTAG00000003401	ACTR3	2	blue
ENSBTAG00000003403	PADI2	2	blue
ENSBTAG00000003489	IPCEF1	2	blue
ENSBTAG00000003541	ZNF614	2	blue
ENSBTAG00000003556	ZFYVE21	2	blue
ENSBTAG00000003585	CD47	2	blue
ENSBTAG00000003602	RBPJ	2	blue
ENSBTAG00000003741	NEURL1	2	blue
ENSBTAG00000003746	SCP2	2	blue
ENSBTAG00000003758	TKT	2	blue
ENSBTAG00000003773	SLC25A13	2	blue
ENSBTAG00000003825	PTPN12	2	blue
ENSBTAG00000003880	EMILIN2	2	blue
ENSBTAG00000003935	TMBIM1	2	blue
ENSBTAG00000003943	TTC39B	2	blue
ENSBTAG00000003956	SGCA	2	blue
ENSBTAG00000003966	DUSP3	2	blue
ENSBTAG00000004028	POLK	2	blue
ENSBTAG00000004061	NA	2	blue
ENSBTAG00000004077	YWHAG	2	blue
ENSBTAG00000004098	ARMT1	2	blue
ENSBTAG00000004147	FBH1	2	blue
ENSBTAG00000004150	NRG1	2	blue
ENSBTAG00000004184	WDSUB1	2	blue
ENSBTAG00000004224	C7H19orf38	2	blue
ENSBTAG00000004227	TBCK	2	blue
ENSBTAG00000004257	TAF4B	2	blue
ENSBTAG00000004259	HPCAL1	2	blue
ENSBTAG00000004278	APMAP	2	blue
ENSBTAG00000004279	RHOA	2	blue
ENSBTAG00000004288	GSTA4	2	blue
ENSBTAG00000004307	VPS36	2	blue
ENSBTAG00000004329	RELL1	2	blue
ENSBTAG00000004344	ACSL1	2	blue
ENSBTAG00000004377	PHLDB3	2	blue
ENSBTAG00000004392	C29H11orf24	2	blue
ENSBTAG00000004394	PKIB	2	blue
ENSBTAG00000004421	CHST14	2	blue
ENSBTAG00000004430	SGPP1	2	blue
ENSBTAG00000004448	CKAP5	2	blue
ENSBTAG00000004460	RFWD3	2	blue
ENSBTAG00000004515	KCNK1	2	blue
ENSBTAG00000004547	OLR1	2	blue
ENSBTAG00000004553	TPM4	2	blue
ENSBTAG00000004587	DUSP6	2	blue
ENSBTAG00000004672	RDX	2	blue
ENSBTAG00000004688	DHCR24	2	blue
ENSBTAG00000004716	RETN	2	blue
ENSBTAG00000004753	RXYLT1	2	blue
ENSBTAG00000004801	PDXDC1	2	blue
ENSBTAG00000004805	ITFG1	2	blue
ENSBTAG00000004806	PHKB	2	blue
ENSBTAG00000004856	RNF130	2	blue
ENSBTAG00000004929	C20H5orf51	2	blue
ENSBTAG00000004971	GRAMD1C	2	blue
ENSBTAG00000005009	PRELID1	2	blue
ENSBTAG00000005025	FAM91A1	2	blue
ENSBTAG00000005034	CAPN5	2	blue
ENSBTAG00000005071	SLC49A4	2	blue
ENSBTAG00000005115	SLC31A2	2	blue
ENSBTAG00000005151	WDPCP	2	blue
ENSBTAG00000005180	RBMS1	2	blue
ENSBTAG00000005205	DSE	2	blue
ENSBTAG00000005215	IL10RA	2	blue
ENSBTAG00000005227	ATF6	2	blue
ENSBTAG00000005273	IL1R1	2	blue
ENSBTAG00000005300	TMEM51	2	blue
ENSBTAG00000005318	RNF6	2	blue
ENSBTAG00000005326	CSNK1A1	2	blue
ENSBTAG00000005328	ICE2	2	blue
ENSBTAG00000005359	TGFB2	2	blue
ENSBTAG00000005373	TPM1	2	blue
ENSBTAG00000005380	MOCS2	2	blue
ENSBTAG00000005444	UGGT1	2	blue
ENSBTAG00000005448	LOC521224	2	blue
ENSBTAG00000005482	TMEM135	2	blue
ENSBTAG00000005496	RP2	2	blue
ENSBTAG00000005519	RNF38	2	blue
ENSBTAG00000005542	EPS15	2	blue
ENSBTAG00000005559	LOC781220	2	blue
ENSBTAG00000005668	SLC39A8	2	blue
ENSBTAG00000005709	ABHD3	2	blue
ENSBTAG00000005785	DPY19L1	2	blue
ENSBTAG00000005788	VANGL1	2	blue
ENSBTAG00000005793	PEA15	2	blue
ENSBTAG00000005807	MICU1	2	blue
ENSBTAG00000005843	REXO2	2	blue
ENSBTAG00000005868	HEBP1	2	blue
ENSBTAG00000006049	BZW1	2	blue
ENSBTAG00000006084	PINK1	2	blue
ENSBTAG00000006130	CLEC14A	2	blue
ENSBTAG00000006138	SEMA3C	2	blue
ENSBTAG00000006162	RAB11FIP5	2	blue
ENSBTAG00000006168	RBM45	2	blue
ENSBTAG00000006177	ZDHHC20	2	blue
ENSBTAG00000006193	IRAK2	2	blue
ENSBTAG00000006223	THEMIS2	2	blue
ENSBTAG00000006240	TLR4	2	blue
ENSBTAG00000006241	MAN2B1	2	blue
ENSBTAG00000006262	LIMS2	2	blue
ENSBTAG00000006343	IL1R2	2	blue
ENSBTAG00000006448	ERI2	2	blue
ENSBTAG00000006449	REXO5	2	blue
ENSBTAG00000006471	OSBPL11	2	blue
ENSBTAG00000006499	PIP4K2B	2	blue
ENSBTAG00000006539	SIRPB2	2	blue
ENSBTAG00000006549	CALHM6	2	blue
ENSBTAG00000006614	TMCC1	2	blue
ENSBTAG00000006721	POLR1F	2	blue
ENSBTAG00000006724	PPP1R2	2	blue
ENSBTAG00000006765	LARS1	2	blue
ENSBTAG00000006776	KIAA0930	2	blue
ENSBTAG00000006785	ARF2	2	blue
ENSBTAG00000006792	EHD4	2	blue
ENSBTAG00000006805	ZNF180	2	blue
ENSBTAG00000006832	SLC5A6	2	blue
ENSBTAG00000006909	PIK3CB	2	blue
ENSBTAG00000006910	ASRGL1	2	blue
ENSBTAG00000006928	OAT	2	blue
ENSBTAG00000006999	RYR1	2	blue
ENSBTAG00000007066	TMTC4	2	blue
ENSBTAG00000007079	LCP1	2	blue
ENSBTAG00000007111	STEAP3	2	blue
ENSBTAG00000007142	CPPED1	2	blue
ENSBTAG00000007152	OS9	2	blue
ENSBTAG00000007153	C1QA	2	blue
ENSBTAG00000007163	SLC44A1	2	blue
ENSBTAG00000007170	SLC38A7	2	blue
ENSBTAG00000007268	F13A1	2	blue
ENSBTAG00000007280	NA	2	blue
ENSBTAG00000007371	SCAMP1	2	blue
ENSBTAG00000007374	LHFPL2	2	blue
ENSBTAG00000007399	LAMP2	2	blue
ENSBTAG00000007409	NA	2	blue
ENSBTAG00000007414	PAPOLG	2	blue
ENSBTAG00000007422	TRAPPC11	2	blue
ENSBTAG00000007441	SEC23IP	2	blue
ENSBTAG00000007447	LOC531462	2	blue
ENSBTAG00000007450	C2	2	blue
ENSBTAG00000007499	HNRNPH2	2	blue
ENSBTAG00000007530	TRIM10	2	blue
ENSBTAG00000007578	SHTN1	2	blue
ENSBTAG00000007595	BROX	2	blue
ENSBTAG00000007608	BMT2	2	blue
ENSBTAG00000007624	FRMD4B	2	blue
ENSBTAG00000007648	NET1	2	blue
ENSBTAG00000007659	CORO2A	2	blue
ENSBTAG00000007675	NPHP1	2	blue
ENSBTAG00000007696	TRAPPC8	2	blue
ENSBTAG00000007703	NMT2	2	blue
ENSBTAG00000007709	SHOC2	2	blue
ENSBTAG00000007714	ZNF235	2	blue
ENSBTAG00000007817	BRCC3	2	blue
ENSBTAG00000007840	HMGCR	2	blue
ENSBTAG00000007878	ARHGAP22	2	blue
ENSBTAG00000007893	SCPEP1	2	blue
ENSBTAG00000007956	FRAT1	2	blue
ENSBTAG00000007963	KIDINS220	2	blue
ENSBTAG00000007988	STX2	2	blue
ENSBTAG00000007993	CORO1C	2	blue
ENSBTAG00000008053	WDFY2	2	blue
ENSBTAG00000008059	NA	2	blue
ENSBTAG00000008114	CD99	2	blue
ENSBTAG00000008169	C24H18orf54	2	blue
ENSBTAG00000008170	POLA1	2	blue
ENSBTAG00000008223	NLRC4	2	blue
ENSBTAG00000008257	LOC614209	2	blue
ENSBTAG00000008338	PLCB1	2	blue
ENSBTAG00000008341	ARSB	2	blue
ENSBTAG00000008389	HTRA1	2	blue
ENSBTAG00000008411	PLEKHO2	2	blue
ENSBTAG00000008416	ABHD5	2	blue
ENSBTAG00000008438	ARFIP1	2	blue
ENSBTAG00000008507	SPHK1	2	blue
ENSBTAG00000008530	SLC36A4	2	blue
ENSBTAG00000008541	MGST1	2	blue
ENSBTAG00000008592	FCGR1A	2	blue
ENSBTAG00000008635	SULT1A1	2	blue
ENSBTAG00000008649	ETV3	2	blue
ENSBTAG00000008683	LDHA	2	blue
ENSBTAG00000008699	FEM1C	2	blue
ENSBTAG00000008774	UROC1	2	blue
ENSBTAG00000008783	HTR7	2	blue
ENSBTAG00000008787	FAM171A1	2	blue
ENSBTAG00000008821	SEPHS1	2	blue
ENSBTAG00000008849	SORT1	2	blue
ENSBTAG00000008887	PAQR3	2	blue
ENSBTAG00000008925	MRE11	2	blue
ENSBTAG00000008967	RAP1B	2	blue
ENSBTAG00000009022	DNAJC30	2	blue
ENSBTAG00000009049	LOC507581	2	blue
ENSBTAG00000009051	MMP19	2	blue
ENSBTAG00000009064	CSF2RB	2	blue
ENSBTAG00000009085	SLC35A5	2	blue
ENSBTAG00000009169	XPR1	2	blue
ENSBTAG00000009183	SHISA5	2	blue
ENSBTAG00000009223	SFN	2	blue
ENSBTAG00000009257	CERKL	2	blue
ENSBTAG00000009263	MFSD1	2	blue
ENSBTAG00000009271	PNMA1	2	blue
ENSBTAG00000009351	ATXN10	2	blue
ENSBTAG00000009421	CD1E	2	blue
ENSBTAG00000009427	PPM1D	2	blue
ENSBTAG00000009475	PLXDC2	2	blue
ENSBTAG00000009506	NAGA	2	blue
ENSBTAG00000009513	TGFBI	2	blue
ENSBTAG00000009552	ATP2B1	2	blue
ENSBTAG00000009558	LOC505349	2	blue
ENSBTAG00000009617	SLC2A1	2	blue
ENSBTAG00000009646	ALDH7A1	2	blue
ENSBTAG00000009655	TNS3	2	blue
ENSBTAG00000009668	TMEM184B	2	blue
ENSBTAG00000009679	PLEKHG1	2	blue
ENSBTAG00000009693	TBC1D12	2	blue
ENSBTAG00000009761	ACTR2	2	blue
ENSBTAG00000009773	KREMEN1	2	blue
ENSBTAG00000009786	SCIN	2	blue
ENSBTAG00000009789	GNAQ	2	blue
ENSBTAG00000009803	SNCB	2	blue
ENSBTAG00000009804	ERP44	2	blue
ENSBTAG00000009823	NA	2	blue
ENSBTAG00000009871	RAB18	2	blue
ENSBTAG00000009897	AGPS	2	blue
ENSBTAG00000009952	C2H2orf69	2	blue
ENSBTAG00000010059	C8H9orf72	2	blue
ENSBTAG00000010071	FBXO3	2	blue
ENSBTAG00000010091	ARL6	2	blue
ENSBTAG00000010105	SLC35G1	2	blue
ENSBTAG00000010134	OSTM1	2	blue
ENSBTAG00000010153	ANXA3	2	blue
ENSBTAG00000010169	SUCO	2	blue
ENSBTAG00000010191	PAK1	2	blue
ENSBTAG00000010196	NUP43	2	blue
ENSBTAG00000010206	UAP1	2	blue
ENSBTAG00000010207	NUDT21	2	blue
ENSBTAG00000010221	CCDC93	2	blue
ENSBTAG00000010229	NA	2	blue
ENSBTAG00000010238	LTB4R	2	blue
ENSBTAG00000010242	LAMP1	2	blue
ENSBTAG00000010355	VPS37A	2	blue
ENSBTAG00000010376	TMEM184C	2	blue
ENSBTAG00000010378	PEF1	2	blue
ENSBTAG00000010399	TXNDC16	2	blue
ENSBTAG00000010428	USP15	2	blue
ENSBTAG00000010649	MEF2A	2	blue
ENSBTAG00000010659	CUX1	2	blue
ENSBTAG00000010663	ADAM15	2	blue
ENSBTAG00000010722	NA	2	blue
ENSBTAG00000010812	P2RX4	2	blue
ENSBTAG00000010859	HYLS1	2	blue
ENSBTAG00000010885	TSPYL1	2	blue
ENSBTAG00000010980	ANKMY2	2	blue
ENSBTAG00000010992	CTSH	2	blue
ENSBTAG00000010994	CTSF	2	blue
ENSBTAG00000011007	TTYH2	2	blue
ENSBTAG00000011092	KNDC1	2	blue
ENSBTAG00000011100	CTSC	2	blue
ENSBTAG00000011127	NUP205	2	blue
ENSBTAG00000011133	AP1S3	2	blue
ENSBTAG00000011137	MORN4	2	blue
ENSBTAG00000011184	FTH1	2	blue
ENSBTAG00000011193	C1QC	2	blue
ENSBTAG00000011195	NA	2	blue
ENSBTAG00000011196	C1QB	2	blue
ENSBTAG00000011197	IPMK	2	blue
ENSBTAG00000011204	NINJ1	2	blue
ENSBTAG00000011206	GALNT1	2	blue
ENSBTAG00000011245	PLXNC1	2	blue
ENSBTAG00000011325	KHK	2	blue
ENSBTAG00000011334	NADK2	2	blue
ENSBTAG00000011340	NSL1	2	blue
ENSBTAG00000011383	SNX4	2	blue
ENSBTAG00000011395	DNM1L	2	blue
ENSBTAG00000011451	RTN1	2	blue
ENSBTAG00000011463	MID1IP1	2	blue
ENSBTAG00000011516	LRP12	2	blue
ENSBTAG00000011545	GDA	2	blue
ENSBTAG00000011563	TNFSF13B	2	blue
ENSBTAG00000011578	CD44	2	blue
ENSBTAG00000011593	QKI	2	blue
ENSBTAG00000011636	NA	2	blue
ENSBTAG00000011661	CEP152	2	blue
ENSBTAG00000011683	NUMB	2	blue
ENSBTAG00000011757	PSEN1	2	blue
ENSBTAG00000011788	CXHXorf38	2	blue
ENSBTAG00000011789	RESTB	2	blue
ENSBTAG00000011833	GRIA3	2	blue
ENSBTAG00000011873	KCNE3	2	blue
ENSBTAG00000011909	ACVR1	2	blue
ENSBTAG00000011931	CD63	2	blue
ENSBTAG00000011957	CREBL2	2	blue
ENSBTAG00000011966	LAMC1	2	blue
ENSBTAG00000011970	FNIP2	2	blue
ENSBTAG00000011982	BATF3	2	blue
ENSBTAG00000011987	ERG28	2	blue
ENSBTAG00000012066	PECAM1	2	blue
ENSBTAG00000012073	VOPP1	2	blue
ENSBTAG00000012103	MAP2K4	2	blue
ENSBTAG00000012117	ATP6AP1	2	blue
ENSBTAG00000012132	NA	2	blue
ENSBTAG00000012142	RAD18	2	blue
ENSBTAG00000012144	ZMYND19	2	blue
ENSBTAG00000012176	QPCTL	2	blue
ENSBTAG00000012181	GNA11	2	blue
ENSBTAG00000012185	CLEC4E	2	blue
ENSBTAG00000012252	MOCOS	2	blue
ENSBTAG00000012289	AKR7A2	2	blue
ENSBTAG00000012293	SPAG9	2	blue
ENSBTAG00000012314	LDLR	2	blue
ENSBTAG00000012372	TMEM53	2	blue
ENSBTAG00000012387	PAM	2	blue
ENSBTAG00000012425	RTL6	2	blue
ENSBTAG00000012442	CTSB	2	blue
ENSBTAG00000012499	RPGRIP1L	2	blue
ENSBTAG00000012519	XDH	2	blue
ENSBTAG00000012619	CNPPD1	2	blue
ENSBTAG00000012630	PAMR1	2	blue
ENSBTAG00000012668	NA	2	blue
ENSBTAG00000012678	COLGALT1	2	blue
ENSBTAG00000012687	INSR	2	blue
ENSBTAG00000012697	PGAM1	2	blue
ENSBTAG00000012703	GLO1	2	blue
ENSBTAG00000012741	CCPG1	2	blue
ENSBTAG00000012771	CSF1R	2	blue
ENSBTAG00000012778	CAPN2	2	blue
ENSBTAG00000012828	TBC1D15	2	blue
ENSBTAG00000012847	NIBAN2	2	blue
ENSBTAG00000012904	EDEM1	2	blue
ENSBTAG00000012961	PAPSS1	2	blue
ENSBTAG00000013033	BTBD10	2	blue
ENSBTAG00000013044	GAB3	2	blue
ENSBTAG00000013046	MPP1	2	blue
ENSBTAG00000013065	HFE	2	blue
ENSBTAG00000013108	HK2	2	blue
ENSBTAG00000013112	C7H5orf15	2	blue
ENSBTAG00000013113	VDAC1	2	blue
ENSBTAG00000013118	CD86	2	blue
ENSBTAG00000013192	CEP19	2	blue
ENSBTAG00000013205	IL1RAP	2	blue
ENSBTAG00000013211	CFAP97	2	blue
ENSBTAG00000013343	FTL	2	blue
ENSBTAG00000013367	PPT1	2	blue
ENSBTAG00000013449	RAB3GAP1	2	blue
ENSBTAG00000013452	AQP9	2	blue
ENSBTAG00000013478	MARVELD1	2	blue
ENSBTAG00000013513	ATP6V1C1	2	blue
ENSBTAG00000013535	DFFA	2	blue
ENSBTAG00000013557	ERAP1	2	blue
ENSBTAG00000013560	RABIF	2	blue
ENSBTAG00000013586	CCR2	2	blue
ENSBTAG00000013612	MBLAC2	2	blue
ENSBTAG00000013616	AP4E1	2	blue
ENSBTAG00000013631	GLUL	2	blue
ENSBTAG00000013670	SLC46A2	2	blue
ENSBTAG00000013721	PSMD10	2	blue
ENSBTAG00000013821	RIOK1	2	blue
ENSBTAG00000013824	WWC3	2	blue
ENSBTAG00000013837	TUBE1	2	blue
ENSBTAG00000013843	ACVRL1	2	blue
ENSBTAG00000013869	SH3BP4	2	blue
ENSBTAG00000013926	FCGRT	2	blue
ENSBTAG00000013935	NTPCR	2	blue
ENSBTAG00000013981	SPTSSA	2	blue
ENSBTAG00000014001	MAP1A	2	blue
ENSBTAG00000014014	UBIAD1	2	blue
ENSBTAG00000014069	PDK4	2	blue
ENSBTAG00000014095	HAUS7	2	blue
ENSBTAG00000014138	MTM1	2	blue
ENSBTAG00000014140	ATP1B3	2	blue
ENSBTAG00000014162	ACKR2	2	blue
ENSBTAG00000014181	RNF111	2	blue
ENSBTAG00000014182	CTNNA1	2	blue
ENSBTAG00000014228	TFEC	2	blue
ENSBTAG00000014230	VRK1	2	blue
ENSBTAG00000014249	IVNS1ABP	2	blue
ENSBTAG00000014269	SCARB1	2	blue
ENSBTAG00000014289	ZFYVE9	2	blue
ENSBTAG00000014295	CAPZA1	2	blue
ENSBTAG00000014322	FAM234B	2	blue
ENSBTAG00000014328	MGC138914	2	blue
ENSBTAG00000014354	FXYD6	2	blue
ENSBTAG00000014387	PRKAB2	2	blue
ENSBTAG00000014432	HNMT	2	blue
ENSBTAG00000014496	CCR6	2	blue
ENSBTAG00000014522	SMIM14	2	blue
ENSBTAG00000014553	ATP6V0D1	2	blue
ENSBTAG00000014601	SGCB	2	blue
ENSBTAG00000014615	SLC26A2	2	blue
ENSBTAG00000014636	ZFHX3	2	blue
ENSBTAG00000014665	ADAMTS2	2	blue
ENSBTAG00000014685	HPRT1	2	blue
ENSBTAG00000014786	PBRM1	2	blue
ENSBTAG00000014792	MAP4K5	2	blue
ENSBTAG00000014827	UBQLN1	2	blue
ENSBTAG00000014849	GPATCH3	2	blue
ENSBTAG00000014880	ICOSLG	2	blue
ENSBTAG00000014886	MEX3C	2	blue
ENSBTAG00000014903	ABCA3	2	blue
ENSBTAG00000014906	VCAN	2	blue
ENSBTAG00000014913	SRD5A3	2	blue
ENSBTAG00000014915	ETV5	2	blue
ENSBTAG00000014922	SHB	2	blue
ENSBTAG00000014936	SLC25A51	2	blue
ENSBTAG00000014991	PARD3	2	blue
ENSBTAG00000015022	KIF2A	2	blue
ENSBTAG00000015032	CD14	2	blue
ENSBTAG00000015107	SLC16A1	2	blue
ENSBTAG00000015145	S100A11	2	blue
ENSBTAG00000015147	S100A10	2	blue
ENSBTAG00000015165	DPY19L3	2	blue
ENSBTAG00000015230	PLA2G12A	2	blue
ENSBTAG00000015312	LTBR	2	blue
ENSBTAG00000015318	NECTIN2	2	blue
ENSBTAG00000015329	MINDY1	2	blue
ENSBTAG00000015350	PLIN1	2	blue
ENSBTAG00000015355	PHKA2	2	blue
ENSBTAG00000015381	ARHGAP18	2	blue
ENSBTAG00000015403	TPP1	2	blue
ENSBTAG00000015520	SLC11A1	2	blue
ENSBTAG00000015541	DLC1	2	blue
ENSBTAG00000015562	PLBD1	2	blue
ENSBTAG00000015578	SAP30	2	blue
ENSBTAG00000015582	HMOX1	2	blue
ENSBTAG00000015604	ZNF385A	2	blue
ENSBTAG00000015607	ERMP1	2	blue
ENSBTAG00000015776	MFSD14A	2	blue
ENSBTAG00000015801	EFNB1	2	blue
ENSBTAG00000015815	CFP	2	blue
ENSBTAG00000015849	PNPLA4	2	blue
ENSBTAG00000015909	PDE8A	2	blue
ENSBTAG00000015911	RWDD2A	2	blue
ENSBTAG00000015912	DMKN	2	blue
ENSBTAG00000015939	NECTIN1	2	blue
ENSBTAG00000015996	GPC1	2	blue
ENSBTAG00000016000	CARF	2	blue
ENSBTAG00000016021	GAA	2	blue
ENSBTAG00000016046	GOPC	2	blue
ENSBTAG00000016140	PPFIBP2	2	blue
ENSBTAG00000016168	APLP2	2	blue
ENSBTAG00000016221	AMOT	2	blue
ENSBTAG00000016229	KLF9	2	blue
ENSBTAG00000016247	TACR3	2	blue
ENSBTAG00000016277	MTARC2	2	blue
ENSBTAG00000016363	TFG	2	blue
ENSBTAG00000016377	IPP	2	blue
ENSBTAG00000016504	AGAP1	2	blue
ENSBTAG00000016519	MBOAT1	2	blue
ENSBTAG00000016548	TEX12	2	blue
ENSBTAG00000016557	MTMR2	2	blue
ENSBTAG00000016580	TEF	2	blue
ENSBTAG00000016688	NA	2	blue
ENSBTAG00000016698	SLAMF8	2	blue
ENSBTAG00000016708	CLTC	2	blue
ENSBTAG00000016720	RAB1A	2	blue
ENSBTAG00000016760	LRRFIP2	2	blue
ENSBTAG00000016771	PLK2	2	blue
ENSBTAG00000016879	DENND11	2	blue
ENSBTAG00000016979	PCYT1A	2	blue
ENSBTAG00000016984	PTPN9	2	blue
ENSBTAG00000017053	ABCB10	2	blue
ENSBTAG00000017067	BUD23	2	blue
ENSBTAG00000017082	POR	2	blue
ENSBTAG00000017103	MAP3K13	2	blue
ENSBTAG00000017116	RASD2	2	blue
ENSBTAG00000017135	CTSS	2	blue
ENSBTAG00000017218	ACER3	2	blue
ENSBTAG00000017244	PRPF18	2	blue
ENSBTAG00000017273	LRRC25	2	blue
ENSBTAG00000017280	C3	2	blue
ENSBTAG00000017310	EVA1C	2	blue
ENSBTAG00000017373	LACTB	2	blue
ENSBTAG00000017401	TBK1	2	blue
ENSBTAG00000017421	SLC3A1	2	blue
ENSBTAG00000017429	PREPL	2	blue
ENSBTAG00000017437	TMEM237	2	blue
ENSBTAG00000017490	PLD1	2	blue
ENSBTAG00000017574	LMNA	2	blue
ENSBTAG00000017659	BFSP2	2	blue
ENSBTAG00000017661	RFX2	2	blue
ENSBTAG00000017713	KTN1	2	blue
ENSBTAG00000017722	F5	2	blue
ENSBTAG00000017753	APP	2	blue
ENSBTAG00000017851	RXRA	2	blue
ENSBTAG00000017852	ALDH9A1	2	blue
ENSBTAG00000017867	YPEL1	2	blue
ENSBTAG00000018013	EMP3	2	blue
ENSBTAG00000018020	GNAT1	2	blue
ENSBTAG00000018025	IQCG	2	blue
ENSBTAG00000018035	TGFBR1	2	blue
ENSBTAG00000018036	CNOT7	2	blue
ENSBTAG00000018046	B3GNT2	2	blue
ENSBTAG00000018077	LYPD3	2	blue
ENSBTAG00000018101	AHCY	2	blue
ENSBTAG00000018137	NA	2	blue
ENSBTAG00000018186	PDXK	2	blue
ENSBTAG00000018189	CSTB	2	blue
ENSBTAG00000018192	ALG8	2	blue
ENSBTAG00000018206	NIPAL2	2	blue
ENSBTAG00000018256	SMC6	2	blue
ENSBTAG00000018275	LOC507930	2	blue
ENSBTAG00000018292	MOSPD2	2	blue
ENSBTAG00000018373	DPYSL2	2	blue
ENSBTAG00000018374	WASF2	2	blue
ENSBTAG00000018382	SMS	2	blue
ENSBTAG00000018401	APLF	2	blue
ENSBTAG00000018424	ACKR3	2	blue
ENSBTAG00000018463	VIM	2	blue
ENSBTAG00000018469	ALDH6A1	2	blue
ENSBTAG00000018473	MARCO	2	blue
ENSBTAG00000018474	IL6R	2	blue
ENSBTAG00000018517	VLDLR	2	blue
ENSBTAG00000018548	INTS7	2	blue
ENSBTAG00000018572	FLT3	2	blue
ENSBTAG00000018581	EPC2	2	blue
ENSBTAG00000018616	IPO11	2	blue
ENSBTAG00000018646	ATP6V1B2	2	blue
ENSBTAG00000018691	RHOU	2	blue
ENSBTAG00000018727	GOLIM4	2	blue
ENSBTAG00000018735	C13H20orf27	2	blue
ENSBTAG00000018761	SLC35F6	2	blue
ENSBTAG00000018768	HMGN1	2	blue
ENSBTAG00000018915	FAM21A	2	blue
ENSBTAG00000018936	LSS	2	blue
ENSBTAG00000018951	TBC1D9	2	blue
ENSBTAG00000018959	RAB11A	2	blue
ENSBTAG00000018996	PRKN	2	blue
ENSBTAG00000019011	PGM1	2	blue
ENSBTAG00000019066	FAM167A	2	blue
ENSBTAG00000019203	S100A4	2	blue
ENSBTAG00000019204	RTN3	2	blue
ENSBTAG00000019251	EPB41L3	2	blue
ENSBTAG00000019274	ATIC	2	blue
ENSBTAG00000019354	PAX8	2	blue
ENSBTAG00000019370	LOC781001	2	blue
ENSBTAG00000019386	BOLA-NC1	2	blue
ENSBTAG00000019409	GNPTAB	2	blue
ENSBTAG00000019478	NAAA	2	blue
ENSBTAG00000019500	CNIH1	2	blue
ENSBTAG00000019512	G6PD	2	blue
ENSBTAG00000019516	COMT	2	blue
ENSBTAG00000019550	TBC1D2	2	blue
ENSBTAG00000019555	ZSCAN20	2	blue
ENSBTAG00000019565	NCOA4	2	blue
ENSBTAG00000019605	OPA3	2	blue
ENSBTAG00000019669	CD163	2	blue
ENSBTAG00000019708	ACSL6	2	blue
ENSBTAG00000019741	C3AR1	2	blue
ENSBTAG00000019754	CAVIN3	2	blue
ENSBTAG00000019761	MANBA	2	blue
ENSBTAG00000019822	TPPP3	2	blue
ENSBTAG00000019843	HAUS6	2	blue
ENSBTAG00000019866	NRP1	2	blue
ENSBTAG00000019903	RAMP2	2	blue
ENSBTAG00000019914	BECN1	2	blue
ENSBTAG00000019915	GSN	2	blue
ENSBTAG00000019988	GNA15	2	blue
ENSBTAG00000020059	GEN1	2	blue
ENSBTAG00000020066	ZW10	2	blue
ENSBTAG00000020090	EPHX3	2	blue
ENSBTAG00000020121	RWDD2B	2	blue
ENSBTAG00000020266	SLC19A2	2	blue
ENSBTAG00000020315	DENND5B	2	blue
ENSBTAG00000020355	KLF4	2	blue
ENSBTAG00000020378	DLG1	2	blue
ENSBTAG00000020402	TDRD9	2	blue
ENSBTAG00000020412	RAP2A	2	blue
ENSBTAG00000020433	NLRP1	2	blue
ENSBTAG00000020451	USP1	2	blue
ENSBTAG00000020480	SPTLC2	2	blue
ENSBTAG00000020496	C23H6orf62	2	blue
ENSBTAG00000020527	IDH1	2	blue
ENSBTAG00000020554	AIF1	2	blue
ENSBTAG00000020601	ZNF366	2	blue
ENSBTAG00000020645	GNAI2	2	blue
ENSBTAG00000020648	SCFD2	2	blue
ENSBTAG00000020654	BAZ2B	2	blue
ENSBTAG00000020749	PRXL2C	2	blue
ENSBTAG00000020783	MAPK14	2	blue
ENSBTAG00000020848	PIK3CG	2	blue
ENSBTAG00000020886	UTP25	2	blue
ENSBTAG00000020936	NOD2	2	blue
ENSBTAG00000020958	LRRC8D	2	blue
ENSBTAG00000020959	SET	2	blue
ENSBTAG00000020980	CAT	2	blue
ENSBTAG00000020999	DDB2	2	blue
ENSBTAG00000021029	PRR5L	2	blue
ENSBTAG00000021067	ACTR1A	2	blue
ENSBTAG00000021103	SLC35F5	2	blue
ENSBTAG00000021125	NUP160	2	blue
ENSBTAG00000021182	DOCK4	2	blue
ENSBTAG00000021187	ID2	2	blue
ENSBTAG00000021224	ZSWIM6	2	blue
ENSBTAG00000021245	SPRY1	2	blue
ENSBTAG00000021259	C2CD2	2	blue
ENSBTAG00000021307	BNIP3L	2	blue
ENSBTAG00000021318	SCAMP5	2	blue
ENSBTAG00000021323	AGFG1	2	blue
ENSBTAG00000021329	ZBTB3	2	blue
ENSBTAG00000021464	SPRYD3	2	blue
ENSBTAG00000021497	CDH23	2	blue
ENSBTAG00000021499	PSAP	2	blue
ENSBTAG00000021515	ZDHHC19	2	blue
ENSBTAG00000021583	TPGS2	2	blue
ENSBTAG00000021606	ERCC8	2	blue
ENSBTAG00000021611	IFTAP	2	blue
ENSBTAG00000021669	SOGA1	2	blue
ENSBTAG00000021746	ANXA5	2	blue
ENSBTAG00000021756	ZDHHC17	2	blue
ENSBTAG00000021778	SELENON	2	blue
ENSBTAG00000021807	TAC3	2	blue
ENSBTAG00000021813	AMACR	2	blue
ENSBTAG00000021819	IFNAR1	2	blue
ENSBTAG00000021829	GM2A	2	blue
ENSBTAG00000021843	UBQLN2	2	blue
ENSBTAG00000021857	ARHGAP21	2	blue
ENSBTAG00000021883	AP3M1	2	blue
ENSBTAG00000021953	LARGE1	2	blue
ENSBTAG00000021955	NPC2	2	blue
ENSBTAG00000021961	SPR	2	blue
ENSBTAG00000021963	SLAIN2	2	blue
ENSBTAG00000021967	TMEM168	2	blue
ENSBTAG00000021968	MID2	2	blue
ENSBTAG00000021999	CPT1A	2	blue
ENSBTAG00000022161	TLR7	2	blue
ENSBTAG00000022204	TCEAL4	2	blue
ENSBTAG00000022329	SLCO1B3	2	blue
ENSBTAG00000022382	TMEM218	2	blue
ENSBTAG00000022509	DNAH9	2	blue
ENSBTAG00000022530	TMEM186	2	blue
ENSBTAG00000022564	AKR1C4	2	blue
ENSBTAG00000022681	EOGT	2	blue
ENSBTAG00000022762	NA	2	blue
ENSBTAG00000022813	TMEM150B	2	blue
ENSBTAG00000023073	FAM89A	2	blue
ENSBTAG00000023179	TRIB1	2	blue
ENSBTAG00000023416	PPP2R3A	2	blue
ENSBTAG00000023607	HACD2	2	blue
ENSBTAG00000023989	MSANTD4	2	blue
ENSBTAG00000024157	DYNC2I1	2	blue
ENSBTAG00000024387	PNPLA8	2	blue
ENSBTAG00000024928	TNFRSF1B	2	blue
ENSBTAG00000024960	LOC512286	2	blue
ENSBTAG00000025005	METTL7A	2	blue
ENSBTAG00000025146	NA	2	blue
ENSBTAG00000025403	TTLL5	2	blue
ENSBTAG00000025445	LOC789148	2	blue
ENSBTAG00000025494	PAQR8	2	blue
ENSBTAG00000025898	TBC1D8	2	blue
ENSBTAG00000026234	STK3	2	blue
ENSBTAG00000026307	ZNF629	2	blue
ENSBTAG00000026369	ENC1	2	blue
ENSBTAG00000026428	LOC101904667	2	blue
ENSBTAG00000026501	MGC127055	2	blue
ENSBTAG00000026502	CYP2D14	2	blue
ENSBTAG00000026585	ELOA	2	blue
ENSBTAG00000026754	RNF41	2	blue
ENSBTAG00000026758	LOC788425	2	blue
ENSBTAG00000026779	LYZ	2	blue
ENSBTAG00000026915	NEK1	2	blue
ENSBTAG00000026916	PRR13	2	blue
ENSBTAG00000027059	ARPIN	2	blue
ENSBTAG00000027173	CHP1	2	blue
ENSBTAG00000027201	RAPH1	2	blue
ENSBTAG00000027464	FGFRL1	2	blue
ENSBTAG00000027684	FOLR2	2	blue
ENSBTAG00000027694	TTC30A	2	blue
ENSBTAG00000027760	NA	2	blue
ENSBTAG00000027809	RABGAP1L	2	blue
ENSBTAG00000030169	SUMO2	2	blue
ENSBTAG00000030301	MAP7D1	2	blue
ENSBTAG00000030521	IER5L	2	blue
ENSBTAG00000030581	TBC1D5	2	blue
ENSBTAG00000030587	LASP1	2	blue
ENSBTAG00000030817	LMBR1	2	blue
ENSBTAG00000031010	ACAD11	2	blue
ENSBTAG00000031012	PIGK	2	blue
ENSBTAG00000031171	SH3GLB1	2	blue
ENSBTAG00000031358	DPYD	2	blue
ENSBTAG00000031385	COP1	2	blue
ENSBTAG00000031509	PFAS	2	blue
ENSBTAG00000031548	LOC514257	2	blue
ENSBTAG00000031569	GOLM1	2	blue
ENSBTAG00000031851	SELPLG	2	blue
ENSBTAG00000031890	DOCK1	2	blue
ENSBTAG00000031941	PEPD	2	blue
ENSBTAG00000031998	CXCL16	2	blue
ENSBTAG00000032347	NA	2	blue
ENSBTAG00000032366	SLC23A2	2	blue
ENSBTAG00000032518	SPRED1	2	blue
ENSBTAG00000032764	NA	2	blue
ENSBTAG00000032848	GOLPH3	2	blue
ENSBTAG00000032899	NA	2	blue
ENSBTAG00000032996	P4HA1	2	blue
ENSBTAG00000033041	YIPF4	2	blue
ENSBTAG00000033076	NA	2	blue
ENSBTAG00000033182	HGSNAT	2	blue
ENSBTAG00000033190	PGM5	2	blue
ENSBTAG00000033197	EPDR1	2	blue
ENSBTAG00000033486	C17H4orf46	2	blue
ENSBTAG00000033731	PRCP	2	blue
ENSBTAG00000033735	WASHC4	2	blue
ENSBTAG00000034113	GALNT10	2	blue
ENSBTAG00000034145	NA	2	blue
ENSBTAG00000034246	ACRBP	2	blue
ENSBTAG00000034495	GTF2F2	2	blue
ENSBTAG00000034597	LOC784522	2	blue
ENSBTAG00000034823	AGGF1	2	blue
ENSBTAG00000034867	TMEM38B	2	blue
ENSBTAG00000034995	ITPRIPL1	2	blue
ENSBTAG00000035323	TMX4	2	blue
ENSBTAG00000035370	TBPL1	2	blue
ENSBTAG00000035530	NA	2	blue
ENSBTAG00000035777	NA	2	blue
ENSBTAG00000035827	ATG7	2	blue
ENSBTAG00000036078	EMP1	2	blue
ENSBTAG00000036262	GBE1	2	blue
ENSBTAG00000037452	LOC790312	2	blue
ENSBTAG00000037651	S100A2	2	blue
ENSBTAG00000037803	ZNF197	2	blue
ENSBTAG00000038048	MRC1	2	blue
ENSBTAG00000038088	NA	2	blue
ENSBTAG00000038124	FCGR2A	2	blue
ENSBTAG00000038195	CD302	2	blue
ENSBTAG00000038292	C3H1orf216	2	blue
ENSBTAG00000038375	STOM	2	blue
ENSBTAG00000038422	NA	2	blue
ENSBTAG00000038430	LOC788801	2	blue
ENSBTAG00000038490	CLEC4A	2	blue
ENSBTAG00000038650	MS4A7	2	blue
ENSBTAG00000038797	NA	2	blue
ENSBTAG00000039130	LOC613956	2	blue
ENSBTAG00000039275	ERAP2	2	blue
ENSBTAG00000039442	SEC62	2	blue
ENSBTAG00000039520	SIRPB1	2	blue
ENSBTAG00000039591	TMEM167A	2	blue
ENSBTAG00000039664	LOC101906101	2	blue
ENSBTAG00000039890	NA	2	blue
ENSBTAG00000039943	NARS2	2	blue
ENSBTAG00000039958	GYS1	2	blue
ENSBTAG00000039980	CLECL1	2	blue
ENSBTAG00000039993	CD1D	2	blue
ENSBTAG00000040018	NA	2	blue
ENSBTAG00000040058	ORC5	2	blue
ENSBTAG00000040061	ZBTB38	2	blue
ENSBTAG00000040151	GCH1	2	blue
ENSBTAG00000040295	CHCHD2	2	blue
ENSBTAG00000040368	AAGAB	2	blue
ENSBTAG00000040569	NLRX1	2	blue
ENSBTAG00000043369	LOC112446907	2	blue
ENSBTAG00000043958	TMEM33	2	blue
ENSBTAG00000044064	RNF144A	2	blue
ENSBTAG00000044070	SNX30	2	blue
ENSBTAG00000044082	MARCHF1	2	blue
ENSBTAG00000044121	NUBPL	2	blue
ENSBTAG00000044158	LDLRAD3	2	blue
ENSBTAG00000044159	C17H4orf33	2	blue
ENSBTAG00000044173	EHBP1	2	blue
ENSBTAG00000045582	ARPC5	2	blue
ENSBTAG00000045593	EARS2	2	blue
ENSBTAG00000045729	LOC101904614	2	blue
ENSBTAG00000045784	CENPB	2	blue
ENSBTAG00000045880	SIGLEC5	2	blue
ENSBTAG00000045886	NA	2	blue
ENSBTAG00000045937	NA	2	blue
ENSBTAG00000045948	NA	2	blue
ENSBTAG00000045980	ARF6	2	blue
ENSBTAG00000046153	NA	2	blue
ENSBTAG00000046160	SMIM13	2	blue
ENSBTAG00000046162	ZNF385C	2	blue
ENSBTAG00000046337	TUBB6	2	blue
ENSBTAG00000046350	PKP1	2	blue
ENSBTAG00000046357	SLC29A3	2	blue
ENSBTAG00000046383	NA	2	blue
ENSBTAG00000046385	RAB5A	2	blue
ENSBTAG00000046485	RAB1B	2	blue
ENSBTAG00000046533	RAB31	2	blue
ENSBTAG00000046708	PDP2	2	blue
ENSBTAG00000046941	LOC786015	2	blue
ENSBTAG00000046979	LGMN	2	blue
ENSBTAG00000047077	ENTPD7	2	blue
ENSBTAG00000047088	NA	2	blue
ENSBTAG00000047229	CRIP1	2	blue
ENSBTAG00000047362	RCN1	2	blue
ENSBTAG00000047502	FKBP5	2	blue
ENSBTAG00000047532	TRIQK	2	blue
ENSBTAG00000047591	C23H6orf141	2	blue
ENSBTAG00000047608	MRPS22	2	blue
ENSBTAG00000047621	NA	2	blue
ENSBTAG00000047649	AUH	2	blue
ENSBTAG00000047752	OTUD1	2	blue
ENSBTAG00000047834	EFR3A	2	blue
ENSBTAG00000047956	NAGLU	2	blue
ENSBTAG00000048122	CFD	2	blue
ENSBTAG00000048155	FCN1	2	blue
ENSBTAG00000048195	NA	2	blue
ENSBTAG00000048296	CLTRN	2	blue
ENSBTAG00000048308	ICMT	2	blue
ENSBTAG00000048369	NA	2	blue
ENSBTAG00000048466	LOC112444871	2	blue
ENSBTAG00000048514	NA	2	blue
ENSBTAG00000048707	NA	2	blue
ENSBTAG00000048738	LOC101907039	2	blue
ENSBTAG00000048761	UBE2D3	2	blue
ENSBTAG00000048852	LOC112446443	2	blue
ENSBTAG00000048958	STARD9	2	blue
ENSBTAG00000049098	ZNF496	2	blue
ENSBTAG00000049133	NA	2	blue
ENSBTAG00000049165	NA	2	blue
ENSBTAG00000049173	NA	2	blue
ENSBTAG00000049212	LOC101903284	2	blue
ENSBTAG00000049220	NA	2	blue
ENSBTAG00000049230	LOC101903340	2	blue
ENSBTAG00000049294	LOC506989	2	blue
ENSBTAG00000049615	VAMP7	2	blue
ENSBTAG00000049772	LOC112449302	2	blue
ENSBTAG00000050122	NA	2	blue
ENSBTAG00000050310	NA	2	blue
ENSBTAG00000050391	NA	2	blue
ENSBTAG00000050608	NA	2	blue
ENSBTAG00000050709	DIAPH2	2	blue
ENSBTAG00000050726	LOC614141	2	blue
ENSBTAG00000050824	HS6ST1	2	blue
ENSBTAG00000050839	DISC1	2	blue
ENSBTAG00000050904	RAP1A	2	blue
ENSBTAG00000050920	LOC787554	2	blue
ENSBTAG00000050932	NA	2	blue
ENSBTAG00000051259	MIR2315	2	blue
ENSBTAG00000051299	NA	2	blue
ENSBTAG00000051451	NA	2	blue
ENSBTAG00000051562	NA	2	blue
ENSBTAG00000051641	MUCL1	2	blue
ENSBTAG00000051755	ARF3	2	blue
ENSBTAG00000051836	LOC526041	2	blue
ENSBTAG00000051897	NMNAT1	2	blue
ENSBTAG00000051913	UST	2	blue
ENSBTAG00000052007	NA	2	blue
ENSBTAG00000052103	NA	2	blue
ENSBTAG00000052147	NA	2	blue
ENSBTAG00000052270	NA	2	blue
ENSBTAG00000052329	NA	2	blue
ENSBTAG00000052957	MON1B	2	blue
ENSBTAG00000053030	GPR27	2	blue
ENSBTAG00000053044	CDC42EP4	2	blue
ENSBTAG00000053051	NA	2	blue
ENSBTAG00000053086	PHLDA3	2	blue
ENSBTAG00000053165	LOC782032	2	blue
ENSBTAG00000053219	NA	2	blue
ENSBTAG00000053323	SMIM15	2	blue
ENSBTAG00000053386	RAB43	2	blue
ENSBTAG00000053390	RAC1	2	blue
ENSBTAG00000053664	NA	2	blue
ENSBTAG00000053929	NA	2	blue
ENSBTAG00000053934	LOC100139209	2	blue
ENSBTAG00000054043	NA	2	blue
ENSBTAG00000054061	RUSC1	2	blue
ENSBTAG00000054134	LOC112441535	2	blue
ENSBTAG00000054246	C15H11orf65	2	blue
ENSBTAG00000054254	NA	2	blue
ENSBTAG00000054545	RNF11	2	blue
ENSBTAG00000054574	LOC518080	2	blue
ENSBTAG00000054746	NBDY	2	blue
ENSBTAG00000054776	TXNDC17	2	blue
ENSBTAG00000054881	RNLS	2	blue
ENSBTAG00000054949	NA	2	blue
ENSBTAG00000055070	NA	2	blue
ENSBTAG00000055120	OPHN1	2	blue
ENSBTAG00000000022	NUP37	3	brown
ENSBTAG00000000042	PYCR1	3	brown
ENSBTAG00000000064	FEN1	3	brown
ENSBTAG00000000067	SDF2L1	3	brown
ENSBTAG00000000072	TFB2M	3	brown
ENSBTAG00000000074	NFIA	3	brown
ENSBTAG00000000088	ALCAM	3	brown
ENSBTAG00000000103	MRPL23	3	brown
ENSBTAG00000000184	EIF2AK3	3	brown
ENSBTAG00000000231	BMPR1A	3	brown
ENSBTAG00000000252	POLE3	3	brown
ENSBTAG00000000285	GUF1	3	brown
ENSBTAG00000000342	PLOD3	3	brown
ENSBTAG00000000376	P2RX3	3	brown
ENSBTAG00000000447	FRA10AC1	3	brown
ENSBTAG00000000448	BDH1	3	brown
ENSBTAG00000000496	SLC12A8	3	brown
ENSBTAG00000000555	ACO1	3	brown
ENSBTAG00000000590	POLE	3	brown
ENSBTAG00000000629	MMS22L	3	brown
ENSBTAG00000000632	RAD54B	3	brown
ENSBTAG00000000638	CDT1	3	brown
ENSBTAG00000000640	SELENOS	3	brown
ENSBTAG00000000646	ANAPC4	3	brown
ENSBTAG00000000660	FAM83D	3	brown
ENSBTAG00000000672	OTULINL	3	brown
ENSBTAG00000000752	SGO1	3	brown
ENSBTAG00000000801	NA	3	brown
ENSBTAG00000000816	PRDM1	3	brown
ENSBTAG00000000843	NDRG2	3	brown
ENSBTAG00000000851	CYP20A1	3	brown
ENSBTAG00000000885	NA	3	brown
ENSBTAG00000000988	BRCA2	3	brown
ENSBTAG00000001005	ZNF280B	3	brown
ENSBTAG00000001057	ARFGAP3	3	brown
ENSBTAG00000001116	P4HA2	3	brown
ENSBTAG00000001125	ADAMDEC1	3	brown
ENSBTAG00000001142	GNE	3	brown
ENSBTAG00000001269	TMEM165	3	brown
ENSBTAG00000001403	PRKCI	3	brown
ENSBTAG00000001408	CNRIP1	3	brown
ENSBTAG00000001460	LIN7C	3	brown
ENSBTAG00000001468	SAMD4A	3	brown
ENSBTAG00000001471	POC1A	3	brown
ENSBTAG00000001475	MCUR1	3	brown
ENSBTAG00000001500	FIGNL1	3	brown
ENSBTAG00000001607	TMEM41B	3	brown
ENSBTAG00000001629	SCMH1	3	brown
ENSBTAG00000001631	KIFC1	3	brown
ENSBTAG00000001660	SPTY2D1	3	brown
ENSBTAG00000001717	AURKB	3	brown
ENSBTAG00000001721	GYG1	3	brown
ENSBTAG00000001829	SLC17A9	3	brown
ENSBTAG00000001838	LRRC36	3	brown
ENSBTAG00000001844	MOGS	3	brown
ENSBTAG00000001877	HMGN5	3	brown
ENSBTAG00000001903	C11H2orf50	3	brown
ENSBTAG00000001920	POLQ	3	brown
ENSBTAG00000001928	PDIA6	3	brown
ENSBTAG00000001938	CKS2	3	brown
ENSBTAG00000001992	CYP51A1	3	brown
ENSBTAG00000002002	NA	3	brown
ENSBTAG00000002033	UBXN2A	3	brown
ENSBTAG00000002083	AUTS2	3	brown
ENSBTAG00000002113	NA	3	brown
ENSBTAG00000002117	KIF18A	3	brown
ENSBTAG00000002331	DLGAP5	3	brown
ENSBTAG00000002370	NA	3	brown
ENSBTAG00000002444	MKI67	3	brown
ENSBTAG00000002457	SEC61B	3	brown
ENSBTAG00000002550	NA	3	brown
ENSBTAG00000002594	ZNF436	3	brown
ENSBTAG00000002613	MIS18BP1	3	brown
ENSBTAG00000002620	DNA2	3	brown
ENSBTAG00000002719	ORC1	3	brown
ENSBTAG00000002747	ABCA5	3	brown
ENSBTAG00000002756	CDCA2	3	brown
ENSBTAG00000002827	ACAT2	3	brown
ENSBTAG00000002835	SMAD1	3	brown
ENSBTAG00000002900	LOC511898	3	brown
ENSBTAG00000002918	RAD51	3	brown
ENSBTAG00000002929	IRF4	3	brown
ENSBTAG00000002953	TXN	3	brown
ENSBTAG00000002995	GMPPA	3	brown
ENSBTAG00000003068	MSMO1	3	brown
ENSBTAG00000003098	MTDH	3	brown
ENSBTAG00000003151	DNAJB11	3	brown
ENSBTAG00000003162	CRYZ	3	brown
ENSBTAG00000003176	JAM3	3	brown
ENSBTAG00000003222	ASNS	3	brown
ENSBTAG00000003330	ATL3	3	brown
ENSBTAG00000003362	HSP90B1	3	brown
ENSBTAG00000003372	SLC35B4	3	brown
ENSBTAG00000003408	NA	3	brown
ENSBTAG00000003425	MGME1	3	brown
ENSBTAG00000003525	STXBP1	3	brown
ENSBTAG00000003536	MARCHF6	3	brown
ENSBTAG00000003569	DZIP1	3	brown
ENSBTAG00000003598	NA	3	brown
ENSBTAG00000003607	FAM20C	3	brown
ENSBTAG00000003617	ALKBH4	3	brown
ENSBTAG00000003619	SEC24D	3	brown
ENSBTAG00000003682	DNAJB13	3	brown
ENSBTAG00000003718	HACL1	3	brown
ENSBTAG00000003763	MYO5C	3	brown
ENSBTAG00000003788	RCC1	3	brown
ENSBTAG00000003793	NGLY1	3	brown
ENSBTAG00000003794	GNAO1	3	brown
ENSBTAG00000003944	CATIP	3	brown
ENSBTAG00000003989	GSTO1	3	brown
ENSBTAG00000004009	PMM1	3	brown
ENSBTAG00000004021	CDK2	3	brown
ENSBTAG00000004075	IDI1	3	brown
ENSBTAG00000004231	GPM6A	3	brown
ENSBTAG00000004240	TMPO	3	brown
ENSBTAG00000004243	LYPLA1	3	brown
ENSBTAG00000004256	ODC1	3	brown
ENSBTAG00000004286	CDC45	3	brown
ENSBTAG00000004310	UBR7	3	brown
ENSBTAG00000004315	HDLBP	3	brown
ENSBTAG00000004321	SFXN2	3	brown
ENSBTAG00000004358	DARS2	3	brown
ENSBTAG00000004422	ALG14	3	brown
ENSBTAG00000004463	KDELR1	3	brown
ENSBTAG00000004541	LPAR5	3	brown
ENSBTAG00000004706	SUV39H1	3	brown
ENSBTAG00000004709	MAPK9	3	brown
ENSBTAG00000004735	CCNE1	3	brown
ENSBTAG00000004777	S100B	3	brown
ENSBTAG00000004789	LGR6	3	brown
ENSBTAG00000004850	KPNA3	3	brown
ENSBTAG00000004877	TRAIP	3	brown
ENSBTAG00000004906	CCNE2	3	brown
ENSBTAG00000004937	SEC61A1	3	brown
ENSBTAG00000004943	CCNA2	3	brown
ENSBTAG00000004979	MRS2	3	brown
ENSBTAG00000005010	MXD3	3	brown
ENSBTAG00000005072	CUBN	3	brown
ENSBTAG00000005096	COX7A2	3	brown
ENSBTAG00000005102	PHTF2	3	brown
ENSBTAG00000005110	CADPS2	3	brown
ENSBTAG00000005141	PELI2	3	brown
ENSBTAG00000005161	ATP8B2	3	brown
ENSBTAG00000005165	CSGALNACT2	3	brown
ENSBTAG00000005183	MVK	3	brown
ENSBTAG00000005186	DBNDD2	3	brown
ENSBTAG00000005191	RPN1	3	brown
ENSBTAG00000005250	BGN	3	brown
ENSBTAG00000005269	CCNB2	3	brown
ENSBTAG00000005278	WEE1	3	brown
ENSBTAG00000005280	ADA	3	brown
ENSBTAG00000005288	GFRA3	3	brown
ENSBTAG00000005293	CDC25C	3	brown
ENSBTAG00000005304	SRM	3	brown
ENSBTAG00000005310	GPR180	3	brown
ENSBTAG00000005311	POLR3H	3	brown
ENSBTAG00000005316	GDI2	3	brown
ENSBTAG00000005344	GNPNAT1	3	brown
ENSBTAG00000005362	RAB23	3	brown
ENSBTAG00000005371	DPAGT1	3	brown
ENSBTAG00000005379	SLC41A1	3	brown
ENSBTAG00000005456	TTK	3	brown
ENSBTAG00000005498	SQLE	3	brown
ENSBTAG00000005577	RNASEH2C	3	brown
ENSBTAG00000005607	ERCC6L	3	brown
ENSBTAG00000005631	VARS1	3	brown
ENSBTAG00000005652	ALG3	3	brown
ENSBTAG00000005678	AACS	3	brown
ENSBTAG00000005694	TMED10	3	brown
ENSBTAG00000005696	DBF4B	3	brown
ENSBTAG00000005744	COQ2	3	brown
ENSBTAG00000005754	PPM1K	3	brown
ENSBTAG00000005825	NEIL3	3	brown
ENSBTAG00000005865	MAPK6	3	brown
ENSBTAG00000005893	TMEM68	3	brown
ENSBTAG00000005928	MINPP1	3	brown
ENSBTAG00000005957	CSE1L	3	brown
ENSBTAG00000005960	EPB41L2	3	brown
ENSBTAG00000005970	XBP1	3	brown
ENSBTAG00000005979	HELLS	3	brown
ENSBTAG00000006045	P4HB	3	brown
ENSBTAG00000006065	PCNA	3	brown
ENSBTAG00000006072	LRRC59	3	brown
ENSBTAG00000006080	MAST1	3	brown
ENSBTAG00000006085	DDOST	3	brown
ENSBTAG00000006107	SLF1	3	brown
ENSBTAG00000006160	SUOX	3	brown
ENSBTAG00000006165	PRDX4	3	brown
ENSBTAG00000006185	SPC24	3	brown
ENSBTAG00000006186	KCTD3	3	brown
ENSBTAG00000006200	SLC25A17	3	brown
ENSBTAG00000006212	GTF2IRD1	3	brown
ENSBTAG00000006246	CBX5	3	brown
ENSBTAG00000006282	POU2AF1	3	brown
ENSBTAG00000006404	CENPT	3	brown
ENSBTAG00000006551	ESCO2	3	brown
ENSBTAG00000006586	KPNB1	3	brown
ENSBTAG00000006672	SYNCRIP	3	brown
ENSBTAG00000006743	RBBP8	3	brown
ENSBTAG00000006833	LMAN1	3	brown
ENSBTAG00000006859	LOC100336941	3	brown
ENSBTAG00000006881	SLC35B1	3	brown
ENSBTAG00000006882	IQGAP3	3	brown
ENSBTAG00000006918	TLK1	3	brown
ENSBTAG00000006925	CENPL	3	brown
ENSBTAG00000006937	NA	3	brown
ENSBTAG00000006969	TUBB	3	brown
ENSBTAG00000006972	TRIP13	3	brown
ENSBTAG00000007003	TYMS	3	brown
ENSBTAG00000007020	ZNF502	3	brown
ENSBTAG00000007031	OXSM	3	brown
ENSBTAG00000007102	GTSE1	3	brown
ENSBTAG00000007108	LGALS12	3	brown
ENSBTAG00000007121	TK1	3	brown
ENSBTAG00000007137	RFC5	3	brown
ENSBTAG00000007172	GOT2	3	brown
ENSBTAG00000007203	STT3A	3	brown
ENSBTAG00000007214	ELL2	3	brown
ENSBTAG00000007237	BUB1B	3	brown
ENSBTAG00000007247	NUF2	3	brown
ENSBTAG00000007312	CD209	3	brown
ENSBTAG00000007335	TPD52	3	brown
ENSBTAG00000007382	NA	3	brown
ENSBTAG00000007490	SULF2	3	brown
ENSBTAG00000007534	GGH	3	brown
ENSBTAG00000007562	TRAM1	3	brown
ENSBTAG00000007638	PIF1	3	brown
ENSBTAG00000007662	HSPA5	3	brown
ENSBTAG00000007689	LPIN1	3	brown
ENSBTAG00000007732	ARPP21	3	brown
ENSBTAG00000007763	SLC1A4	3	brown
ENSBTAG00000007783	MYBL2	3	brown
ENSBTAG00000007799	MTFR2	3	brown
ENSBTAG00000007802	BCLAF1	3	brown
ENSBTAG00000007806	MTPN	3	brown
ENSBTAG00000007807	HSPA2	3	brown
ENSBTAG00000007836	PPA1	3	brown
ENSBTAG00000007837	SELENOI	3	brown
ENSBTAG00000007860	ASPM	3	brown
ENSBTAG00000007865	GNPDA1	3	brown
ENSBTAG00000007927	SLAMF1	3	brown
ENSBTAG00000007960	TOP1	3	brown
ENSBTAG00000007962	ATP9A	3	brown
ENSBTAG00000007976	FAM3C	3	brown
ENSBTAG00000007986	NSD2	3	brown
ENSBTAG00000008001	NUCKS1	3	brown
ENSBTAG00000008006	RASGRP3	3	brown
ENSBTAG00000008024	UCHL3	3	brown
ENSBTAG00000008088	KIF18B	3	brown
ENSBTAG00000008091	SELENBP1	3	brown
ENSBTAG00000008109	TMEM97	3	brown
ENSBTAG00000008125	KCNAB2	3	brown
ENSBTAG00000008180	SPDL1	3	brown
ENSBTAG00000008181	CHAF1A	3	brown
ENSBTAG00000008216	RRM2	3	brown
ENSBTAG00000008222	EEF2KMT	3	brown
ENSBTAG00000008243	LRRC40	3	brown
ENSBTAG00000008248	DMD	3	brown
ENSBTAG00000008340	ATOX1	3	brown
ENSBTAG00000008493	AQP3	3	brown
ENSBTAG00000008499	TROAP	3	brown
ENSBTAG00000008607	ARID3A	3	brown
ENSBTAG00000008719	PRKCD	3	brown
ENSBTAG00000008772	SMC2	3	brown
ENSBTAG00000008840	HM13	3	brown
ENSBTAG00000008880	POGLUT2	3	brown
ENSBTAG00000008934	ESPL1	3	brown
ENSBTAG00000009035	CENPE	3	brown
ENSBTAG00000009097	FANCI	3	brown
ENSBTAG00000009104	SERP1	3	brown
ENSBTAG00000009112	TRAM2	3	brown
ENSBTAG00000009194	OSBPL10	3	brown
ENSBTAG00000009218	ANLN	3	brown
ENSBTAG00000009237	KDELR2	3	brown
ENSBTAG00000009331	CPAMD8	3	brown
ENSBTAG00000009374	PARP2	3	brown
ENSBTAG00000009383	KIF11	3	brown
ENSBTAG00000009396	EXO1	3	brown
ENSBTAG00000009470	CLIC4	3	brown
ENSBTAG00000009479	UQCRQ	3	brown
ENSBTAG00000009586	CDC25A	3	brown
ENSBTAG00000009615	ANXA2	3	brown
ENSBTAG00000009618	NEK2	3	brown
ENSBTAG00000009641	MTHFD1	3	brown
ENSBTAG00000009784	RAB32	3	brown
ENSBTAG00000009819	CDC20	3	brown
ENSBTAG00000009830	PLEKHB1	3	brown
ENSBTAG00000009886	KDELR3	3	brown
ENSBTAG00000009899	CHID1	3	brown
ENSBTAG00000009983	KIF23	3	brown
ENSBTAG00000010007	MAPK13	3	brown
ENSBTAG00000010048	SPC25	3	brown
ENSBTAG00000010060	SLC43A3	3	brown
ENSBTAG00000010077	FANCD2	3	brown
ENSBTAG00000010109	CDK1	3	brown
ENSBTAG00000010156	TPT1	3	brown
ENSBTAG00000010234	DHRS1	3	brown
ENSBTAG00000010276	RECQL4	3	brown
ENSBTAG00000010322	HYOU1	3	brown
ENSBTAG00000010345	XPNPEP2	3	brown
ENSBTAG00000010351	SNX25	3	brown
ENSBTAG00000010353	ATP7B	3	brown
ENSBTAG00000010564	ELOVL6	3	brown
ENSBTAG00000010571	PPAT	3	brown
ENSBTAG00000010630	ABHD18	3	brown
ENSBTAG00000010635	RAB3A	3	brown
ENSBTAG00000010717	SSBP3	3	brown
ENSBTAG00000010718	RALGPS2	3	brown
ENSBTAG00000010721	MCM3	3	brown
ENSBTAG00000010743	FASTKD1	3	brown
ENSBTAG00000010756	ST7	3	brown
ENSBTAG00000010766	OIP5	3	brown
ENSBTAG00000010774	NUSAP1	3	brown
ENSBTAG00000010793	CCDC80	3	brown
ENSBTAG00000010801	CMBL	3	brown
ENSBTAG00000010841	FMO5	3	brown
ENSBTAG00000010843	PGRMC2	3	brown
ENSBTAG00000010898	SLC30A6	3	brown
ENSBTAG00000010927	CBFA2T3	3	brown
ENSBTAG00000010955	NUP54	3	brown
ENSBTAG00000011048	SPATA6L	3	brown
ENSBTAG00000011059	CDKN2C	3	brown
ENSBTAG00000011252	RAD50	3	brown
ENSBTAG00000011324	EMILIN1	3	brown
ENSBTAG00000011345	SFMBT1	3	brown
ENSBTAG00000011363	EVI5	3	brown
ENSBTAG00000011455	POLA2	3	brown
ENSBTAG00000011480	PITPNA	3	brown
ENSBTAG00000011494	PYGL	3	brown
ENSBTAG00000011540	SPG21	3	brown
ENSBTAG00000011611	OSTC	3	brown
ENSBTAG00000011635	CENPN	3	brown
ENSBTAG00000011640	PLPP3	3	brown
ENSBTAG00000011647	SLC25A15	3	brown
ENSBTAG00000011677	NA	3	brown
ENSBTAG00000011766	C7	3	brown
ENSBTAG00000011771	FICD	3	brown
ENSBTAG00000011793	FDX1	3	brown
ENSBTAG00000011814	CENPP	3	brown
ENSBTAG00000011818	COL26A1	3	brown
ENSBTAG00000011832	ALDH18A1	3	brown
ENSBTAG00000011839	HMGCS1	3	brown
ENSBTAG00000011871	BTLA	3	brown
ENSBTAG00000011913	CKAP4	3	brown
ENSBTAG00000011917	GPAM	3	brown
ENSBTAG00000011921	TIGIT	3	brown
ENSBTAG00000011934	PCK2	3	brown
ENSBTAG00000011954	SEC11C	3	brown
ENSBTAG00000012048	CARM1	3	brown
ENSBTAG00000012058	GMDS	3	brown
ENSBTAG00000012065	DNAJC3	3	brown
ENSBTAG00000012120	TIPARP	3	brown
ENSBTAG00000012135	LARP1B	3	brown
ENSBTAG00000012184	PTTG1	3	brown
ENSBTAG00000012225	KPNA2	3	brown
ENSBTAG00000012352	PARP16	3	brown
ENSBTAG00000012382	KCTD9	3	brown
ENSBTAG00000012432	FDFT1	3	brown
ENSBTAG00000012443	DIAPH3	3	brown
ENSBTAG00000012503	MGAT3	3	brown
ENSBTAG00000012545	GOLM2	3	brown
ENSBTAG00000012582	IARS2	3	brown
ENSBTAG00000012586	HSPD1	3	brown
ENSBTAG00000012658	TMA16	3	brown
ENSBTAG00000012784	RACGAP1	3	brown
ENSBTAG00000012861	KIF4A	3	brown
ENSBTAG00000012887	FCER1A	3	brown
ENSBTAG00000012890	SLC25A3	3	brown
ENSBTAG00000012908	HSPA13	3	brown
ENSBTAG00000012925	NCAPH	3	brown
ENSBTAG00000013009	AURKA	3	brown
ENSBTAG00000013066	IGF2	3	brown
ENSBTAG00000013069	IQCB1	3	brown
ENSBTAG00000013099	ALDOC	3	brown
ENSBTAG00000013100	SPAG5	3	brown
ENSBTAG00000013111	RRM1	3	brown
ENSBTAG00000013127	LPCAT3	3	brown
ENSBTAG00000013168	RPA3	3	brown
ENSBTAG00000013204	ATP13A3	3	brown
ENSBTAG00000013279	FOXP3	3	brown
ENSBTAG00000013369	COL14A1	3	brown
ENSBTAG00000013501	DHRS13	3	brown
ENSBTAG00000013510	TOR2A	3	brown
ENSBTAG00000013527	PGD	3	brown
ENSBTAG00000013531	CENPS	3	brown
ENSBTAG00000013573	BIRC5	3	brown
ENSBTAG00000013577	SLC1A5	3	brown
ENSBTAG00000013606	FKBP2	3	brown
ENSBTAG00000013624	LMNB2	3	brown
ENSBTAG00000013669	KIF22	3	brown
ENSBTAG00000013678	OSGIN2	3	brown
ENSBTAG00000013755	ITGB5	3	brown
ENSBTAG00000013825	BCAT1	3	brown
ENSBTAG00000013923	QPCT	3	brown
ENSBTAG00000013927	GSTCD	3	brown
ENSBTAG00000013960	PSAT1	3	brown
ENSBTAG00000013980	SOD3	3	brown
ENSBTAG00000013999	FAM20B	3	brown
ENSBTAG00000014027	TRIM36	3	brown
ENSBTAG00000014092	CELF6	3	brown
ENSBTAG00000014093	IDH2	3	brown
ENSBTAG00000014105	SRPRA	3	brown
ENSBTAG00000014146	SPCS3	3	brown
ENSBTAG00000014229	SYT17	3	brown
ENSBTAG00000014239	CCNB1	3	brown
ENSBTAG00000014246	CENPH	3	brown
ENSBTAG00000014326	CDCA8	3	brown
ENSBTAG00000014380	MCM2	3	brown
ENSBTAG00000014400	E2F2	3	brown
ENSBTAG00000014442	MTG2	3	brown
ENSBTAG00000014453	PLK1	3	brown
ENSBTAG00000014521	UGDH	3	brown
ENSBTAG00000014523	DIRAS2	3	brown
ENSBTAG00000014536	SFXN1	3	brown
ENSBTAG00000014546	CLEC7A	3	brown
ENSBTAG00000014554	SNAI1	3	brown
ENSBTAG00000014727	RFC4	3	brown
ENSBTAG00000014730	NCAPD2	3	brown
ENSBTAG00000014761	PGA5	3	brown
ENSBTAG00000014773	HMMR	3	brown
ENSBTAG00000014782	STAB1	3	brown
ENSBTAG00000014784	NT5DC2	3	brown
ENSBTAG00000014791	CTH	3	brown
ENSBTAG00000014798	CXCR3	3	brown
ENSBTAG00000014964	GALK1	3	brown
ENSBTAG00000014971	SEC61G	3	brown
ENSBTAG00000015014	CENPO	3	brown
ENSBTAG00000015089	LGALS1	3	brown
ENSBTAG00000015098	RABEPK	3	brown
ENSBTAG00000015108	USHBP1	3	brown
ENSBTAG00000015114	CALR	3	brown
ENSBTAG00000015127	SDC4	3	brown
ENSBTAG00000015131	SLC29A1	3	brown
ENSBTAG00000015172	MCM6	3	brown
ENSBTAG00000015200	L2HGDH	3	brown
ENSBTAG00000015280	KIF2C	3	brown
ENSBTAG00000015298	TNFRSF13B	3	brown
ENSBTAG00000015346	NASP	3	brown
ENSBTAG00000015398	TJP1	3	brown
ENSBTAG00000015408	DTYMK	3	brown
ENSBTAG00000015437	NTMT1	3	brown
ENSBTAG00000015438	RRBP1	3	brown
ENSBTAG00000015444	LOC107131134	3	brown
ENSBTAG00000015478	SRD5A1	3	brown
ENSBTAG00000015527	MYO1D	3	brown
ENSBTAG00000015534	LYPLAL1	3	brown
ENSBTAG00000015580	TLE3	3	brown
ENSBTAG00000015595	MCM5	3	brown
ENSBTAG00000015611	TBC1D9B	3	brown
ENSBTAG00000015637	BPNT2	3	brown
ENSBTAG00000015716	ERO1A	3	brown
ENSBTAG00000015743	GMPR	3	brown
ENSBTAG00000015780	RCN2	3	brown
ENSBTAG00000015802	CREB3L2	3	brown
ENSBTAG00000015804	SIGMAR1	3	brown
ENSBTAG00000015824	RNF141	3	brown
ENSBTAG00000015841	CCDC115	3	brown
ENSBTAG00000015874	CASP3	3	brown
ENSBTAG00000015875	FOXM1	3	brown
ENSBTAG00000015899	NA	3	brown
ENSBTAG00000015955	ERGIC1	3	brown
ENSBTAG00000015991	CDH1	3	brown
ENSBTAG00000016093	PLP2	3	brown
ENSBTAG00000016131	NCAPG2	3	brown
ENSBTAG00000016206	MAOA	3	brown
ENSBTAG00000016269	ME2	3	brown
ENSBTAG00000016276	HAL	3	brown
ENSBTAG00000016406	MCM10	3	brown
ENSBTAG00000016429	TMEM205	3	brown
ENSBTAG00000016430	METTL8	3	brown
ENSBTAG00000016462	TCF4	3	brown
ENSBTAG00000016549	CARMIL1	3	brown
ENSBTAG00000016560	DNAJC4	3	brown
ENSBTAG00000016619	MIS18A	3	brown
ENSBTAG00000016707	FKBP9	3	brown
ENSBTAG00000016726	KIF15	3	brown
ENSBTAG00000016746	UBE2C	3	brown
ENSBTAG00000016751	MYO6	3	brown
ENSBTAG00000016799	ERN1	3	brown
ENSBTAG00000016896	HERPUD1	3	brown
ENSBTAG00000016915	FLT1	3	brown
ENSBTAG00000016999	RYK	3	brown
ENSBTAG00000017021	MCM4	3	brown
ENSBTAG00000017026	DEPDC1B	3	brown
ENSBTAG00000017115	TMEM41A	3	brown
ENSBTAG00000017133	GINS4	3	brown
ENSBTAG00000017143	PDIA4	3	brown
ENSBTAG00000017179	USP12	3	brown
ENSBTAG00000017195	FANCC	3	brown
ENSBTAG00000017215	WDR76	3	brown
ENSBTAG00000017266	ITGA6	3	brown
ENSBTAG00000017271	MASTL	3	brown
ENSBTAG00000017294	ORM1	3	brown
ENSBTAG00000017305	NA	3	brown
ENSBTAG00000017329	GMNN	3	brown
ENSBTAG00000017446	E2F8	3	brown
ENSBTAG00000017460	PRORSD1	3	brown
ENSBTAG00000017605	AK2	3	brown
ENSBTAG00000017662	EEF2K	3	brown
ENSBTAG00000017664	HGF	3	brown
ENSBTAG00000017683	LYSMD2	3	brown
ENSBTAG00000017802	THRB	3	brown
[truncated: 8,101 more rows]
